# Supplementary material for: NMD is required for timely cell fate transitions by fine-tuning gene expression and regulating translation
Source: Genes Dev. 2022 Mar 1;36(5-6):348–67. doi: 10.1101/gad.347690.120 (PMC8973849; doi:10.1101/gad.347690.120)
Supplement: Supplemental Material [file supp_gad.347690.120_Supplemental_Table_1_Summary_dKO_generation.xlsx]

## Sheet: Supplemental_Table_1
Supplemental Table 1: Summary of NMD dKO ESCs generation
Starting cell line	CRISPR KO attempt	picked clones	confirmed homozygote	heterozygote (both mutant + wt bands)	ratio hom/het
WT	Smg5	48	4	7	0.571429
WT	Smg6	48	3	7	0.428571
WT	Smg7	96	5	10	0.5
Smg5 KO	Smg7	48	0	2	0
Smg6 KO	Smg7	228	0	12	0
Smg5 KO	Smg7	108	0	2	0
Smg5 KO	Smg6	108	4	35	0.114286
Smg7 KO	Smg6	192	0	19	0
Smg5 FR	Smg7	48	1	0	only homozygote
Smg6 FR	Smg7	48	11	7	1.57143
Smg7 FR	Smg5	48	2	4	0.5
