# Supplementary material for: NMD is required for timely cell fate transitions by fine-tuning gene expression and regulating translation
Source: Genes Dev. 2022 Mar 1;36(5-6):348–67. doi: 10.1101/gad.347690.120 (PMC8973849; doi:10.1101/gad.347690.120)
Supplement: Supplemental Material [file supp_gad.347690.120_Supplemental_Table_2_RNAseq.xlsx]

## Sheet: Supplemental_Table_2a
Supplemental Table 2: RNA-Sequencing analysis in WT and NMD KO ESCs
STAR QC summary
name	KO	time	number_of_input_reads	uniquely_mapped_reads	mapped_to_multiple_loci	mapped_to_too_many_loci	unmapped_too_many_mismatches	unmapped_too_short	unmapped_other
L11735	Smg7	2i	50247044	0.7617	0.2018	0.019	0	0.0053	0.0122
L11749	WT	2i	35723501	0.7558	0.207	0.0197	0	0.0058	0.0117
L11755	WT	N24	41894100	0.7541	0.2015	0.02	0	0.0063	0.0181
L11757	Smg7	N24	39493551	0.7603	0.1956	0.0187	0	0.0065	0.0189
L11781	WT	N24	36988415	0.7478	0.216	0.0191	0	0.0057	0.0113
L11788	WT	N24	41553649	0.7476	0.2146	0.0191	0	0.0067	0.012
L11797	WT	2i	37300607	0.7608	0.2031	0.0194	0	0.0049	0.0118
L11799	Smg7	2i	33599784	0.7684	0.1947	0.0188	0	0.0049	0.0131
L11826	WT	2i	38066822	0.7371	0.2271	0.0194	0	0.0075	0.009
L11833	WT	2i	39237608	0.7377	0.2273	0.0193	0	0.0068	0.0089
L11861	WT	N24	35814086	0.7552	0.1997	0.0195	0	0.0086	0.017
L11863	Smg7	N24	34500297	0.7584	0.1975	0.0181	0	0.0103	0.0157
L11868	WT	2i	34638851	0.7554	0.2079	0.0188	0	0.0078	0.01
L11891	WT	2i	46045738	0.757	0.2055	0.019	0	0.0072	0.0113
L11971	WT	N24	42705096	0.7591	0.2011	0.0194	0	0.0063	0.0141
L11972	WT	2i	39939823	0.7692	0.1951	0.0182	0	0.0073	0.0102
L11989	Smg5	2i	38012445	0.7925	0.1747	0.0153	0	0.0082	0.0092
L11990	Smg5	2i	37219946	0.7891	0.1768	0.0162	0	0.0078	0.01
L11991	WT	2i	34064035	0.7665	0.1974	0.0183	0	0.0071	0.0107
L12344	Smg6	2i	37743902	0.7858	0.1785	0.0167	0	0.008	0.0111
L12345	Smg6	2i	40429308	0.7823	0.1833	0.0161	0	0.0075	0.0107
L12346	WT	N24	42269806	0.765	0.1887	0.0192	0	0.009	0.018
L12365	Smg5	N24	31353825	0.7931	0.1704	0.0155	0	0.0085	0.0125
L12366	Smg5	N24	38853931	0.7876	0.1733	0.0163	0	0.0088	0.014
L12375	Smg6	N24	39684067	0.7783	0.1805	0.0173	0	0.0071	0.0167
L12387	Smg6	N24	34421717	0.776	0.1785	0.017	0	0.0065	0.022
L12388	WT	N24	42822937	0.7655	0.192	0.019	0	0.0056	0.0179
L12391	WT	2i	31470351	0.7697	0.1952	0.0181	0	0.0054	0.0116
L12392	WT	2i	38896808	0.7683	0.1959	0.0182	0	0.0058	0.0118
L12557	WT	2i	31825755	0.7622	0.2017	0.0187	0	0.0065	0.0109
L12564	WT	2i	43087276	0.7643	0.1986	0.0188	0	0.0069	0.0114
L12571	WT	N24	37067787	0.7606	0.1931	0.02	0	0.0064	0.02
L12578	WT	N24	36639867	0.7608	0.1957	0.0197	0	0.0061	0.0176
L12587	WT	N24	29765061	0.7642	0.1871	0.0197	0	0.0062	0.0227
L12588	WT	N24	28511891	0.7606	0.1922	0.0199	0	0.0057	0.0216
L54674	WT	2i	37833996	0.7514	0.2108	0.0209	0	0.005	0.0119
L54672	WT	N24	32656898	0.7434	0.2116	0.0222	0	0.0049	0.0179
L54679	WT	2i	41290302	0.7449	0.2174	0.0214	0	0.0049	0.0115
L54675	WT	N24	28799705	0.748	0.2059	0.0217	0	0.0051	0.0193

## Sheet: Supplemental_Table_2b
Supplemental Table 2: RNA-Sequencing analysis in WT and NMD KO ESCs
RNA-Seq analysis in 2i
gene	logFC.2i_Smg5	logFC.2i_Smg6	logFC.2i_Smg7	pval.2i_Smg5	pval.2i_Smg6	pval.2i_Smg7	padj.2i_Smg5	padj.2i_Smg6	padj.2i_Smg7	fpkm.WT
0610007P14Rik	-0.086	0.067	-0.15	1	1	1	1	1	1	52
0610009B22Rik	-0.24	-0.1	-0.18	1	1	1	1	1	1	21
0610009L18Rik	2.9	0.6	0.35	0.0015	0.55	0.73	0.025	1	1	0.29
0610009O20Rik	0.19	0.15	0.32	1	1	1	1	1	1	24
0610010F05Rik	0.44	0.067	-0.35	0.89	1	0.98	1	1	1	12
0610010K14Rik	-0.86	-0.42	0.14	0.24	0.67	0.91	1	1	1	0.79
0610012G03Rik	-0.42	-0.48	-0.35	0.88	0.78	0.96	1	1	1	7.8
0610030E20Rik	0.71	0.29	0.74	0.13	0.99	0.087	0.85	1	0.94	7.9
0610037L13Rik	0.018	-0.089	0.15	1	1	1	1	1	1	13
0610040J01Rik	-1.3	0.63	-0.81	0.15	0.52	0.4	0.93	1	1	0.3
1110002J07Rik	0.39	1.1	0.8	0.71	0.091	0.28	1	1	1	5.7
1110004E09Rik	0.22	0.13	-0.21	1	1	1	1	1	1	30
1110004F10Rik	-0.26	-0.19	-0.076	1	1	1	1	1	1	100
1110006O24Rik	-0.23	-0.93	-0.52	0.81	0.3	0.58	1	1	1	0.31
1110008F13Rik	-0.24	-0.098	0.12	1	1	1	1	1	1	110
1110008L16Rik	-0.46	-0.17	-0.47	0.89	1	0.87	1	1	1	55
1110008P14Rik	0.13	-0.07	-0.099	1	1	1	1	1	1	3.8
1110012L19Rik	-0.15	-0.02	-0.18	1	1	1	1	1	1	12
1110019D14Rik	0.23	0.049	0.66	0.97	1	0.33	1	1	1	13
1110020A21Rik	0.28	-0.37	-1.5	0.78	0.7	0.071	1	1	0.82	0.38
1110032A03Rik	1.3	1.1	0.46	0.00057	0.014	0.72	0.011	0.45	1	1.7
1110032F04Rik	-1.6	-0.83	-0.092	0.0085	0.28	0.93	0.1	1	1	0.43
1110034G24Rik	-0.34	-0.35	-0.22	0.97	0.97	1	1	1	1	10
1110037F02Rik	0.089	0.039	0.18	1	1	1	1	1	1	31
1110038F14Rik	0.14	0.26	0.22	1	1	1	1	1	1	30
1110051M20Rik	0.19	0.29	-0.42	0.98	0.94	0.8	1	1	1	3.2
1110059E24Rik	-0.21	-0.05	0.13	1	1	1	1	1	1	47
1110059G10Rik	-0.039	-0.15	-0.076	1	1	1	1	1	1	3.4
1110065P20Rik	0.34	0.16	0.26	0.98	1	1	1	1	1	9.7
1190002N15Rik	-0.39	-0.064	0.26	0.96	1	1	1	1	1	17
1190005I06Rik	-0.44	-0.16	-1	0.69	0.92	0.071	1	1	0.82	4.6
1190007I07Rik	-0.34	-0.084	0.22	0.96	1	1	1	1	1	24
1300002E11Rik	-0.65	-0.11	0.33	0.33	1	0.95	1	1	1	11
1300017J02Rik	0.38	0.017	0.21	0.69	0.99	0.84	1	1	1	0.19
1500009C09Rik	-1.9	-2.1	-2.6	0.0013	0.00026	2.7e-06	0.023	0.023	0.00025	2.7
1500009L16Rik	0.24	0.14	-0.32	0.96	0.99	0.92	1	1	1	7.1
1500011B03Rik	0.34	-0.41	0.33	0.98	0.94	0.98	1	1	1	7.9
1500011K16Rik	0.71	0.55	0.079	0.25	0.58	1	1	1	1	10
1500015O10Rik	-0.087	0.68	0.26	0.93	0.46	0.79	1	1	1	0.37
1600002H07Rik	0.69	0.41	0.56	0.087	0.99	0.63	0.62	1	1	15
1600002K03Rik	-0.095	0.23	0.38	1	0.98	0.88	1	1	1	7.1
1600012H06Rik	-0.15	0.016	0.023	1	1	1	1	1	1	10
1600014C10Rik	-0.035	-0.098	0.27	1	1	1	1	1	1	3.8
1700001L05Rik	0.34	0.16	0.52	0.97	1	0.69	1	1	1	19
1700001O22Rik	0.96	0.87	1.2	0.12	0.18	0.033	0.77	1	0.49	2.6
1700001P01Rik	-0.65	-0.35	-0.54	0.46	0.71	0.55	1	1	1	0.66
1700003M07Rik	0.44	0.47	0.61	0.64	0.61	0.49	1	1	1	1
1700007K13Rik	0.074	0.28	0.64	1	0.95	0.38	1	1	1	17
1700007L15Rik	0.18	-0.19	-0.12	0.88	0.87	0.92	1	1	1	1.9
1700008O03Rik	1.6	0.73	1	4e-05	0.27	0.034	0.0011	1	0.5	3.5
1700010I14Rik	1.6	1	0.91	0.0048	0.13	0.2	0.066	1	1	0.41
1700012C14Rik	0.44	-1.3	-0.28	0.66	0.17	0.78	1	1	1	0.36
1700013H16Rik	-0.71	-2.2	0.7	0.53	0.044	0.53	1	0.98	1	6.2
1700016D06Rik	-0.16	0.034	-1.1	0.87	0.97	0.24	1	1	1	0.41
1700017B05Rik	0.042	0.21	0.051	1	1	1	1	1	1	12
1700017J07Rik	-0.0034	-0.24	0.18	1	0.81	0.86	1	1	1	0.48
1700018B08Rik	1.6	1.1	1.3	0.13	0.3	0.21	0.82	1	1	0.28
1700018B24Rik	-2.5	-1.7	-0.72	0.027	0.13	0.53	0.26	1	1	0.46
1700019A02Rik	-2	-0.79	-1.5	0.037	0.44	0.15	0.33	1	1	0.46
1700019D03Rik	-0.076	-0.048	0.52	1	1	0.66	1	1	1	10
1700020I14Rik	-0.39	-0.13	-0.0017	0.97	1	1	1	1	1	110
1700020N01Rik	-0.12	-1	-1.3	0.91	0.15	0.062	1	1	0.74	0.95
1700021A07Rik	0.16	-0.72	-0.99	0.88	0.48	0.33	1	1	1	1.7
1700021F05Rik	-0.41	-0.29	-0.2	0.95	1	1	1	1	1	36
1700022I11Rik	-0.29	0.74	-0.86	0.77	0.46	0.39	1	1	1	0.92
1700023F06Rik	0.56	0.12	-0.96	0.53	0.91	0.19	1	1	1	0.54
1700025G04Rik	-0.27	-0.039	-0.097	0.99	1	1	1	1	1	7.9
1700027J19Rik	-0.24	-0.53	0.42	0.98	0.62	0.82	1	1	1	26
1700028I16Rik	0.24	0.25	0.39	0.8	0.8	0.68	1	1	1	0.53
1700029M20Rik	1.4	-1.9	-0.31	0.078	0.0087	0.74	0.58	0.31	1	0.16
1700029P11Rik	-0.51	-0.53	-0.93	0.66	0.61	0.034	1	1	0.49	6.4
1700030J22Rik	-0.45	-0.03	-0.41	0.78	1	0.84	1	1	1	1.9
1700030K09Rik	0.26	0.2	-0.15	0.99	1	1	1	1	1	5.2
1700037C18Rik	1.1	1.2	0.53	0.11	0.061	0.55	0.76	1	1	0.92
1700037H04Rik	0.2	0.063	-0.093	1	1	1	1	1	1	36
1700048O20Rik	0.47	0.091	1.4	0.61	0.93	0.077	1	1	0.87	0.32
1700057H21Rik	-0.94	-0.28	1	0.33	0.78	0.28	1	1	1	0.68
1700061G19Rik	1.2	0.84	1.1	0.0046	0.16	0.018	0.063	1	0.32	6
1700063H04Rik	-0.53	-1.1	-0.19	0.56	0.079	0.87	1	1	1	0.73
1700066B19Rik	-0.03	0.27	0.82	0.98	0.78	0.37	1	1	1	0.51
1700066M21Rik	-0.083	-0.13	0.15	1	1	1	1	1	1	6.2
1700067K01Rik	0.78	1.1	-0.038	0.34	0.11	0.97	1	1	1	0.55
1700086O06Rik	0.35	-0.47	0.019	0.78	0.65	0.99	1	1	1	1.2
1700086P04Rik	-0.079	0.49	-1	0.94	0.59	0.14	1	1	1	0.85
1700092M07Rik	0.26	-0.22	1.1	0.79	0.82	0.16	1	1	1	0.88
1700096K18Rik	-0.087	-0.38	-0.22	0.95	0.72	0.86	1	1	1	0.81
1700102P08Rik	0.59	0.057	-0.14	0.49	0.97	0.93	1	1	1	2.3
1700109H08Rik	-0.18	0.2	0.72	0.89	0.88	0.35	1	1	1	1.8
1700123O20Rik	-0.22	-0.18	-0.2	1	1	1	1	1	1	19
1810009A15Rik	0.56	0.44	-0.056	0.53	0.63	0.96	1	1	1	0.71
1810010H24Rik	2.2	0.82	1.2	0.00098	0.33	0.13	0.018	1	1	0.21
1810013L24Rik	-0.08	0.0098	-0.16	1	1	1	1	1	1	19
1810014B01Rik	-0.14	0.034	-0.019	0.99	1	1	1	1	1	3.5
1810020O05Rik	1.7	0.22	0.37	0.095	0.84	0.72	0.67	1	1	0.37
1810022K09Rik	-0.43	-0.078	-0.14	0.89	1	1	1	1	1	66
1810024B03Rik	-0.54	-0.8	-0.04	0.56	0.23	0.98	1	1	1	0.92
1810026J23Rik	0.072	0.17	0.31	1	1	1	1	1	1	15
1810030O07Rik	-0.07	-0.05	0.24	1	1	1	1	1	1	20
1810032O08Rik	3.4	0.89	0.81	7.2e-57	0.0045	0.026	1.6e-53	0.2	0.41	27
1810037I17Rik	-0.28	-0.12	-0.14	1	1	1	1	1	1	39
1810041L15Rik	-0.68	0.063	0.6	0.49	0.95	0.54	1	1	1	0.065
1810043G02Rik	0.42	0.22	0.29	0.83	0.98	0.95	1	1	1	3.1
1810044D09Rik	0.18	0.11	0.14	0.89	0.94	0.92	1	1	1	1.6
1810049J17Rik	-0.67	0.51	0.49	0.5	0.61	0.63	1	1	1	0.35
1810055G02Rik	0.2	0.064	0.077	1	1	1	1	1	1	24
1810058I24Rik	-0.29	-0.15	0.19	1	1	1	1	1	1	29
2010015M23Rik	-0.37	-0.11	-0.32	0.72	0.93	0.77	1	1	1	0.72
2010107E04Rik	-0.46	-0.28	-0.17	0.76	0.95	0.99	1	1	1	170
2010107G23Rik	0.13	0.24	-0.37	1	0.98	0.91	1	1	1	7.6
2010110K18Rik	0.036	0.44	0.88	0.99	0.71	0.13	1	1	1	0.64
2010111I01Rik	-0.23	-0.03	0.18	1	1	1	1	1	1	23
2010300C02Rik	-0.77	-0.58	-0.56	0.33	0.5	0.52	1	1	1	0.3
2010315B03Rik	-0.19	-0.19	0.27	0.93	0.93	0.87	1	1	1	1.1
2010320M18Rik	-0.32	-0.0029	-0.25	0.9	1	0.95	1	1	1	4.6
2200002D01Rik	1.9	2	0.76	0.009	0.0044	0.38	0.11	0.2	1	0.22
2210011C24Rik	-0.33	0.33	-1.9	0.73	0.73	0.0089	1	1	0.19	1.1
2210013O21Rik	1.5	1.4	0.88	8.1e-10	2.1e-08	0.018	6.2e-08	7.3e-06	0.32	18
2210016F16Rik	0.14	-0.12	-0.063	1	1	1	1	1	1	7.2
2210016L21Rik	0.13	-0.023	0.086	1	1	1	1	1	1	15
2210408I21Rik	0.45	0.16	0.13	0.83	1	1	1	1	1	1.3
2210417A02Rik	-0.31	-0.68	0.074	0.75	0.43	0.94	1	1	1	2
2300009A05Rik	0.47	0.077	-0.11	0.64	0.96	0.95	1	1	1	2.3
2310003L06Rik	-0.035	0.5	0.32	0.97	0.61	0.75	1	1	1	0.61
2310009B15Rik	-0.39	-0.64	-0.44	0.82	0.39	0.75	1	1	1	4
2310011J03Rik	0.37	0.076	0.57	0.99	1	0.56	1	1	1	17
2310015A10Rik	0.38	1.2	0.59	0.73	0.035	0.5	1	0.84	1	1.3
2310022A10Rik	-0.37	-0.16	-0.17	1	1	1	1	1	1	27
2310022B05Rik	-0.52	-0.076	-0.63	0.69	1	0.37	1	1	1	11
2310030G06Rik	0.63	0.13	-0.71	0.45	0.92	0.36	1	1	1	4.5
2310033P09Rik	-0.066	-0.03	0.55	1	1	0.59	1	1	1	20
2310035C23Rik	0.5	0.49	0.37	0.91	0.94	1	1	1	1	180
2310036O22Rik	-0.28	-0.0088	-0.3	0.98	1	0.97	1	1	1	140
2310039H08Rik	-0.057	-0.79	-0.85	0.99	0.17	0.12	1	1	1	3.1
2310040G24Rik	-0.89	-0.11	-0.54	0.11	0.97	0.57	0.75	1	1	4.2
2310043M15Rik	-0.71	-0.47	0.31	0.39	0.61	0.76	1	1	1	0.96
2310057M21Rik	-0.22	-0.15	-0.084	1	1	1	1	1	1	2.8
2310061I04Rik	-0.00032	0.028	-0.18	1	1	1	1	1	1	23
2410002F23Rik	0.15	0.12	0.26	1	1	1	1	1	1	40
2410004B18Rik	0.61	0.37	0.35	0.41	0.99	0.99	1	1	1	18
2410004I01Rik	0.69	-1.1	-2	0.49	0.24	0.03	1	1	0.46	0.32
2410015M20Rik	-0.36	-0.11	-0.014	0.99	1	1	1	1	1	66
2410016O06Rik	-0.63	-0.44	-0.41	0.33	0.91	0.95	1	1	1	16
2410018L13Rik	1.3	0.66	1.2	0.016	0.4	0.02	0.17	1	0.35	0.85
2410080I02Rik	-0.36	-0.71	-1.1	0.72	0.46	0.25	1	1	1	0.67
2410089E03Rik	0.41	0.46	0.68	0.94	0.86	0.19	1	1	1	4.5
2410131K14Rik	-0.017	-0.05	0.31	1	1	0.99	1	1	1	5.7
2410137M14Rik	1.1	0.25	0.62	0.014	0.93	0.44	0.15	1	1	16
2410141K09Rik	-0.051	0.12	0.4	1	1	0.92	1	1	1	130
2510002D24Rik	-0.051	0.089	0.015	1	1	1	1	1	1	9.9
2510009E07Rik	-0.28	-0.25	0.65	0.81	0.84	0.43	1	1	1	6.4
2510039O18Rik	-0.27	-0.14	-0.1	1	1	1	1	1	1	28
2610001J05Rik	0.00041	0.044	-0.01	1	1	1	1	1	1	8.9
2610002M06Rik	-0.43	-0.29	-0.53	0.78	0.93	0.62	1	1	1	1.1
2610008E11Rik	0.0026	-0.062	0.65	1	1	0.36	1	1	1	3
2610020H08Rik	2	0.86	0.48	2.4e-20	0.021	0.78	6.6e-18	0.6	1	4.3
2610021A01Rik	-0.28	-0.28	0.1	1	1	1	1	1	1	170
2610035D17Rik	1.3	0.56	1.4	0.073	0.54	0.048	0.55	1	0.62	0.48
2610037D02Rik	-1.4	-0.8	-0.38	0.0015	0.21	0.78	0.025	1	1	1.1
2610044O15Rik8	-0.6	0.032	-0.36	0.46	1	0.96	1	1	1	14
2610301B20Rik	0.35	0.11	0.43	0.99	1	0.94	1	1	1	32
2610318N02Rik	-0.21	0.19	0.22	1	1	1	1	1	1	22
2610507B11Rik	0.55	0.25	0.53	0.7	1	0.82	1	1	1	660
2610524H06Rik	0.49	0.095	0.49	0.78	1	0.78	1	1	1	15
2610528J11Rik	-2.1	0.055	-3.4	0.006	0.95	3.2e-06	0.08	1	0.00028	0.26
2700033N17Rik	-0.24	-0.58	1.9	0.8	0.53	0.016	1	1	0.29	0.54
2700038G22Rik	-0.36	-0.61	0.065	0.91	0.44	1	1	1	1	6.2
2700049A03Rik	0.28	0.026	-0.047	1	1	1	1	1	1	9.8
2700060E02Rik	-0.27	-0.38	-0.23	1	1	1	1	1	1	66
2700062C07Rik	-0.025	0.011	0.16	1	1	1	1	1	1	11
2700081O15Rik	-0.24	-0.17	0.25	1	1	1	1	1	1	8.8
2700097O09Rik	0.29	0.4	-0.19	0.99	0.95	1	1	1	1	25
2810004N23Rik	-0.58	-0.21	-0.43	0.52	0.99	0.83	1	1	1	58
2810006K23Rik	0.012	-0.011	-0.056	1	1	1	1	1	1	12
2810021J22Rik	0.058	0.17	0.47	1	1	0.92	1	1	1	4.8
2810403A07Rik	1.3	1.6	0.55	4.3e-15	3.3e-22	0.64	6.9e-13	4.9e-19	1	28
2810405F17Rik	-0.61	-1	-0.97	0.52	0.27	0.28	1	1	1	0.36
2810408A11Rik	0.49	0.44	-0.34	0.64	0.71	0.83	1	1	1	2.9
2810417H13Rik	-0.35	-0.38	-0.79	0.92	0.88	0.11	1	1	1	16
2810428I15Rik	-0.53	-0.0013	-0.25	0.62	1	0.96	1	1	1	60
2810429I04Rik	0.27	-0.14	-0.42	0.86	0.94	0.71	1	1	1	0.55
2810455O05Rik	-0.027	0.078	0.18	0.99	0.97	0.92	1	1	1	0.67
2810459M11Rik	-0.91	-2.3	0.075	0.32	0.0045	0.94	1	0.2	1	0.2
2810474O19Rik	-0.16	-0.26	-0.12	1	1	1	1	1	1	110
2900011O08Rik	1.1	-0.22	1.1	0.0087	0.96	0.0039	0.11	1	0.11	19
2900026A02Rik	0.18	0.14	-0.11	0.99	1	1	1	1	1	2.2
2900076A07Rik	1.7	0.54	0.99	5.4e-08	0.58	0.026	2.9e-06	1	0.41	6
3010026O09Rik	0.3	0.13	-0.17	0.93	0.99	0.99	1	1	1	13
3110001I22Rik	-0.57	-0.44	0.18	0.53	0.83	1	1	1	1	6.8
3110002H16Rik	0.12	0.16	-0.19	1	1	1	1	1	1	22
3110009E18Rik	-0.62	-0.14	-0.64	0.43	0.99	0.39	1	1	1	4.2
3110040N11Rik	0.33	0.11	0.098	0.99	1	1	1	1	1	12
3110043O21Rik	-0.025	0.0086	0.24	1	1	1	1	1	1	8.7
3110062M04Rik	0.097	0.042	0.034	0.99	1	1	1	1	1	1.3
3110082I17Rik	-0.55	-0.33	-0.16	0.64	1	1	1	1	1	37
3110083C13Rik	0.4	0.61	0.24	0.69	0.54	0.81	1	1	1	0.1
3222401L13Rik	-0.25	0.27	-0.09	0.96	0.95	0.99	1	1	1	0.82
3300002I08Rik	-0.45	0.18	0.34	0.65	0.88	0.74	1	1	1	0.76
3300002P13Rik	2	-1.8	-0.39	0.044	0.069	0.71	0.38	1	1	0.12
3632451O06Rik	-0.36	0.059	-0.069	0.94	1	1	1	1	1	7.2
3830406C13Rik	0.086	0.067	0.26	1	1	0.96	1	1	1	2.1
3830417A13Rik	-1.3	-2.1	-2.4	0.13	0.011	0.0026	0.82	0.37	0.076	0.17
4632404H12Rik	-0.35	0.28	0.11	0.89	0.94	0.99	1	1	1	1.2
4632415L05Rik	1	0.62	1.5	0.00024	0.39	6.3e-13	0.0051	1	2.8e-10	2.5
4833407H14Rik	-0.08	0.47	-0.59	0.95	0.63	0.5	1	1	1	0.95
4833420G17Rik	0.71	0.51	0.66	0.083	0.79	0.2	0.61	1	1	9.4
4833422M21Rik	0.71	-0.18	-0.3	0.44	0.85	0.76	1	1	1	0.084
4833439L19Rik	0.31	0.0099	0.16	1	1	1	1	1	1	44
4921524J17Rik	0.14	0.11	-0.096	0.99	1	1	1	1	1	12
4930402H24Rik	0.75	0.89	0.69	0.087	0.0073	0.19	0.62	0.28	1	3.8
4930427A07Rik	0.023	0.21	0.2	1	0.97	0.98	1	1	1	18
4930430F08Rik	0.26	0.038	-0.13	1	1	1	1	1	1	5.5
4930432K21Rik	-0.38	-0.53	-0.42	0.73	0.56	0.7	1	1	1	6.8
4930444M15Rik	0.6	0.078	0.3	0.48	0.96	0.8	1	1	1	1.4
4930447C04Rik	0.43	0.32	-0.17	0.73	0.85	0.95	1	1	1	5.7
4930451G09Rik	2.3	0.75	0.79	0.00056	0.38	0.35	0.011	1	1	0.21
4930452B06Rik	0.82	0.42	0.61	0.091	0.82	0.44	0.65	1	1	5.6
4930453N24Rik	-0.27	-0.19	-0.11	1	1	1	1	1	1	73
4930461G14Rik	0.6	-0.02	-0.21	0.47	1	0.93	1	1	1	12
4930480K23Rik	0.64	0.68	0.083	0.39	0.32	0.99	1	1	1	2.4
4930486L24Rik	-0.13	-0.48	0.38	0.94	0.63	0.74	1	1	1	0.72
4930502E18Rik	-2.3	-1.8	-0.8	3.9e-05	0.0022	0.3	0.0011	0.12	1	9.7
4930503L19Rik	0.67	0.52	0.45	0.2	0.74	0.92	1	1	1	20
4930509E16Rik	-0.52	-0.27	-1.2	0.57	0.81	0.068	1	1	0.79	0.78
4930517L18Rik	-1	-0.14	1.7	0.29	0.89	0.065	1	1	0.77	0.65
4930522L14Rik	-0.45	-0.17	0.015	0.76	0.99	1	1	1	1	4.9
4930524B15Rik	0.62	-1.5	-0.16	0.51	0.074	0.87	1	1	1	0.14
4930524J08Rik	-0.65	-0.12	0.48	0.42	0.94	0.62	1	1	1	1.3
4930539E08Rik	0.53	0.11	0.38	0.58	0.96	0.77	1	1	1	1.6
4930548H24Rik	-0.26	-0.98	-1.6	0.78	0.25	0.047	1	1	0.61	0.12
4930550C14Rik	-0.75	-0.11	0.11	0.37	0.91	0.91	1	1	1	0.82
4930550L24Rik	0.64	-1.4	0.93	0.59	0.23	0.43	1	1	1	0.11
4930556J24Rik	-0.56	-0.39	-0.46	0.57	0.7	0.64	1	1	1	0.29
4930558J18Rik	0.72	0.56	-0.2	0.26	0.55	0.96	1	1	1	1.7
4930579G24Rik	-0.4	0.2	0.18	0.97	1	1	1	1	1	8.6
4930591A17Rik	-0.09	0.37	3.3	0.93	0.7	2.1e-05	1	1	0.0014	1.2
4931406C07Rik	-0.26	-0.19	-0.23	1	1	1	1	1	1	8.6
4931406P16Rik	-0.42	-0.06	-0.34	1	1	1	1	1	1	20
4931414P19Rik	-0.25	-0.1	-0.23	1	1	1	1	1	1	4.4
4931428F04Rik	-0.28	0.07	-0.3	0.99	1	0.99	1	1	1	6.1
4932438A13Rik	0.33	0.8	0.77	0.94	0.094	0.12	1	1	1	21
4933402E13Rik	-0.22	-0.89	0.89	0.84	0.22	0.22	1	1	1	0.61
4933404O12Rik	0.22	0.026	0.016	1	1	1	1	1	1	14
4933416C03Rik	0.17	-0.45	-0.81	0.88	0.64	0.3	1	1	1	0.23
4933427D06Rik	-0.91	-3.9	-0.33	0.33	1.3e-06	0.74	1	0.00031	1	2.6
4933427D14Rik	0.78	0.56	0.37	0.017	0.62	0.99	0.18	1	1	3.9
4933430I17Rik	-0.36	-0.11	-0.15	0.73	0.93	0.9	1	1	1	0.45
4933433G15Rik	0.5	0.16	0.28	0.59	0.86	0.77	1	1	1	0.2
4933434E20Rik	0.7	0.65	0.39	0.11	0.25	0.98	0.74	1	1	22
5031415H12Rik	0.084	0.91	0.42	0.94	0.21	0.66	1	1	1	0.37
5031425E22Rik	0.074	-0.28	0.23	0.99	0.92	0.95	1	1	1	2.4
5031439G07Rik	0.16	0.31	0.5	1	1	0.8	1	1	1	6.2
5330413P13Rik	1.1	-0.41	0.95	0.15	0.66	0.23	0.94	1	1	0.11
5430403G16Rik	-0.21	-0.14	0.025	0.98	0.99	1	1	1	1	3.3
5430416N02Rik	3.3	0.74	1.5	2.3e-49	0.12	7.9e-11	4.4e-46	1	2.6e-08	22
5730409E04Rik	-0.024	0.034	0.24	1	1	0.98	1	1	1	2
5730455P16Rik	0.48	-0.031	0.23	0.89	1	1	1	1	1	4.9
5730480H06Rik	0.23	0.12	0.07	1	1	1	1	1	1	23
5730507C01Rik	0.026	0.23	0.6	1	0.93	0.47	1	1	1	1.3
5730508B09Rik	-0.88	-1.2	-0.73	0.15	0.019	0.31	0.94	0.55	1	0.5
5730522E02Rik	2	0.99	2	0.031	0.32	0.032	0.29	1	0.48	0.29
5730559C18Rik	-0.45	-0.85	-0.59	0.78	0.061	0.49	1	1	1	7.8
5930412G12Rik	0.57	0.23	0.64	0.51	0.82	0.46	1	1	1	10
6030419C18Rik	0.35	0.77	0.51	0.74	0.32	0.58	1	1	1	1.3
6030443J06Rik	-0.83	-0.6	0.037	0.23	0.48	0.98	1	1	1	1.5
6030458C11Rik	0.13	0.073	-0.0076	1	1	1	1	1	1	23
6330403K07Rik	1.2	0.099	1.1	0.057	0.94	0.063	0.46	1	0.75	0.77
6330408A02Rik	0.26	0.09	0.55	0.98	1	0.59	1	1	1	1.9
6430548M08Rik	0.25	0.74	0.15	0.81	0.46	0.88	1	1	1	0.19
6430573F11Rik	-1.3	-0.095	-0.72	0.0069	0.96	0.33	0.089	1	1	1.2
6720427I07Rik	-0.38	-0.34	0.31	0.77	0.81	0.84	1	1	1	1.1
6720489N17Rik	0.031	0.18	-0.055	1	0.99	1	1	1	1	2
6820408C15Rik	1	-0.19	-0.23	0.23	0.85	0.81	1	1	1	0.17
8030462N17Rik	0.083	-0.24	-0.018	1	1	1	1	1	1	28
8030474K03Rik	0.48	0.3	-0.32	0.64	0.84	0.83	1	1	1	1.5
9030617O03Rik	0.54	0.44	-0.44	0.55	0.66	0.65	1	1	1	3.1
9030624G23Rik	0.4	0.087	0.99	0.75	0.97	0.081	1	1	0.9	0.84
9030624J02Rik	-0.013	0.16	0.039	1	1	1	1	1	1	17
9130011E15Rik	0.8	0.35	1.3	0.013	0.99	4e-11	0.15	1	1.4e-08	11
9130019O22Rik	0.15	0.23	0.32	0.98	0.96	0.9	1	1	1	0.79
9130023H24Rik	-0.46	0.0087	0.19	0.74	1	0.98	1	1	1	1
9130204L05Rik	-1.8	0.44	-0.062	0.02	0.64	0.95	0.2	1	1	1
9130401M01Rik	-0.39	-0.19	-0.24	0.98	1	1	1	1	1	23
9130604C24Rik	-0.36	-0.46	-0.36	0.71	0.62	0.71	1	1	1	0.46
9230110C19Rik	0.27	0.0055	-0.61	0.93	1	0.45	1	1	1	3.3
9230111E07Rik	0.2	-0.54	-2.5	0.84	0.58	0.0032	1	1	0.091	0.28
9330102E08Rik	-0.74	-0.0039	-0.72	0.33	1	0.35	1	1	1	0.55
9330151L19Rik	1.2	-0.045	0.47	0.057	0.97	0.63	0.46	1	1	0.32
9330159F19Rik	0.23	-0.45	0.14	0.81	0.63	0.89	1	1	1	0.099
9330182L06Rik	0.35	-0.072	-0.34	0.78	0.97	0.79	1	1	1	0.54
9330185C12Rik	1.6	0.068	0.46	0.0029	0.96	0.63	0.043	1	1	1.2
9430002A10Rik	-0.95	0.1	0.57	0.29	0.92	0.54	1	1	1	0.67
9430015G10Rik	0.98	0.49	0.55	2.7e-05	0.85	0.65	0.00077	1	1	16
9430016H08Rik	-0.13	-0.26	-0.02	1	1	1	1	1	1	8.6
9430020K01Rik	0.26	-0.17	0.3	0.99	1	0.99	1	1	1	3.4
9430038I01Rik	-0.17	-0.19	0.15	1	1	1	1	1	1	16
9430069I07Rik	-1.3	-1.7	-1.4	0.12	0.031	0.085	0.81	0.77	0.92	3.9
9530027J09Rik	-0.17	0.063	0.44	0.86	0.95	0.64	1	1	1	0.29
9530053A07Rik	-0.051	-0.096	-0.018	0.97	0.94	0.99	1	1	1	0.23
9530068E07Rik	0.21	-0.061	-0.2	1	1	1	1	1	1	18
9530077C05Rik	0.11	0.034	-0.23	0.97	0.99	0.91	1	1	1	0.9
9930012K11Rik	-0.18	-0.54	-0.36	0.99	0.6	0.9	1	1	1	3
9930021J03Rik	-0.21	-0.088	0.17	1	1	1	1	1	1	8.3
A130010J15Rik	-0.21	-0.075	-0.29	1	1	0.99	1	1	1	3.7
A230046K03Rik	0.44	0.28	0.61	0.98	1	0.34	1	1	1	29
A230050P20Rik	0.94	0.29	-0.079	0.045	0.92	0.99	0.38	1	1	4.6
A2m	-2.2	-1.4	-0.92	1e-05	0.015	0.19	0.00033	0.48	1	5.2
A330009N23Rik	0.17	0.049	-1.5	0.89	0.97	0.0069	1	1	0.16	0.7
A330048O09Rik	0.47	0.81	-0.3	0.64	0.41	0.77	1	1	1	1.2
A330094K24Rik	0.63	0.11	-0.06	0.46	0.92	0.96	1	1	1	1.2
A330102I10Rik	-3.1	-1.6	-0.54	0.0042	0.15	0.64	0.059	1	1	1
A430005L14Rik	0.2	0.23	0.016	1	1	1	1	1	1	24
A430033K04Rik	-0.13	-0.043	-0.054	1	1	1	1	1	1	7.2
A430046D13Rik	0.075	-0.26	-0.28	0.98	0.9	0.88	1	1	1	0.84
A4galt	-0.35	-0.15	-0.59	0.85	0.97	0.49	1	1	1	22
A530017D24Rik	0.96	0.82	0.86	0.021	0.1	0.067	0.21	1	0.79	2.8
A630001G21Rik	0.64	0.38	0.62	0.47	0.69	0.49	1	1	1	0.18
A730036I17Rik	0.71	-0.31	-2	0.41	0.74	0.0015	1	1	0.05	0.25
A730046J19Rik	-0.45	-3.1	0.85	0.64	0.0001	0.36	1	0.011	1	0.12
A730049H05Rik	-0.34	-0.81	1	0.74	0.29	0.13	1	1	1	2.4
A830010M20Rik	0.82	0.51	0.041	0.12	0.64	1	0.81	1	1	0.83
A830018L16Rik	-0.26	-0.24	0.095	0.95	0.96	0.99	1	1	1	4.1
A830080D01Rik	0.74	0.34	0.13	0.11	0.97	1	0.73	1	1	29
A930004D18Rik	0.44	0.29	0.74	0.75	0.91	0.24	1	1	1	2.6
AA415398	0.89	0.73	0.39	0.18	0.32	0.73	1	1	1	0.5
AA986860	-0.092	0.14	0.19	0.92	0.89	0.84	1	1	1	1
Aaas	0.045	0.13	0.079	1	1	1	1	1	1	69
Aacs	-0.042	-0.11	-0.19	1	1	1	1	1	1	22
Aadac	-0.69	-2.3	-1.6	0.48	0.0077	0.079	1	0.29	0.87	0.38
Aadat	-0.35	-0.76	-1.1	0.73	0.45	0.25	1	1	1	0.025
Aaed1	0.1	0.17	0.35	1	1	0.96	1	1	1	16
Aagab	0.5	0.23	0.74	0.92	1	0.0093	1	1	0.2	12
Aak1	-0.16	-0.053	0.081	1	1	1	1	1	1	4.3
Aamdc	-0.35	-0.014	-0.27	0.91	1	0.97	1	1	1	11
Aamp	-0.21	-0.13	0.059	1	1	1	1	1	1	110
Aar2	-0.055	-0.024	0.056	1	1	1	1	1	1	21
Aard	2.2	1	1.7	1.3e-08	0.063	5.4e-05	8.2e-07	1	0.0031	11
Aars	-0.075	0.043	-0.5	1	1	0.78	1	1	1	1100
Aars2	0.5	0.04	0.12	0.82	1	1	1	1	1	19
Aarsd1	0.29	0.16	0.75	0.82	0.92	0.31	1	1	1	0.6
Aasdh	1.1	0.75	0.41	8.4e-05	0.12	0.9	0.0021	1	1	2.9
Aasdhppt	0.4	0.24	0.13	0.99	1	1	1	1	1	28
Aass	1.3	0.18	2	0.086	0.85	0.0053	0.62	1	0.13	1
Aatf	-0.047	-0.11	-0.19	1	1	1	1	1	1	45
Abat	0.39	-0.95	-0.99	0.73	0.13	0.11	1	1	1	0.99
Abca1	1.5	0.51	0.31	0.00084	0.6	0.82	0.015	1	1	1.1
Abca2	1.2	1	0.087	3.7e-05	0.0027	1	0.001	0.14	1	2.2
Abca3	1.4	0.73	-0.26	8.1e-05	0.25	0.93	0.0021	1	1	6.2
Abca5	0.75	0.67	0.6	0.2	0.33	0.46	1	1	1	0.72
Abca7	2.1	1.4	-0.066	3.3e-12	4.3e-05	1	3.8e-10	0.0055	1	2.3
Abcb10	-0.19	0.31	-0.059	0.99	0.95	1	1	1	1	10
Abcb1a	-0.27	0.09	0.16	0.99	1	1	1	1	1	7.4
Abcb1b	0.12	-0.014	-0.11	1	1	1	1	1	1	18
Abcb5	-0.63	-0.058	0.69	0.56	0.96	0.52	1	1	1	0.086
Abcb6	0.31	0.15	0.15	0.9	0.98	0.98	1	1	1	1
Abcb7	-0.21	0.035	-0.04	1	1	1	1	1	1	24
Abcb8	0.19	0.021	0.24	1	1	1	1	1	1	56
Abcc1	-0.084	-0.17	-1	1	1	2.9e-05	1	1	0.0019	13
Abcc10	1.3	0.69	0.28	6.3e-10	0.18	1	4.9e-08	1	1	3.1
Abcc2	1.4	1.3	-0.32	0.025	0.046	0.75	0.25	1	1	0.37
Abcc4	0.15	-0.18	0.17	1	1	1	1	1	1	23
Abcc5	0.35	0.32	0.55	0.96	0.98	0.59	1	1	1	38
Abcc6	1.2	0.51	1.2	0.24	0.62	0.22	1	1	1	0.5
Abcd1	-0.07	0.14	-0.015	1	1	1	1	1	1	4.5
Abcd3	0.19	0.44	0.066	1	0.95	1	1	1	1	28
Abcd4	0.67	0.36	0.58	0.27	0.96	0.52	1	1	1	12
Abce1	-0.31	-0.044	-0.33	0.97	1	0.96	1	1	1	150
Abcf1	-0.22	-0.18	0.099	1	1	1	1	1	1	100
Abcf2	-0.21	-0.34	-0.18	1	1	1	1	1	1	110
Abcf3	0.28	0.025	0.19	1	1	1	1	1	1	21
Abcg1	-0.45	-0.039	-0.25	0.69	0.99	0.88	1	1	1	3.3
Abcg2	0.047	-0.14	0.26	1	1	0.99	1	1	1	190
Abhd10	0.018	0.1	0.035	1	1	1	1	1	1	11
Abhd11	0.15	0.088	0.041	1	1	1	1	1	1	44
Abhd12	0.23	0.1	0.051	1	1	1	1	1	1	29
Abhd13	-0.33	0.052	-0.052	0.98	1	1	1	1	1	9.5
Abhd14a	-0.36	-0.016	-0.12	0.98	1	1	1	1	1	23
Abhd14b	0.39	0.24	0.18	0.78	0.92	0.95	1	1	1	1.3
Abhd16a	0.41	0.26	0.19	0.98	1	1	1	1	1	32
Abhd17a	0.042	0.048	0.16	1	1	1	1	1	1	41
Abhd17b	-0.022	-0.094	0.15	1	1	1	1	1	1	16
Abhd17c	-0.43	-0.16	-0.18	0.99	1	1	1	1	1	37
Abhd18	0.58	0.88	0.62	0.51	0.081	0.43	1	1	1	0.96
Abhd2	0.28	0.2	0.48	1	1	0.89	1	1	1	20
Abhd3	1.1	0.68	0.41	0.078	0.4	0.69	0.58	1	1	0.79
Abhd4	0.15	0.29	0.39	1	0.99	0.94	1	1	1	24
Abhd5	0.21	-0.43	-0.087	0.98	0.82	1	1	1	1	3.2
Abhd6	0.64	0.07	0.12	0.39	1	0.99	1	1	1	4.1
Abhd8	0.25	0.15	-0.18	0.94	0.98	0.97	1	1	1	4
Abi1	-0.2	-0.028	-0.21	1	1	1	1	1	1	28
Abi2	-0.33	-0.21	-0.24	1	1	1	1	1	1	16
Abi3	-0.88	-0.34	-1	0.14	0.82	0.06	0.87	1	0.72	0.78
Abl1	-0.17	0.012	0.2	1	1	1	1	1	1	46
Abl2	-0.2	-0.13	0.059	1	1	1	1	1	1	280
Ablim1	-1.4	0.64	-1.3	0.0078	0.44	0.017	0.098	1	0.31	2.3
Ablim2	0.4	0.55	0.22	0.69	0.53	0.83	1	1	1	0.67
Abo	1.7	-0.056	0.54	0.037	0.95	0.56	0.33	1	1	0.16
Abr	-0.24	0.14	0.038	1	1	1	1	1	1	28
Abracl	-0.24	-0.47	-0.45	1	0.81	0.86	1	1	1	23
Abt1	-0.0056	-0.14	0.086	1	1	1	1	1	1	37
Abtb1	0.36	0.19	0.22	0.95	1	1	1	1	1	16
Abtb2	-0.31	0.11	-0.33	0.92	0.99	0.91	1	1	1	1
Acaa1a	0.14	-0.067	0.013	1	1	1	1	1	1	55
Acaa1b	1.8	0.83	-1.3	0.014	0.34	0.095	0.16	1	1	0.33
Acaa2	0.57	0.25	0.63	0.53	0.93	0.41	1	1	1	28
Acaca	-0.032	-0.041	0.021	1	1	1	1	1	1	74
Acacb	2.2	1.2	-0.027	7.6e-22	6.2e-06	1	2.6e-19	0.0011	1	2.5
Acad10	0.25	0.32	-0.23	0.94	0.89	0.95	1	1	1	1.9
Acad11	0.14	0.33	-0.36	1	0.95	0.94	1	1	1	11
Acad12	0.76	0.87	0.28	0.21	0.095	0.92	1	1	1	1.1
Acad8	0.39	-0.0063	0.36	0.99	1	1	1	1	1	15
Acad9	0.3	0.33	0.13	1	1	1	1	1	1	13
Acadl	-0.25	-0.15	0.29	1	1	0.99	1	1	1	14
Acadm	-0.11	0.2	-0.077	1	1	1	1	1	1	57
Acads	0.1	0.27	0.38	1	1	0.97	1	1	1	36
Acadsb	-0.39	-0.17	-0.089	0.99	1	1	1	1	1	6.6
Acadvl	0.52	0.13	0.56	0.7	1	0.58	1	1	1	26
Acan	0.33	-0.0083	-0.63	0.9	1	0.42	1	1	1	0.86
Acap1	-0.8	-0.033	-1.3	0.14	1	0.00032	0.86	1	0.014	7.7
Acap2	-0.096	0.036	0.068	1	1	1	1	1	1	15
Acap3	-0.24	-0.37	-0.31	0.99	0.94	0.97	1	1	1	5.2
Acat1	-0.35	-0.14	-0.17	0.98	1	1	1	1	1	8.4
Acat2	-0.52	-0.37	-0.48	0.72	0.98	0.85	1	1	1	53
Acat3	-0.0085	0.15	-0.66	0.99	0.88	0.48	1	1	1	0.25
Acbd3	0.033	-0.0076	0.073	1	1	1	1	1	1	16
Acbd4	0.71	0.61	-0.046	0.27	0.45	1	1	1	1	5.6
Acbd5	0.57	0.26	0.26	0.56	1	1	1	1	1	7
Acbd6	-0.5	-0.15	-0.15	0.87	1	1	1	1	1	43
Acbd7	-1.5	-0.53	-0.38	0.043	0.56	0.69	0.37	1	1	1.3
Accs	0.95	0.4	0.88	0.021	0.84	0.05	0.21	1	0.64	2.1
Accsl	0.89	-0.17	0.56	0.068	0.98	0.55	0.53	1	1	30
Acd	0.66	0.84	0.44	0.3	0.042	0.84	1	0.96	1	12
Ace	0.38	0.69	0.71	0.69	0.44	0.42	1	1	1	0.087
Acer2	0.051	0.18	0.14	1	1	1	1	1	1	7.4
Acer3	0.096	0.13	-0.31	1	1	0.99	1	1	1	1.3
Acin1	0.28	0.038	0.23	1	1	1	1	1	1	180
Ackr3	-0.68	-0.52	0.23	0.41	0.57	0.84	1	1	1	2.2
Ackr4	-1.6	-0.45	-0.41	0.057	0.63	0.67	0.46	1	1	0.81
Acly	-0.086	-0.2	-0.3	1	1	1	1	1	1	280
Aco1	-0.31	-0.22	0.0017	1	1	1	1	1	1	33
Aco2	-0.24	-0.33	-0.28	1	1	1	1	1	1	110
Acot1	-0.37	-0.25	-0.76	0.81	0.92	0.23	1	1	1	2.1
Acot11	0.066	-0.11	-1.1	0.98	0.97	0.031	1	1	0.47	0.85
Acot13	-0.97	-0.3	-0.73	0.028	0.92	0.24	0.27	1	1	22
Acot2	0.85	-0.34	-1.6	0.18	0.81	0.00025	1	1	0.011	1.6
Acot3	-0.059	-1.2	-1	0.96	0.24	0.32	1	1	1	0.62
Acot7	0.012	0.043	-0.44	1	1	0.89	1	1	1	38
Acot8	0.77	0.29	0.29	0.046	1	1	0.39	1	1	16
Acot9	-0.31	-0.08	-0.35	0.97	1	0.94	1	1	1	52
Acox1	0.33	0.31	0.38	1	1	1	1	1	1	8.7
Acox3	0.6	0.54	1	0.47	0.59	0.02	1	1	0.34	9.3
Acp1	-0.36	-0.13	-0.071	0.9	0.99	1	1	1	1	3
Acp2	0.8	0.49	0.34	0.0094	0.85	1	0.11	1	1	27
Acp5	0.48	-0.052	0.36	0.66	0.99	0.81	1	1	1	5.8
Acp6	0.37	0.27	0.066	0.98	1	1	1	1	1	100
Acp7	1.4	1.5	0.76	0.071	0.044	0.38	0.54	0.98	1	0.29
Acpp	0.81	-0.33	1.2	0.39	0.74	0.19	1	1	1	0.13
Acrbp	0.41	-0.43	-1.2	0.76	0.73	0.0063	1	1	0.15	1.4
Acsbg1	-0.76	0.012	0.1	0.36	0.99	0.92	1	1	1	0.4
Acsbg2	1.3	0.56	0.81	0.035	0.52	0.27	0.32	1	1	0.38
Acsf2	2	1.2	0.21	2.5e-08	0.0063	0.94	1.5e-06	0.25	1	3.8
Acsf3	-0.32	0.09	-0.31	0.96	1	0.96	1	1	1	8.4
Acsl1	-0.76	-0.27	-0.4	0.15	0.97	0.87	0.92	1	1	17
Acsl3	-0.28	-0.23	-0.24	1	1	1	1	1	1	44
Acsl4	-0.6	-0.47	-0.43	0.46	0.85	0.91	1	1	1	24
Acsl5	-0.59	-0.99	-0.87	0.5	0.0093	0.047	1	0.33	0.61	5.9
Acsl6	1.1	0.02	-0.57	0.026	1	0.52	0.25	1	1	0.56
Acss1	-1.1	-0.44	0.25	0.017	0.73	0.92	0.18	1	1	11
Acss2	0.27	0.29	-0.31	0.97	0.97	0.96	1	1	1	13
Acta2	-0.075	-2.1	-0.63	0.95	0.053	0.58	1	1	1	0.19
Actb	-0.59	-0.23	-0.39	0.48	1	0.97	1	1	1	1500
Actc1	-1.1	-0.056	-1.1	0.34	0.96	0.35	1	1	1	0.17
Actg1	1.7	0.7	1.3	0.052	0.46	0.15	0.43	1	1	3.2
Actl6a	-0.19	-0.063	-0.17	1	1	1	1	1	1	360
Actn1	-0.32	-0.076	-0.16	0.99	1	1	1	1	1	90
Actn2	2.1	-0.07	0.37	5.7e-06	0.96	0.74	0.0002	1	1	0.34
Actn3	-0.025	-1	-1.8	0.99	0.09	5.9e-05	1	1	0.0033	26
Actn4	0.029	0.0054	0.018	1	1	1	1	1	1	190
Actr10	-0.032	-0.021	0.031	1	1	1	1	1	1	15
Actr1a	0.25	0.11	0.3	1	1	1	1	1	1	41
Actr1b	0.28	0.12	0.3	1	1	1	1	1	1	40
Actr2	-0.13	-0.15	-0.14	1	1	1	1	1	1	130
Actr3	-0.36	-0.18	-0.16	1	1	1	1	1	1	63
Actr3b	0.038	-0.31	-0.049	1	0.98	1	1	1	1	9.6
Actr5	0.89	0.51	0.05	0.0068	0.74	1	0.088	1	1	8.1
Actr6	0.38	0.096	-0.06	0.98	1	1	1	1	1	17
Actr8	0.0061	-0.056	-0.025	1	1	1	1	1	1	26
Acvr1	-0.43	-0.23	0.00093	0.92	1	1	1	1	1	6.6
Acvr1b	0.31	0.49	0.77	0.98	0.77	0.091	1	1	0.96	13
Acvr2a	0.056	0.075	0.32	1	1	0.99	1	1	1	3.7
Acvr2b	-0.008	-0.11	0.15	1	1	1	1	1	1	11
Acvrl1	1.8	0.47	1	0.0044	0.61	0.19	0.061	1	1	0.2
Acy1	-0.11	0.028	-0.31	1	1	0.99	1	1	1	43
Acy3	-0.14	0.56	-0.21	0.95	0.53	0.91	1	1	1	1
Acyp1	0.012	0.2	-0.095	1	0.99	1	1	1	1	20
Acyp2	0.092	-0.11	0.11	0.99	0.99	0.99	1	1	1	4.3
Ada	-0.62	0.52	-0.37	0.44	0.62	0.84	1	1	1	2.6
Adad2	1.2	0.79	-0.77	0.0072	0.19	0.21	0.092	1	1	1.6
Adal	0.59	0.16	0.16	0.49	1	1	1	1	1	12
Adam10	-0.27	-0.016	0.047	1	1	1	1	1	1	15
Adam11	0.91	0.096	-0.28	0.13	0.96	0.85	0.85	1	1	0.86
Adam15	1.3	1.4	0.62	6.9e-09	3.7e-11	0.37	4.4e-07	2.2e-08	1	6.3
Adam17	0.32	0.23	0.31	1	1	1	1	1	1	18
Adam19	-0.54	-0.0037	0.054	0.59	1	1	1	1	1	24
Adam22	0.1	0.15	-0.35	1	1	0.97	1	1	1	2.3
Adam23	-0.52	0.25	0.052	0.62	0.95	1	1	1	1	51
Adam8	0.5	0.38	0.35	0.59	0.71	0.74	1	1	1	0.21
Adam9	0.22	0.67	0.73	0.99	0.27	0.17	1	1	1	14
Adamts1	0.45	-1.7	0.41	0.63	0.036	0.67	1	0.85	1	0.03
Adamts10	2.4	0.78	0.62	2.2e-23	0.11	0.42	7.9e-21	1	1	3.1
Adamts14	0.39	0.011	-1.2	0.83	1	0.0032	1	1	0.091	2.3
Adamts15	0.94	0.91	2	0.12	0.15	4.8e-06	0.81	1	0.00041	0.27
Adamts17	0.32	-0.86	0.18	0.74	0.28	0.86	1	1	1	0.32
Adamts3	-0.57	-1.2	0.35	0.52	0.075	0.73	1	1	1	0.28
Adamts7	1.6	1.7	0.58	4.2e-05	3.1e-06	0.51	0.0011	0.00064	1	1.2
Adamts8	2	0.93	1.6	4.1e-06	0.13	0.00093	0.00015	1	0.034	1.2
Adamts9	0.23	-0.17	0.92	0.93	0.96	0.077	1	1	0.87	5.4
Adamtsl1	0.27	-0.15	0.05	0.83	0.91	0.97	1	1	1	2
Adamtsl4	0.88	0.45	-0.42	0.18	0.66	0.7	1	1	1	0.44
Adamtsl5	2.9	2.6	1.5	0.00057	0.0019	0.1	0.011	0.11	1	0.81
Adap1	1	0.84	0.3	0.018	0.11	0.91	0.19	1	1	28
Adap2	-0.13	0.15	0.18	0.97	0.96	0.94	1	1	1	2
Adar	0.28	0.37	0.34	1	1	1	1	1	1	50
Adarb1	-0.13	0.0061	0.15	0.96	1	0.95	1	1	1	24
Adat1	-0.18	0.0079	-0.22	1	1	1	1	1	1	13
Adat2	-0.11	-0.075	0.36	1	1	0.98	1	1	1	18
Adat3	0.1	0.25	0.49	1	0.99	0.77	1	1	1	2.4
Adck1	0.14	-0.22	0.13	1	0.99	1	1	1	1	6.6
Adck2	0.34	0.12	0.4	0.9	0.99	0.83	1	1	1	1.1
Adck5	0.18	0.098	0.19	1	1	1	1	1	1	14
Adcy1	0.81	-0.15	0.59	0.17	0.97	0.5	0.98	1	1	1.8
Adcy2	0.23	0.045	0.74	0.82	0.97	0.36	1	1	1	0.4
Adcy3	0.66	0.16	-0.34	0.31	1	0.95	1	1	1	4.2
Adcy5	0.99	0.85	0.61	0.2	0.29	0.48	1	1	1	0.18
Adcy6	0.93	0.94	0.37	0.02	0.017	0.9	0.21	0.52	1	0.68
Adcy7	-0.73	-0.58	-2	0.36	0.51	0.00043	1	1	0.018	0.38
Adcy9	0.52	0.68	0.33	0.64	0.3	0.91	1	1	1	0.95
Adcyap1r1	0.4	0.53	1	0.7	0.56	0.098	1	1	1	0.21
Add1	0.019	-0.013	-0.12	1	1	1	1	1	1	67
Add2	-1.1	0.45	0.13	0.27	0.66	0.9	1	1	1	0.088
Add3	-0.41	-0.08	-0.51	0.93	1	0.73	1	1	1	17
Adgra2	2.5	0.84	0.69	0.00037	0.33	0.44	0.0075	1	1	1.4
Adgra3	-0.34	-0.42	-0.41	0.99	0.94	0.96	1	1	1	24
Adgrb1	0.94	0.84	-0.15	0.068	0.14	0.97	0.53	1	1	0.34
Adgrb2	1.4	0.76	0.49	1.2e-05	0.17	0.7	0.00038	1	1	4.2
Adgrd1	-0.029	0.048	-1.4	0.99	0.98	0.0056	1	1	0.14	0.68
Adgre5	0.21	0.65	-0.31	0.87	0.43	0.79	1	1	1	20
Adgrf5	-1.6	-3	-0.06	0.013	8.3e-08	0.95	0.14	2.4e-05	1	0.13
Adgrg1	-0.4	-0.18	-1.1	0.75	0.92	0.025	1	1	0.4	34
Adgrg5	-3	-1.5	-0.29	0.00039	0.09	0.77	0.0079	1	1	26
Adgrg6	2.1	1.6	4.8	0.019	0.086	1.9e-08	0.2	1	3.6e-06	0.33
Adgrl1	-0.45	0.00084	-0.23	0.86	1	1	1	1	1	27
Adgrl2	-1.2	-0.018	0.36	0.001	1	0.88	0.018	1	1	20
Adgrl3	1.4	-0.28	-0.23	0.0098	0.81	0.85	0.12	1	1	0.47
Adgrv1	0.31	-0.044	-0.22	0.95	1	0.98	1	1	1	0.56
Adh5	-0.53	-0.11	-0.2	0.83	1	1	1	1	1	230
Adhfe1	-0.91	0.61	-0.56	0.11	0.47	0.54	0.76	1	1	1.3
Adi1	-0.28	-0.056	0.11	1	1	1	1	1	1	40
Adipor1	-0.19	-0.14	-0.033	1	1	1	1	1	1	51
Adipor2	0.32	0.26	0.63	1	1	0.31	1	1	1	45
Adk	-0.8	-0.52	-0.93	0.055	0.69	0.0058	0.45	1	0.14	34
Adm	0.2	-1.4	0.44	0.86	0.19	0.69	1	1	1	0.063
Adm2	1	0.43	-0.99	0.15	0.66	0.17	0.91	1	1	1.8
Adnp	0.053	0.024	-0.07	0.98	0.99	0.98	1	1	1	0.45
Adnp2	-0.057	-0.094	-0.14	1	1	1	1	1	1	32
Ado	-0.6	-0.36	-0.29	0.41	1	1	1	1	1	16
Adora2b	0.51	0.29	0.24	0.6	0.84	0.87	1	1	1	0.88
Adpgk	0.36	0.26	0.091	1	1	1	1	1	1	32
Adprh	0.13	0.3	0.41	1	0.99	0.91	1	1	1	78
Adprhl2	0.2	0.14	0.0031	1	1	1	1	1	1	31
Adprm	0.65	0.4	0.37	0.2	0.99	1	1	1	1	15
Adra2b	-1.2	-0.028	-0.77	0.22	0.98	0.44	1	1	1	0.037
Adrb1	-0.093	-0.93	1.4	0.93	0.41	0.21	1	1	1	0.022
Adrb2	-1.3	0.032	-0.07	0.0097	0.98	0.97	0.12	1	1	0.8
Adrb3	0.36	0.3	1.5	0.83	0.88	4.7e-05	1	1	0.0027	6.1
Adrm1	-0.0068	-0.067	-0.046	1	0.99	1	1	1	1	12
Adsl	0.022	-0.15	-0.09	1	1	1	1	1	1	46
Adss	-0.16	-0.26	-0.17	1	1	1	1	1	1	120
Adssl1	0.13	0.7	-0.097	0.89	0.45	0.92	1	1	1	0.16
Aebp1	0.69	0.23	-0.14	0.34	0.92	0.96	1	1	1	1
Aebp2	0.067	0.29	0.098	1	1	1	1	1	1	23
Aen	0.052	0.1	0.47	1	1	0.93	1	1	1	29
Aes	-0.02	-0.14	-0.35	1	0.99	0.88	1	1	1	220
AF067061	-0.55	2.7	-2.2	0.65	0.024	0.069	1	0.65	0.8	0.19
Afap1	0.85	0.42	1.6	0.1	0.79	8.4e-07	0.71	1	9.6e-05	2.7
Afap1l1	0.5	0.69	1.3	0.62	0.35	0.0055	1	1	0.14	0.84
Afap1l2	0.37	0.31	0.13	0.79	0.85	0.96	1	1	1	0.76
Afdn	0.16	-0.15	-0.11	1	1	1	1	1	1	78
Aff1	0.14	0.057	0.18	1	1	1	1	1	1	200
Aff3	-0.87	-1.2	-1	0.079	0.0022	0.018	0.59	0.12	0.31	0.97
Aff4	-0.18	0.025	0.051	1	1	1	1	1	1	43
Afg3l1	0.21	0.32	0.011	1	0.99	1	1	1	1	42
Afg3l2	0.091	-0.018	0.043	1	1	1	1	1	1	54
Afmid	1.1	0.88	0.3	0.04	0.16	0.83	0.36	1	1	0.6
Aftph	-0.037	0.063	0.014	1	1	1	1	1	1	14
Aga	-0.054	0.2	-0.55	0.99	0.94	0.55	1	1	1	6
Agap1	-0.093	0.009	-0.13	1	1	1	1	1	1	4.8
Agap2	0.42	-0.65	-1.1	0.66	0.45	0.13	1	1	1	1.1
Agap3	0.19	0.11	0.51	1	1	0.8	1	1	1	18
Agbl5	0.4	0.62	0.17	0.98	0.35	1	1	1	1	35
Ager	0.47	0.46	1.5	0.61	0.62	0.027	1	1	0.42	0.42
Agfg1	0.23	0.26	0.03	1	1	1	1	1	1	24
Agfg2	-0.48	-0.42	-0.76	0.83	0.94	0.057	1	1	0.7	12
Aggf1	-0.13	-0.19	0.07	1	1	1	1	1	1	44
Agk	-0.08	-0.0033	0.059	1	1	1	1	1	1	11
Agl	0.85	0.9	0.19	0.0052	0.0016	1	0.07	0.095	1	5
Agmat	0.67	0.023	-1	0.46	0.98	0.23	1	1	1	0.4
Ago1	0.23	-0.0045	0.29	1	1	1	1	1	1	35
Ago2	0.084	0.02	0.27	1	1	1	1	1	1	39
Ago3	0.45	0.39	0.78	0.8	0.89	0.11	1	1	1	38
Agpat1	0.087	0.026	-0.051	1	1	1	1	1	1	94
Agpat2	0.24	0.23	0.36	1	1	0.98	1	1	1	16
Agpat3	0.58	0.13	0.54	0.51	1	0.63	1	1	1	7
Agpat4	1.1	0.79	0.36	0.018	0.2	0.83	0.19	1	1	12
Agpat5	-0.37	-0.038	-0.25	0.93	1	0.99	1	1	1	10
Agpat9	-0.012	0.092	1.6	0.99	0.94	0.15	1	1	1	0.51
Agps	-0.074	-0.11	-0.092	1	1	1	1	1	1	37
Agrn	0.24	0.24	0.11	1	1	1	1	1	1	260
Agrp	0.26	0.63	-1.4	0.79	0.51	0.1	1	1	1	0.47
Agtpbp1	1.5	0.82	1.1	9.2e-15	0.019	1.5e-06	1.4e-12	0.54	0.00015	90
Agtr1a	0.29	0.06	-0.49	0.77	0.95	0.61	1	1	1	0.6
Agtrap	0.72	0.43	0.66	0.12	0.91	0.28	0.8	1	1	27
Ahctf1	0.17	0.2	0.24	1	1	1	1	1	1	47
Ahcy	0.15	0.27	0.078	0.93	0.85	0.97	1	1	1	4.4
Ahcyl1	0.22	0.088	-0.18	1	1	1	1	1	1	43
Ahcyl2	0.86	0.37	0.75	0.0095	0.96	0.086	0.11	1	0.93	120
Ahdc1	-0.13	-0.29	-0.16	1	1	1	1	1	1	24
Ahi1	0.3	-0.26	-0.25	0.99	1	1	1	1	1	4.4
Ahnak	-0.32	0.14	0.16	0.85	0.96	0.95	1	1	1	110
Ahnak2	0.025	0.73	0.31	0.98	0.38	0.75	1	1	1	0.59
Ahr	-0.47	-0.31	0.12	0.77	0.96	1	1	1	1	3.6
Ahsa1	0.081	-0.054	0.2	1	1	1	1	1	1	470
Ahsa2	0.55	0.13	0.34	0.64	1	1	1	1	1	13
Ahsg	2	0.4	1.8	0.0002	0.69	0.0012	0.0045	1	0.041	0.45
AI314180	0.33	-0.31	-0.47	0.98	0.99	0.83	1	1	1	11
AI413582	0.34	0.48	0.24	0.85	0.68	0.93	1	1	1	3.6
AI427809	0.97	1.3	-0.78	0.35	0.18	0.45	1	1	1	0.24
AI464131	0.38	0.24	0.41	0.9	0.98	0.86	1	1	1	7.1
AI467606	-0.3	-0.11	-0.018	0.99	1	1	1	1	1	10
AI480526	-0.31	0.082	0.28	0.9	0.99	0.92	1	1	1	6.8
AI481877	2.1	0.61	-0.027	7.2e-06	0.47	0.99	0.00025	1	1	0.29
AI504432	-2.3	-0.65	-0.97	1.2e-05	0.44	0.17	0.00039	1	1	0.091
AI597479	-0.36	-0.23	-0.34	1	1	1	1	1	1	13
AI606181	-0.15	0.26	0.11	1	0.97	1	1	1	1	3.8
AI661453	1.2	0.32	-0.44	0.011	0.83	0.7	0.13	1	1	2.5
AI662270	0.71	-0.46	3.8	0.48	0.65	2.9e-05	1	1	0.0019	0.8
AI837181	-0.4	-0.13	-0.3	0.98	1	1	1	1	1	20
AI846148	0.12	-0.018	0.098	1	1	1	1	1	1	20
AI854703	-0.55	-0.3	-0.4	0.55	0.85	0.74	1	1	1	0.7
AI987944	-0.074	-0.063	-0.38	1	1	0.94	1	1	1	4.3
Aida	-0.13	-0.12	0.25	1	1	1	1	1	1	15
Aif1l	-0.048	0.23	-0.29	0.99	0.94	0.9	1	1	1	2.2
Aifm1	-0.54	-0.3	-0.27	0.77	1	1	1	1	1	41
Aifm2	0.87	0.63	0.76	0.041	0.39	0.14	0.36	1	1	18
Aifm3	-0.36	0.53	-0.17	0.76	0.58	0.92	1	1	1	1.5
Aig1	0.26	-0.39	-0.84	0.88	0.76	0.17	1	1	1	3.4
Aim1	-1.2	-0.37	-1.5	0.089	0.7	0.022	0.63	1	0.36	0.065
Aim1l	0.93	0.52	0.48	0.0089	0.68	0.77	0.11	1	1	17
Aim2	-1	-0.51	-0.51	0.051	0.61	0.62	0.43	1	1	23
Aimp1	-0.37	-0.1	-0.18	1	1	1	1	1	1	100
Aimp2	-0.36	-0.24	-0.15	1	1	1	1	1	1	65
Aip	-0.13	-0.15	-0.19	1	1	1	1	1	1	34
Aire	-1.7	0.17	-0.34	0.00033	0.91	0.78	0.0069	1	1	5.8
Ajuba	-0.44	-0.44	-0.1	0.94	0.93	1	1	1	1	59
AK010878	-0.43	-0.12	0.19	0.76	0.98	0.96	1	1	1	16
Ak1	0.29	0.57	0.65	0.98	0.54	0.32	1	1	1	43
Ak2	0.04	-0.071	0.11	1	1	1	1	1	1	700
Ak3	0.23	-0.44	-1	0.96	0.76	0.014	1	1	0.27	8
Ak4	1	2.4	0.52	0.078	3.2e-08	0.58	0.58	1.1e-05	1	16
Ak5	-1.7	-0.91	0.34	0.028	0.3	0.72	0.27	1	1	0.22
Ak6	-0.68	-0.5	-0.17	0.19	0.8	1	1	1	1	43
Ak7	0.84	0.49	-0.69	0.28	0.6	0.41	1	1	1	0.38
Ak8	-0.037	-0.068	-0.49	0.97	0.94	0.59	1	1	1	0.45
Akap1	-0.044	-0.026	0.22	1	1	1	1	1	1	59
Akap10	0.14	0.13	0.068	1	1	1	1	1	1	14
Akap11	-0.36	-0.15	-0.18	0.96	1	1	1	1	1	9.6
Akap12	-0.38	-0.22	-0.44	1	1	0.98	1	1	1	180
Akap13	-0.24	-0.014	0.15	1	1	1	1	1	1	3.8
Akap17b	-0.083	0.015	0.093	1	1	1	1	1	1	20
Akap6	-3.4	-1.6	0.33	0.00015	0.1	0.74	0.0035	1	1	0.29
Akap7	-0.74	-0.6	-0.47	0.12	0.46	0.79	0.81	1	1	10
Akap8	0.18	-0.23	0.064	1	1	1	1	1	1	72
Akap8l	1	0.45	0.012	3e-07	0.93	1	1.4e-05	1	1	21
Akap9	0.029	-0.22	0.21	1	1	1	1	1	1	28
Akip1	1.3	0.45	0.9	3.5e-13	0.92	0.00076	4.6e-11	1	0.029	17
Akirin1	0.035	-0.15	-0.056	1	1	1	1	1	1	14
Akirin2	-0.081	-0.2	-0.19	1	1	1	1	1	1	71
Akna	-0.3	-0.28	-0.89	0.99	0.99	0.0062	1	1	0.15	2.5
Akr1a1	0.66	0.65	0.46	0.11	0.14	0.97	0.72	1	1	250
Akr1b10	1.3	0.45	0.13	5.6e-06	0.82	1	0.0002	1	1	9.1
Akr1b3	-0.41	-0.52	0.0011	0.82	0.63	1	1	1	1	9.3
Akr1b8	0.29	-0.24	0.88	0.95	0.97	0.057	1	1	0.7	10
Akr1c13	1	-0.89	1.4	0.3	0.38	0.17	1	1	1	0.14
Akr1e1	0.77	0.014	0.35	0.17	1	0.89	0.99	1	1	2.6
Akr7a5	-0.041	0.1	-0.085	1	1	1	1	1	1	21
Akt1	-0.12	0.19	-0.43	0.98	0.96	0.76	1	1	1	12
Akt1s1	0.082	-0.014	0.43	1	1	0.94	1	1	1	28
Akt2	-0.023	0.012	0.24	1	1	1	1	1	1	9.2
Akt3	-1.3	-0.73	-0.79	1.5e-05	0.19	0.11	0.00047	1	1	17
Aktip	-0.47	-0.22	-0.53	0.79	0.99	0.65	1	1	1	28
Alad	-0.22	-0.25	-0.23	1	0.99	0.99	1	1	1	25
Alas1	-0.12	-0.17	-0.34	1	1	1	1	1	1	11
Alcam	-0.66	-0.5	0.84	0.43	0.58	0.27	1	1	1	0.35
Aldh16a1	0.51	0.21	0.53	0.82	1	0.76	1	1	1	18
Aldh18a1	0.42	0.19	-0.2	0.92	1	1	1	1	1	35
Aldh1a2	-1.1	-1.1	-0.66	0.018	0.022	0.37	0.19	0.61	1	1.6
Aldh1b1	-0.022	0.49	0.023	1	0.67	1	1	1	1	7.6
Aldh1l1	-1.5	0.019	0.017	1e-05	1	1	0.00034	1	1	61
Aldh1l2	0.55	0.6	-0.39	0.54	0.49	0.71	1	1	1	0.94
Aldh2	-0.21	0.041	-0.11	1	1	1	1	1	1	59
Aldh3a1	-1.3	-0.63	-1.7	0.083	0.48	0.019	0.61	1	0.33	3.7
Aldh3a2	-0.14	-0.13	-0.46	1	1	0.84	1	1	1	15
Aldh3b1	0.58	0.63	-0.44	0.5	0.45	0.66	1	1	1	0.62
Aldh4a1	0.1	0.26	0.28	1	1	1	1	1	1	13
Aldh5a1	-0.52	-0.1	0.16	0.63	1	0.99	1	1	1	3.6
Aldh6a1	-0.39	0.1	-0.35	0.91	1	0.95	1	1	1	11
Aldh7a1	-0.46	-0.076	-0.4	0.97	1	1	1	1	1	300
Aldh9a1	-0.069	0.055	-0.62	1	1	0.35	1	1	1	47
Aldoa	-0.39	-0.2	-0.43	0.95	1	0.9	1	1	1	1100
Aldoc	-0.91	0.29	-1.2	0.055	0.93	0.001	0.45	1	0.037	5.2
Alg1	0.39	0.15	0.1	0.98	1	1	1	1	1	12
Alg10b	-0.36	-0.23	-0.045	0.99	1	1	1	1	1	19
Alg11	-0.22	0.14	-0.085	1	1	1	1	1	1	14
Alg12	2.2	1.3	0.51	3.1e-28	2.5e-08	0.72	1.6e-25	8.3e-06	1	4.9
Alg13	-0.24	-0.36	-0.2	1	1	1	1	1	1	390
Alg14	0.1	0.32	0.34	1	0.99	0.98	1	1	1	7.5
Alg2	0.089	-0.025	0.54	1	1	0.75	1	1	1	61
Alg3	1.4	0.63	0.31	7.8e-14	0.31	1	1.1e-11	1	1	19
Alg5	0.49	0.28	0.45	0.84	1	0.92	1	1	1	14
Alg6	0.49	0.42	0.031	0.75	0.89	1	1	1	1	8.9
Alg8	1.3	1.2	0.53	3.1e-05	0.00015	0.63	0.00089	0.015	1	4.1
Alg9	0.6	0.33	0.16	0.42	1	1	1	1	1	11
Alkbh1	2.3	0.98	1	1.8e-44	4.8e-06	3.4e-07	2.4e-41	0.00093	4.3e-05	17
Alkbh2	0.6	0.13	0.15	0.45	1	1	1	1	1	21
Alkbh3	1.4	0.65	0.5	7.1e-16	0.24	0.82	1.2e-13	1	1	16
Alkbh4	0.017	0.061	0.23	1	1	1	1	1	1	8.8
Alkbh5	-0.34	-0.086	-0.13	1	1	1	1	1	1	330
Alkbh6	0.95	0.65	0.72	0.00036	0.26	0.1	0.0073	1	1	15
Alkbh7	-0.37	-0.055	-0.11	0.98	1	1	1	1	1	22
Alkbh8	0.22	0.052	0.16	1	1	1	1	1	1	17
Alms1	-0.26	0.03	-0.063	0.99	1	1	1	1	1	7.9
Alox12	1.5	0.21	-0.94	0.029	0.84	0.22	0.28	1	1	0.32
Alox12e	-1.3	-1.2	0.2	0.23	0.26	0.86	1	1	1	0.077
Alox15	-1.2	-1.3	0.22	0.086	0.061	0.82	0.62	1	1	0.66
Alox5	-0.12	-0.43	0.25	0.91	0.65	0.81	1	1	1	0.24
Alox5ap	-0.0049	-0.14	0.54	1	0.91	0.55	1	1	1	1.8
Alpk3	0.57	-0.42	-1.6	0.53	0.74	3.6e-05	1	1	0.0023	3.5
Alpl	-0.48	-0.23	-0.034	0.75	0.99	1	1	1	1	180
Alppl2	-0.35	-1.2	-0.28	0.75	0.27	0.8	1	1	1	0.026
Als2	0.51	0.17	0.42	0.87	1	0.99	1	1	1	17
Als2cl	1.6	0.76	0.079	6.5e-09	0.15	1	4.2e-07	1	1	35
Alx1	-2.1	-1.2	-0.49	0.0064	0.14	0.6	0.084	1	1	0.16
Alyref	-0.062	-0.22	-0.15	1	1	1	1	1	1	57
Alyref2	0.47	0.28	-0.27	0.68	0.91	0.91	1	1	1	1.8
Amacr	0.29	0.17	0.29	0.99	1	0.99	1	1	1	3.8
Ambra1	-0.042	-0.06	0.093	1	1	1	1	1	1	20
Amd1	-0.29	-0.28	0.0047	0.98	0.98	1	1	1	1	11
Amdhd1	1.5	0.041	1	0.09	0.97	0.26	0.64	1	1	0.28
Amdhd2	0.79	0.38	0.28	0.096	0.91	0.98	0.67	1	1	51
Amer1	-0.27	-0.051	0.075	1	1	1	1	1	1	4.5
Amfr	-0.78	-0.57	-0.82	0.2	0.52	0.15	1	1	1	7.5
Amh	2.1	0.5	0.29	0.0053	0.59	0.76	0.071	1	1	0.26
Amhr2	1.5	1.5	0.63	2.7e-06	8.1e-06	0.41	0.0001	0.0014	1	1.7
Amica1	-5.1	-1	0.64	9.5e-08	0.32	0.55	5e-06	1	1	0.23
Amigo1	0.58	0.23	-0.13	0.5	0.94	0.98	1	1	1	2.2
Amigo2	0.96	-0.32	0.63	0.15	0.78	0.45	0.91	1	1	0.39
Ammecr1	-0.19	-0.26	-0.45	1	1	0.91	1	1	1	9.8
Ammecr1l	0.29	0.12	0.16	1	1	1	1	1	1	18
Amn	1.8	1.4	0.64	0.05	0.12	0.51	0.42	1	1	0.15
Amn1	-0.25	-0.19	-0.33	0.99	0.99	0.95	1	1	1	3.6
Amot	-0.58	-0.52	0.23	0.51	0.58	0.85	1	1	1	0.96
Amotl1	0.55	0.77	0.3	0.58	0.12	0.96	1	1	1	6.1
Amotl2	-0.17	-0.15	0.16	1	1	1	1	1	1	160
Ampd2	0.16	0.32	0.15	1	1	1	1	1	1	20
Ampd3	-0.17	-0.11	-1.1	0.93	0.96	0.036	1	1	0.51	1.4
Amph	0.68	0.079	0.82	0.2	1	0.021	1	1	0.35	6.7
Amt	-0.12	-0.075	-0.038	1	1	1	1	1	1	170
Amz1	0.62	0.095	-1.1	0.45	0.97	0.048	1	1	0.62	1.1
Amz2	0.53	0.26	0.38	0.75	1	0.99	1	1	1	21
Anapc1	0.11	0.16	0.067	1	1	1	1	1	1	34
Anapc10	-0.14	0.26	-0.33	1	0.99	0.96	1	1	1	8.1
Anapc11	-0.45	-0.26	-0.23	0.96	1	1	1	1	1	22
Anapc13	-0.58	-0.25	-0.028	0.5	1	1	1	1	1	64
Anapc15	-0.2	-0.2	0.11	1	1	1	1	1	1	200
Anapc16	0.58	0.32	0.63	0.53	1	0.31	1	1	1	18
Anapc2	-0.023	0.054	-0.065	1	1	1	1	1	1	39
Anapc4	-0.083	-0.0091	-0.038	1	1	1	1	1	1	28
Anapc5	-0.39	-0.22	-0.1	0.99	1	1	1	1	1	160
Anapc7	0.11	-0.0062	0.19	1	1	1	1	1	1	31
Angel1	0.69	0.23	-0.28	0.26	0.98	0.97	1	1	1	4.7
Angel2	0.25	0.086	0.25	1	1	1	1	1	1	17
Angptl2	0.37	-0.18	0.017	0.69	0.86	0.99	1	1	1	0.46
Angptl4	-0.022	0.037	0.23	1	1	1	1	1	1	10
Angptl6	0.89	0.57	-0.33	0.12	0.52	0.83	0.79	1	1	1.7
Ank	0.96	-0.0018	-0.79	0.08	1	0.22	0.59	1	1	2.4
Ank2	-0.82	-0.86	-0.62	0.16	0.12	0.45	0.97	1	1	3.9
Ank3	-0.52	0.25	-0.54	0.66	0.99	0.63	1	1	1	50
Ankfy1	0.59	0.35	0.37	0.48	1	1	1	1	1	38
Ankhd1	-0.051	0.11	-0.089	1	1	1	1	1	1	370
Ankib1	-0.12	-0.18	0.1	1	1	1	1	1	1	6.3
Ankle1	0.78	0.82	0.69	0.21	0.16	0.32	1	1	1	4.5
Ankle2	0.2	0.068	0.05	1	1	1	1	1	1	31
Ankmy1	1.3	0.89	-1.1	0.2	0.4	0.28	1	1	1	0.13
Ankmy2	-0.029	-0.1	-0.15	1	1	1	1	1	1	27
Ankra2	-0.14	0.026	-0.059	1	1	1	1	1	1	15
Ankrd10	0.88	0.81	0.4	0.018	0.059	0.9	0.19	1	1	53
Ankrd11	-0.21	0.026	0.017	0.99	1	1	1	1	1	60
Ankrd12	-0.23	0.19	0.31	0.99	1	0.97	1	1	1	3.1
Ankrd13a	0.3	0.17	0.53	1	1	0.8	1	1	1	29
Ankrd13b	0.93	0.62	0.88	0.015	0.4	0.03	0.17	1	0.45	3.8
Ankrd13c	0.18	0.38	0.098	1	1	1	1	1	1	40
Ankrd13d	0.95	0.72	0.055	0.0079	0.18	1	0.098	1	1	7.5
Ankrd16	0.72	0.44	0.58	0.15	0.87	0.52	0.91	1	1	28
Ankrd17	-0.36	-0.11	-0.092	1	1	1	1	1	1	37
Ankrd22	1.5	1.7	0.82	0.18	0.11	0.47	1	1	1	0.044
Ankrd24	0.52	0.31	0.28	0.67	0.98	0.99	1	1	1	29
Ankrd26	-0.18	-0.06	-0.18	1	1	1	1	1	1	6.1
Ankrd27	0.084	0.045	-0.18	1	1	1	1	1	1	25
Ankrd28	0.39	0.32	0.046	1	1	1	1	1	1	36
Ankrd33b	-0.38	-0.71	0.21	0.75	0.34	0.89	1	1	1	2.2
Ankrd34a	0.36	-0.12	-3.4	0.7	0.9	3.6e-08	1	1	6.1e-06	0.18
Ankrd35	1.2	0.88	0.16	0.005	0.12	0.96	0.068	1	1	1.6
Ankrd37	0.016	0.072	-1.2	1	0.98	0.0058	1	1	0.14	3.8
Ankrd39	1.1	0.15	0.27	0.00023	1	0.98	0.0051	1	1	1.9
Ankrd40	-0.14	-0.31	-0.16	1	1	1	1	1	1	23
Ankrd42	-0.0016	0.23	-0.042	1	0.89	0.98	1	1	1	0.68
Ankrd44	0.18	-0.18	-0.62	0.9	0.9	0.45	1	1	1	1.9
Ankrd45	0.77	0.19	0.87	0.16	0.98	0.064	0.98	1	0.77	20
Ankrd46	0.0081	0.17	0.2	1	1	1	1	1	1	18
Ankrd49	0.38	0.24	-0.084	0.92	0.99	1	1	1	1	7.6
Ankrd50	-0.48	-0.0068	-0.33	0.87	1	1	1	1	1	9.7
Ankrd52	-0.07	0.084	0.027	1	1	1	1	1	1	14
Ankrd54	0.54	0.41	0.47	0.64	0.93	0.83	1	1	1	9.7
Ankrd6	-0.52	-0.43	-0.37	0.67	0.84	0.93	1	1	1	12
Ankrd65	-1.6	-0.16	0.1	0.064	0.87	0.92	0.5	1	1	0.25
Ankrd9	-0.67	-0.43	-0.69	0.37	0.74	0.33	1	1	1	4.4
Anks1	0.26	0.25	0.34	1	1	1	1	1	1	6.6
Anks1b	0.19	-0.1	0.59	0.85	0.92	0.5	1	1	1	0.17
Anks3	1.7	0.63	1.4	4.2e-24	0.32	3.9e-15	1.6e-21	1	2.8e-12	7.9
Anks6	0.87	0.69	0.75	0.22	0.39	0.33	1	1	1	0.27
Ankzf1	0.52	0.15	0.16	0.7	1	1	1	1	1	14
Anln	0.037	-0.04	-0.21	1	1	1	1	1	1	75
Ano1	1.8	2.1	0.16	0.0094	0.0022	0.87	0.11	0.12	1	0.39
Ano10	-0.13	-1.2	-0.09	0.96	0.015	0.97	1	0.46	1	0.78
Ano3	-0.46	0.12	0.038	0.65	0.94	0.98	1	1	1	1.1
Ano6	0.43	0.37	0.13	0.96	0.99	1	1	1	1	11
Ano7	1.4	0.92	-0.0012	0.02	0.2	1	0.21	1	1	0.13
Ano8	0.41	0.034	-0.49	0.79	1	0.67	1	1	1	1.8
Ano9	-0.29	0.38	-0.22	0.96	0.89	0.98	1	1	1	6
Anp32a	-0.13	-0.01	-0.037	1	1	1	1	1	1	590
Anp32b	-0.28	-0.25	-0.06	1	1	1	1	1	1	310
Anp32e	-0.39	0.023	-0.23	0.98	1	1	1	1	1	120
Anpep	0.1	0.06	-1.1	0.99	1	0.0076	1	1	0.17	3.3
Antxr1	0.25	-0.69	-0.51	0.82	0.39	0.58	1	1	1	0.4
Anxa1	0.74	-0.19	0.065	0.36	0.86	0.95	1	1	1	1.4
Anxa11	-0.052	-0.17	-0.16	1	1	1	1	1	1	22
Anxa2	-1.1	0.37	-0.81	0.071	0.74	0.26	0.54	1	1	5.2
Anxa3	0.78	-0.019	1.8	0.31	0.99	0.00082	1	1	0.031	6.6
Anxa4	-0.045	-0.031	-0.11	1	1	1	1	1	1	32
Anxa5	0.23	0.92	0.85	0.95	0.065	0.11	1	1	1	4.2
Anxa6	0.076	0.082	-0.41	1	1	0.9	1	1	1	36
Anxa7	-0.12	0.16	0.14	1	1	1	1	1	1	51
Anxa8	-1.1	-1.1	0.54	0.18	0.15	0.55	1	1	1	0.48
Anxa9	0.38	1.2	0.37	0.69	0.1	0.7	1	1	1	0.27
Aoah	0.48	0.089	0.53	0.66	0.98	0.59	1	1	1	6.3
Aoc2	0.61	0.16	0.062	0.46	0.97	0.99	1	1	1	1.3
Aoc3	-0.58	0.062	-1.7	0.51	0.95	0.019	1	1	0.33	0.16
Aox1	1.8	0.55	0.41	0.00014	0.54	0.71	0.0032	1	1	0.6
Aox3	2.9	0.78	3.6	0.00034	0.41	1e-05	0.0072	1	0.00082	6.6
Ap1ar	0.11	0.078	0.099	1	1	1	1	1	1	25
Ap1b1	0.09	0.014	0.38	1	1	1	1	1	1	34
Ap1g1	-0.24	0.059	-0.21	1	1	1	1	1	1	32
Ap1g2	0.44	0.32	0.2	0.81	0.95	0.99	1	1	1	5.3
Ap1m1	-0.42	-0.073	-0.17	0.87	1	1	1	1	1	42
Ap1m2	-0.15	0.079	-0.69	0.95	0.98	0.34	1	1	1	1.7
Ap1s1	-0.03	0.064	-0.14	1	1	1	1	1	1	35
Ap1s2	0.15	0.21	0.43	0.99	0.99	0.83	1	1	1	20
Ap1s3	-0.32	-0.45	-0.58	0.89	0.74	0.51	1	1	1	0.71
Ap2a1	-0.066	-0.088	-0.11	1	1	1	1	1	1	61
Ap2a2	0.4	0.22	0.27	1	1	1	1	1	1	50
Ap2b1	-0.045	-0.057	0.044	1	1	1	1	1	1	410
Ap2m1	-0.029	-0.13	-0.12	1	1	1	1	1	1	17
Ap2s1	-0.0075	0.047	-0.021	1	1	1	1	1	1	69
Ap3b1	0.3	0.18	-0.033	1	1	1	1	1	1	46
Ap3b2	-1.6	-1.2	-0.31	0.00088	0.027	0.81	0.016	0.7	1	57
Ap3d1	0.44	0.21	0.17	0.99	1	1	1	1	1	38
Ap3m1	0.18	0.1	0.031	1	1	1	1	1	1	7
Ap3m2	0.63	0.75	0.45	0.42	0.25	0.72	1	1	1	1.8
Ap3s1	-0.18	-0.27	-0.028	1	0.98	1	1	1	1	7.4
Ap3s2	0.17	0.11	0.35	1	1	1	1	1	1	14
Ap4b1	0.15	0.32	-0.2	0.99	0.91	0.98	1	1	1	1.1
Ap4e1	0.58	0.22	0.16	0.53	1	1	1	1	1	11
Ap4m1	0.62	0.31	0.81	0.34	1	0.0011	1	1	0.039	14
Ap4s1	-0.22	-0.25	-0.28	1	1	0.99	1	1	1	15
Ap5b1	0.23	-0.033	-0.0047	0.94	1	1	1	1	1	0.75
Ap5m1	0.36	0.27	-0.014	0.99	1	1	1	1	1	8.2
Ap5s1	0.15	0.42	-0.076	0.99	0.83	1	1	1	1	17
Ap5z1	0.64	0.17	0.63	0.31	1	0.35	1	1	1	70
Apaf1	0.085	0.41	0.073	1	0.97	1	1	1	1	14
Apba2	-0.96	-1.2	-1	0.16	0.043	0.13	0.97	0.96	1	0.43
Apba3	0.83	0.47	0.4	0.0067	0.87	0.97	0.087	1	1	17
Apbb1	0.17	0.34	0.15	1	0.97	1	1	1	1	8.7
Apbb2	-0.19	-0.015	-0.13	1	1	1	1	1	1	8.1
Apc	-0.11	-0.062	0.23	1	1	1	1	1	1	65
Apcdd1	0.18	0.16	-0.44	0.98	0.98	0.77	1	1	1	3.2
Apeh	0.46	0.25	0.2	0.93	1	1	1	1	1	23
Apela	-0.84	-0.32	0.15	0.039	0.96	1	0.35	1	1	78
Apex1	-0.28	-0.27	0.03	1	1	1	1	1	1	250
Apex2	-0.24	-0.2	0.31	1	1	1	1	1	1	6.6
Aph1a	-0.071	0.34	0.66	0.99	0.87	0.37	1	1	1	2
Aph1b	0.81	0.79	0.16	0.33	0.35	0.87	1	1	1	0.21
Api5	-0.21	-0.13	-0.1	1	1	1	1	1	1	64
Apip	0.03	0.0097	-0.13	1	1	1	1	1	1	26
Apitd1	0.11	0.12	0.14	1	1	1	1	1	1	69
Aplf	0.21	0.12	0.2	1	1	1	1	1	1	5.6
Apln	-0.67	-0.94	-0.49	0.41	0.15	0.61	1	1	1	1.4
Aplp1	0.07	-0.3	-0.56	1	0.96	0.57	1	1	1	25
Aplp2	-0.27	-0.054	-0.35	1	1	1	1	1	1	120
Apmap	0.87	0.13	0.39	0.0022	1	0.97	0.034	1	1	9.6
Apoa1bp	0.26	0.44	0.033	1	0.92	1	1	1	1	41
Apob	-1.1	-0.16	-0.68	0.12	0.88	0.41	0.79	1	1	1
Apobec1	0.51	0.38	-0.19	0.63	0.82	0.96	1	1	1	3.2
Apobec2	0.024	-0.95	-0.73	0.99	0.14	0.33	1	1	1	17
Apobec3	-0.32	-0.45	-0.47	0.99	0.88	0.86	1	1	1	240
Apobr	-0.13	0.32	-0.84	0.93	0.8	0.21	1	1	1	0.63
Apoc1	0.35	0.016	0.33	0.93	1	0.95	1	1	1	29
Apod	-2.1	-1.3	-1.2	1.6e-06	0.018	0.026	6.3e-05	0.52	0.41	6.4
Apoe	-0.68	-0.38	0.099	0.22	0.95	1	1	1	1	350
Apof	1.3	0.052	0.6	0.047	0.96	0.49	0.4	1	1	1.2
Apol6	-0.46	-0.57	0.19	0.63	0.52	0.86	1	1	1	3.1
Apol7b	0.2	0.16	-1.2	0.86	0.89	0.28	1	1	1	0.018
Apol8	-0.5	0.53	-0.073	0.59	0.56	0.94	1	1	1	0.28
Apom	-0.25	-0.37	0.53	0.8	0.7	0.56	1	1	1	0.88
Apon	1.8	0.76	1.6	0.062	0.46	0.11	0.49	1	1	0.13
Apoo	-0.21	-0.18	-0.4	0.97	0.98	0.82	1	1	1	2.1
Apool	-0.25	-0.2	-0.28	1	1	1	1	1	1	18
Apopt1	-0.26	-0.32	-0.26	0.93	0.88	0.93	1	1	1	22
App	-0.54	-0.37	-0.67	0.56	0.76	0.38	1	1	1	1.4
Appbp2	-0.15	-0.062	0.12	1	1	1	1	1	1	32
Appl1	-0.015	0.06	0.042	1	1	1	1	1	1	15
Appl2	0.25	0.11	0.036	1	1	1	1	1	1	5.8
Aprt	-0.41	-0.11	-0.26	0.91	1	0.99	1	1	1	230
Aptx	0.28	-0.15	-0.057	1	1	1	1	1	1	3.7
Aqp11	-0.35	-0.065	-0.2	0.85	0.99	0.95	1	1	1	1.2
Aqp3	0.56	0.69	0.36	0.52	0.41	0.71	1	1	1	11
Aqp5	1.7	0.78	-1.1	0.036	0.4	0.23	0.33	1	1	0.23
Aqp6	0.15	0.22	-1.8	0.88	0.83	0.0072	1	1	0.17	0.24
Aqr	-0.23	-0.14	-0.16	1	1	1	1	1	1	52
Ar	-1	-1.3	-0.57	0.16	0.056	0.52	0.95	1	1	0.058
Araf	0.057	-0.018	0.097	1	1	1	1	1	1	26
Arap1	0.18	0.26	-0.13	0.99	0.98	1	1	1	1	5
Arap2	0.34	0.56	0.65	0.92	0.56	0.36	1	1	1	6
Arap3	1.7	1.1	-0.52	0.00027	0.052	0.58	0.0058	1	1	0.17
Arc	0.81	0.44	-0.00039	0.092	0.81	1	0.65	1	1	5.6
Arcn1	-0.069	-0.035	-0.014	1	1	1	1	1	1	42
Arel1	0.19	0.15	-0.0033	1	1	1	1	1	1	9.9
Arf1	-0.075	-0.061	-0.1	1	1	1	1	1	1	120
Arf2	1.5	0.85	1.8	1.5e-17	0.0026	5.5e-28	3.1e-15	0.14	3.7e-24	14
Arf3	-0.46	-0.25	-0.17	0.98	1	1	1	1	1	66
Arf4	-0.17	-0.11	-0.11	1	1	1	1	1	1	90
Arf5	-0.37	-0.064	-0.38	0.97	1	0.96	1	1	1	58
Arf6	-0.32	-0.2	-0.17	1	1	1	1	1	1	130
Arfgap1	-0.14	0.033	0.13	1	1	1	1	1	1	24
Arfgap2	0.29	0.21	0.48	1	1	0.93	1	1	1	18
Arfgap3	0.3	0.3	0.33	0.97	0.98	0.96	1	1	1	4.7
Arfgef1	0.0029	-0.26	0.068	1	1	1	1	1	1	13
Arfgef2	0.39	0.32	0.35	1	1	1	1	1	1	16
Arfip1	0.099	0.21	0.14	1	1	1	1	1	1	2.6
Arfip2	0.049	-0.13	0.16	1	1	1	1	1	1	13
Arfrp1	0.79	0.45	1	0.004	0.96	2.6e-08	0.056	1	4.6e-06	15
Arg1	-1.2	-0.4	-0.11	0.24	0.69	0.92	1	1	1	0.012
Arg2	-0.46	0.05	-2.9	0.66	0.96	0.0024	1	1	0.072	0.44
Arglu1	-0.77	-0.24	-0.26	0.039	1	1	0.35	1	1	46
Arhgap1	-0.17	-0.039	0.24	1	1	1	1	1	1	28
Arhgap10	0.33	-0.013	0.49	0.88	1	0.66	1	1	1	4.8
Arhgap11a	-0.27	-0.18	0.075	1	1	1	1	1	1	31
Arhgap12	-0.13	-0.13	-0.21	1	1	1	1	1	1	18
Arhgap17	0.34	0.16	0.51	1	1	0.87	1	1	1	26
Arhgap18	0.53	-0.082	0.36	0.6	0.99	0.85	1	1	1	3.8
Arhgap19	-0.3	-0.17	-0.047	1	1	1	1	1	1	30
Arhgap20	-1	0.052	1.1	0.16	0.96	0.12	0.98	1	1	0.81
Arhgap21	0.23	0.26	0.43	1	1	0.96	1	1	1	17
Arhgap22	0.15	0.12	0.038	0.96	0.97	0.99	1	1	1	6
Arhgap23	0.74	0.68	0.28	0.13	0.25	0.99	0.84	1	1	5.5
Arhgap26	-0.13	-0.64	-0.97	1	0.38	0.01	1	1	0.21	3.9
Arhgap27	1.4	0.35	-0.33	0.00035	0.84	0.86	0.0073	1	1	1.3
Arhgap28	-0.44	-0.41	-0.048	0.94	0.97	1	1	1	1	5.4
Arhgap29	0.46	0.43	0.04	0.81	0.86	1	1	1	1	44
Arhgap30	-2.1	-1	-0.52	4.2e-09	0.043	0.6	2.8e-07	0.96	1	7.6
Arhgap32	0.048	0.31	0.3	1	0.99	0.99	1	1	1	6.1
Arhgap33	0.43	0.77	-0.16	0.81	0.16	0.99	1	1	1	1.1
Arhgap35	-0.1	-0.093	-0.026	1	1	1	1	1	1	32
Arhgap36	-2.2	0.24	-1.8	0.012	0.81	0.051	0.13	1	0.65	0.042
Arhgap39	-0.042	-0.094	-0.29	1	1	0.99	1	1	1	8.6
Arhgap4	0.48	0.14	-0.079	0.7	0.99	0.99	1	1	1	0.77
Arhgap42	-0.22	-0.0094	0.16	1	1	1	1	1	1	7.2
Arhgap44	0.58	0.038	1.2	0.5	1	0.00016	1	1	0.0077	4.8
Arhgap5	-0.012	-0.089	-0.25	1	1	1	1	1	1	120
Arhgap8	0.092	-0.21	-0.74	0.95	0.87	0.32	1	1	1	1.2
Arhgap9	1.7	-0.39	-0.28	4.6e-06	0.78	0.89	0.00016	1	1	2
Arhgdia	-0.36	-0.27	-0.021	1	1	1	1	1	1	320
Arhgdib	-0.24	0.15	0.24	0.89	0.94	0.89	1	1	1	7.3
Arhgdig	-0.28	-0.84	-0.98	0.87	0.18	0.077	1	1	0.87	1.5
Arhgef1	0.13	0.059	0.0064	1	1	1	1	1	1	24
Arhgef10	1.4	1	-0.47	0.001	0.036	0.68	0.018	0.86	1	1.7
Arhgef10l	0.62	0.51	-0.38	0.42	0.64	0.85	1	1	1	2.4
Arhgef11	0.081	0.38	0.11	1	0.98	1	1	1	1	20
Arhgef12	0.17	0.097	0.27	1	1	1	1	1	1	8
Arhgef15	0.3	0.16	-0.65	0.91	0.98	0.38	1	1	1	3
Arhgef16	0.31	1	-0.2	0.85	0.051	0.93	1	1	1	0.75
Arhgef17	0.24	0.34	0.041	1	0.98	1	1	1	1	4.3
Arhgef18	-0.44	-0.13	-0.38	0.85	1	0.93	1	1	1	50
Arhgef19	0.79	0.41	-0.49	0.16	0.8	0.68	0.97	1	1	5.8
Arhgef2	0.71	0.44	-0.39	0.21	0.83	0.9	1	1	1	200
Arhgef25	1.5	0.54	0.96	2.4e-08	0.6	0.0081	1.4e-06	1	0.18	19
Arhgef26	-0.032	0.47	0.73	1	0.7	0.26	1	1	1	11
Arhgef28	-1.1	-0.54	-0.037	0.042	0.56	0.99	0.36	1	1	0.82
Arhgef3	-0.88	-0.6	-0.32	0.037	0.47	0.95	0.33	1	1	13
Arhgef38	-1	-0.12	0.45	0.074	0.95	0.68	0.56	1	1	0.85
Arhgef39	0.27	0.2	0.14	0.99	1	1	1	1	1	21
Arhgef4	2.3	0.52	1.7	1.5e-13	0.62	2.9e-07	2.1e-11	1	3.7e-05	0.55
Arhgef40	0.8	0.22	-0.51	0.18	0.95	0.63	1	1	1	7.7
Arhgef5	-1	-1.1	0.21	0.083	0.054	0.89	0.61	1	1	0.57
Arhgef6	2.2	-0.13	0.83	0.004	0.9	0.35	0.056	1	1	0.17
Arhgef7	-0.17	0.11	-0.15	1	1	1	1	1	1	130
Arhgef9	-0.55	-1.8	-1.1	0.54	0.00018	0.089	1	0.017	0.95	0.33
Arid1a	-0.25	-0.11	0.054	1	1	1	1	1	1	53
Arid1b	0.1	-0.084	-0.16	1	1	1	1	1	1	7.3
Arid2	-0.2	0.017	0.031	1	1	1	1	1	1	180
Arid3a	0.25	0.46	0.011	0.99	0.83	1	1	1	1	4.2
Arid3b	0.0011	-0.13	0.059	1	1	1	1	1	1	120
Arid3c	0.81	0.95	-1.4	0.4	0.32	0.11	1	1	1	0.099
Arid4a	-0.32	-0.37	-0.18	1	0.99	1	1	1	1	12
Arid4b	0.069	-0.059	0.1	1	1	1	1	1	1	140
Arid5a	0.63	0.4	0.43	0.37	0.9	0.86	1	1	1	6.4
Arid5b	-0.26	0.097	0.13	0.98	1	1	1	1	1	14
Arih1	0.2	0.083	0.16	1	1	1	1	1	1	30
Arih2	1.4	1	0.91	8.5e-11	0.00034	0.0043	7.4e-09	0.028	0.11	22
Arl1	-0.24	-0.25	-0.21	1	1	1	1	1	1	110
Arl10	-0.047	-0.2	-0.012	1	0.99	1	1	1	1	8.1
Arl13b	0.0025	0.0069	0.036	1	1	1	1	1	1	7.2
Arl14ep	0.15	-0.044	-0.083	1	1	1	1	1	1	25
Arl14epl	0.19	0.24	0.2	0.94	0.91	0.93	1	1	1	28
Arl15	-0.069	-0.04	-0.046	1	1	1	1	1	1	16
Arl16	0.48	0.35	0.88	0.75	0.93	0.032	1	1	0.48	3.3
Arl2	-0.0092	0.017	-0.053	1	1	1	1	1	1	16
Arl2bp	-0.45	-0.039	-0.24	0.79	1	0.98	1	1	1	25
Arl3	-0.58	-0.32	-0.51	0.51	0.99	0.75	1	1	1	41
Arl4a	-0.53	-0.71	-0.43	0.68	0.15	0.89	1	1	1	44
Arl4c	-1.1	-0.73	-0.75	0.04	0.3	0.28	0.36	1	1	3
Arl4d	2.1	1.1	-0.26	2.4e-07	0.048	0.88	1.1e-05	1	1	4.5
Arl5a	0.13	0.1	0.31	1	1	1	1	1	1	16
Arl5b	-0.39	-0.24	-0.0098	0.99	1	1	1	1	1	14
Arl5c	0.81	0.56	-0.057	0.23	0.54	0.98	1	1	1	4.7
Arl6	-0.22	-0.16	-0.45	1	1	0.91	1	1	1	13
Arl6ip1	0.076	0.042	0.16	1	1	1	1	1	1	180
Arl6ip4	0.43	0.2	0.32	0.99	1	1	1	1	1	110
Arl6ip5	0.083	0.14	0.14	1	1	1	1	1	1	14
Arl6ip6	-0.19	-0.046	0.05	1	1	1	1	1	1	29
Arl8a	-0.078	0.11	-0.11	1	1	1	1	1	1	25
Arl8b	-0.31	-0.18	0.094	1	1	1	1	1	1	27
Armc1	-0.15	0.11	-0.087	1	1	1	1	1	1	30
Armc10	-0.27	-0.12	0.01	1	1	1	1	1	1	94
Armc5	0.1	0.036	-0.051	1	1	1	1	1	1	72
Armc6	-0.2	0.1	-0.08	0.98	1	1	1	1	1	16
Armc7	0.61	0.026	1.2	0.44	1	2.9e-05	1	1	0.0019	2.9
Armc8	-0.13	-0.08	-0.16	1	1	1	1	1	1	240
Armc9	0.3	0.27	0.3	1	1	1	1	1	1	7.5
Armcx1	-0.4	-0.03	0.00093	0.92	1	1	1	1	1	34
Armcx2	-0.47	-0.36	-0.51	0.79	0.93	0.7	1	1	1	18
Armcx4	-0.45	-0.075	0.32	0.86	1	0.98	1	1	1	18
Armcx5	-0.37	-0.21	0.067	0.99	1	1	1	1	1	4.2
Armcx6	-1.2	-1.2	-0.49	0.0092	0.014	0.63	0.11	0.45	1	1.2
Armt1	-0.065	0.0087	0.075	1	1	1	1	1	1	23
Arnt	0.074	0.37	-0.11	1	0.99	1	1	1	1	71
Arnt2	-1.7	-1.1	-0.68	3.5e-13	0.00043	0.25	4.6e-11	0.034	1	17
Arntl	0.4	0.28	0.39	0.93	0.99	0.93	1	1	1	8.2
Arntl2	-0.65	-1.4	-0.96	0.45	0.054	0.22	1	1	1	11
Arpc1a	-0.3	-0.12	-0.14	1	1	1	1	1	1	54
Arpc1b	-0.098	-0.17	-0.54	1	1	0.62	1	1	1	20
Arpc2	-0.082	0.081	0.066	1	1	1	1	1	1	620
Arpc3	-0.16	-0.15	-0.061	1	1	1	1	1	1	100
Arpc4	-0.11	-0.19	-0.0049	1	1	1	1	1	1	67
Arpc5	0.063	-0.12	-0.015	1	1	1	1	1	1	49
Arpc5l	-0.097	-0.1	0.1	1	1	1	1	1	1	98
Arpin	0.97	0.47	-0.47	0.087	0.66	0.65	0.62	1	1	1.3
Arpp19	-0.44	-0.03	-0.078	0.98	1	1	1	1	1	42
Arrb1	0.32	-0.035	-0.17	0.84	0.99	0.94	1	1	1	2.7
Arrb2	0.005	0.029	-0.12	1	1	1	1	1	1	67
Arrdc1	0.41	0.61	-0.091	0.83	0.45	1	1	1	1	3.7
Arrdc2	1.4	0.65	0.38	0.00045	0.38	0.82	0.0089	1	1	8.3
Arrdc3	0.14	-0.11	0.17	1	1	1	1	1	1	40
Arrdc4	0.42	-0.14	0.37	0.76	0.97	0.83	1	1	1	13
Arsa	-0.3	-0.036	-0.35	0.95	1	0.92	1	1	1	6.4
Arsb	0.014	0.091	0.19	0.99	0.93	0.86	1	1	1	0.36
Arsg	0.13	-0.92	-0.36	0.91	0.19	0.72	1	1	1	0.44
Arsk	1.8	1	0.93	1.6e-11	0.0047	0.024	1.5e-09	0.2	0.38	1.2
Art5	1.2	0.74	0.32	0.092	0.37	0.74	0.65	1	1	0.3
Artn	-0.047	-1	-0.71	0.97	0.15	0.38	1	1	1	0.22
Arv1	0.35	0.27	0.15	0.94	0.98	1	1	1	1	8.8
Arvcf	0.61	0.37	0.18	0.43	0.93	1	1	1	1	15
Arxes1	-0.25	-0.2	-0.24	1	1	1	1	1	1	6.6
Arxes2	-0.16	-0.091	-0.05	1	1	1	1	1	1	12
As3mt	0.31	0.31	0.0081	0.97	0.97	1	1	1	1	13
Asah1	-0.2	0.14	-0.17	1	1	1	1	1	1	48
Asap1	-0.46	-0.32	-0.15	0.93	1	1	1	1	1	11
Asap2	0.019	0.11	-0.65	1	1	0.35	1	1	1	4.6
Asap3	0.43	0.19	0.45	0.85	0.99	0.81	1	1	1	6.8
Asb1	-0.49	-0.66	0.053	0.77	0.28	1	1	1	1	15
Asb13	0.14	-0.36	0.014	0.95	0.8	1	1	1	1	0.76
Asb16	0.89	0.81	0.43	0.098	0.17	0.75	0.68	1	1	1.8
Asb3	0.61	0.48	0.16	0.4	0.87	1	1	1	1	9.2
Asb6	0.0075	-0.1	0.45	1	1	0.91	1	1	1	16
Asb7	-0.24	-0.018	0.076	1	1	1	1	1	1	7
Asb8	0.12	0.06	1.1	1	1	8.1e-06	1	1	0.00067	12
Ascc1	-0.33	0.047	-0.23	1	1	1	1	1	1	28
Ascc2	0.67	0.28	0.43	0.081	1	1	0.6	1	1	31
Ascc3	0.64	0.28	0.22	0.23	1	1	1	1	1	11
Ascl2	-0.86	-0.72	0.54	0.23	0.36	0.55	1	1	1	1.5
Ascl4	-0.8	0.15	-0.69	0.37	0.88	0.45	1	1	1	0.15
Asf1a	-0.25	-0.21	-0.29	1	1	1	1	1	1	100
Asf1b	-0.11	0.09	-0.34	1	1	0.95	1	1	1	34
Asgr2	0.49	-0.68	-1.3	0.61	0.46	0.14	1	1	1	0.35
Ash1l	-0.2	0.22	0.097	1	1	1	1	1	1	4.9
Ash2l	-0.048	0.091	0.16	1	1	1	1	1	1	180
Asic1	0.039	0.04	-0.73	1	1	0.23	1	1	1	3.7
Asl	0.049	0.14	-0.23	1	1	1	1	1	1	20
Asna1	-0.33	-0.026	-0.31	0.97	1	0.98	1	1	1	220
Asns	0.09	0.18	0.039	1	1	1	1	1	1	430
Asnsd1	-0.23	-0.17	0.041	1	1	1	1	1	1	6.7
Aspa	4.7	3.8	4.9	2.4e-05	0.00065	9.7e-06	0.00071	0.048	0.00078	0.21
Aspg	0.35	0.17	0.18	0.74	0.89	0.88	1	1	1	2.5
Asph	0.15	0.012	0.023	1	1	1	1	1	1	180
Asphd1	0.11	-0.11	0.42	0.91	0.91	0.67	1	1	1	0.11
Asphd2	1.2	0.76	-0.35	0.033	0.3	0.76	0.3	1	1	0.43
Aspm	0.09	0.22	0.079	1	1	1	1	1	1	27
Asprv1	0.48	-0.43	-0.0077	0.6	0.65	0.99	1	1	1	0.21
Aspscr1	-0.14	-0.0091	-0.12	1	1	1	1	1	1	340
Asrgl1	0.54	0.17	0.16	0.61	0.99	0.99	1	1	1	11
Ass1	-0.63	-0.2	-0.66	0.37	1	0.28	1	1	1	53
Aste1	0.78	0.64	0.38	0.034	0.29	0.97	0.31	1	1	4.8
Astn1	-1.9	-1.6	-1.4	0.0018	0.0094	0.031	0.029	0.33	0.47	0.53
Asun	0.45	0.19	0.16	0.91	1	1	1	1	1	110
Asxl1	-0.15	-0.2	0.059	1	1	1	1	1	1	41
Asxl2	0.6	0.29	0.37	0.46	0.99	0.95	1	1	1	12
Asxl3	-0.3	-0.016	0.45	0.89	1	0.72	1	1	1	1.3
Atad1	0.066	-0.16	-0.12	1	1	1	1	1	1	40
Atad2	0.25	0.27	0.17	1	1	1	1	1	1	48
Atad2b	0.84	0.71	0.4	0.013	0.14	0.95	0.14	1	1	19
Atad3a	-0.15	-0.19	-0.088	1	1	1	1	1	1	55
Atad5	0.31	0.4	0.38	1	0.99	0.99	1	1	1	16
Atat1	0.31	0.29	0.17	0.97	0.98	1	1	1	1	7.2
Atcay	0.92	-0.17	-1.7	0.1	0.94	9.7e-06	0.7	1	0.00078	0.45
Ate1	0.025	0.097	0.11	1	1	1	1	1	1	14
Atf1	-0.19	-0.093	0.21	1	1	1	1	1	1	29
Atf2	-0.28	-0.033	0.073	1	1	1	1	1	1	37
Atf3	-0.13	-0.44	-1.5	0.92	0.66	0.0075	1	1	0.17	1.2
Atf4	1.3	0.8	0.98	0.00048	0.15	0.033	0.0094	1	0.48	160
Atf5	1.6	0.79	0.9	1.9e-08	0.11	0.031	1.1e-06	1	0.47	21
Atf6	0.37	0.055	0.31	0.99	1	1	1	1	1	6.8
Atf6b	-0.041	-0.052	-0.27	1	1	1	1	1	1	26
Atf7	-0.27	-0.047	0.34	1	1	0.99	1	1	1	33
Atf7ip	-0.11	-0.091	0.09	1	1	1	1	1	1	340
Atf7ip2	0.81	0.099	0.43	0.079	1	0.84	0.59	1	1	8.2
Atg10	0.59	-0.1	-0.4	0.5	0.98	0.78	1	1	1	1.3
Atg101	-0.039	-0.13	0.084	1	1	1	1	1	1	38
Atg12	0.56	0.23	1.1	0.66	1	8.8e-14	1	1	4.8e-11	27
Atg13	0.057	0.24	0.17	1	1	1	1	1	1	22
Atg14	0.43	0.41	0.7	0.97	0.98	0.077	1	1	0.86	12
Atg16l1	0.32	0.17	0.21	1	1	1	1	1	1	110
Atg16l2	1.2	0.78	0.75	0.0015	0.16	0.19	0.025	1	1	13
Atg2a	0.48	0.33	0.088	0.86	0.99	1	1	1	1	12
Atg2b	0.61	0.71	0.36	0.45	0.25	0.88	1	1	1	22
Atg3	0.24	0.17	0.26	1	1	1	1	1	1	15
Atg4a	0.21	-0.11	0.13	0.97	0.99	0.99	1	1	1	1.3
Atg4b	0.42	0.28	0.54	0.98	1	0.7	1	1	1	88
Atg4c	-0.2	0.12	-0.27	0.99	1	0.97	1	1	1	4.4
Atg4d	0.12	0.25	0.11	1	1	1	1	1	1	7.6
Atg5	-0.12	-0.11	0.041	1	1	1	1	1	1	23
Atg7	-0.34	-0.16	-0.027	0.98	1	1	1	1	1	5.7
Atg9a	0.37	0.33	0.36	0.94	0.96	0.95	1	1	1	2.3
Atg9b	-0.27	0.22	-0.21	0.9	0.93	0.93	1	1	1	0.82
Atic	-0.33	-0.42	-0.074	1	0.99	1	1	1	1	140
Atl1	2	0.56	0.027	7.9e-11	0.55	1	6.9e-09	1	1	0.44
Atl2	0.14	-0.028	-0.14	1	1	1	1	1	1	24
Atl3	-0.27	-0.035	0.052	1	1	1	1	1	1	15
Atm	0.18	0.2	0.48	1	1	0.83	1	1	1	11
Atmin	-0.53	-0.097	-0.36	0.71	1	0.99	1	1	1	33
Atn1	-0.2	0.18	-0.15	0.98	0.99	0.99	1	1	1	0.91
Atoh1	-1.8	-1.6	-0.44	0.0095	0.022	0.63	0.11	0.61	1	0.23
Atox1	-0.44	-0.26	-0.22	0.91	1	1	1	1	1	110
Atp10a	-1.7	-0.6	-0.61	4.3e-06	0.48	0.46	0.00016	1	1	9.4
Atp11a	0.31	0.44	0.39	0.93	0.78	0.85	1	1	1	6.2
Atp11b	0.34	0.76	0.41	1	0.022	0.98	1	0.61	1	52
Atp11c	0.15	0.28	0.25	1	1	1	1	1	1	16
Atp12a	0.015	0.57	1.1	0.99	0.52	0.14	1	1	1	0.19
Atp13a1	1.3	1.1	0.19	2.2e-06	8.2e-05	1	8.4e-05	0.0091	1	29
Atp13a2	0.66	0.74	0.38	0.22	0.045	0.99	1	0.99	1	14
Atp13a3	-0.0045	0.092	0.056	1	1	1	1	1	1	43
Atp1a1	-0.21	0.057	0.079	1	1	1	1	1	1	180
Atp1a2	-1.7	-1.7	-2.2	0.033	0.04	0.0048	0.3	0.91	0.13	0.23
Atp1a3	0.5	-0.63	-1.7	0.61	0.44	0.00025	1	1	0.011	4.9
Atp1a4	-1.9	-0.74	-1.8	0.037	0.44	0.044	0.33	1	0.59	0.038
Atp1b1	-0.028	-0.12	-0.37	1	1	0.92	1	1	1	64
Atp1b2	-0.49	-0.93	-0.83	0.62	0.13	0.22	1	1	1	3.2
Atp1b3	0.06	0.25	0.19	1	1	1	1	1	1	61
Atp2a2	0.2	0.056	-0.12	1	1	1	1	1	1	100
Atp2a3	-0.27	-0.49	-0.85	0.85	0.63	0.2	1	1	1	1.7
Atp2b1	-0.22	-0.035	0.089	1	1	1	1	1	1	110
Atp2b4	-0.58	-0.39	0.081	0.5	0.77	0.98	1	1	1	0.78
Atp2c1	-0.33	-0.069	0.0041	1	1	1	1	1	1	60
Atp4a	1.9	0.82	0.65	0.0089	0.35	0.47	0.11	1	1	0.12
Atp5a1	-0.36	-0.29	-0.15	1	1	1	1	1	1	710
Atp5b	-0.36	-0.27	-0.15	1	1	1	1	1	1	1400
Atp5c1	-0.45	-0.34	-0.065	0.99	1	1	1	1	1	270
Atp5d	-0.31	-0.11	-0.17	1	1	1	1	1	1	180
Atp5e	-0.53	-0.19	-0.11	0.72	1	1	1	1	1	230
Atp5f1	-0.52	0.029	-0.28	0.77	1	1	1	1	1	140
Atp5g1	-0.17	0.21	0.48	0.88	0.85	0.6	1	1	1	0.97
Atp5g2	-0.25	-0.031	0.24	0.8	0.98	0.8	1	1	1	1.3
Atp5g3	-0.56	-0.38	-0.11	0.66	1	1	1	1	1	550
Atp5h	-0.4	-0.27	-0.15	0.84	0.96	0.99	1	1	1	81
Atp5j	-0.3	-0.18	-0.07	1	1	1	1	1	1	180
Atp5j2	-0.44	-0.11	-0.1	0.95	1	1	1	1	1	130
Atp5k	-0.69	-0.32	-0.14	0.17	0.99	1	1	1	1	180
Atp5o	-0.54	-0.16	-0.19	0.76	1	1	1	1	1	330
Atp5s	-0.4	-0.037	-0.21	0.86	1	0.98	1	1	1	3.5
Atp5sl	0.041	0.1	-0.078	1	1	1	1	1	1	24
Atp6ap1	-0.2	-0.0075	0.071	1	1	1	1	1	1	31
Atp6ap2	-0.37	-0.11	0.087	1	1	1	1	1	1	140
Atp6v0a1	-0.18	0.059	-0.1	1	1	1	1	1	1	19
Atp6v0a2	0.38	0.091	0.26	1	1	1	1	1	1	430
Atp6v0a4	-0.028	-0.69	-1.5	0.98	0.45	0.06	1	1	0.72	1.2
Atp6v0b	-0.096	0.022	0.13	1	1	1	1	1	1	67
Atp6v0c	-0.035	0.051	0.36	0.99	0.98	0.78	1	1	1	1.2
Atp6v0d1	-0.21	0.23	0.099	1	1	1	1	1	1	54
Atp6v0e	-0.25	-0.27	-0.089	1	1	1	1	1	1	64
Atp6v0e2	0.42	-0.081	-0.24	0.81	1	0.97	1	1	1	6.3
Atp6v1a	-0.23	0.009	-0.004	1	1	1	1	1	1	67
Atp6v1b2	-0.49	0.012	-0.13	0.74	1	1	1	1	1	110
Atp6v1c1	0.023	0.038	0.078	1	1	1	1	1	1	49
Atp6v1c2	-0.19	-0.41	0.39	0.84	0.66	0.68	1	1	1	1.2
Atp6v1d	0.0041	0.073	0.24	1	1	1	1	1	1	21
Atp6v1e1	-0.22	-0.22	0.037	1	1	1	1	1	1	43
Atp6v1f	-0.44	-0.23	-0.18	0.9	1	1	1	1	1	55
Atp6v1g1	-0.47	-0.053	0.0022	0.87	1	1	1	1	1	33
Atp6v1g2	0.4	-0.18	0.44	0.7	0.89	0.66	1	1	1	0.41
Atp6v1h	0.33	-0.029	0.033	1	1	1	1	1	1	61
Atp7a	-0.14	0.075	0.27	1	1	0.99	1	1	1	6.1
Atp7b	0.21	0.35	-0.086	0.93	0.83	0.98	1	1	1	0.63
Atp8a1	0.33	-0.21	-0.49	0.93	0.98	0.71	1	1	1	2.7
Atp8b1	-1.5	-0.33	-1	0.16	0.76	0.35	0.95	1	1	0.018
Atp8b2	0.55	0.86	0.65	0.65	0.0026	0.24	1	0.14	1	30
Atp8b3	2.4	1.6	-0.17	3.2e-08	0.00078	0.92	1.8e-06	0.055	1	0.27
Atp8b5	0.73	0.0082	1.4	0.33	1	0.0057	1	1	0.14	2
Atp9a	0.41	0.43	-0.12	0.9	0.88	1	1	1	1	12
Atp9b	0.53	0.12	0.36	0.83	1	1	1	1	1	9.5
Atpaf1	-0.039	-0.019	0.056	1	1	1	1	1	1	24
Atpaf2	0.61	0.24	0.31	0.36	1	1	1	1	1	21
Atpif1	-0.46	-0.22	-0.23	0.91	1	1	1	1	1	350
Atr	0.51	0.41	-0.028	0.82	0.98	1	1	1	1	42
Atraid	-0.34	0.17	0.42	0.98	1	0.92	1	1	1	50
Atrn	0.61	0.53	0.26	0.4	0.71	1	1	1	1	3.4
Atrnl1	1	0.35	0.81	0.00042	0.97	0.045	0.0083	1	0.6	1.7
Atrx	0.24	0.28	0.44	1	1	0.9	1	1	1	47
Atxn1	-0.45	-0.32	1.1	0.63	0.75	0.13	1	1	1	0.14
Atxn10	-0.55	-0.13	-0.31	0.73	1	1	1	1	1	110
Atxn1l	-0.75	-0.38	-0.73	0.12	0.93	0.15	0.78	1	1	6.2
Atxn2	0.055	-0.025	-0.14	1	1	1	1	1	1	210
Atxn2l	0.14	0.053	-0.016	1	1	1	1	1	1	89
Atxn3	0.09	0.1	0.24	1	1	0.97	1	1	1	24
Atxn7	0.15	-0.0052	0.37	1	1	0.92	1	1	1	1.6
Atxn7l1	-0.17	0.12	0.22	1	1	0.99	1	1	1	9.6
Atxn7l2	0.14	0.19	0.1	1	1	1	1	1	1	6.7
Atxn7l3	0.0078	-0.076	0.15	1	1	1	1	1	1	67
Atxn7l3b	-0.25	-0.022	-0.11	1	1	1	1	1	1	37
AU015836	1.1	0.25	-0.83	0.13	0.8	0.31	0.86	1	1	0.38
AU018091	0.12	0.19	-0.37	1	1	0.92	1	1	1	59
AU019823	0.89	0.056	0.89	8e-05	1	6.9e-05	0.002	1	0.0038	15
AU019990	0.44	1.5	-0.19	0.7	0.19	0.87	1	1	1	0.1
AU020206	-0.46	-0.3	0.35	0.79	0.96	0.93	1	1	1	5.9
AU022252	0.16	0.061	0.072	1	1	1	1	1	1	14
AU022751	-1.9	-0.79	-1.6	5.8e-05	0.27	0.00095	0.0015	1	0.035	0.89
AU040320	0.092	0.025	-0.28	1	1	1	1	1	1	5
AU041133	0.16	0.13	0.6	0.95	0.96	0.47	1	1	1	0.79
Auh	-0.096	-0.11	0.25	1	1	0.99	1	1	1	20
Aunip	-0.23	-0.17	-0.14	1	1	1	1	1	1	34
Aup1	0.24	0.026	0.21	1	1	1	1	1	1	34
Aurka	-0.07	-0.12	-0.024	1	1	1	1	1	1	98
Aurkaip1	0.22	-0.045	0.32	1	1	1	1	1	1	140
Aurkb	-0.11	-0.11	-0.13	1	1	1	1	1	1	59
Auts2	-0.52	-0.08	-0.26	0.71	1	1	1	1	1	8.8
Aven	-0.18	-0.2	0.006	1	1	1	1	1	1	12
Avil	1.3	0.28	-0.53	0.037	0.78	0.56	0.33	1	1	0.18
Avl9	0.03	0.064	0.48	1	1	0.86	1	1	1	42
Avpi1	-0.23	-0.16	-0.31	0.99	1	0.96	1	1	1	45
Avpr1a	-0.44	-0.48	0.42	0.65	0.61	0.66	1	1	1	0.0049
AW146154	-0.15	0.088	-0.27	1	1	1	1	1	1	2
AW209491	-0.36	-0.2	-0.34	0.99	1	0.99	1	1	1	17
AW549877	-0.38	-0.037	0.0084	0.99	1	1	1	1	1	21
AW551984	-0.037	-1	-1.3	0.98	0.099	0.022	1	1	0.37	0.26
AW554918	1.2	0.91	0.75	9.4e-07	0.0067	0.1	3.9e-05	0.26	1	14
AW822073	-1.1	1.5	-1.6	0.34	0.19	0.17	1	1	1	0.056
Awat2	1.8	0.25	0.63	8.2e-06	0.89	0.44	0.00027	1	1	0.74
Axdnd1	-0.73	-0.85	-1.5	0.42	0.33	0.061	1	1	0.74	0.063
Axin1	-0.1	-0.13	0.025	1	1	1	1	1	1	29
Axin2	-0.65	-0.11	0.47	0.37	0.99	0.73	1	1	1	33
Axl	0.37	1.3	0.33	0.74	0.015	0.78	1	0.48	1	0.95
Azi2	0.065	0.17	0.29	1	1	1	1	1	1	49
Azin1	0.6	0.43	0.32	0.41	0.99	1	1	1	1	56
Azin2	0.17	0.076	-0.32	0.96	0.99	0.88	1	1	1	7.6
B020004J07Rik	0.087	1.2	0.8	0.94	0.32	0.51	1	1	1	0.069
B130046B21Rik	0.46	-0.61	-1.4	0.62	0.51	0.09	1	1	0.96	0.82
B230118H07Rik	-0.022	0.034	-0.26	1	1	0.99	1	1	1	4.3
B230208H11Rik	-0.17	-0.24	-0.001	0.88	0.82	1	1	1	1	1.1
B230217C12Rik	1.2	0.57	-0.22	0.011	0.53	0.91	0.13	1	1	2
B230217O12Rik	-0.66	-0.78	-0.075	0.45	0.35	0.94	1	1	1	0.27
B230219D22Rik	-0.27	-0.15	-0.2	1	1	1	1	1	1	25
B230307C23Rik	0.11	-0.39	0.51	1	0.88	0.67	1	1	1	4
B230354K17Rik	-0.021	0.23	0.24	1	1	1	1	1	1	9.5
B2m	-0.26	-0.47	-1.4	0.88	0.66	0.0014	1	1	0.047	7.8
B3galnt1	-0.18	-0.18	-0.98	0.91	0.91	0.11	1	1	1	6.3
B3galnt2	0.13	0.14	0.45	1	1	0.91	1	1	1	18
B3galt1	0.12	-0.37	-0.51	0.93	0.73	0.58	1	1	1	3.1
B3galt4	-0.07	-0.046	-0.024	1	1	1	1	1	1	1.8
B3galt6	-0.42	-0.37	-0.074	0.83	0.9	1	1	1	1	2.8
B3gat3	0.11	0.051	-0.093	1	1	1	1	1	1	18
B3glct	-0.51	0.084	0.1	0.62	0.99	0.98	1	1	1	3
B3gnt3	1	0.48	-2.2	0.3	0.63	0.014	1	1	0.27	0.06
B3gnt5	-0.0094	-0.35	-0.41	1	0.98	0.94	1	1	1	18
B3gnt7	-0.43	0.12	0.48	0.85	1	0.76	1	1	1	59
B3gnt8	0.62	0.96	-0.17	0.52	0.3	0.86	1	1	1	0.38
B3gnt9	0.24	0.2	0.33	0.86	0.88	0.78	1	1	1	0.33
B3gntl1	1.5	0.65	0.98	1.1e-18	0.25	1.6e-05	2.6e-16	1	0.0011	5.1
B4galnt1	2	0.16	-0.4	1.7e-07	0.95	0.76	8.5e-06	1	1	2
B4galnt2	1	0.3	-1.6	0.23	0.76	0.033	1	1	0.48	0.62
B4galnt3	0.55	0.46	0.42	0.61	0.81	0.88	1	1	1	13
B4galnt4	0.93	0.074	-0.39	0.034	1	0.85	0.31	1	1	7
B4galt1	-0.087	-0.032	0.011	1	1	1	1	1	1	16
B4galt2	0.47	0.45	0.17	0.77	0.81	1	1	1	1	2.4
B4galt3	0.095	-0.037	0.12	1	1	1	1	1	1	20
B4galt4	1.2	0.7	-0.12	0.006	0.3	0.98	0.08	1	1	9.7
B4galt5	0.28	0.065	0.55	1	1	0.64	1	1	1	24
B4galt6	0.31	0.14	0.79	0.97	1	0.071	1	1	0.82	45
B4galt7	0.52	0.18	0.76	0.71	1	0.082	1	1	0.9	6.6
B4gat1	-0.049	0.044	-0.069	1	1	1	1	1	1	6.4
B9d1	-0.14	-0.092	-0.0099	1	1	1	1	1	1	30
B9d2	0.27	0.2	-0.043	0.97	0.99	1	1	1	1	5.6
Babam1	-0.33	0.14	-0.1	0.97	1	1	1	1	1	46
Bace1	0.11	0.17	0.34	1	1	0.97	1	1	1	4.2
Bach1	-0.12	-0.18	0.15	1	1	1	1	1	1	16
Bach2	0.034	-0.093	0.41	0.99	0.96	0.71	1	1	1	3.8
Bad	0.035	-0.012	-0.051	1	1	1	1	1	1	9.7
Bag1	-0.005	-0.11	-0.11	1	1	1	1	1	1	100
Bag2	0.52	-0.092	-1.3	0.61	0.99	0.00073	1	1	0.028	2.5
Bag3	-0.24	-0.36	0.19	1	0.97	1	1	1	1	45
Bag4	-0.63	-0.14	-0.25	0.34	1	1	1	1	1	22
Bag5	-0.28	-0.25	-0.079	0.94	0.96	1	1	1	1	12
Bag6	-0.075	-0.11	-0.11	1	1	1	1	1	1	110
Bahcc1	-0.53	-1.3	-1.2	0.62	5.4e-05	0.00033	1	0.0066	0.014	54
Bahd1	0.11	-0.034	-0.62	0.99	1	0.43	1	1	1	47
Baiap2	-0.081	0.24	0.083	1	0.98	1	1	1	1	59
Baiap2l1	-0.48	0.13	0.044	0.69	0.98	1	1	1	1	1.6
Baiap2l2	1.5	1.3	-0.088	0.12	0.18	0.93	0.76	1	1	0.12
Baiap3	2.2	2.6	0.29	0.0064	0.00097	0.76	0.084	0.066	1	0.17
Bak1	-0.12	-0.069	-0.25	1	1	1	1	1	1	40
Bambi	-0.26	-0.68	-0.14	1	0.21	1	1	1	1	2.5
Banf1	-0.34	-0.27	-0.3	1	1	1	1	1	1	300
Banp	0.15	0.25	-0.13	1	1	1	1	1	1	54
Bap1	0.41	0.16	0.24	1	1	1	1	1	1	39
Bard1	0.1	-0.0014	-0.17	1	1	1	1	1	1	17
Barx1	-0.87	-0.46	0.35	0.4	0.66	0.74	1	1	1	0.061
Barx2	-1.8	-0.17	0.34	0.046	0.86	0.73	0.39	1	1	0.054
Basp1	0.25	-0.02	-0.063	0.99	1	1	1	1	1	56
Batf3	-1	0.96	-1.4	0.34	0.37	0.19	1	1	1	0.2
Bax	-0.063	-0.018	0.2	1	1	1	1	1	1	290
Baz1a	-1.3	-0.44	-0.17	0.0017	0.72	0.95	0.027	1	1	2.6
Baz1b	-0.14	0.0031	0.3	1	1	1	1	1	1	58
Baz2a	0.071	0.14	-0.045	1	1	1	1	1	1	160
Baz2b	0.01	0.086	-0.12	1	1	1	1	1	1	14
Bbc3	-0.45	0.21	-0.1	0.81	0.99	1	1	1	1	40
Bbip1	-0.33	-0.24	-0.087	0.99	1	1	1	1	1	4.5
Bbs1	0.8	0.62	0.5	0.12	0.43	0.68	0.78	1	1	2.1
Bbs10	0.24	-0.013	-0.38	0.97	1	0.86	1	1	1	2.7
Bbs12	-0.44	0.075	-0.6	0.86	1	0.45	1	1	1	2.6
Bbs2	0.41	0.26	-0.54	0.88	0.99	0.62	1	1	1	5.6
Bbs4	1	0.49	1	7e-05	0.8	0.00012	0.0018	1	0.0062	6.9
Bbs5	0.31	0.067	-0.14	0.99	1	1	1	1	1	6.7
Bbs7	0.66	0.3	-0.3	0.33	0.96	0.95	1	1	1	2.2
Bbs9	-0.06	0.051	0.32	1	1	0.97	1	1	1	6.2
Bbx	-0.11	-0.27	0.31	1	1	0.99	1	1	1	6.8
BC002059	-0.036	-0.21	0.062	1	1	1	1	1	1	9
BC003331	0.72	0.22	0.61	0.061	1	0.38	0.49	1	1	7.2
BC003965	-0.36	-0.23	-0.11	1	1	1	1	1	1	12
BC004004	0.11	-0.031	0.19	1	1	1	1	1	1	8.3
BC005537	0.32	0.27	0.43	1	1	1	1	1	1	81
BC005561	1.7	1.5	1	7.3e-16	4.3e-13	0.00026	1.2e-13	3.5e-10	0.012	3.9
BC005624	0.29	0.054	0.16	1	1	1	1	1	1	17
BC017158	0.56	0.22	0.61	0.57	1	0.43	1	1	1	4.4
BC017643	0.24	0.23	0.55	1	1	0.63	1	1	1	9.3
BC022687	0.29	0.088	-0.28	0.84	0.96	0.85	1	1	1	2.1
BC024978	-0.042	0.012	0.28	1	1	0.99	1	1	1	2.5
BC025920	-0.031	0.034	-0.39	0.99	0.99	0.78	1	1	1	4
BC026585	0.77	0.42	0.0037	0.16	0.8	1	0.96	1	1	4.4
BC028528	-0.62	0.27	-0.31	0.44	0.9	0.86	1	1	1	3.6
BC029214	3.3	1.2	1.5	7.6e-15	0.042	0.0026	1.2e-12	0.95	0.077	0.82
BC029722	0.28	0.21	0.069	0.99	1	1	1	1	1	6.4
BC030336	-0.41	-0.13	0.08	0.87	1	1	1	1	1	51
BC030499	1.5	0.62	1.1	0.033	0.48	0.17	0.31	1	1	0.49
BC030867	-0.13	0.075	-0.21	1	1	1	1	1	1	16
BC031181	-0.29	-0.31	-0.0057	1	1	1	1	1	1	37
BC034090	0.53	0.077	0.17	0.57	0.97	0.92	1	1	1	1.4
BC037034	0.0065	0.16	0.092	1	1	1	1	1	1	8.1
BC048403	0.003	-0.28	-0.26	1	1	1	1	1	1	8.6
BC048679	-0.87	-0.43	0.11	0.41	0.68	0.92	1	1	1	0.68
BC051019	-0.083	0.08	0.93	0.95	0.95	0.18	1	1	1	0.38
BC052040	0.062	0.15	0.083	1	1	1	1	1	1	15
BC055324	-0.09	-0.21	-0.18	1	1	1	1	1	1	31
BC067074	0.3	-0.74	0.26	0.84	0.29	0.87	1	1	1	1.3
BC068281	-0.042	0.047	-0.17	1	1	1	1	1	1	6.1
BC080695	-0.09	0.24	-1.4	0.94	0.83	0.21	1	1	1	0.12
BC147527	-1.7	-0.36	-2.4	0.18	0.78	0.058	1	1	0.71	0.41
Bcam	-0.31	-0.45	-0.4	0.95	0.79	0.87	1	1	1	75
Bcap29	-0.74	-0.54	-0.71	0.23	0.58	0.28	1	1	1	4.2
Bcap31	0.021	-0.087	0.11	1	1	1	1	1	1	120
Bcar1	-0.25	-0.048	-0.37	1	1	0.97	1	1	1	23
Bcar3	-0.35	-0.08	0.055	0.91	1	1	1	1	1	34
Bcas1	-0.67	-0.13	-0.62	0.39	0.95	0.45	1	1	1	1.3
Bcas2	-0.12	0.12	0.019	1	1	1	1	1	1	130
Bcas3	-0.2	0.14	-0.12	1	1	1	1	1	1	13
Bcat1	-0.18	-0.069	0.058	1	1	1	1	1	1	150
Bcat2	-1.2	-0.44	-0.71	8.8e-12	0.95	0.072	8.9e-10	1	0.82	79
Bccip	-0.19	-0.21	-0.26	1	1	1	1	1	1	170
Bcdin3d	0.046	-0.1	-0.14	1	1	1	1	1	1	7.6
Bche	-0.35	-0.47	-0.25	0.81	0.66	0.9	1	1	1	0.51
Bckdha	-0.2	-0.15	-0.02	1	1	1	1	1	1	70
Bckdhb	-0.71	-0.2	-0.43	0.02	1	0.99	0.21	1	1	51
Bckdk	0.0048	0.11	0.037	1	1	1	1	1	1	20
Bcl10	-0.18	0.02	-0.11	1	1	1	1	1	1	19
Bcl11a	-3	-2.7	-2.6	8.1e-14	2.4e-11	1.7e-10	1.2e-11	1.5e-08	5.3e-08	2.3
Bcl11b	-2.4	-0.98	-1.6	0.00025	0.23	0.028	0.0053	1	0.44	0.079
Bcl2l1	-0.34	-0.12	-0.085	1	1	1	1	1	1	30
Bcl2l11	-0.83	-0.34	-0.27	0.021	0.98	1	0.21	1	1	3.8
Bcl2l12	0.68	0.33	0.14	0.23	0.98	1	1	1	1	12
Bcl2l13	0.02	0.043	0.2	1	1	1	1	1	1	270
Bcl2l14	1.2	0.74	-0.9	0.029	0.31	0.17	0.27	1	1	4.1
Bcl2l2	0.35	0.1	0.094	0.99	1	1	1	1	1	6.3
Bcl3	1.2	1.1	0.47	0.11	0.15	0.61	0.74	1	1	2.1
Bcl6	-0.36	-0.27	0.19	0.72	0.79	0.86	1	1	1	0.9
Bcl6b	-0.57	-0.87	-1.3	0.52	0.14	0.0054	1	1	0.14	1.2
Bcl7a	-0.026	0.081	0.014	1	1	1	1	1	1	8.3
Bcl7b	0.52	0.023	0.6	0.79	1	0.44	1	1	1	16
Bcl7c	-0.63	-0.2	-0.1	0.33	1	1	1	1	1	6.4
Bcl9	-0.23	-0.054	-0.098	1	1	1	1	1	1	9.8
Bcl9l	0.17	0.39	0.35	1	0.91	0.95	1	1	1	2.9
Bclaf1	0.095	-0.098	-0.063	1	1	1	1	1	1	170
Bco2	0.2	-0.24	-0.51	0.84	0.81	0.6	1	1	1	0.17
Bcor	-0.8	-0.49	-0.16	0.035	0.77	1	0.32	1	1	11
Bcorl1	-0.54	-0.32	-0.63	0.59	0.93	0.4	1	1	1	3.3
Bcr	0.16	-0.023	0.028	1	1	1	1	1	1	5.6
Bcs1l	0.26	0.27	-0.073	1	1	1	1	1	1	13
Bdh1	-1.2	-0.36	-0.11	2.1e-05	0.93	1	0.00063	1	1	50
Bdh2	0.89	0.63	-0.3	0.2	0.45	0.79	1	1	1	6.8
Bdnf	0.059	0.2	0.48	0.96	0.86	0.61	1	1	1	0.13
Bdp1	0.53	0.6	0.57	0.68	0.45	0.55	1	1	1	11
Becn1	0.69	0.023	0.48	0.028	1	0.97	0.27	1	1	20
Begain	-1.5	-0.61	-0.68	0.0069	0.47	0.41	0.089	1	1	0.41
Bend3	0.33	0.11	0.53	0.97	1	0.65	1	1	1	17
Bend4	-0.33	-0.23	-0.2	0.98	1	1	1	1	1	23
Bend5	0.75	-0.84	0.57	0.24	0.14	0.53	1	1	1	1.1
Bend6	0.96	-0.78	-1.6	0.17	0.31	0.0066	1	1	0.16	0.64
Bend7	-0.11	0.41	0.32	0.94	0.7	0.78	1	1	1	0.78
Best1	2.3	1.1	0.3	0.00058	0.14	0.76	0.011	1	1	0.17
Bet1	0.016	0.13	0.083	1	1	1	1	1	1	14
Bet1l	0.065	0.0043	0.49	1	1	0.8	1	1	1	7.6
Bex1	-0.49	-0.27	-0.35	0.85	1	0.99	1	1	1	360
Bex2	-0.51	-0.16	-0.36	0.69	1	0.93	1	1	1	62
Bex3	-0.28	-0.18	-0.075	1	1	1	1	1	1	270
Bex4	-0.72	-0.35	-0.39	0.19	0.93	0.89	1	1	1	26
Bfar	0.32	0.026	0.52	1	1	0.84	1	1	1	11
Bfsp1	0.18	-1.8	-0.44	0.85	0.0064	0.63	1	0.25	1	0.15
Bglap3	1.3	0.36	1.8	0.052	0.71	0.0033	0.43	1	0.093	1
Bgn	0.52	-0.68	0.58	0.62	0.51	0.58	1	1	1	0.18
Bhlha15	0.89	0.97	0.68	0.21	0.16	0.41	1	1	1	0.23
Bhlhb9	-0.36	-0.27	-0.08	1	1	1	1	1	1	12
Bhlhe22	2.1	-0.043	3	0.035	0.97	0.0021	0.32	1	0.065	0.069
Bhlhe40	-0.32	-0.35	-0.15	0.82	0.8	0.94	1	1	1	4.2
Bhmt	0.43	1.5	-1.6	0.71	0.17	0.16	1	1	1	0.087
Bhmt2	0.84	0.65	0.3	0.36	0.49	0.76	1	1	1	1.2
Bicc1	-0.37	-0.43	-0.23	0.79	0.72	0.91	1	1	1	0.53
Bicd1	0.17	-0.0032	-0.46	1	1	0.8	1	1	1	1.9
Bicd2	-0.012	-0.023	-0.053	1	1	1	1	1	1	6.6
Bid	0.094	-0.052	0.32	1	1	0.98	1	1	1	32
Bik	-1	-0.44	-0.83	0.1	0.66	0.25	0.7	1	1	0.77
Bin1	-0.4	-0.7	-0.078	0.85	0.25	1	1	1	1	11
Bin2	-0.57	-0.37	-0.62	0.54	0.84	0.44	1	1	1	16
Bin3	-0.35	-0.35	0.032	0.97	0.97	1	1	1	1	8.2
Birc2	-0.19	-0.095	-0.19	1	1	1	1	1	1	18
Birc3	0.35	0.041	-0.4	0.87	1	0.81	1	1	1	1.7
Birc5	0.044	0.085	0.2	1	1	1	1	1	1	120
Birc6	0.19	0.46	0.31	0.99	0.77	0.95	1	1	1	19
Birc7	-1.7	0.5	-2.3	0.06	0.61	0.008	0.48	1	0.18	0.21
Bivm	-0.12	-0.1	-0.059	1	1	1	1	1	1	51
Blcap	-0.021	-0.072	0.055	1	1	1	1	1	1	16
Blm	0.39	0.34	-0.031	1	1	1	1	1	1	220
Blmh	-0.12	-0.24	-0.1	1	1	1	1	1	1	350
Blnk	0.12	0.085	-0.5	0.92	0.94	0.59	1	1	1	1.1
Bloc1s2	0.079	0.12	0.16	1	1	1	1	1	1	13
Bloc1s3	-0.15	-0.52	-0.46	1	0.69	0.83	1	1	1	3.3
Bloc1s4	-0.3	-0.33	-0.5	1	0.99	0.79	1	1	1	11
Bloc1s5	-0.052	-0.053	-0.0043	1	1	1	1	1	1	6.7
Bloc1s6	0.75	0.48	-0.0012	0.044	0.85	1	0.38	1	1	7.3
Blvra	-0.24	0.047	-0.1	0.99	1	1	1	1	1	5.7
Blvrb	0.35	0.19	-0.14	0.95	1	1	1	1	1	29
Blzf1	0.0023	-0.033	-0.061	1	1	1	1	1	1	9.4
Bmf	-1.2	-0.79	-0.068	0.0031	0.17	0.99	0.046	1	1	4
Bmi1	-0.21	-0.16	0.12	0.99	1	1	1	1	1	7.4
Bmp1	0.88	0.26	0.12	0.18	0.85	0.94	1	1	1	0.45
Bmp2k	-0.47	-0.045	0.11	0.78	1	1	1	1	1	2.3
Bmp4	0.36	1.5	1.4	0.74	0.0044	0.0085	1	0.2	0.19	5
Bmp6	0.93	-0.47	-0.48	0.19	0.62	0.61	1	1	1	0.21
Bmp7	-1.3	-0.042	-1.1	0.0083	0.98	0.042	0.1	1	0.57	3.7
Bmp8a	1.2	0.41	1.4	0.048	0.69	0.0077	0.41	1	0.17	1.1
Bmp8b	1.2	-0.14	-1.2	0.045	0.91	0.048	0.39	1	0.62	0.18
Bmpr1a	-0.26	0.02	-0.06	1	1	1	1	1	1	24
Bmpr1b	-1.5	-0.5	-0.27	0.012	0.58	0.8	0.13	1	1	0.28
Bmpr2	-0.19	-0.15	-0.19	0.99	0.99	0.99	1	1	1	2.8
Bms1	-0.0096	-0.026	-0.17	1	1	1	1	1	1	62
Bmt2	-0.01	0.044	0.083	1	1	1	1	1	1	8.5
Bmyc	-0.7	-0.27	-0.57	0.26	0.96	0.54	1	1	1	6.6
Bnc2	-0.5	-0.4	-0.004	0.72	0.9	1	1	1	1	6.8
Bnip1	-0.14	-0.12	-0.14	1	1	1	1	1	1	17
Bnip2	0.073	-0.1	-0.047	1	1	1	1	1	1	27
Bnip3	-1.2	-0.19	-1.1	0.015	0.93	0.041	0.17	1	0.56	14
Bnip3l	-0.43	-0.099	-0.046	0.95	1	1	1	1	1	19
Bnipl	-0.56	0.098	-1.2	0.53	0.95	0.042	1	1	0.57	0.9
Boc	0.46	0.88	-0.081	0.68	0.14	0.97	1	1	1	0.43
Bod1	-0.2	-0.22	0.16	1	1	1	1	1	1	34
Bod1l	-0.21	-0.075	0.14	1	1	1	1	1	1	15
Bok	-0.11	0.58	-0.54	0.97	0.51	0.57	1	1	1	8.4
Bola1	-0.29	0.019	-0.51	0.99	1	0.74	1	1	1	15
Bola2	-0.12	-0.26	0.094	1	1	1	1	1	1	60
Bola3	-0.32	-0.26	-0.5	0.95	0.98	0.7	1	1	1	19
Boll	1.5	0.33	-0.38	0.0082	0.76	0.71	0.1	1	1	2.4
Bop1	-0.05	-0.2	-0.12	1	1	1	1	1	1	68
Bora	0.17	0.0051	-0.028	1	1	1	1	1	1	25
Borcs5	0.32	0.0062	-0.18	0.94	1	0.99	1	1	1	8.1
Borcs6	-0.24	-0.37	-0.19	0.99	0.92	1	1	1	1	3
Borcs7	0.0043	-0.016	0.48	1	1	0.77	1	1	1	3.2
Borcs8	-0.06	0.22	0.049	1	1	1	1	1	1	26
Bpgm	0.12	-0.03	-0.43	1	1	0.87	1	1	1	11
Bphl	0.46	-0.49	-0.29	0.72	0.67	0.92	1	1	1	9.1
Bpifb4	-0.49	-0.092	-0.094	0.61	0.92	0.92	1	1	1	0.21
Bpifb5	0.63	0.66	1.9	0.5	0.48	0.025	1	1	0.4	0.62
Bpnt1	-0.52	-0.17	-0.24	0.65	0.99	0.98	1	1	1	54
Bptf	-0.14	-0.027	0.09	1	1	1	1	1	1	31
Braf	-0.17	0.03	-0.23	1	1	0.99	1	1	1	7.7
Brap	0.25	0.084	0.23	1	1	1	1	1	1	12
Brat1	0.15	0.15	0.1	1	1	1	1	1	1	8.7
Brca1	0.26	0.17	0.15	1	1	1	1	1	1	34
Brca2	-0.4	-0.082	-0.31	0.91	1	0.98	1	1	1	100
Brcc3	-0.14	-0.061	-0.17	1	1	1	1	1	1	11
Brd1	-0.091	0.045	-0.11	1	1	1	1	1	1	28
Brd2	1.2	0.62	0.95	2.8e-18	0.31	1.3e-08	6.4e-16	1	2.6e-06	100
Brd3	-0.049	-0.011	0.091	1	1	1	1	1	1	35
Brd4	0.5	0.15	0.29	0.87	1	1	1	1	1	67
Brd7	-0.18	-0.021	-0.26	1	1	0.99	1	1	1	35
Brd8	0.19	0.14	0.21	1	1	1	1	1	1	47
Brd9	0.18	-0.03	0.2	1	1	1	1	1	1	19
Brdt	1.1	-0.31	0.55	0.09	0.78	0.54	0.64	1	1	0.7
Bre	-0.24	-0.27	-0.43	1	1	0.97	1	1	1	24
Brf1	0.48	0.095	0.23	0.71	1	0.97	1	1	1	11
Brf2	-0.18	0.099	-0.11	1	1	1	1	1	1	11
Bri3	-0.36	0.35	-0.097	0.96	0.96	1	1	1	1	17
Bri3bp	-0.34	-0.037	-0.24	1	1	1	1	1	1	15
Brinp1	-0.37	0.28	-0.69	0.71	0.79	0.4	1	1	1	0.19
Brinp2	-0.89	-1.8	-0.64	0.23	0.0016	0.45	1	0.094	1	0.22
Brip1	0.66	0.44	-0.25	0.25	0.91	1	1	1	1	3.8
Brix1	-0.22	-0.25	-0.11	1	1	1	1	1	1	77
Brk1	-0.075	-0.091	0.17	1	1	1	1	1	1	86
Brms1	-0.025	0.018	0.15	1	1	1	1	1	1	31
Brms1l	-0.19	0.0096	-0.079	1	1	1	1	1	1	15
Brox	0.34	-0.026	0.33	1	1	1	1	1	1	8.4
Brpf1	-0.21	-0.16	-0.11	1	1	1	1	1	1	20
Brpf3	0.083	0.55	0.3	1	0.62	0.98	1	1	1	23
Brsk1	0.6	0.092	-0.04	0.44	1	1	1	1	1	8.1
Brsk2	0.2	-0.89	1.9	0.84	0.33	0.022	1	1	0.37	0.14
Brwd1	0.71	0.47	0.53	0.093	0.88	0.73	0.66	1	1	17
Brwd3	-0.33	-0.26	-0.049	0.98	1	1	1	1	1	6.9
Bscl2	0.081	-0.071	0.0065	1	1	1	1	1	1	57
Bsdc1	0.23	-0.045	-0.00038	1	1	1	1	1	1	14
Bsg	-0.32	-0.08	0.076	1	1	1	1	1	1	280
Bspry	0.25	-0.0015	-0.26	0.93	1	0.93	1	1	1	2.6
Bst1	0.5	-0.057	0.4	0.58	0.96	0.67	1	1	1	2.4
Bst2	-0.8	-0.056	1.1	0.23	0.98	0.044	1	1	0.59	9
Btaf1	0.22	0.082	0.06	1	1	1	1	1	1	27
Btbd1	0.69	0.38	0.12	0.2	0.95	1	1	1	1	8.4
Btbd10	0.033	-0.017	0.017	1	1	1	1	1	1	14
Btbd11	0.67	-0.14	-0.32	0.3	1	0.94	1	1	1	5.1
Btbd17	-1.8	-1.3	-0.55	0.058	0.19	0.58	0.47	1	1	0.045
Btbd18	-0.55	0.15	-0.35	0.54	0.93	0.78	1	1	1	1.6
Btbd19	0.57	0.48	0.59	0.55	0.78	0.48	1	1	1	18
Btbd2	-0.25	-0.27	-0.34	1	1	0.99	1	1	1	43
Btbd3	-0.42	-0.39	-0.24	0.98	0.99	1	1	1	1	7.9
Btbd6	0.17	0.21	0.016	0.89	0.86	0.99	1	1	1	35
Btbd7	0.24	0.29	0.46	0.98	0.96	0.77	1	1	1	5.2
Btbd9	0.025	-0.055	0.14	1	1	1	1	1	1	8.4
Btd	-0.48	-0.27	-0.12	0.8	1	1	1	1	1	16
Btf3	-0.31	-0.29	-0.24	0.98	0.99	1	1	1	1	140
Btf3l4	-0.56	0.045	0.039	0.56	1	1	1	1	1	13
Btg1	-0.3	-0.063	-0.01	0.95	1	1	1	1	1	3.9
Btg2	-0.51	0.02	-0.24	0.64	1	0.94	1	1	1	12
Btla	-1.7	-0.95	0.55	0.031	0.27	0.55	0.29	1	1	2.8
Btn1a1	1.6	0.94	0.88	0.1	0.35	0.39	0.72	1	1	0.15
Btn2a2	4.2	2	1.8	2.2e-11	0.0024	0.012	2.1e-09	0.13	0.24	0.49
Btrc	-0.13	-0.093	0.055	1	1	1	1	1	1	8.6
Bub1	0.43	0.21	-0.049	1	1	1	1	1	1	72
Bub1b	0.016	-0.019	-0.2	1	1	1	1	1	1	110
Bub3	-0.077	-0.23	-0.16	1	1	1	1	1	1	75
Bud13	-0.096	-0.057	0.035	1	1	1	1	1	1	13
Bud31	-0.077	-0.24	-0.055	1	1	1	1	1	1	99
Bves	1	0.39	0.0086	0.18	0.69	0.99	1	1	1	0.22
Bvht	1.9	1.2	0.68	1.7e-09	0.0036	0.32	1.3e-07	0.17	1	9.1
Bysl	0.098	-0.28	-0.054	1	1	1	1	1	1	34
Bzrap1	0.41	0.45	-0.41	0.73	0.68	0.72	1	1	1	0.16
Bzw1	-0.27	-0.14	0.026	1	1	1	1	1	1	140
Bzw2	-0.5	-0.38	-0.16	0.77	0.96	1	1	1	1	110
C030037D09Rik	0.84	0.8	0.44	0.15	0.19	0.72	0.93	1	1	0.64
C130071C03Rik	-1.4	-0.85	0.38	0.017	0.25	0.7	0.18	1	1	0.23
C130073F10Rik	-0.12	-0.085	0.82	0.9	0.93	0.33	1	1	1	0.89
C130074G19Rik	0.41	0.25	0.64	0.76	0.91	0.41	1	1	1	4
C1d	-0.38	-0.095	-0.11	0.97	1	1	1	1	1	15
C1galt1	-0.45	-0.11	-0.27	0.85	1	0.99	1	1	1	7
C1galt1c1	-0.043	-0.16	0.24	1	1	0.99	1	1	1	5.8
C1qbp	-0.28	-0.25	-0.11	1	1	1	1	1	1	360
C1ql1	-0.12	-0.74	-1.7	0.92	0.35	0.0033	1	1	0.093	0.97
C1ql4	0.51	0.45	-1.9	0.61	0.66	0.038	1	1	0.54	0.23
C1qtnf2	0.16	-1	1.4	0.88	0.35	0.22	1	1	1	0.032
C1qtnf4	0.27	-0.43	-1.6	0.78	0.64	0.024	1	1	0.39	0.25
C1qtnf6	0.39	2.2	-0.74	0.68	0.0057	0.41	1	0.23	1	0.4
C1rl	0.74	0.86	0.38	0.32	0.21	0.73	1	1	1	0.71
C1s1	0.003	0.93	-0.14	1	0.13	0.93	1	1	1	1
C230035I16Rik	0.46	0.39	1.2	0.61	0.68	0.13	1	1	1	0.9
C2cd2	0.22	-0.066	0.52	1	1	0.71	1	1	1	2.2
C2cd2l	0.064	-0.092	0.5	1	1	0.68	1	1	1	16
C2cd3	1.3	0.83	0.69	6.4e-12	0.007	0.14	6.9e-10	0.27	1	7.2
C2cd4b	0.0095	0.97	0.044	0.99	0.23	0.96	1	1	1	0.57
C2cd5	0.72	0.62	0.51	0.14	0.39	0.72	0.89	1	1	20
C330002G04Rik	1.2	0.86	0.48	0.0011	0.075	0.71	0.019	1	1	2.4
C330006A16Rik	-0.15	-0.25	-0.26	1	1	1	1	1	1	15
C330007P06Rik	-0.16	-0.056	0.17	1	1	1	1	1	1	6.2
C330018D20Rik	0.74	0.49	0.091	0.15	0.73	1	0.94	1	1	2.8
C330021F23Rik	0.46	-0.25	-0.73	0.68	0.89	0.29	1	1	1	9.8
C330027C09Rik	0.19	-0.049	-0.084	1	1	1	1	1	1	50
C430039J16Rik	-0.41	-0.13	-0.84	0.69	0.9	0.4	1	1	1	0.12
C4b	-1.3	-2.2	-2.1	0.13	0.0094	0.015	0.85	0.33	0.28	0.36
C530008M17Rik	-1.6	-1.5	-1.3	0.0018	0.0049	0.022	0.029	0.21	0.36	5.3
C77080	-0.23	0.035	0.086	1	1	1	1	1	1	36
C77370	0.082	0.34	0.46	1	0.94	0.79	1	1	1	8.1
C78283	0.59	0.53	0.55	0.49	0.56	0.54	1	1	1	16
C87436	-0.13	-0.27	0.13	1	1	1	1	1	1	3.8
C8a	-0.62	-0.2	-0.34	0.5	0.83	0.72	1	1	1	0.23
C8b	-0.68	-1.8	-0.083	0.5	0.062	0.94	1	1	1	0.083
C8g	0.19	0.39	0.25	0.85	0.69	0.81	1	1	1	0.83
C920006O11Rik	1.1	0.66	0.82	0.035	0.39	0.19	0.32	1	1	1.3
Caap1	0.19	-0.055	-0.18	1	1	1	1	1	1	16
Cab39	-0.12	-0.037	0.075	1	1	1	1	1	1	31
Cab39l	-0.11	-0.0073	0.1	1	1	1	1	1	1	15
Cabin1	0.61	0.42	0.15	0.38	0.96	1	1	1	1	15
Cables1	-0.57	-0.33	-0.65	0.52	0.85	0.4	1	1	1	1.4
Cables2	0.36	0.4	-0.3	0.93	0.89	0.97	1	1	1	3.5
Cabp1	1.3	0.76	0.74	3.9e-05	0.16	0.19	0.0011	1	1	19
Cabp4	-1.7	-0.68	-2.6	0.032	0.45	0.00031	0.3	1	0.014	0.37
Cabp7	1.1	0.76	0.43	0.1	0.32	0.66	0.7	1	1	0.57
Cabs1	-0.28	-0.17	0.54	0.79	0.87	0.6	1	1	1	0.25
Cacfd1	0.19	0.082	0.81	1	1	0.025	1	1	0.4	18
Cachd1	-0.54	-0.33	0.43	0.63	0.97	0.87	1	1	1	14
Cacna1a	1.4	1.3	0.63	0.00011	0.0008	0.43	0.0027	0.056	1	28
Cacna1b	1	0.93	0.8	0.069	0.11	0.22	0.53	1	1	0.15
Cacna1d	0.45	-0.48	-0.5	0.69	0.67	0.66	1	1	1	0.016
Cacna1g	1.1	-0.22	-2	0.12	0.84	0.00033	0.77	1	0.014	0.13
Cacna1h	0.1	0.56	-0.36	0.93	0.53	0.72	1	1	1	0.077
Cacna1s	-0.8	0.66	-1.4	0.38	0.48	0.12	1	1	1	0.16
Cacna2d1	2.6	0.3	0.39	2.9e-15	0.89	0.8	4.7e-13	1	1	0.87
Cacna2d2	0.054	0.2	-0.24	0.98	0.92	0.89	1	1	1	0.51
Cacnb1	1.5	1.1	0.52	2.4e-07	0.001	0.64	1.2e-05	0.069	1	2.2
Cacnb2	0.2	-0.44	-0.61	0.84	0.65	0.53	1	1	1	0.098
Cacnb3	0.22	0.16	0.57	1	1	0.54	1	1	1	15
Cacng4	0.2	0.39	0.74	0.89	0.72	0.33	1	1	1	0.74
Cacng5	-1.2	-1.6	-0.31	0.14	0.052	0.74	0.88	1	1	0.61
Cacng6	1.5	-0.043	-0.64	0.005	0.98	0.43	0.069	1	1	1.2
Cacng7	0.58	-0.035	0.33	0.52	1	0.86	1	1	1	7.8
Cacng8	1.5	-0.17	0.041	0.0051	0.9	0.98	0.07	1	1	0.55
Cactin	0.37	0.13	0.28	1	1	1	1	1	1	33
Cacul1	-0.072	-0.13	0.11	1	1	1	1	1	1	22
Cacybp	-0.099	-0.11	-0.1	1	1	1	1	1	1	170
Cad	-0.52	-0.22	-0.063	0.74	1	1	1	1	1	130
Cadm1	-0.15	-0.054	0.069	1	1	1	1	1	1	24
Cadm3	-0.76	0.16	-0.025	0.32	0.9	0.98	1	1	1	0.13
Cadm4	0.25	-0.59	-0.62	0.88	0.5	0.45	1	1	1	5.6
Cadps	0.59	-0.4	-0.085	0.5	0.69	0.95	1	1	1	0.49
Cadps2	0.35	-1.2	-1.7	0.81	0.0079	1.3e-05	1	0.3	0.001	1.6
Calb2	-2.6	-3.2	-3.3	6.5e-07	4.5e-10	6.2e-11	2.8e-05	2e-07	2.1e-08	5.8
Calca	-1.2	-1	-1.8	0.0072	0.031	3.5e-07	0.092	0.78	4.3e-05	14
Calcoco1	0.096	0.12	0.15	1	1	1	1	1	1	12
Calcoco2	1.2	0.76	1.3	0.041	0.32	0.035	0.36	1	0.51	48
Calcr	0.53	-0.073	0.33	0.56	0.94	0.73	1	1	1	0.11
Cald1	0.3	0.041	-0.46	0.9	0.99	0.72	1	1	1	33
Calhm2	-0.13	0.46	-0.18	0.97	0.69	0.95	1	1	1	2.3
Calhm3	0.19	1.3	-0.58	0.87	0.27	0.62	1	1	1	0.21
Calm1	-0.065	0.056	0.11	1	1	1	1	1	1	100
Calm2	-0.03	0.0046	-0.22	1	1	1	1	1	1	180
Calm3	-0.058	0.032	-0.1	1	1	1	1	1	1	130
Calml4	-0.15	-0.76	-1.9	0.87	0.4	0.016	1	1	0.29	2.3
Calr	0.19	0.28	-0.1	1	1	1	1	1	1	400
Calr3	0.38	0.21	-0.37	0.77	0.91	0.77	1	1	1	0.96
Calr4	-1.7	-0.89	-0.99	0.0048	0.24	0.18	0.067	1	1	1.3
Calu	-0.028	0.06	-0.027	1	1	1	1	1	1	510
Camk1	0.64	0.76	-0.2	0.42	0.27	0.91	1	1	1	3.8
Camk1d	-0.12	-0.033	-0.28	1	1	0.99	1	1	1	14
Camk2a	0.83	0.26	-0.18	0.16	0.91	0.95	0.95	1	1	2
Camk2b	-0.48	-0.26	-0.31	0.75	0.98	0.96	1	1	1	45
Camk2d	0.016	-0.13	0.35	1	0.98	0.86	1	1	1	20
Camk2g	0.57	0.34	0.58	0.59	1	0.53	1	1	1	8.9
Camk2n1	-0.15	-0.12	0.51	0.94	0.95	0.61	1	1	1	2.1
Camk2n2	-0.4	-0.14	-0.75	0.73	0.94	0.3	1	1	1	1.4
Camkk1	-0.62	0.17	0.56	0.45	0.95	0.53	1	1	1	1.1
Camkk2	-0.14	-0.17	-0.19	1	0.99	0.99	1	1	1	14
Camkmt	0.084	0.47	0.12	1	0.79	1	1	1	1	6.7
Camkv	0.37	-0.018	0.041	0.9	1	1	1	1	1	5.7
Caml	-0.18	-0.085	-0.045	1	1	1	1	1	1	12
Camsap1	0.32	0.28	0.3	1	1	1	1	1	1	9.5
Camsap2	0.1	0.051	0.15	1	1	1	1	1	1	13
Camsap3	-0.38	-0.11	-0.18	0.95	1	1	1	1	1	23
Camta1	0.5	-0.02	-0.57	0.72	1	0.54	1	1	1	3.2
Camta2	0.42	0.25	0.1	0.9	1	1	1	1	1	3.6
Cand1	-0.2	-0.066	0.053	1	1	1	1	1	1	47
Cand2	0.14	0.27	0.2	1	1	1	1	1	1	12
Cant1	-0.082	-0.096	-0.043	1	1	1	1	1	1	9.6
Canx	-0.17	-0.14	0.083	1	1	1	1	1	1	320
Cap1	-0.046	-0.077	-0.13	1	1	1	1	1	1	110
Cap2	0.32	0.1	-0.085	0.77	0.94	0.95	1	1	1	0.97
Capg	-0.32	0.005	-1.1	0.88	1	0.012	1	1	0.25	7
Capn1	-0.47	-0.043	-1.2	0.77	1	0.0002	1	1	0.0096	26
Capn10	0.54	0.5	0.25	0.68	0.81	1	1	1	1	11
Capn12	1.4	0.55	1.5	0.13	0.57	0.11	0.84	1	1	0.048
Capn15	0.16	0.079	0.1	1	1	1	1	1	1	6.3
Capn2	-0.17	-0.63	-1.8	0.94	0.44	6.8e-06	1	1	0.00057	1.3
Capn3	-0.16	-0.75	-1.1	0.93	0.29	0.059	1	1	0.71	5.3
Capn5	-0.42	0.31	-1	0.78	0.9	0.022	1	1	0.36	5.7
Capn6	-1	-2.3	-1.6	0.25	0.0051	0.062	1	0.22	0.75	0.15
Capn7	0.041	0.082	0.022	1	1	1	1	1	1	19
Capns1	0.2	0.12	-0.071	1	1	1	1	1	1	190
Caprin1	-0.03	-0.2	0.0041	1	1	1	1	1	1	190
Caprin2	-0.21	-0.24	-0.09	1	1	1	1	1	1	40
Caps2	-0.74	0.22	0.47	0.29	0.91	0.67	1	1	1	0.53
Capsl	0.65	0.69	0.71	0.39	0.33	0.3	1	1	1	6.6
Capza1	0.038	0.27	0.27	1	0.92	0.92	1	1	1	2.6
Capza2	-0.12	-0.07	-0.15	1	1	1	1	1	1	420
Capzb	-0.15	-0.0032	-0.075	1	1	1	1	1	1	180
Car11	1.2	0.9	0.026	0.0054	0.11	0.99	0.073	1	1	1.2
Car12	0.28	-0.33	-0.97	0.8	0.76	0.16	1	1	1	0.27
Car13	0.53	0.4	-0.13	0.59	0.79	0.98	1	1	1	7.5
Car14	-0.49	-0.6	-0.43	0.59	0.5	0.64	1	1	1	0.72
Car2	1.2	0.47	1.5	0.0021	0.72	2.1e-06	0.033	1	0.00021	33
Car3	0.21	-0.43	0.57	0.9	0.7	0.52	1	1	1	0.94
Car4	-0.29	-0.65	-0.22	0.76	0.49	0.82	1	1	1	0.98
Car5a	0.66	0.12	-0.69	0.44	0.9	0.42	1	1	1	0.43
Car6	0.39	-0.11	-0.79	0.68	0.91	0.37	1	1	1	0.37
Car7	0.55	0.058	0.32	0.54	0.95	0.74	1	1	1	0.24
Car8	0.81	0.47	0.6	0.27	0.62	0.49	1	1	1	0.65
Car9	1.3	0.92	1	0.1	0.27	0.21	0.71	1	1	0.12
Card10	-0.56	0.06	-1.3	0.55	0.99	0.00075	1	1	0.028	2.3
Card19	-0.34	-0.49	-1.1	0.9	0.69	0.0038	1	1	0.1	10
Card6	0.49	0.24	0.99	0.62	0.87	0.1	1	1	1	0.67
Card9	-0.044	0.74	-0.91	0.98	0.33	0.17	1	1	1	1.5
Carf	0.35	0.18	0.43	0.96	1	0.89	1	1	1	3
Carhsp1	1	0.41	0.81	3.1e-06	0.97	0.011	0.00011	1	0.23	16
Carm1	-0.2	-0.14	-0.21	1	1	1	1	1	1	79
Carmil1	-0.11	-0.056	-0.2	1	1	1	1	1	1	7.4
Carmil2	0.57	0.82	-0.44	0.52	0.14	0.75	1	1	1	1.6
Carmil3	1.5	1.1	-0.066	0.015	0.082	0.95	0.16	1	1	0.24
Carnmt1	0.3	0.082	0.17	0.85	0.97	0.94	1	1	1	1
Cars	0.28	0.12	0.1	1	1	1	1	1	1	66
Cars2	0.014	0.38	0.28	1	0.9	0.97	1	1	1	26
Casc3	0.039	0.037	0.27	1	1	1	1	1	1	27
Casc4	-0.41	-0.19	0.091	0.96	1	1	1	1	1	17
Casd1	-0.15	0.0086	0.11	1	1	1	1	1	1	6.2
Cask	-0.56	-0.27	-0.037	0.55	0.98	1	1	1	1	9.1
Caskin1	1.8	1.7	0.98	0.00074	0.0026	0.15	0.014	0.14	1	0.37
Caskin2	0.55	0.38	0.26	0.65	0.98	1	1	1	1	5.7
Casp2	0.09	0.32	0.29	1	1	1	1	1	1	12
Casp3	-0.94	-0.45	-0.68	0.0064	0.83	0.24	0.083	1	1	36
Casp6	0.057	0.3	0.3	1	0.95	0.95	1	1	1	5.1
Casp7	-0.5	-0.62	-1	0.69	0.43	0.0065	1	1	0.15	3.4
Casp8	0.78	-0.38	0.16	0.28	0.73	0.91	1	1	1	0.5
Casp8ap2	-0.074	0.037	0.074	1	1	1	1	1	1	24
Casp9	0.47	0.43	0.26	0.8	0.87	0.99	1	1	1	20
Casq1	-0.016	-0.68	-2.1	0.99	0.4	0.00013	1	1	0.0064	0.61
Casq2	-2	-0.013	0.32	0.027	0.99	0.75	0.26	1	1	1.6
Cass4	0.18	-0.34	0.72	0.89	0.75	0.36	1	1	1	0.91
Cast	-0.043	0.038	-0.18	1	1	1	1	1	1	11
Casz1	0.92	1.6	0.2	0.049	8.3e-07	0.97	0.41	0.0002	1	1.2
Cat	-0.4	-0.39	-0.53	0.98	0.98	0.73	1	1	1	72
Catip	1.9	0.24	0.9	0.0074	0.8	0.28	0.094	1	1	0.24
Catsper2	2.6	1	1.6	2.9e-15	0.025	1.4e-05	4.8e-13	0.67	0.001	0.72
Catsperd	-0.17	0.065	0.09	0.93	0.97	0.96	1	1	1	5.8
Cbarp	0.64	0.87	0.36	0.39	0.076	0.87	1	1	1	5.4
Cbfa2t2	-0.035	-0.04	-0.15	1	1	1	1	1	1	22
Cbfb	-0.53	0.026	-0.23	0.65	1	0.99	1	1	1	54
Cbl	-0.29	-0.089	0.083	0.99	1	1	1	1	1	5.1
Cblb	-0.22	-0.19	-0.22	1	1	1	1	1	1	5
Cblc	1	1.4	0.74	0.055	0.001	0.28	0.45	0.069	1	2.5
Cbll1	-0.31	-0.24	-0.12	1	1	1	1	1	1	16
Cbln1	-1.8	-0.76	-3	0.0069	0.37	1.3e-06	0.09	1	0.00013	0.85
Cbr1	-0.052	-0.48	-0.32	1	0.82	0.99	1	1	1	20
Cbr3	-0.52	-1.6	-0.7	0.6	0.00011	0.33	1	0.012	1	21
Cbr4	-0.0023	0.00014	-0.85	1	1	0.08	1	1	0.89	2
Cbs	-0.7	-0.2	-0.72	0.24	0.99	0.2	1	1	1	21
Cbwd1	-0.068	-0.24	-0.27	1	1	1	1	1	1	20
Cbx1	0.2	0.064	0.048	1	1	1	1	1	1	240
Cbx2	-0.7	-0.24	-0.76	0.16	1	0.057	0.95	1	0.7	63
Cbx3	-0.39	-0.44	-0.32	0.94	0.89	0.98	1	1	1	31
Cbx4	-0.78	-0.95	-1.6	0.3	0.17	0.0044	1	1	0.12	0.57
Cbx5	-0.46	-0.17	-0.12	0.92	1	1	1	1	1	110
Cbx6	0.026	0.056	-0.028	1	1	1	1	1	1	22
Cbx7	0.036	0.11	0.34	1	1	1	1	1	1	110
Cbx8	-0.78	-0.054	-2	0.31	0.96	0.00034	1	1	0.015	0.42
Cby1	0.19	0.27	0.093	1	1	1	1	1	1	21
Cc2d1a	0.0098	0.32	-0.21	1	0.96	0.99	1	1	1	11
Cc2d1b	0.064	-0.14	-0.031	1	1	1	1	1	1	25
Cc2d2a	0.13	0.16	-0.25	1	1	0.99	1	1	1	3.3
Ccar1	0.29	0.14	-0.013	1	1	1	1	1	1	57
Ccar2	0.019	-0.085	0.026	1	1	1	1	1	1	23
Ccbe1	-0.32	0.26	1.6	0.73	0.78	0.033	1	1	0.48	5.4
Ccdc102a	-0.46	-0.27	0.01	0.72	0.93	1	1	1	1	12
Ccdc106	0.4	-0.27	-0.13	0.81	0.94	0.99	1	1	1	11
Ccdc107	0.57	0.46	0.37	0.53	0.8	0.93	1	1	1	17
Ccdc112	-0.046	-0.39	-0.46	1	0.92	0.81	1	1	1	5.7
Ccdc113	0.56	0.89	-0.54	0.53	0.26	0.55	1	1	1	0.65
Ccdc114	0.78	-0.25	-0.47	0.18	0.94	0.7	1	1	1	6.1
Ccdc115	-0.12	-0.15	0.34	1	1	0.99	1	1	1	16
Ccdc116	-0.35	-0.31	-0.38	0.83	0.86	0.8	1	1	1	0.76
Ccdc117	0.49	0.56	0.75	0.86	0.62	0.032	1	1	0.48	29
Ccdc12	-0.3	-0.33	-0.1	1	0.99	1	1	1	1	22
Ccdc120	-0.4	-0.035	-0.089	0.99	1	1	1	1	1	6.1
Ccdc122	1.2	0.51	-1.3	0.073	0.57	0.055	0.55	1	0.68	0.4
Ccdc124	-0.082	-0.16	-0.22	1	0.99	0.98	1	1	1	54
Ccdc125	0.38	0.095	-0.53	0.83	0.99	0.59	1	1	1	2.2
Ccdc126	0.14	-0.29	0.27	0.99	0.93	0.94	1	1	1	2.2
Ccdc127	-0.17	-0.14	0.086	1	1	1	1	1	1	6.7
Ccdc13	0.33	0.064	0.65	0.74	0.95	0.44	1	1	1	0.26
Ccdc130	0.49	0.16	0.042	0.72	0.99	1	1	1	1	5.6
Ccdc134	1.4	0.72	0.92	2.5e-13	0.11	0.00077	3.3e-11	1	0.029	5.5
Ccdc136	-0.17	-0.77	0.11	0.97	0.21	0.98	1	1	1	170
Ccdc137	0.67	0.036	1.1	0.26	1	1.8e-05	1	1	0.0012	8.4
Ccdc138	1.1	0.33	0.068	1.3e-05	0.98	1	0.00042	1	1	4.4
Ccdc14	0.38	0.36	0.23	1	1	1	1	1	1	12
Ccdc141	0.37	-0.36	0.064	0.77	0.78	0.97	1	1	1	4.9
Ccdc15	0.76	0.4	-0.32	0.2	0.82	0.9	1	1	1	1.3
Ccdc151	0.33	0.34	-0.66	0.83	0.82	0.39	1	1	1	1.2
Ccdc152	-0.82	-0.86	0.81	0.46	0.44	0.46	1	1	1	0.16
Ccdc155	0.88	0.68	-0.6	0.15	0.38	0.48	0.94	1	1	0.96
Ccdc157	0.27	0.28	0.4	0.99	0.99	0.91	1	1	1	1.8
Ccdc158	1.7	0.87	0.51	9.4e-05	0.16	0.61	0.0023	1	1	3.2
Ccdc159	0.71	0.68	0.59	0.35	0.38	0.5	1	1	1	0.74
Ccdc160	0.83	0.43	-0.45	0.11	0.78	0.74	0.74	1	1	8.2
Ccdc162	0.72	0.51	-0.53	0.36	0.58	0.56	1	1	1	0.76
Ccdc163	1	0.45	0.39	0.004	0.81	0.89	0.056	1	1	7.3
Ccdc166	1.1	0.68	-0.42	0.0029	0.31	0.8	0.043	1	1	1.1
Ccdc167	0.4	0.33	0.56	0.84	0.93	0.56	1	1	1	6.8
Ccdc17	0.35	0.21	-0.0032	0.73	0.84	1	1	1	1	0.15
Ccdc170	0.29	0.95	1.4	0.8	0.15	0.011	1	1	0.23	0.41
Ccdc171	0.76	0.14	-0.11	0.19	0.99	0.99	1	1	1	1.5
Ccdc172	-0.58	-0.45	0.44	0.53	0.63	0.64	1	1	1	0.8
Ccdc173	1.4	0.7	0.039	0.0022	0.34	0.99	0.034	1	1	0.82
Ccdc174	0.44	-0.26	-0.041	0.9	1	1	1	1	1	6.1
Ccdc18	0.22	-0.032	-0.087	1	1	1	1	1	1	23
Ccdc181	0.17	-0.16	-0.62	0.99	0.99	0.41	1	1	1	2.8
Ccdc186	0.41	0.18	0.49	0.95	1	0.82	1	1	1	7.1
Ccdc189	0.39	0.71	0.54	0.76	0.32	0.57	1	1	1	0.92
Ccdc191	0.58	-0.24	-0.19	0.52	0.99	0.99	1	1	1	3.3
Ccdc22	-0.088	0.045	0.13	0.99	1	0.99	1	1	1	1.3
Ccdc25	0.13	-0.041	0.44	1	1	0.98	1	1	1	32
Ccdc28a	0.35	-0.093	0.18	0.91	1	0.99	1	1	1	4.3
Ccdc28b	-0.02	0.32	0.15	1	0.95	1	1	1	1	21
Ccdc3	0.01	0.092	0.79	1	0.99	0.16	1	1	1	4
Ccdc30	0.64	0.48	0.14	0.35	0.75	1	1	1	1	3.6
Ccdc32	0.013	0.13	0.077	1	1	1	1	1	1	5.8
Ccdc33	2.5	-0.12	-0.74	0.0034	0.9	0.44	0.049	1	1	0.19
Ccdc34	0.28	0.23	0.1	1	1	1	1	1	1	19
Ccdc36	0.96	0.4	-0.51	0.041	0.8	0.63	0.36	1	1	1
Ccdc38	0.22	-0.18	0.44	0.84	0.88	0.65	1	1	1	1.5
Ccdc39	1.1	0.88	0.3	0.019	0.13	0.86	0.2	1	1	1.1
Ccdc40	2	0.68	-0.51	2.1e-09	0.34	0.63	1.5e-07	1	1	4.7
Ccdc43	0.16	0.32	0.041	1	1	1	1	1	1	40
Ccdc47	0.24	0.0085	0.54	1	1	0.76	1	1	1	19
Ccdc50	-0.44	-0.43	-0.035	0.89	0.91	1	1	1	1	8.7
Ccdc51	-0.28	-0.19	-0.57	0.99	1	0.54	1	1	1	6.8
Ccdc53	-0.42	-0.12	-0.39	0.93	1	0.96	1	1	1	14
Ccdc57	0.86	0.29	-0.34	0.055	0.96	0.93	0.45	1	1	1.5
Ccdc58	-0.4	-0.28	-0.21	0.99	1	1	1	1	1	72
Ccdc59	0.1	-0.24	0.15	1	1	1	1	1	1	25
Ccdc6	-0.071	-0.13	-0.27	1	1	1	1	1	1	32
Ccdc60	-0.61	-0.064	-0.81	0.5	0.95	0.35	1	1	1	0.073
Ccdc61	0.31	0.081	-0.21	1	1	1	1	1	1	59
Ccdc63	0.95	0.63	0.79	0.17	0.46	0.3	1	1	1	0.31
Ccdc64	0.28	0.49	-0.25	0.97	0.73	0.98	1	1	1	8.9
Ccdc64b	-0.081	0.45	-1.8	0.94	0.67	0.075	1	1	0.85	0.057
Ccdc65	1.5	1.7	0.14	0.0072	0.0015	0.92	0.092	0.094	1	0.4
Ccdc66	0.42	0.11	0.057	0.94	1	1	1	1	1	9.1
Ccdc68	1	0.093	0.48	0.25	0.92	0.61	1	1	1	1
Ccdc71	-0.28	-0.25	-0.077	1	1	1	1	1	1	18
Ccdc71l	-0.39	-0.32	-0.17	0.92	0.97	1	1	1	1	2.2
Ccdc73	0.51	0.09	0.87	0.58	0.94	0.24	1	1	1	0.46
Ccdc74a	-0.29	-0.29	-0.078	0.79	0.79	0.95	1	1	1	0.63
Ccdc77	0.82	0.24	0.32	0.016	1	0.99	0.17	1	1	19
Ccdc8	-0.25	-0.32	-0.5	0.94	0.89	0.66	1	1	1	4.2
Ccdc82	-0.0014	0.24	-0.17	1	0.86	0.91	1	1	1	0.97
Ccdc84	2.5	0.83	0.82	1.4e-21	0.079	0.094	4.4e-19	1	0.98	3.3
Ccdc85a	-0.18	-0.98	-0.17	0.93	0.077	0.93	1	1	1	23
Ccdc85b	-0.58	-0.5	-0.61	0.52	0.76	0.41	1	1	1	23
Ccdc85c	-0.88	-0.43	-0.33	0.11	0.75	0.86	0.73	1	1	3
Ccdc86	-0.18	-0.21	0.08	1	1	1	1	1	1	30
Ccdc88a	0.22	0.15	0.015	1	1	1	1	1	1	7.7
Ccdc88b	0.6	0.36	-0.58	0.48	0.78	0.51	1	1	1	0.34
Ccdc88c	0.26	0.01	0.18	0.95	1	0.98	1	1	1	15
Ccdc89	0.17	0.34	-0.5	0.88	0.74	0.59	1	1	1	0.49
Ccdc9	-0.11	-0.082	0.13	1	1	1	1	1	1	62
Ccdc90b	-0.25	-0.24	-0.07	1	1	1	1	1	1	36
Ccdc91	0.076	-0.66	-0.098	1	0.29	1	1	1	1	170
Ccdc92	-0.056	0.12	-0.13	1	1	1	1	1	1	6
Ccdc92b	-0.89	-0.89	-0.51	0.069	0.071	0.64	0.53	1	1	1.6
Ccdc93	0.035	0.2	0.47	1	1	0.89	1	1	1	5.3
Ccdc94	0.32	-0.11	0.28	0.99	1	1	1	1	1	12
Ccdc97	0.4	0.29	0.29	1	1	1	1	1	1	16
Cchcr1	0.3	0.18	0.12	1	1	1	1	1	1	13
Cckbr	0.8	-1.3	-0.82	0.45	0.22	0.44	1	1	1	0.31
Ccl25	-1.2	-1.1	-0.18	0.019	0.028	0.93	0.2	0.72	1	3.6
Ccl3	0.41	3.2	0.69	0.73	0.0048	0.56	1	0.21	1	0.12
Ccm2	0.073	-0.4	-0.29	1	0.99	1	1	1	1	19
Ccm2l	0.21	-2.3	-1.8	0.83	0.0088	0.041	1	0.31	0.57	0.1
Ccna1	-0.42	-0.11	-0.41	0.67	0.91	0.68	1	1	1	0.37
Ccna2	-0.3	0.17	-0.17	1	1	1	1	1	1	110
Ccnb1	-0.33	-0.22	-0.12	0.99	1	1	1	1	1	51
Ccnb1ip1	0.25	-0.11	0.16	1	1	1	1	1	1	20
Ccnb2	-0.26	-0.041	-0.14	1	1	1	1	1	1	82
Ccnc	-0.11	-0.17	-0.28	1	1	1	1	1	1	19
Ccnd1	-0.21	-0.11	-0.17	1	1	1	1	1	1	110
Ccnd2	-1.4	-2.9	-3.2	0.064	2e-05	2.7e-06	0.5	0.003	0.00025	6.2
Ccnd3	0.29	0.033	0.088	0.99	1	1	1	1	1	160
Ccndbp1	-0.0013	-0.046	0.023	1	1	1	1	1	1	21
Ccne1	0.17	-0.2	-0.28	1	1	1	1	1	1	110
Ccne2	0.1	0.068	-0.1	1	1	1	1	1	1	73
Ccnf	-0.12	-0.077	-0.092	1	1	1	1	1	1	130
Ccng1	-0.25	0.025	0.14	0.99	1	1	1	1	1	100
Ccng2	-0.55	-0.035	-0.4	0.56	0.99	0.78	1	1	1	4.1
Ccnh	-0.25	-0.25	-0.03	1	1	1	1	1	1	31
Ccni	0.26	0.33	0.22	1	1	1	1	1	1	40
Ccnj	-0.63	-0.7	-0.46	0.31	0.12	0.9	1	1	1	5.1
Ccnjl	-1.5	-0.67	-0.82	9.6e-05	0.37	0.18	0.0023	1	1	3.2
Ccnk	-0.31	-0.2	-0.16	0.93	0.98	0.99	1	1	1	39
Ccnl1	1.6	0.95	1	2.4e-25	5.3e-06	1.3e-07	1e-22	0.001	1.9e-05	33
Ccnl2	0.37	0.17	0.23	1	1	1	1	1	1	51
Ccno	-2.2	-2.1	-1.2	1.3e-06	1.3e-05	0.046	5.2e-05	0.0022	0.6	4.9
Ccnt1	-0.14	-0.079	0.23	1	1	1	1	1	1	22
Ccnt2	0.37	0.29	0.37	1	1	1	1	1	1	26
Ccny	0.18	0.00052	0.4	1	1	0.99	1	1	1	23
Ccnyl1	0.3	0.1	0.41	1	1	0.98	1	1	1	6
Ccp110	-0.048	-0.031	0.0022	1	1	1	1	1	1	19
Ccpg1	-0.023	0.33	0.48	1	0.91	0.7	1	1	1	1.3
Ccpg1os	0.14	0.7	-0.22	0.96	0.33	0.91	1	1	1	3.1
Ccr4	-0.23	0.077	0.74	0.84	0.95	0.34	1	1	1	0.23
Ccs	0.25	-0.15	-0.16	1	1	1	1	1	1	63
Ccsap	-0.34	0.21	0.057	0.95	0.99	1	1	1	1	5.7
Ccser1	-1.1	0.73	0.49	0.2	0.43	0.61	1	1	1	0.13
Ccser2	0.095	0.15	0.16	1	1	1	1	1	1	6.6
Cct2	-0.16	-0.21	-0.14	1	1	1	1	1	1	550
Cct3	-0.26	-0.065	-0.069	1	1	1	1	1	1	510
Cct4	-0.27	-0.21	-0.18	1	1	1	1	1	1	330
Cct5	-0.26	-0.26	-0.11	1	1	1	1	1	1	480
Cct6b	1.2	1.4	0.81	0.093	0.03	0.3	0.65	0.76	1	0.43
Cct7	-0.22	-0.23	-0.26	1	1	1	1	1	1	370
Cct8	-0.34	-0.28	-0.14	1	1	1	1	1	1	440
Ccz1	-0.0043	-0.08	-0.1	1	1	1	1	1	1	60
Cd109	-1.3	-0.31	-0.44	0.025	0.79	0.66	0.25	1	1	0.94
Cd14	-1.1	-0.33	0.48	0.3	0.76	0.65	1	1	1	0.07
Cd151	0.18	0.042	-0.099	1	1	1	1	1	1	170
Cd160	-0.57	-0.22	1.4	0.57	0.82	0.14	1	1	1	0.17
Cd164	0.051	0.037	0.23	1	1	1	1	1	1	110
Cd164l2	0.12	0.62	-2.3	0.91	0.47	0.00012	1	1	0.0063	1.5
Cd1d1	0.31	0.41	-0.69	0.84	0.74	0.36	1	1	1	3.3
Cd200	0.71	0.45	1.8	0.49	0.67	0.071	1	1	0.82	0.093
Cd248	-0.3	-1.1	-2.1	0.77	0.27	0.029	1	1	0.44	0.28
Cd24a	-1.1	-0.51	-1.4	0.078	0.58	0.014	0.58	1	0.27	74
Cd274	0.098	0.24	-0.07	0.92	0.81	0.94	1	1	1	0.14
Cd276	-0.65	-0.56	-0.69	0.35	0.57	0.27	1	1	1	15
Cd2ap	-0.32	-0.29	0.02	1	1	1	1	1	1	26
[truncated: 11,564 more rows]

## Sheet: Supplemental_Table_2c
Supplemental Table 2: RNA-Sequencing analysis in WT and NMD KO ESCs
RNA-Seq analysis at N24
gene	logFC.N2_Smg5	logFC.N2_Smg6	logFC.N2_Smg7	pval.N2_Smg5	pval.N2_Smg6	pval.N2_Smg7	padj.N2_Smg5	padj.N2_Smg6	padj.N2_Smg7	fpkm.WT
0610007P14Rik	-0.34	-0.15	-0.041	0.99	1	1	1	1	1	52
0610009B22Rik	-0.35	-0.23	-0.14	0.98	1	1	1	1	1	28
0610009L18Rik	2.9	1.1	0.12	0.0014	0.27	0.91	0.016	1	1	0.37
0610009O20Rik	0.19	-0.047	0.42	1	1	1	1	1	1	28
0610010F05Rik	-0.14	-0.19	-0.29	1	1	0.99	1	1	1	15
0610010K14Rik	-0.31	-0.16	0.27	0.78	0.89	0.8	1	1	1	0.95
0610012G03Rik	-0.16	-0.3	-0.24	1	0.98	0.99	1	1	1	5.7
0610030E20Rik	0.5	0.071	0.59	0.76	1	0.5	1	1	1	8.8
0610037L13Rik	-0.03	-0.057	0.12	1	1	1	1	1	1	12
0610040J01Rik	-1	0.9	-0.72	0.27	0.34	0.46	1	1	1	0.49
1110002J07Rik	3	2.6	1.5	1.8e-10	1.5e-07	0.0099	1.1e-08	4.6e-05	0.31	1.3
1110004E09Rik	0.0054	-0.16	-0.16	1	1	1	1	1	1	29
1110004F10Rik	-0.43	-0.25	-0.18	0.99	1	1	1	1	1	110
1110006O24Rik	0.39	0.68	-0.54	0.68	0.46	0.57	1	1	1	0.48
1110008F13Rik	-0.33	-0.3	0.093	1	1	1	1	1	1	120
1110008L16Rik	-0.052	0.085	-0.37	1	1	0.98	1	1	1	56
1110008P14Rik	0.11	-0.15	0.053	1	1	1	1	1	1	3.8
1110012L19Rik	0.017	0.17	-0.39	1	1	0.96	1	1	1	9.6
1110019D14Rik	-0.63	-0.36	0.57	0.4	0.89	0.53	1	1	1	15
1110020A21Rik	-0.24	0.017	-0.37	0.81	0.99	0.7	1	1	1	0.43
1110032A03Rik	1.4	1	0.43	4.1e-05	0.02	0.76	0.00074	0.45	1	1.6
1110032F04Rik	-3.6	-1.8	-1.4	1.4e-11	0.0018	0.034	9.9e-10	0.082	0.68	0.57
1110034G24Rik	-0.11	0.069	-0.015	1	1	1	1	1	1	6
1110037F02Rik	0.056	0.036	0.022	1	1	1	1	1	1	34
1110038F14Rik	-0.024	-0.0084	0.19	1	1	1	1	1	1	31
1110051M20Rik	0.53	0.17	-0.61	0.61	0.98	0.45	1	1	1	1.8
1110059E24Rik	-0.36	-0.095	0.14	1	1	1	1	1	1	48
1110059G10Rik	-0.11	-0.066	-0.074	1	1	1	1	1	1	3.4
1110065P20Rik	0.48	-0.051	0.42	0.79	1	0.91	1	1	1	9.5
1190002N15Rik	-0.27	-0.01	-0.21	1	1	1	1	1	1	13
1190005I06Rik	0.17	0.14	-0.029	0.92	0.94	0.99	1	1	1	4.5
1190007I07Rik	-0.67	-0.59	0.26	0.26	0.48	0.99	1	1	1	26
1300002E11Rik	-0.93	-0.11	0.42	0.013	1	0.87	0.1	1	1	6.8
1300017J02Rik	0.78	-0.68	0.42	0.33	0.42	0.66	1	1	1	0.45
1500009C09Rik	-0.76	-0.58	-2.2	0.34	0.51	9.7e-05	1	1	0.0082	0.56
1500009L16Rik	0.2	0.22	-0.0083	0.98	0.97	1	1	1	1	8.4
1500011B03Rik	0.36	-0.4	0.13	0.98	0.94	1	1	1	1	10
1500011K16Rik	0.42	0.3	-0.073	0.81	0.93	1	1	1	1	11
1500015O10Rik	-0.13	0.12	-1.2	0.89	0.9	0.15	1	1	1	0.73
1600002H07Rik	0.57	0.18	0.44	0.55	1	0.97	1	1	1	14
1600002K03Rik	0.078	-0.11	0.52	1	1	0.65	1	1	1	5.8
1600012H06Rik	-0.012	-0.14	0.019	1	1	1	1	1	1	11
1600014C10Rik	-0.45	-0.35	0.72	0.9	0.98	0.1	1	1	1	3.7
1700001L05Rik	0.19	-0.0013	0.46	1	1	0.83	1	1	1	21
1700001O22Rik	1.4	0.9	0.9	0.0051	0.16	0.16	0.049	1	1	1.4
1700001P01Rik	0.83	0.52	0.38	0.32	0.56	0.68	1	1	1	0.52
1700003M07Rik	0.78	0.57	1.1	0.35	0.52	0.15	1	1	1	0.83
1700007K13Rik	0.19	0.52	0.15	0.98	0.62	0.99	1	1	1	12
1700007L15Rik	-0.27	-0.26	0.16	0.81	0.82	0.89	1	1	1	2.6
1700008O03Rik	2.2	0.9	1.3	2.1e-10	0.096	0.0024	1.2e-08	1	0.11	1.9
1700010I14Rik	1.9	1.1	0.017	0.00068	0.1	0.99	0.0086	1	1	0.39
1700012C14Rik	0.48	-0.58	-0.09	0.62	0.55	0.93	1	1	1	1.1
1700013H16Rik	-2.1	-3.1	-0.21	0.054	0.004	0.85	0.33	0.14	1	3.3
1700016D06Rik	2.5	1.6	0.93	0.0047	0.077	0.33	0.046	1	1	0.042
1700017B05Rik	0.04	-0.14	0.2	1	1	1	1	1	1	19
1700017J07Rik	0.47	-1.6	0.23	0.65	0.1	0.83	1	1	1	0.33
1700018B08Rik	2.3	1.3	2.1	0.02	0.2	0.038	0.15	1	0.74	0.49
1700018B24Rik	-2	-1.2	-0.86	0.069	0.3	0.46	0.4	1	1	0.66
1700019A02Rik	-2.3	-0.33	-0.32	0.017	0.75	0.76	0.13	1	1	1.1
1700019D03Rik	-0.26	-0.093	0.28	0.98	1	0.97	1	1	1	12
1700020I14Rik	-0.55	-0.16	-0.27	0.64	1	1	1	1	1	110
1700020N01Rik	-0.6	-1.1	-0.34	0.5	0.12	0.73	1	1	1	1.1
1700021A07Rik	1	-0.78	-0.64	0.31	0.45	0.53	1	1	1	0.84
1700021F05Rik	-0.93	-0.58	-0.32	0.00055	0.51	1	0.0071	1	1	35
1700022I11Rik	0.65	0.92	0.66	0.52	0.36	0.51	1	1	1	0.76
1700023F06Rik	-0.24	-0.35	-0.89	0.82	0.72	0.24	1	1	1	0.89
1700025G04Rik	-1.1	-0.55	-0.16	1.1e-05	0.61	1	0.00023	1	1	6.3
1700027J19Rik	-0.38	-0.25	0.22	0.88	0.97	0.98	1	1	1	6.7
1700028I16Rik	1.8	0.77	-0.036	0.022	0.39	0.97	0.16	1	1	0.49
1700029M20Rik	3.2	1.1	0.88	5e-06	0.2	0.31	0.00012	1	1	0.33
1700029P11Rik	-0.43	-0.29	-0.27	0.8	0.94	0.95	1	1	1	15
1700030J22Rik	-0.23	-0.035	-0.66	0.97	1	0.33	1	1	1	1.2
1700030K09Rik	0.18	0.057	-0.16	1	1	1	1	1	1	5.6
1700037C18Rik	0.96	0.9	0.36	0.19	0.23	0.72	0.84	1	1	1.7
1700037H04Rik	0.25	0.026	0.094	1	1	1	1	1	1	36
1700048O20Rik	0.39	-0.4	1.9	0.67	0.67	0.0078	1	1	0.25	0.63
1700057H21Rik	2.6	1.8	2.6	0.0031	0.045	0.0026	0.033	0.74	0.11	0.25
1700061G19Rik	1.8	1.4	1.5	1.8e-06	0.00095	9.8e-05	4.7e-05	0.051	0.0083	3.9
1700063H04Rik	0.47	0.22	0.97	0.63	0.85	0.15	1	1	1	1.9
1700066B19Rik	-0.56	0.11	0.3	0.55	0.91	0.76	1	1	1	0.14
1700066M21Rik	0.15	0.23	-0.088	1	1	1	1	1	1	3.5
1700067K01Rik	1.3	1.2	0.22	0.053	0.085	0.82	0.32	1	1	0.57
1700086O06Rik	0.3	-0.6	0.17	0.82	0.48	0.92	1	1	1	1.9
1700086P04Rik	0.18	-0.21	-0.49	0.87	0.85	0.6	1	1	1	1.3
1700092M07Rik	-0.56	-1.7	0.11	0.53	0.015	0.91	1	0.38	1	1.6
1700096K18Rik	1.3	0.87	0.51	0.028	0.21	0.58	0.2	1	1	0.51
1700102P08Rik	0.53	0.52	-0.48	0.57	0.58	0.63	1	1	1	1.6
1700109H08Rik	0.3	-0.049	0.15	0.79	0.97	0.91	1	1	1	1.5
1700123O20Rik	-0.22	-0.16	-0.17	1	1	1	1	1	1	18
1810009A15Rik	0.55	0.58	0.19	0.54	0.51	0.85	1	1	1	0.76
1810010H24Rik	3.2	2.2	1.9	4.1e-07	0.00099	0.005	1.2e-05	0.053	0.19	0.42
1810013L24Rik	0.28	0.26	-0.09	1	1	1	1	1	1	21
1810014B01Rik	-0.44	-0.31	0.042	0.78	0.93	1	1	1	1	3.6
1810020O05Rik	3.4	1.9	1.2	0.00036	0.049	0.25	0.0049	0.78	1	0.31
1810022K09Rik	-0.54	0.03	-0.059	0.64	1	1	1	1	1	68
1810024B03Rik	-0.58	-0.43	-1.1	0.51	0.7	0.038	1	1	0.75	1.2
1810026J23Rik	0.16	0.11	0.16	1	1	1	1	1	1	14
1810030O07Rik	-0.0096	0.045	0.19	1	1	1	1	1	1	17
1810032O08Rik	3.4	0.79	0.68	9.9e-58	0.042	0.2	2.7e-54	0.71	1	28
1810037I17Rik	-0.58	-0.22	-0.09	0.52	1	1	1	1	1	33
1810041L15Rik	-0.9	-0.39	-0.19	0.35	0.69	0.85	1	1	1	0.19
1810043G02Rik	0.27	0.032	0.055	0.96	1	1	1	1	1	2.1
1810044D09Rik	0.7	0.076	0.49	0.37	0.95	0.6	1	1	1	1.9
1810049J17Rik	-0.77	-0.092	-0.25	0.44	0.93	0.81	1	1	1	0.36
1810055G02Rik	0.11	-0.029	0.19	1	1	1	1	1	1	26
1810058I24Rik	-0.13	0.018	-0.057	1	1	1	1	1	1	15
2010015M23Rik	0.73	-0.052	-0.21	0.36	0.97	0.85	1	1	1	0.75
2010107E04Rik	-0.37	-0.11	0.032	0.88	0.99	1	1	1	1	110
2010107G23Rik	0.3	0.25	-0.034	0.96	0.98	1	1	1	1	5.2
2010110K18Rik	0.82	0.79	0.94	0.19	0.22	0.089	0.84	1	1	0.37
2010111I01Rik	0.26	0.036	-0.064	1	1	1	1	1	1	27
2010300C02Rik	-0.66	-0.65	-0.53	0.43	0.44	0.56	1	1	1	0.43
2010315B03Rik	0.13	-0.03	-0.05	0.96	0.99	0.98	1	1	1	1
2010320M18Rik	-0.18	-0.028	-0.32	0.98	1	0.9	1	1	1	7.8
2200002D01Rik	1.7	0.75	0.62	0.021	0.39	0.49	0.16	1	1	0.87
2210011C24Rik	0.61	1.1	-1.3	0.5	0.19	0.11	1	1	1	0.58
2210013O21Rik	1.3	1.3	0.91	6.9e-07	2.5e-07	0.011	1.9e-05	7.5e-05	0.32	17
2210016F16Rik	-0.029	0.037	-0.096	1	1	1	1	1	1	9.5
2210016L21Rik	0.085	-0.052	0.036	1	1	1	1	1	1	14
2210408I21Rik	0.29	-0.13	-0.094	0.98	1	1	1	1	1	1.5
2210417A02Rik	1.1	0.25	0.16	0.14	0.8	0.87	0.69	1	1	1.5
2300009A05Rik	-0.93	-0.77	-0.6	0.14	0.28	0.48	0.67	1	1	2.9
2310003L06Rik	2.4	2.6	2.5	0.0048	0.0018	0.0023	0.046	0.083	0.1	0.032
2310009B15Rik	-0.48	-0.64	-0.34	0.69	0.41	0.88	1	1	1	5.2
2310011J03Rik	0.38	-0.021	0.7	0.99	1	0.11	1	1	1	18
2310015A10Rik	0.52	0.56	0.1	0.58	0.53	0.95	1	1	1	3.5
2310022A10Rik	-0.11	-0.018	-0.098	1	1	1	1	1	1	24
2310022B05Rik	-1	-0.63	-0.45	0.00044	0.37	0.84	0.0058	1	1	15
2310030G06Rik	1.6	1.2	0.28	0.0037	0.044	0.81	0.037	0.73	1	1
2310033P09Rik	-0.021	-0.026	0.42	1	1	0.89	1	1	1	23
2310035C23Rik	0.53	0.58	0.25	0.78	0.51	1	1	1	1	180
2310036O22Rik	-0.36	-0.096	-0.26	0.92	1	0.98	1	1	1	140
2310039H08Rik	0.56	-0.11	-0.48	0.55	0.99	0.69	1	1	1	4.6
2310040G24Rik	-0.57	-0.68	-0.33	0.53	0.35	0.84	1	1	1	5.9
2310043M15Rik	0.33	0.67	1.2	0.74	0.43	0.082	1	1	1	0.47
2310057M21Rik	-0.34	-0.22	-0.24	1	1	1	1	1	1	3.6
2310061I04Rik	0.076	0.056	-0.2	1	1	1	1	1	1	25
2410002F23Rik	0.18	0.2	0.21	1	1	1	1	1	1	42
2410004B18Rik	0.46	0.35	0.33	0.9	0.99	1	1	1	1	18
2410004I01Rik	0.9	0.49	-0.42	0.36	0.62	0.68	1	1	1	0.17
2410015M20Rik	-0.19	0.029	0.054	1	1	1	1	1	1	53
2410016O06Rik	-0.65	-0.52	-0.24	0.27	0.72	1	1	1	1	20
2410018L13Rik	0.81	0.69	0.65	0.24	0.37	0.42	0.99	1	1	0.91
2410080I02Rik	0.11	-0.72	-1.5	0.91	0.45	0.085	1	1	1	1.1
2410089E03Rik	0.39	0.35	0.16	0.96	0.98	1	1	1	1	4.3
2410131K14Rik	-0.35	-0.3	0.34	0.99	0.99	0.99	1	1	1	5.9
2410137M14Rik	1.8	1	1.4	6.1e-08	0.031	0.00014	2.2e-06	0.58	0.011	7.9
2410141K09Rik	0.053	0.2	0.54	1	1	0.63	1	1	1	110
2510002D24Rik	0.029	-0.029	-0.096	1	1	1	1	1	1	8.7
2510009E07Rik	-0.15	0.23	0.12	0.91	0.85	0.92	1	1	1	0.25
2510039O18Rik	-0.13	-0.17	0.079	1	1	1	1	1	1	21
2610001J05Rik	-0.53	-0.11	-0.18	0.68	1	1	1	1	1	8.3
2610002M06Rik	-0.94	-0.23	-0.54	0.038	0.96	0.58	0.25	1	1	1.9
2610008E11Rik	-0.25	0.093	0.33	0.97	1	0.92	1	1	1	2.6
2610020H08Rik	1.9	0.85	0.36	1.3e-17	0.025	0.95	2.4e-15	0.52	1	4
2610021A01Rik	-0.11	0.025	0.0095	1	1	1	1	1	1	210
2610035D17Rik	1.2	0.71	0.91	0.12	0.41	0.26	0.59	1	1	0.28
2610037D02Rik	-0.61	-0.42	-0.69	0.46	0.74	0.35	1	1	1	1.4
2610044O15Rik8	-0.63	0.088	-0.44	0.35	1	0.88	1	1	1	15
2610301B20Rik	0.074	0.035	-0.046	1	1	1	1	1	1	28
2610318N02Rik	-0.081	0.13	0.087	1	1	1	1	1	1	29
2610507B11Rik	0.51	0.2	0.41	0.89	1	1	1	1	1	670
2610524H06Rik	0.073	-0.071	0.21	1	1	1	1	1	1	16
2610528J11Rik	-1.3	-1	-0.52	0.12	0.23	0.58	0.61	1	1	24
2700033N17Rik	-0.75	-0.61	1.4	0.4	0.51	0.083	1	1	1	0.87
2700038G22Rik	-0.55	-0.69	-0.3	0.57	0.26	0.95	1	1	1	9.1
2700049A03Rik	0.17	-0.003	-0.099	1	1	1	1	1	1	8.5
2700060E02Rik	-0.45	-0.19	-0.076	0.99	1	1	1	1	1	56
2700062C07Rik	0.087	0.068	0.28	1	1	1	1	1	1	14
2700081O15Rik	0.15	-0.019	0.12	1	1	1	1	1	1	6.8
2700097O09Rik	0.17	0.2	-0.31	1	1	0.99	1	1	1	24
2810004N23Rik	-0.61	-0.23	-0.37	0.44	0.98	0.91	1	1	1	67
2810006K23Rik	-0.12	-0.06	0.065	1	1	1	1	1	1	8
2810021J22Rik	-0.026	0.087	0.3	1	1	1	1	1	1	4
2810403A07Rik	1	1.3	0.32	7.7e-07	3.5e-13	1	2.1e-05	3.6e-10	1	34
2810405F17Rik	0.099	-0.41	-0.88	0.92	0.67	0.34	1	1	1	0.44
2810408A11Rik	-0.24	-0.18	-0.11	0.9	0.94	0.97	1	1	1	5.4
2810417H13Rik	-1	-0.66	-0.69	0.0042	0.34	0.27	0.042	1	1	27
2810428I15Rik	-0.51	-0.16	-0.39	0.66	0.99	0.85	1	1	1	62
2810429I04Rik	-0.61	-0.81	-0.91	0.46	0.22	0.13	1	1	1	1.5
2810455O05Rik	0.002	0.37	-0.049	1	0.76	0.98	1	1	1	0.63
2810459M11Rik	-2.6	-1.5	0.35	0.0012	0.073	0.71	0.014	0.98	1	6.8
2810474O19Rik	-0.31	-0.25	-0.05	0.99	1	1	1	1	1	180
2900011O08Rik	0.53	-0.42	0.45	0.61	0.78	0.75	1	1	1	13
2900026A02Rik	-0.39	-0.48	-0.047	0.89	0.75	1	1	1	1	2.7
2900076A07Rik	2.1	0.77	0.8	1.3e-11	0.19	0.15	9.2e-10	1	1	3.5
3010026O09Rik	0.43	0.17	-0.27	0.8	0.99	0.95	1	1	1	11
3110001I22Rik	-0.27	-0.15	0.3	0.98	1	0.97	1	1	1	7.4
3110002H16Rik	0.41	0.14	-0.056	0.97	1	1	1	1	1	19
3110009E18Rik	-0.57	-0.19	-0.34	0.53	0.98	0.89	1	1	1	4.1
3110040N11Rik	0.052	-0.064	0.19	1	1	1	1	1	1	13
3110043O21Rik	-0.44	-0.11	-0.19	0.94	1	1	1	1	1	6.3
3110062M04Rik	-0.35	-0.32	-0.16	0.88	0.91	0.99	1	1	1	1.3
3110082I17Rik	-0.59	-0.42	-0.079	0.48	0.96	1	1	1	1	36
3110083C13Rik	0.4	0.037	0.045	0.69	0.97	0.96	1	1	1	0.88
3222401L13Rik	-0.42	0.29	-0.57	0.8	0.94	0.53	1	1	1	0.63
3300002I08Rik	-0.065	0.11	-0.16	0.96	0.93	0.9	1	1	1	0.86
3300002P13Rik	0.69	-0.03	-0.5	0.5	0.98	0.63	1	1	1	0.78
3632451O06Rik	0.37	0.17	0.089	0.93	1	1	1	1	1	3
3830406C13Rik	-0.26	-0.21	0.29	0.96	0.98	0.94	1	1	1	2.2
3830417A13Rik	-0.66	-0.53	1.2	0.48	0.58	0.17	1	1	1	0.31
4632404H12Rik	-0.21	0.23	-0.35	0.97	0.97	0.89	1	1	1	1.9
4632415L05Rik	0.7	0.35	1.1	0.18	0.97	2.9e-05	0.8	1	0.0032	3.9
4833407H14Rik	0.57	0.57	-0.4	0.51	0.52	0.7	1	1	1	2
4833420G17Rik	0.67	0.43	0.35	0.18	0.96	1	0.81	1	1	10
4833422M21Rik	-1.2	-0.34	-1.2	0.16	0.73	0.16	0.74	1	1	1.8
4833439L19Rik	0.19	0.071	0.23	1	1	1	1	1	1	52
4921524J17Rik	0.076	0.18	0.25	1	0.99	0.97	1	1	1	12
4930402H24Rik	0.72	0.67	0.77	0.13	0.24	0.061	0.64	1	1	2.7
4930427A07Rik	0.0012	-0.15	0.17	1	0.99	0.98	1	1	1	18
4930430F08Rik	-0.12	-0.23	-0.2	1	1	1	1	1	1	6.1
4930432K21Rik	-0.045	0.01	-0.24	0.98	0.99	0.86	1	1	1	8.3
4930444M15Rik	2.2	1.6	1.5	5e-06	0.0018	0.0063	0.00012	0.082	0.22	0.61
4930447C04Rik	0.21	0.26	-0.049	0.92	0.9	0.99	1	1	1	18
4930451G09Rik	1.8	0.0033	1	0.012	1	0.19	0.098	1	1	0.24
4930452B06Rik	1.3	0.71	0.45	2.4e-05	0.23	0.78	0.00047	1	1	3.5
4930453N24Rik	-0.29	-0.073	-0.074	1	1	1	1	1	1	78
4930461G14Rik	1.4	0.74	-0.13	0.001	0.27	0.97	0.012	1	1	4.3
4930480K23Rik	1.2	0.87	0.36	0.0033	0.081	0.86	0.034	1	1	2
4930486L24Rik	-0.23	0.52	0.36	0.88	0.58	0.77	1	1	1	1.5
4930502E18Rik	-1.9	-1.3	-1.4	0.001	0.046	0.025	0.013	0.75	0.56	2.8
4930503L19Rik	0.57	0.52	0.39	0.55	0.75	0.98	1	1	1	21
4930509E16Rik	-0.35	-0.33	-1.2	0.74	0.76	0.05	1	1	0.9	1.3
4930517L18Rik	-1.9	-0.58	1.4	0.035	0.56	0.14	0.24	1	1	1.5
4930522L14Rik	-0.62	0.098	-0.46	0.42	0.99	0.75	1	1	1	2.5
4930524B15Rik	0.27	-0.71	0.65	0.78	0.45	0.49	1	1	1	0.68
4930524J08Rik	-1.5	-0.31	0.33	0.0051	0.8	0.78	0.049	1	1	2.2
4930539E08Rik	1	0.7	0.44	0.049	0.33	0.7	0.3	1	1	1.2
4930548H24Rik	-0.0092	-0.7	0.45	0.99	0.43	0.63	1	1	1	0.23
4930550C14Rik	-1.4	-0.78	-0.24	0.054	0.35	0.8	0.33	1	1	1.4
4930550L24Rik	0.072	-0.64	1.2	0.95	0.59	0.32	1	1	1	0.12
4930556J24Rik	0.65	-0.53	-0.79	0.51	0.6	0.42	1	1	1	0.21
4930558J18Rik	0.92	1.2	0.15	0.061	0.0032	0.98	0.36	0.12	1	1.5
4930579G24Rik	-0.24	0.13	-0.1	1	1	1	1	1	1	8.1
4930591A17Rik	-0.096	0.35	2.6	0.92	0.72	0.0011	1	1	0.054	3
4931406C07Rik	-0.16	-0.051	-0.48	1	1	0.79	1	1	1	8.7
4931406P16Rik	-0.63	-0.3	-0.42	0.18	1	1	0.81	1	1	24
4931414P19Rik	-0.62	-0.4	-0.31	0.4	0.93	0.99	1	1	1	4.4
4931428F04Rik	-0.2	0.23	-0.44	1	1	0.87	1	1	1	6
4932438A13Rik	0.29	0.72	0.49	0.96	0.2	0.73	1	1	1	27
4933402E13Rik	0.21	-0.47	0.13	0.85	0.61	0.91	1	1	1	0.36
4933404O12Rik	-0.086	-0.097	0.019	1	1	1	1	1	1	17
4933416C03Rik	-0.22	-0.67	-2	0.83	0.42	0.00029	1	1	0.02	0.58
4933427D06Rik	-1.8	-1.6	0.53	0.043	0.073	0.59	0.27	0.97	1	7
4933427D14Rik	0.36	0.15	-0.2	0.99	1	1	1	1	1	3.6
4933430I17Rik	0.3	0.082	0.19	0.78	0.94	0.87	1	1	1	0.36
4933433G15Rik	1.3	0.12	0.014	0.12	0.9	0.99	0.61	1	1	0.47
4933434E20Rik	0.64	0.33	0.32	0.27	1	1	1	1	1	21
5031415H12Rik	0.11	0.69	0.85	0.92	0.4	0.25	1	1	1	0.32
5031425E22Rik	-0.23	-0.27	-0.45	0.95	0.93	0.74	1	1	1	3.2
5031439G07Rik	0.05	0.008	0.23	1	1	1	1	1	1	5.8
5330413P13Rik	1.6	0.99	1.3	0.019	0.21	0.062	0.14	1	1	0.3
5430403G16Rik	-0.13	0.17	-0.11	1	0.99	1	1	1	1	1.9
5430416N02Rik	3.2	0.62	1.3	6.5e-48	0.4	3.7e-07	1.3e-44	1	8e-05	25
5730409E04Rik	-0.078	0.14	-0.13	1	0.99	1	1	1	1	1.8
5730455P16Rik	0.46	0.094	0.27	0.93	1	1	1	1	1	5.5
5730480H06Rik	0.039	-0.11	0.031	1	1	1	1	1	1	26
5730507C01Rik	0.23	0.36	0.57	0.94	0.83	0.52	1	1	1	1.1
5730508B09Rik	-1.4	-0.96	-0.33	0.0027	0.095	0.81	0.029	1	1	1
5730522E02Rik	1.7	0.84	1.3	0.081	0.4	0.2	0.45	1	1	0.38
5730559C18Rik	-0.95	-0.59	-0.31	0.016	0.48	0.94	0.12	1	1	4.1
5930412G12Rik	1.2	0.35	0.34	0.086	0.72	0.73	0.47	1	1	1.3
6030419C18Rik	1.7	0.7	0.85	0.002	0.39	0.25	0.022	1	1	0.64
6030443J06Rik	-0.3	-0.75	-0.13	0.81	0.31	0.93	1	1	1	1.8
6030458C11Rik	0.15	0.15	0.18	1	1	1	1	1	1	20
6330403K07Rik	0.23	-0.068	0.73	0.85	0.96	0.35	1	1	1	0.51
6330408A02Rik	0.39	0.097	0.25	0.89	1	0.98	1	1	1	1.9
6430548M08Rik	1.1	0.72	-0.0056	0.25	0.47	1	1	1	1	0.16
6430573F11Rik	-0.096	0.1	-0.55	0.96	0.96	0.55	1	1	1	0.77
6720427I07Rik	-0.47	-0.59	-0.25	0.66	0.5	0.89	1	1	1	1.5
6720489N17Rik	-0.44	-0.054	-0.24	0.81	1	0.98	1	1	1	2.4
6820408C15Rik	0.5	-0.43	0.21	0.59	0.64	0.82	1	1	1	0.68
8030462N17Rik	0.089	0.029	0.0033	1	1	1	1	1	1	25
8030474K03Rik	1.1	0.92	-0.092	0.032	0.12	0.97	0.22	1	1	2
9030617O03Rik	0.59	0.77	-0.31	0.5	0.31	0.78	1	1	1	3.1
9030624G23Rik	0.99	0.91	0.75	0.08	0.13	0.28	0.44	1	1	0.63
9030624J02Rik	0.18	0.06	-0.091	1	1	1	1	1	1	11
9130011E15Rik	1	0.3	1.1	1.6e-05	1	3.7e-07	0.00033	1	8e-05	11
9130019O22Rik	-0.23	-0.2	0.28	0.96	0.97	0.93	1	1	1	1.1
9130023H24Rik	-0.16	0.3	0.28	0.98	0.92	0.94	1	1	1	1.3
9130204L05Rik	-0.89	0.42	0.12	0.31	0.66	0.9	1	1	1	1.1
9130401M01Rik	-0.39	-0.17	-0.21	0.98	1	1	1	1	1	24
9130604C24Rik	-0.14	-0.37	-0.19	0.89	0.7	0.86	1	1	1	1
9230110C19Rik	-0.39	-0.68	-0.75	0.82	0.33	0.22	1	1	1	9.7
9230111E07Rik	-0.091	-0.62	-1.3	0.93	0.52	0.17	1	1	1	0.78
9330102E08Rik	-0.22	-0.6	-1.4	0.87	0.48	0.0082	1	1	0.26	0.71
9330151L19Rik	0.97	-0.11	0.34	0.14	0.94	0.75	0.69	1	1	0.65
9330159F19Rik	2.2	1.1	1.1	0.00045	0.14	0.14	0.0059	1	1	0.91
9330182L06Rik	-0.54	-0.62	-0.75	0.56	0.46	0.3	1	1	1	0.42
9330185C12Rik	1.9	0.15	-0.43	0.00019	0.9	0.67	0.0028	1	1	1.3
9430002A10Rik	-0.67	-0.15	0.95	0.46	0.88	0.28	1	1	1	0.58
9430015G10Rik	0.54	0.12	0.29	0.7	1	1	1	1	1	23
9430016H08Rik	0.015	-0.07	0.13	1	1	1	1	1	1	8.4
9430020K01Rik	0.082	-0.041	0.27	1	1	0.99	1	1	1	2.6
9430038I01Rik	0.047	-0.026	0.41	1	1	0.95	1	1	1	20
9430069I07Rik	-0.86	-0.65	-0.39	0.33	0.48	0.68	1	1	1	19
9530027J09Rik	0.94	0.55	0.97	0.3	0.56	0.28	1	1	1	0.15
9530053A07Rik	-0.33	0.79	0.59	0.75	0.3	0.49	1	1	1	0.18
9530068E07Rik	0.052	0.055	-0.13	1	1	1	1	1	1	13
9530077C05Rik	-0.23	-0.43	-0.62	0.91	0.72	0.45	1	1	1	1.3
9930012K11Rik	0.31	-0.044	-0.19	0.94	1	0.99	1	1	1	5.3
9930021J03Rik	-0.21	0.088	-0.031	1	1	1	1	1	1	8.9
A130010J15Rik	-0.46	-0.05	-0.16	0.86	1	1	1	1	1	4.9
A230046K03Rik	0.23	0.12	0.38	1	1	1	1	1	1	29
A230050P20Rik	0.65	0.38	-0.13	0.38	0.83	0.99	1	1	1	5.5
A2m	-0.15	0.31	0.74	0.9	0.78	0.34	1	1	1	3.5
A330009N23Rik	0.39	0.28	-0.56	0.71	0.8	0.53	1	1	1	0.65
A330048O09Rik	1.3	0.3	-1.6	0.18	0.77	0.087	0.79	1	1	0.12
A330094K24Rik	1.1	0.22	0.052	0.1	0.84	0.96	0.55	1	1	1.4
A330102I10Rik	-2	-1.3	-0.35	0.078	0.27	0.76	0.44	1	1	1.6
A430005L14Rik	0.25	0.072	-0.024	1	1	1	1	1	1	32
A430033K04Rik	-0.41	-0.13	-0.27	0.85	1	0.97	1	1	1	7.2
A430046D13Rik	-0.23	-0.31	-0.92	0.91	0.86	0.097	1	1	1	0.71
A4galt	-0.016	0.17	0.24	1	0.97	0.94	1	1	1	3
A530017D24Rik	0.87	0.66	0.44	0.062	0.35	0.79	0.37	1	1	3.4
A630001G21Rik	-0.45	-1.5	0.49	0.62	0.032	0.59	1	0.6	1	0.88
A730036I17Rik	0.74	0.34	0.07	0.38	0.72	0.94	1	1	1	0.42
A730046J19Rik	-0.31	-0.71	0.79	0.75	0.45	0.4	1	1	1	0.16
A730049H05Rik	1.1	0.25	1.7	0.1	0.82	0.0025	0.54	1	0.11	0.57
A830010M20Rik	0.54	0.45	0.13	0.58	0.75	0.99	1	1	1	1.2
A830018L16Rik	-0.096	0.24	0.73	0.99	0.96	0.23	1	1	1	2.1
A830080D01Rik	1.1	0.86	0.24	1e-05	0.014	1	0.00023	0.36	1	21
A930004D18Rik	0.22	0.21	0.71	0.95	0.96	0.29	1	1	1	4.6
AA415398	1.4	0.6	0.1	0.0047	0.48	0.95	0.046	1	1	0.64
AA986860	-1	1	-0.14	0.22	0.22	0.89	0.93	1	1	0.1
Aaas	-0.013	-0.013	-0.072	1	1	1	1	1	1	60
Aacs	-0.19	-0.18	-0.038	1	1	1	1	1	1	38
Aadac	-2.2	-1	-0.69	0.014	0.29	0.48	0.11	1	1	1
Aadat	-3.1	-2.6	-1.2	0.00062	0.0046	0.2	0.0078	0.16	1	1.4
Aaed1	-0.094	0.043	0.33	1	1	0.97	1	1	1	13
Aagab	0.25	-0.097	0.77	1	1	0.0017	1	1	0.082	13
Aak1	-0.3	-0.24	-0.072	0.99	1	1	1	1	1	4.3
Aamdc	0.033	-0.12	-0.26	1	1	0.97	1	1	1	6.8
Aamp	-0.064	-0.18	-0.0067	1	1	1	1	1	1	120
Aar2	0.023	-0.08	0.12	1	1	1	1	1	1	21
Aard	2.9	1.9	1.7	1.5e-14	7.4e-06	5.4e-05	1.9e-12	0.0012	0.0053	14
Aars	-0.043	0.14	-0.25	1	1	1	1	1	1	1200
Aars2	0.73	0.094	0.02	0.066	1	1	0.38	1	1	15
Aarsd1	0.24	-0.024	0.24	0.86	0.99	0.86	1	1	1	0.83
Aasdh	0.85	0.55	0.28	0.025	0.61	0.99	0.18	1	1	4.2
Aasdhppt	0.36	0.33	0.15	1	1	1	1	1	1	31
Aass	0.92	0.14	1.5	0.28	0.89	0.045	1	1	0.83	1.6
Aatf	-0.0085	-0.013	-0.32	1	1	1	1	1	1	43
Abat	1.5	-0.082	0.0032	0.003	0.96	1	0.032	1	1	1.1
Abca1	0.5	0.22	0.95	0.62	0.9	0.11	1	1	1	0.88
Abca2	0.86	0.57	-0.26	0.028	0.53	0.99	0.2	1	1	2.3
Abca3	1.4	0.8	0.034	4.1e-05	0.16	1	0.00073	1	1	5.2
Abca5	0.85	0.59	0.33	0.082	0.5	0.91	0.45	1	1	0.44
Abca7	2	1.3	1.1	9.7e-12	0.0004	0.0093	7.2e-10	0.027	0.29	1.3
Abcb10	-0.34	0.13	0.039	0.93	1	1	1	1	1	8.8
Abcb1a	-0.018	0.41	0.25	1	0.88	0.99	1	1	1	7
Abcb1b	0.11	0.28	-0.11	1	0.97	1	1	1	1	10
Abcb5	0.11	2.4	-0.52	0.92	0.02	0.63	1	0.45	1	0.11
Abcb6	0.68	0.34	0.0033	0.33	0.87	1	1	1	1	0.75
Abcb7	-0.27	0.051	-0.26	1	1	1	1	1	1	22
Abcb8	0.46	-0.051	0.28	0.9	1	1	1	1	1	55
Abcc1	0.023	-0.077	-0.53	1	1	0.69	1	1	1	11
Abcc10	1.5	0.56	0.3	5.8e-15	0.58	1	8e-13	1	1	2.7
Abcc2	1.3	1.5	-0.00074	0.036	0.014	1	0.24	0.36	1	0.29
Abcc4	0.54	0.041	0.13	0.64	1	1	1	1	1	26
Abcc5	0.76	0.55	0.6	0.099	0.6	0.44	0.52	1	1	28
Abcc6	1.1	0.33	0.52	0.28	0.75	0.61	1	1	1	0.29
Abcd1	1.1	0.86	0.41	0.00031	0.045	0.86	0.0044	0.74	1	2.2
Abcd3	0.23	0.56	-0.11	1	0.62	1	1	1	1	19
Abcd4	0.052	-0.0081	0.86	1	1	0.016	1	1	0.42	19
Abce1	-0.44	-0.074	-0.32	0.84	1	0.97	1	1	1	160
Abcf1	-0.11	-0.1	0.15	1	1	1	1	1	1	120
Abcf2	-0.29	-0.29	-0.074	1	1	1	1	1	1	120
Abcf3	0.17	0.022	0.1	1	1	1	1	1	1	18
Abcg1	-0.3	-0.093	-0.19	0.85	0.97	0.92	1	1	1	3.9
Abcg2	0.17	0.076	0.062	1	1	1	1	1	1	190
Abhd10	0.2	0.16	-0.07	1	1	1	1	1	1	9.6
Abhd11	0.23	-0.036	-0.066	1	1	1	1	1	1	50
Abhd12	0.25	0.078	0.14	1	1	1	1	1	1	24
Abhd13	-0.52	-0.029	-0.2	0.7	1	1	1	1	1	9.2
Abhd14a	-0.62	-0.32	-0.24	0.37	0.99	1	1	1	1	28
Abhd14b	-0.088	-0.66	-0.28	0.98	0.38	0.88	1	1	1	2.3
Abhd16a	0.36	0.2	0.044	0.99	1	1	1	1	1	29
Abhd17a	0.16	-0.063	0.16	1	1	1	1	1	1	40
Abhd17b	-0.011	0.029	0.14	1	1	1	1	1	1	17
Abhd17c	-0.54	-0.42	-0.21	0.75	1	1	1	1	1	27
Abhd18	0.92	0.61	0.41	0.053	0.45	0.8	0.32	1	1	0.94
Abhd2	0.74	0.52	0.51	0.033	0.8	0.82	0.23	1	1	9
Abhd3	1.5	1	0.74	0.0062	0.12	0.33	0.057	1	1	0.34
Abhd4	0.35	0.3	0.38	0.97	0.99	0.95	1	1	1	18
Abhd5	-0.26	-0.22	-0.29	0.97	0.98	0.96	1	1	1	3.6
Abhd6	0.61	0.52	0.17	0.45	0.63	0.99	1	1	1	2.6
Abhd8	-0.17	-0.32	-0.41	0.97	0.89	0.79	1	1	1	6.2
Abi1	-0.27	-0.076	-0.21	1	1	1	1	1	1	23
Abi2	-0.7	-0.27	-0.17	0.045	1	1	0.28	1	1	22
Abi3	-0.0078	-0.43	-0.055	1	0.72	0.98	1	1	1	0.31
Abl1	-0.024	0.091	0.024	1	1	1	1	1	1	33
Abl2	-0.3	-0.2	-0.079	1	1	1	1	1	1	360
Ablim1	-0.49	0.56	-1	0.61	0.53	0.096	1	1	1	0.47
Ablim2	2.1	1.6	0.88	0.00013	0.0064	0.24	0.002	0.2	1	0.16
Abo	1.1	0.55	0.66	0.23	0.56	0.47	0.95	1	1	0.49
Abr	0.19	0.24	-0.36	1	1	0.99	1	1	1	16
Abracl	-0.83	-0.54	-0.51	0.03	0.64	0.72	0.21	1	1	24
Abt1	0.022	-0.094	0.23	1	1	1	1	1	1	43
Abtb1	0.72	0.16	0.4	0.17	1	0.91	0.77	1	1	13
Abtb2	-0.48	-0.05	-0.44	0.7	1	0.78	1	1	1	0.86
Acaa1a	0.54	0.18	0.16	0.71	1	1	1	1	1	37
Acaa1b	1.6	1.1	-0.62	0.033	0.18	0.49	0.23	1	1	0.29
Acaa2	1.1	0.55	0.84	0.0065	0.57	0.13	0.06	1	1	10
Acaca	-0.054	-0.088	-0.28	1	1	1	1	1	1	120
Acacb	1.4	0.45	0.14	7.4e-08	0.83	1	2.6e-06	1	1	4.5
Acad10	0.36	0.28	-0.29	0.86	0.92	0.92	1	1	1	1.7
Acad11	0.5	0.33	-0.27	0.72	0.96	0.98	1	1	1	8.4
Acad12	0.98	0.77	0.35	0.035	0.2	0.86	0.23	1	1	1.2
Acad8	0.49	0.0032	0.4	0.89	1	0.99	1	1	1	15
Acad9	0.34	0.37	0.083	1	1	1	1	1	1	13
Acadl	-0.31	-0.24	0.24	0.99	1	1	1	1	1	16
Acadm	0.054	0.3	-0.089	1	1	1	1	1	1	41
Acads	0.27	0.25	0.095	1	1	1	1	1	1	20
Acadsb	-0.39	-0.11	-0.18	1	1	1	1	1	1	6.7
Acadvl	0.51	0.18	0.52	0.73	1	0.7	1	1	1	32
Acan	0.28	0.18	-0.13	0.93	0.98	0.99	1	1	1	1.2
Acap1	-0.47	0.1	-1	0.72	0.99	0.012	1	1	0.35	6.6
Acap2	0.15	0.19	-0.11	1	1	1	1	1	1	14
Acap3	-0.13	-0.39	-0.096	1	0.91	1	1	1	1	6.2
Acat1	-0.38	-0.28	-0.31	0.96	0.99	0.99	1	1	1	6.4
Acat2	-0.71	-0.39	-0.44	0.11	0.97	0.92	0.56	1	1	67
Acat3	0.34	0.13	0.54	0.73	0.9	0.57	1	1	1	0.2
Acbd3	0.044	-0.071	-0.077	1	1	1	1	1	1	16
Acbd4	1.1	0.65	0.059	0.0037	0.38	1	0.038	1	1	2.8
Acbd5	0.39	0.29	0.1	0.96	1	1	1	1	1	5.8
Acbd6	-0.46	-0.24	-0.27	0.96	1	1	1	1	1	44
Acbd7	-1.1	-0.2	-0.56	0.15	0.84	0.53	0.71	1	1	0.61
Accs	1.4	0.72	0.69	2.1e-06	0.23	0.28	5.5e-05	1	1	0.73
Accsl	1.2	0.25	0.83	0.0012	0.95	0.11	0.014	1	1	14
Acd	0.67	0.64	0.35	0.27	0.36	0.95	1	1	1	10
Ace	0.71	1	1.4	0.43	0.23	0.089	1	1	1	0.34
Acer2	-0.2	0.037	-0.051	1	1	1	1	1	1	12
Acer3	-0.5	0.015	-0.38	0.77	1	0.95	1	1	1	1.4
Acin1	0.18	-0.057	0.077	1	1	1	1	1	1	200
Ackr3	-0.0021	0.043	1	1	0.97	0.14	1	1	1	0.39
Ackr4	0.025	0.6	-1.9	0.98	0.52	0.015	1	1	0.4	0.15
Acly	-0.36	-0.3	-0.29	1	1	1	1	1	1	260
Aco1	-0.41	-0.3	-0.13	1	1	1	1	1	1	27
Aco2	-0.13	-0.22	-0.038	1	1	1	1	1	1	100
Acot1	-0.59	-1.1	-0.52	0.5	0.017	0.61	1	0.4	1	2.6
Acot11	0.6	0.16	-0.36	0.48	0.95	0.81	1	1	1	1.2
Acot13	-0.69	-0.23	-0.99	0.3	0.96	0.023	1	1	0.53	10
Acot2	0.56	-0.081	-1	0.54	0.97	0.058	1	1	0.99	3
Acot3	-0.49	0.38	0.36	0.64	0.72	0.74	1	1	1	0.045
Acot7	0.03	0.094	-0.15	1	1	1	1	1	1	40
Acot8	0.81	0.23	0.32	0.016	1	0.99	0.13	1	1	15
Acot9	0.22	0.5	-0.15	0.99	0.72	1	1	1	1	20
Acox1	0.44	0.23	0.23	0.97	1	1	1	1	1	7.9
Acox3	1.5	1	0.71	1.3e-05	0.026	0.28	0.00028	0.52	1	1.6
Acp1	-0.3	-0.26	0.099	0.95	0.97	1	1	1	1	2.8
Acp2	0.59	0.22	0.1	0.46	1	1	1	1	1	22
Acp5	2	0.62	0.36	5.4e-08	0.45	0.82	1.9e-06	1	1	6.3
Acp6	0.73	0.61	0.2	0.097	0.39	1	0.52	1	1	110
Acp7	2	2	1.3	0.0064	0.0063	0.091	0.059	0.2	1	0.2
Acpp	0.93	-0.062	1.9	0.32	0.95	0.027	1	1	0.6	0.33
Acrbp	-0.23	-0.78	-1.1	0.92	0.22	0.014	1	1	0.38	2.3
Acsbg1	-0.26	0.14	-1.5	0.8	0.89	0.024	1	1	0.55	0.26
Acsbg2	1.4	0.64	1.4	0.012	0.44	0.01	0.1	1	0.31	0.65
Acsf2	2.3	1.3	0.66	2.4e-11	0.0017	0.39	1.7e-09	0.081	1	2.2
Acsf3	-0.079	0.11	-0.36	1	1	0.93	1	1	1	7.5
Acsl1	-0.54	0.12	-0.36	0.6	1	0.91	1	1	1	9.7
Acsl3	-0.31	-0.17	-0.35	1	1	0.99	1	1	1	36
Acsl4	-1.4	-0.88	-0.39	9.4e-12	0.0064	0.95	7.1e-10	0.2	1	87
Acsl5	-1.6	-1	-0.013	1.3e-08	0.0043	1	5.5e-07	0.15	1	21
Acsl6	0.18	-0.016	-0.66	0.95	1	0.38	1	1	1	0.55
Acss1	-0.72	0.039	0.75	0.29	0.99	0.24	1	1	1	3.4
Acss2	0.59	0.58	-0.073	0.49	0.52	1	1	1	1	7.8
Acta2	-1.2	-0.69	1.2	0.3	0.54	0.28	1	1	1	0.74
Actb	-0.36	-0.15	-0.088	0.98	1	1	1	1	1	1700
Actc1	1	0.94	0.11	0.37	0.41	0.92	1	1	1	0.11
Actg1	1.5	0.61	0.81	0.096	0.53	0.39	0.51	1	1	3.4
Actl6a	-0.15	0.12	-0.018	1	1	1	1	1	1	330
Actn1	0.16	0.17	0.024	1	1	1	1	1	1	50
Actn2	1.7	0.19	0.49	0.00067	0.89	0.61	0.0084	1	1	0.73
Actn3	0.087	-0.17	-0.53	0.96	0.91	0.57	1	1	1	54
Actn4	0.11	0.016	0.011	1	1	1	1	1	1	290
Actr10	-0.082	-0.0086	-0.042	1	1	1	1	1	1	15
Actr1a	0.092	-0.065	0.24	1	1	1	1	1	1	43
Actr1b	0.18	-0.055	0.27	1	1	1	1	1	1	35
Actr2	-0.092	-0.05	-0.031	1	1	1	1	1	1	110
Actr3	-0.33	-0.08	-0.11	1	1	1	1	1	1	58
Actr3b	-0.42	-0.71	0.022	0.9	0.17	1	1	1	1	13
Actr5	0.66	0.22	-0.19	0.28	1	1	1	1	1	10
Actr6	0.24	0.036	-0.052	1	1	1	1	1	1	18
Actr8	-0.03	-0.14	-0.071	1	1	1	1	1	1	28
Acvr1	-0.9	-0.53	0.17	0.0031	0.69	1	0.033	1	1	4
Acvr1b	0.15	-0.051	0.097	1	1	1	1	1	1	7.7
Acvr2a	-0.044	0.14	0.012	1	1	1	1	1	1	3.7
Acvr2b	-0.13	-0.23	0.36	1	1	0.99	1	1	1	13
Acvrl1	1.4	1.2	1.4	0.035	0.082	0.047	0.24	1	0.86	0.16
Acy1	0.073	-0.034	-0.37	1	1	0.97	1	1	1	35
Acy3	0.65	0.65	-0.34	0.41	0.4	0.81	1	1	1	1.3
Acyp1	-0.41	-0.22	-0.32	0.84	0.98	0.94	1	1	1	15
Acyp2	0.15	-0.057	0.19	0.98	0.99	0.97	1	1	1	4.8
Ada	-0.33	0.37	-0.44	0.89	0.85	0.76	1	1	1	3.2
Adad2	1.3	0.61	-0.17	0.0012	0.46	0.96	0.014	1	1	3.5
Adal	0.36	0.15	0.14	1	1	1	1	1	1	11
Adam10	-0.27	-0.044	0.11	1	1	1	1	1	1	11
Adam11	0.054	0.15	-0.09	0.98	0.94	0.97	1	1	1	0.43
Adam15	0.87	0.81	0.2	0.007	0.025	1	0.063	0.51	1	4.3
Adam17	0.27	0.24	0.31	1	1	1	1	1	1	16
Adam19	0.19	0.031	-0.025	0.98	1	1	1	1	1	29
Adam22	0.088	0.22	-0.32	1	1	0.98	1	1	1	1.9
Adam23	0.24	0.19	-0.27	0.96	0.97	0.94	1	1	1	69
Adam8	0.36	0.41	0.3	0.72	0.68	0.78	1	1	1	0.47
Adam9	0.17	0.64	0.22	1	0.35	0.99	1	1	1	8.4
Adamts1	-0.67	-0.17	-0.21	0.47	0.86	0.83	1	1	1	0.27
Adamts10	1.9	0.3	0.47	5e-14	0.96	0.76	5.9e-12	1	1	3.9
Adamts14	2.1	1.1	0.28	1.4e-11	0.013	0.93	1e-09	0.34	1	1.5
Adamts15	0.24	0.28	1	0.87	0.84	0.092	1	1	1	0.4
Adamts17	0.54	0.1	-0.24	0.54	0.92	0.81	1	1	1	0.41
Adamts3	-0.4	-0.28	-0.19	0.68	0.78	0.86	1	1	1	0.4
Adamts7	0.94	0.69	-0.14	0.076	0.33	0.97	0.43	1	1	0.52
Adamts8	1.8	0.96	1.4	7.7e-05	0.12	0.0065	0.0013	1	0.23	0.27
Adamts9	0.58	-0.046	0.93	0.5	0.99	0.068	1	1	1	2.8
Adamtsl1	0.53	0.55	0.45	0.57	0.54	0.65	1	1	1	2.3
Adamtsl4	1.1	0.95	0.31	0.073	0.13	0.81	0.42	1	1	0.53
Adamtsl5	2.6	2.7	0.56	0.0019	0.0015	0.56	0.021	0.075	1	0.39
Adap1	2.5	2	0.75	1.8e-17	2.7e-10	0.22	3.3e-15	2.1e-07	1	5.5
Adap2	0.71	0.81	0.39	0.31	0.19	0.78	1	1	1	1.2
Adar	0.29	0.39	0.41	1	1	0.99	1	1	1	44
Adarb1	-0.35	-0.4	-0.12	0.81	0.76	0.96	1	1	1	36
Adat1	-0.29	-0.26	-0.31	1	1	1	1	1	1	15
Adat2	0.11	0.12	-0.11	1	1	1	1	1	1	9.2
Adat3	0.45	0.075	0.41	0.84	1	0.91	1	1	1	2.6
Adck1	0.18	-0.15	0.057	1	1	1	1	1	1	6.1
Adck2	0.58	-0.027	0.33	0.52	1	0.92	1	1	1	1.3
Adck5	-0.25	-0.37	-0.057	1	0.97	1	1	1	1	11
Adcy1	2.3	1.3	1.3	4.7e-12	0.0014	0.00058	3.7e-10	0.071	0.034	0.91
Adcy2	1.2	1.2	0.59	0.064	0.071	0.5	0.38	0.97	1	0.18
Adcy3	0.43	0.14	0.22	0.84	1	0.99	1	1	1	3.9
Adcy5	1.6	0.43	1.1	0.015	0.65	0.12	0.12	1	1	0.11
Adcy6	0.6	0.43	-0.16	0.47	0.83	0.99	1	1	1	1
Adcy7	-1	-0.68	-1.7	0.15	0.41	0.0041	0.71	1	0.16	1.2
Adcy9	0.15	0.48	0.052	0.99	0.71	1	1	1	1	0.88
Adcyap1r1	-0.23	0.18	0.54	0.86	0.89	0.55	1	1	1	0.41
Add1	0.078	-0.032	-0.076	1	1	1	1	1	1	40
Add2	-2.1	-1.6	-0.42	0.026	0.1	0.68	0.18	1	1	0.48
Add3	-0.68	-0.2	-0.72	0.21	1	0.13	0.89	1	1	12
Adgra2	1.7	0.63	0.59	0.023	0.48	0.52	0.17	1	1	1.6
Adgra3	-0.81	-0.57	-0.44	0.014	0.55	0.93	0.11	1	1	21
Adgrb1	1.2	0.84	-0.21	0.0057	0.14	0.94	0.053	1	1	0.58
Adgrb2	1.3	0.62	0.41	8.1e-05	0.41	0.83	0.0013	1	1	3.4
Adgrd1	1.5	1.5	-0.35	0.0026	0.002	0.77	0.028	0.087	1	0.73
Adgre5	1.2	1.3	0.55	0.033	0.015	0.54	0.22	0.38	1	9.3
Adgrf5	-0.37	-0.41	-0.051	0.7	0.67	0.96	1	1	1	0.25
Adgrg1	0.86	1.2	-0.19	0.17	0.025	0.92	0.76	0.51	1	3
Adgrg5	-0.68	0.57	-1	0.48	0.55	0.28	1	1	1	0.39
Adgrg6	3.7	2	5.2	1.6e-05	0.03	1.4e-09	0.00033	0.57	5.9e-07	0.045
Adgrl1	-0.27	0.12	0.2	0.99	1	1	1	1	1	38
Adgrl2	-0.9	0.062	0.13	0.044	1	0.99	0.28	1	1	26
Adgrl3	0.48	-0.12	-0.24	0.62	0.93	0.85	1	1	1	1.4
Adgrv1	0.058	-0.33	-0.19	1	0.93	0.99	1	1	1	1.1
Adh5	-0.43	0.0067	-0.26	1	1	1	1	1	1	190
Adhfe1	0.43	0.75	-0.071	0.72	0.27	0.98	1	1	1	0.46
Adi1	-0.75	-0.4	-0.12	0.074	0.94	1	0.42	1	1	46
Adipor1	-0.0089	-0.046	0.11	1	1	1	1	1	1	43
Adipor2	0.39	0.19	0.71	0.98	1	0.089	1	1	1	42
Adk	-1.7	-0.74	-0.64	2.5e-13	0.12	0.34	2.5e-11	1	1	79
Adm	-0.91	-0.37	0.2	0.41	0.74	0.86	1	1	1	1.2
Adm2	1	0.74	0.57	0.15	0.36	0.52	0.7	1	1	3.2
Adnp	-0.3	-0.18	-0.36	0.85	0.93	0.79	1	1	1	0.5
Adnp2	-0.19	-0.15	-0.17	1	1	1	1	1	1	23
Ado	-0.66	-0.39	-0.35	0.14	1	1	0.69	1	1	18
Adora2b	0.59	0.41	0.39	0.49	0.72	0.74	1	1	1	2
Adpgk	0.55	0.44	0.3	0.65	0.97	1	1	1	1	32
Adprh	0.98	0.85	0.91	0.0015	0.023	0.0066	0.017	0.5	0.23	86
Adprhl2	0.14	-0.032	-0.069	1	1	1	1	1	1	31
Adprm	0.69	0.42	0.31	0.099	0.98	1	0.52	1	1	15
Adra2b	-1	-1.7	-1.2	0.3	0.074	0.24	1	0.99	1	0.11
Adrb1	0.9	0.22	1.6	0.42	0.85	0.16	1	1	1	0.09
Adrb2	-0.54	0.41	-0.46	0.55	0.71	0.65	1	1	1	0.62
Adrb3	1.1	0.89	1.5	0.016	0.1	0.00011	0.13	1	0.0088	2.9
Adrm1	-0.012	-0.12	0.13	1	0.99	0.99	1	1	1	15
Adsl	-0.087	-0.2	-0.075	1	1	1	1	1	1	47
Adss	-0.017	0.027	-0.039	1	1	1	1	1	1	100
Adssl1	0.96	0.19	-0.28	0.29	0.85	0.77	1	1	1	0.19
Aebp1	0.5	0.032	-0.19	0.63	0.99	0.94	1	1	1	1
Aebp2	0.35	0.45	0.22	0.99	0.89	1	1	1	1	25
Aen	-0.098	0.018	0.29	1	1	1	1	1	1	31
Aes	0.92	0.57	0.092	0.046	0.53	0.99	0.29	1	1	120
AF067061	-0.81	2.6	-0.075	0.51	0.028	0.95	1	0.55	1	0.3
Afap1	0.79	0.19	1.4	0.17	0.97	9.2e-05	0.76	1	0.0078	2
Afap1l1	2	1.4	1.6	6.7e-07	0.0016	8.1e-05	1.9e-05	0.075	0.007	0.43
Afap1l2	0.11	0.2	0.68	0.97	0.93	0.36	1	1	1	1.2
Afdn	0.024	-0.21	-0.36	1	1	1	1	1	1	120
Aff1	0.097	-0.044	0.015	1	1	1	1	1	1	78
Aff3	-1.7	-1.4	-0.75	5.5e-08	2.5e-05	0.21	2e-06	0.0031	1	5.4
Aff4	0.083	0.3	0.13	1	1	1	1	1	1	48
Afg3l1	0.27	0.31	0.062	1	0.99	1	1	1	1	44
Afg3l2	0.13	-0.073	0.032	1	1	1	1	1	1	49
Afmid	0.89	0.5	0.33	0.15	0.61	0.8	0.73	1	1	0.43
Aftph	-0.061	0.021	-0.044	1	1	1	1	1	1	14
Aga	0.21	0.41	-0.48	0.93	0.76	0.66	1	1	1	5.5
Agap1	0.25	0.14	-0.15	1	1	1	1	1	1	5
Agap2	-0.49	-0.93	-0.1	0.59	0.24	0.92	1	1	1	4.4
Agap3	-0.033	-0.095	0.23	1	1	1	1	1	1	17
Agbl5	0.29	0.39	-0.1	1	0.99	1	1	1	1	47
Ager	0.12	0.26	0.9	0.91	0.79	0.25	1	1	1	0.6
Agfg1	0.48	0.33	0.047	0.94	1	1	1	1	1	15
Agfg2	-0.44	-0.3	-0.35	0.91	0.99	0.98	1	1	1	17
Aggf1	-0.011	-0.089	0.055	1	1	1	1	1	1	45
Agk	0.23	-0.01	0.037	1	1	1	1	1	1	4.7
Agl	0.87	0.84	0.074	0.0032	0.0065	1	0.033	0.21	1	4.3
Agmat	1.6	1.1	0.5	0.038	0.21	0.59	0.25	1	1	0.34
Ago1	0.18	0.07	-0.012	1	1	1	1	1	1	22
Ago2	0.033	-0.023	0.12	1	1	1	1	1	1	22
Ago3	0.39	0.29	0.41	0.89	0.96	0.86	1	1	1	35
Agpat1	0.041	-0.19	0.014	1	1	1	1	1	1	74
Agpat2	0.31	0.11	0.17	0.99	1	1	1	1	1	13
Agpat3	0.31	-0.15	0.27	0.97	1	0.99	1	1	1	9.6
Agpat4	0.42	0.14	0.25	0.75	0.97	0.92	1	1	1	22
Agpat5	-0.34	0.073	-0.15	0.96	1	1	1	1	1	7.8
Agpat9	0.075	1	0.9	0.95	0.37	0.43	1	1	1	0.51
Agps	-0.18	-0.042	-0.01	1	1	1	1	1	1	35
Agrn	0.75	0.62	0.16	0.077	0.4	1	0.43	1	1	110
Agrp	0.12	0.75	0.024	0.9	0.42	0.98	1	1	1	0.58
Agtpbp1	1.3	0.83	0.76	5.9e-11	0.014	0.057	3.9e-09	0.36	0.98	91
Agtr1a	0.12	-0.26	-0.99	0.91	0.79	0.3	1	1	1	1.1
Agtrap	1.5	0.77	0.42	1.8e-13	0.057	0.91	1.9e-11	0.86	1	11
Ahctf1	0.15	0.3	0.076	1	1	1	1	1	1	53
Ahcy	0.076	0.16	0.07	0.97	0.93	0.97	1	1	1	3.2
Ahcyl1	0.0081	0.031	-0.2	1	1	1	1	1	1	49
Ahcyl2	0.76	0.24	1.1	0.068	1	2.4e-06	0.39	1	0.00041	130
Ahdc1	-0.43	-0.44	-0.14	0.93	0.91	1	1	1	1	36
Ahi1	-0.13	-0.41	-0.65	1	0.94	0.29	1	1	1	8.1
Ahnak	0.89	0.91	0.31	0.12	0.11	0.85	0.61	1	1	19
Ahnak2	0.13	0.69	-0.26	0.9	0.42	0.79	1	1	1	0.31
Ahr	-1.2	-0.38	0.081	2.3e-05	0.91	1	0.00044	1	1	2.3
Ahsa1	-0.075	-0.11	0.077	1	1	1	1	1	1	390
Ahsa2	0.24	-0.068	0.0079	1	1	1	1	1	1	15
Ahsg	1.2	0.66	0.89	0.045	0.42	0.22	0.29	1	1	0.76
AI314180	0.19	-0.33	-0.49	1	0.98	0.78	1	1	1	12
AI413582	0.42	0.38	-0.022	0.76	0.81	1	1	1	1	2.7
AI427809	0.19	0.49	-1.6	0.86	0.64	0.12	1	1	1	0.06
AI464131	0.7	0.32	0.39	0.23	0.95	0.89	0.96	1	1	2.6
AI467606	0.19	0.12	-0.048	1	1	1	1	1	1	4.3
AI480526	-0.17	0.093	-0.47	0.97	0.99	0.7	1	1	1	8.2
AI481877	1.6	0.59	-0.53	0.0014	0.5	0.56	0.016	1	1	0.43
AI504432	-1.8	-0.28	0.073	0.0021	0.79	0.95	0.023	1	1	1.1
AI597479	-0.4	-0.11	-0.27	0.99	1	1	1	1	1	11
AI606181	0.0027	0.32	0.065	1	0.94	1	1	1	1	3.6
AI661453	1.3	0.42	-0.14	0.0057	0.72	0.95	0.053	1	1	1.6
AI662270	0.34	0.022	3.9	0.74	0.98	1.5e-05	1	1	0.0019	1.5
AI837181	-0.38	-0.43	-0.45	0.99	0.95	0.93	1	1	1	22
AI846148	0.31	0.13	0.085	1	1	1	1	1	1	23
AI854703	-0.2	-0.48	-0.27	0.92	0.65	0.88	1	1	1	0.83
AI987944	-0.025	-0.11	-0.43	1	1	0.89	1	1	1	3.8
Aida	0.1	-0.25	0.36	1	1	0.99	1	1	1	13
Aif1l	-0.42	-0.093	-0.69	0.77	0.99	0.32	1	1	1	4.9
Aifm1	-0.59	-0.3	-0.26	0.47	1	1	1	1	1	37
Aifm2	1.1	0.64	0.53	0.001	0.38	0.62	0.012	1	1	16
Aifm3	-0.41	0.045	-0.82	0.71	0.98	0.23	1	1	1	1.2
Aig1	-0.15	-0.27	-0.99	0.95	0.88	0.069	1	1	1	1.9
Aim1	-0.17	0.84	0.27	0.87	0.29	0.79	1	1	1	0.17
Aim1l	0.7	0.3	0.31	0.22	0.98	0.97	0.91	1	1	27
Aim2	-0.95	-0.59	-0.87	0.073	0.5	0.13	0.42	1	1	17
Aimp1	-0.22	0.068	-0.094	1	1	1	1	1	1	95
Aimp2	-0.32	-0.25	0.0025	1	1	1	1	1	1	67
Aip	-0.052	-0.2	0.019	1	1	1	1	1	1	36
Aire	0.16	0.65	1.3	0.92	0.42	0.01	1	1	0.31	17
Ajuba	-0.22	-0.19	-0.026	1	1	1	1	1	1	98
AK010878	-0.29	-0.25	0.05	0.91	0.93	0.99	1	1	1	22
Ak1	0.82	1.1	0.91	0.044	7.5e-05	0.011	0.28	0.007	0.32	22
Ak2	0.26	0.065	0.23	1	1	1	1	1	1	610
Ak3	0.29	-0.46	-1.3	0.93	0.74	0.00027	1	1	0.019	4.7
Ak4	0.85	1.3	0.6	0.2	0.016	0.48	0.87	0.38	1	8.5
Ak5	0.63	0.49	-0.34	0.5	0.6	0.72	1	1	1	0.17
Ak6	-1.1	-0.53	-0.19	1.4e-06	0.69	1	3.7e-05	1	1	42
Ak7	2.4	1.6	1	2.7e-05	0.011	0.14	0.0005	0.31	1	0.67
Ak8	0.19	-0.44	-0.24	0.85	0.63	0.81	1	1	1	0.27
Akap1	0.26	0.23	0.37	1	1	0.99	1	1	1	38
Akap10	-0.0035	0.079	0.039	1	1	1	1	1	1	16
Akap11	-0.25	-0.023	-0.44	1	1	0.88	1	1	1	14
Akap12	-0.35	-0.15	-0.47	1	1	0.94	1	1	1	170
Akap13	-0.37	-0.046	-0.003	0.95	1	1	1	1	1	4.5
Akap17b	-0.59	-0.19	-0.3	0.47	1	1	1	1	1	14
Akap6	-0.29	-0.096	-1.8	0.77	0.93	0.057	1	1	0.98	0.011
Akap7	-0.4	-0.29	-0.3	0.91	0.98	0.98	1	1	1	9
Akap8	0.21	-0.062	-0.11	1	1	1	1	1	1	69
Akap8l	0.86	0.24	-0.22	0.0013	1	1	0.015	1	1	24
Akap9	-0.2	-0.33	0.011	1	0.97	1	1	1	1	44
Akip1	1.2	0.45	1	3.4e-10	0.91	9.8e-06	1.9e-08	1	0.0014	20
Akirin1	-0.087	-0.099	0.057	1	1	1	1	1	1	13
Akirin2	-0.33	-0.14	-0.12	1	1	1	1	1	1	72
Akna	-0.22	-0.37	-0.66	1	0.97	0.28	1	1	1	3.4
Akr1a1	0.63	0.57	0.43	0.23	0.57	0.99	0.96	1	1	240
Akr1b10	0.6	0.022	-0.15	0.47	1	1	1	1	1	9.8
Akr1b3	-0.42	-0.43	-0.074	0.8	0.79	1	1	1	1	14
Akr1b8	0.15	-0.15	0.62	0.99	0.99	0.43	1	1	1	15
Akr1c13	1.5	-0.11	1.3	0.13	0.92	0.18	0.63	1	1	0.22
Akr1e1	0.59	0.041	0.53	0.49	1	0.62	1	1	1	3.1
Akr7a5	0.14	-0.014	-0.12	1	1	1	1	1	1	16
Akt1	-0.029	-0.023	-0.074	1	1	0.99	1	1	1	15
Akt1s1	0.11	-0.16	0.41	1	1	0.96	1	1	1	31
Akt2	0.042	0.00076	0.16	1	1	1	1	1	1	7.9
Akt3	-1.8	-0.84	-0.62	2.4e-12	0.059	0.41	1.9e-10	0.87	1	22
Aktip	-0.52	-0.13	-0.33	0.67	1	0.96	1	1	1	25
Alad	-0.39	-0.33	-0.49	0.92	0.96	0.74	1	1	1	22
Alas1	-0.17	-0.21	-0.12	1	1	1	1	1	1	14
Alcam	-1.5	-1.5	0.1	0.014	0.014	0.93	0.11	0.36	1	0.25
Aldh16a1	0.53	0.11	0.48	0.77	1	0.92	1	1	1	19
Aldh18a1	0.36	0.21	-0.17	0.97	1	1	1	1	1	31
Aldh1a2	-2.2	-0.57	-0.25	1.6e-10	0.52	0.91	9.7e-09	1	1	1.2
Aldh1b1	0.67	0.54	1.1	0.35	0.58	0.0064	1	1	0.22	2
Aldh1l1	-1	0.13	-0.3	0.015	0.98	0.91	0.12	1	1	23
Aldh1l2	0.33	0.27	-0.7	0.76	0.81	0.38	1	1	1	1.4
Aldh2	0.026	-0.11	-0.35	1	1	0.98	1	1	1	110
Aldh3a1	0.21	0.54	-0.66	0.83	0.55	0.45	1	1	1	0.88
Aldh3a2	0.28	0.23	0.11	0.99	1	1	1	1	1	15
Aldh3b1	0.69	0.025	-0.3	0.38	0.99	0.8	1	1	1	0.95
Aldh4a1	0.21	0.27	0.26	1	1	1	1	1	1	8.9
Aldh5a1	-0.075	0.24	-0.11	1	0.97	0.99	1	1	1	1.5
Aldh6a1	-0.15	0.18	-0.26	1	1	0.99	1	1	1	10
Aldh7a1	-0.34	-0.093	-0.41	1	1	0.99	1	1	1	270
Aldh9a1	-0.21	-0.23	-0.61	1	1	0.41	1	1	1	50
Aldoa	-0.52	-0.31	0.096	0.7	0.99	1	1	1	1	1100
Aldoc	-0.55	0.058	-0.73	0.57	1	0.24	1	1	1	5.9
Alg1	0.39	0.23	0.054	0.98	1	1	1	1	1	12
Alg10b	-0.75	-0.32	-0.16	0.033	1	1	0.22	1	1	18
Alg11	-0.41	0.047	-0.15	0.95	1	1	1	1	1	13
Alg12	2.1	1.1	0.59	5.4e-27	2.5e-05	0.49	2.6e-24	0.0031	1	4.1
Alg13	-0.51	-0.17	-0.21	0.82	1	1	1	1	1	200
Alg14	-0.11	0.044	0.24	1	1	1	1	1	1	8.4
Alg2	-0.019	-0.073	0.55	1	1	0.68	1	1	1	58
Alg3	1.3	0.5	0.49	2.3e-12	0.81	0.82	1.8e-10	1	1	23
Alg5	0.76	0.35	0.62	0.036	0.99	0.37	0.24	1	1	11
Alg6	0.33	0.22	0.095	0.97	1	1	1	1	1	6.5
Alg8	1.5	1.1	0.45	6.8e-07	0.0012	0.78	1.9e-05	0.062	1	4.4
Alg9	0.6	0.43	0.3	0.42	0.96	1	1	1	1	8.8
Alkbh1	2.4	0.95	0.88	9.5e-48	2.1e-05	0.00053	1.6e-44	0.0027	0.032	19
Alkbh2	0.41	0.041	0.17	0.95	1	1	1	1	1	19
Alkbh3	1.4	0.51	0.3	6.9e-16	0.77	1	1e-13	1	1	16
Alkbh4	0.025	-0.02	0.39	1	1	0.98	1	1	1	9.8
Alkbh5	-0.32	-0.1	-0.07	1	1	1	1	1	1	310
Alkbh6	1	0.38	0.77	2e-05	0.98	0.042	0.00039	1	0.8	12
Alkbh7	-0.24	0.043	-0.11	1	1	1	1	1	1	21
Alkbh8	0.36	0.2	-0.1	0.99	1	1	1	1	1	18
Alms1	-0.37	-0.095	-0.37	0.95	1	0.95	1	1	1	8.6
Alox12	0.32	-0.072	-1.2	0.75	0.94	0.095	1	1	1	0.48
Alox12e	0.18	0.11	1.6	0.87	0.92	0.12	1	1	1	0.029
Alox15	-0.74	-0.68	-0.94	0.37	0.42	0.22	1	1	1	2.9
Alox5	-0.33	0.1	-0.4	0.74	0.93	0.68	1	1	1	0.67
Alox5ap	0.23	0.43	0.39	0.85	0.67	0.71	1	1	1	2.2
Alpk3	1.3	0.37	-0.23	0.0046	0.8	0.92	0.045	1	1	2.9
Alpl	0.56	0.43	0.04	0.56	0.84	1	1	1	1	48
Alppl2	0.52	-0.71	0.23	0.64	0.51	0.83	1	1	1	0.015
Als2	0.41	0.06	0.23	0.99	1	1	1	1	1	19
Als2cl	1.7	0.66	0.61	1.8e-10	0.32	0.45	1.1e-08	1	1	63
Alx1	-1.8	-1.3	0.13	0.019	0.13	0.9	0.15	1	1	0.37
Alyref	-0.25	-0.3	-0.11	1	1	1	1	1	1	53
Alyref2	0.17	0.16	0.32	0.96	0.97	0.87	1	1	1	3.1
Amacr	0.51	0.33	0.28	0.74	0.98	0.99	1	1	1	2.6
Ambra1	-0.063	-0.088	0.026	1	1	1	1	1	1	19
Amd1	-0.45	-0.14	-0.034	0.83	1	1	1	1	1	11
Amdhd1	1.5	0.12	0.89	0.096	0.91	0.34	0.51	1	1	1.6
Amdhd2	0.93	0.16	0.31	0.014	1	0.96	0.11	1	1	33
Amer1	-0.81	-0.52	-0.44	0.01	0.74	0.93	0.087	1	1	5.2
Amfr	-0.94	-0.54	-0.48	0.056	0.57	0.67	0.34	1	1	15
Amh	1.1	-0.86	0.71	0.2	0.32	0.43	0.86	1	1	0.15
Amhr2	1.5	0.93	0.33	1.3e-06	0.042	0.9	3.5e-05	0.71	1	1.8
Amica1	-2.2	-1.5	1.5	0.027	0.15	0.13	0.19	1	1	0.038
Amigo1	-0.4	0.013	-0.57	0.79	1	0.53	1	1	1	2.3
Amigo2	0.83	0.12	0.93	0.24	0.93	0.17	1	1	1	0.61
Ammecr1	-0.72	-0.39	-0.55	0.09	0.97	0.66	0.49	1	1	12
Ammecr1l	0.54	0.34	0.006	0.75	1	1	1	1	1	17
Amn	0.84	0.056	-0.51	0.38	0.96	0.61	1	1	1	0.26
Amn1	-0.36	-0.19	-0.55	0.93	0.99	0.59	1	1	1	5.8
Amot	-1.8	-1.2	-1.3	0.00029	0.054	0.019	0.0041	0.84	0.47	1.4
Amotl1	0.35	0.28	-0.21	0.93	0.97	0.99	1	1	1	3.6
Amotl2	-0.12	-0.11	0.28	1	1	0.99	1	1	1	130
Ampd2	0.093	0.24	-0.0064	1	1	1	1	1	1	22
Ampd3	-0.77	-0.25	-0.98	0.25	0.88	0.082	1	1	1	5.3
Amph	0.27	-0.05	0.45	1	1	0.87	1	1	1	5.6
Amt	0.37	-0.01	0.084	0.96	1	1	1	1	1	110
Amz1	-0.13	-0.42	-0.18	0.95	0.72	0.93	1	1	1	4.2
Amz2	0.56	0.18	0.35	0.6	1	1	1	1	1	17
Anapc1	0.077	0.14	-0.084	1	1	1	1	1	1	39
Anapc10	-0.024	0.11	-0.062	1	1	1	1	1	1	7.2
Anapc11	-0.44	-0.3	-0.17	0.97	1	1	1	1	1	21
Anapc13	-0.49	-0.28	-0.09	0.83	1	1	1	1	1	67
Anapc15	-0.28	-0.23	-0.0013	1	1	1	1	1	1	250
Anapc16	0.28	0.13	0.7	1	1	0.097	1	1	1	22
Anapc2	0.11	-0.0046	-0.23	1	1	1	1	1	1	30
Anapc4	0.064	0.09	-0.23	1	1	1	1	1	1	24
Anapc5	-0.35	-0.22	-0.13	1	1	1	1	1	1	170
Anapc7	0.36	0.06	0.19	1	1	1	1	1	1	28
Angel1	0.5	0.14	-0.15	0.69	1	1	1	1	1	5.1
Angel2	0.24	0.13	0.068	1	1	1	1	1	1	17
Angptl2	0.48	-0.94	-0.52	0.6	0.23	0.56	1	1	1	0.13
Angptl4	0.16	0.14	0.6	1	1	0.44	1	1	1	8.1
Angptl6	0.74	0.31	0.37	0.28	0.85	0.79	1	1	1	2.9
Ank	-1.1	-1.4	0.018	0.029	0.0016	1	0.2	0.077	1	3.8
Ank2	-0.8	-0.18	-0.43	0.18	0.96	0.74	0.81	1	1	5.4
Ank3	-0.28	0.31	-0.13	0.98	0.97	1	1	1	1	25
Ankfy1	0.56	0.33	0.25	0.64	1	1	1	1	1	40
Ankhd1	0.14	0.15	-0.27	1	1	1	1	1	1	350
Ankib1	-0.15	-0.16	0.07	1	1	1	1	1	1	7.2
Ankle1	0.68	0.3	0.43	0.35	0.89	0.74	1	1	1	6.3
Ankle2	0.31	0.41	0.19	1	0.99	1	1	1	1	26
Ankmy1	-1.6	-0.25	-0.17	0.12	0.82	0.87	0.6	1	1	0.11
Ankmy2	0.019	-0.1	-0.3	1	1	1	1	1	1	22
Ankra2	-0.17	0.12	0.019	1	1	1	1	1	1	16
Ankrd10	1.3	0.84	0.32	4.1e-07	0.039	0.97	1.2e-05	0.68	1	39
Ankrd11	-0.28	0.1	0.033	0.98	1	1	1	1	1	76
Ankrd12	-0.29	-0.041	-0.31	0.98	1	0.97	1	1	1	1.4
Ankrd13a	0.34	0.2	0.56	1	1	0.65	1	1	1	29
Ankrd13b	0.55	0.26	0.7	0.59	0.98	0.24	1	1	1	5
Ankrd13c	0.16	0.49	0.21	1	0.93	1	1	1	1	38
Ankrd13d	0.56	0.26	-0.037	0.58	0.98	1	1	1	1	10
Ankrd16	0.76	0.29	0.036	0.088	0.99	1	0.48	1	1	27
Ankrd17	-0.36	-0.086	-0.22	1	1	1	1	1	1	41
Ankrd22	1.2	3.8	1.7	0.28	0.00037	0.13	1	0.025	1	0.12
Ankrd24	0.53	0.12	0.23	0.67	1	0.99	1	1	1	28
Ankrd26	-0.13	-0.031	-0.27	1	1	0.99	1	1	1	5.2
Ankrd27	-0.083	-0.18	-0.23	1	1	1	1	1	1	30
Ankrd28	0.53	0.49	0.0052	0.81	0.93	1	1	1	1	32
Ankrd33b	1.5	0.93	0.94	0.0013	0.14	0.12	0.015	1	1	0.41
Ankrd34a	-1.2	-0.39	-0.71	0.12	0.67	0.4	0.6	1	1	1.6
Ankrd35	0.87	0.94	0.64	0.13	0.076	0.41	0.63	1	1	1.5
Ankrd37	-0.85	0.24	-0.56	0.16	0.91	0.54	0.73	1	1	3.5
Ankrd39	0.67	-0.023	0.14	0.29	1	1	1	1	1	1.8
Ankrd40	-0.23	-0.28	-0.24	1	1	1	1	1	1	22
Ankrd42	0.62	0.32	-0.16	0.46	0.82	0.93	1	1	1	0.88
Ankrd44	1.3	0.96	0.55	0.012	0.13	0.54	0.098	1	1	1.7
Ankrd45	0.77	0.23	1.1	0.16	0.97	0.0053	0.74	1	0.19	18
Ankrd46	0.066	0.11	0.051	1	1	1	1	1	1	16
Ankrd49	0.065	0.028	-0.096	1	1	1	1	1	1	10
Ankrd50	-1.2	-0.38	-0.3	1.5e-08	0.98	1	6e-07	1	1	13
Ankrd52	-0.22	-0.036	-0.37	1	1	0.98	1	1	1	12
Ankrd54	0.54	0.23	0.48	0.63	1	0.82	1	1	1	11
Ankrd6	-0.5	-0.14	-0.0099	0.71	1	1	1	1	1	19
Ankrd65	0.34	-0.037	0.57	0.73	0.97	0.55	1	1	1	0.31
Ankrd9	-0.54	-0.36	-0.36	0.57	0.82	0.82	1	1	1	4.3
Anks1	0.23	0.059	0.13	1	1	1	1	1	1	4.6
Anks1b	-1.1	-0.59	-0.24	0.13	0.5	0.82	0.65	1	1	0.47
Anks3	1.7	0.51	1.1	1.2e-25	0.78	3.1e-08	4.9e-23	1	8.1e-06	7.5
Anks6	0.43	0.16	-0.72	0.67	0.9	0.35	1	1	1	0.26
Ankzf1	0.47	0.12	0.29	0.85	1	1	1	1	1	14
Anln	-0.21	-0.16	-0.06	1	1	1	1	1	1	77
Ano1	3.5	2.8	1	3.6e-08	1.7e-05	0.19	1.3e-06	0.0024	1	0.12
Ano10	-1.1	-0.89	-0.21	0.03	0.13	0.92	0.21	1	1	1.6
Ano3	-0.35	0.46	-0.32	0.77	0.65	0.79	1	1	1	0.71
Ano6	0.81	0.49	0.43	0.0056	0.86	0.96	0.052	1	1	11
Ano7	0.43	0.072	0.15	0.66	0.95	0.9	1	1	1	0.61
Ano8	-0.63	-0.78	-0.89	0.42	0.18	0.085	1	1	1	4.9
Ano9	-0.4	-0.018	-0.35	0.87	1	0.92	1	1	1	5
Anp32a	0.14	0.27	-0.024	1	0.99	1	1	1	1	220
Anp32b	-0.29	-0.18	-0.042	1	1	1	1	1	1	360
Anp32e	-0.56	0.044	-0.12	0.6	1	1	1	1	1	150
Anpep	0.38	0.17	-0.45	0.86	0.98	0.75	1	1	1	6.4
Antxr1	-1.1	-0.43	-0.77	0.091	0.66	0.32	0.49	1	1	0.49
Anxa1	1	0.47	0.71	0.13	0.62	0.38	0.66	1	1	0.59
Anxa11	0.25	0.087	0.002	1	1	1	1	1	1	27
Anxa2	-0.084	0.83	0.43	0.95	0.24	0.67	1	1	1	2.5
Anxa3	1.4	0.49	1.4	0.016	0.6	0.024	0.12	1	0.54	3.2
Anxa4	0.082	0.12	-0.059	1	1	1	1	1	1	19
Anxa5	0.45	0.71	0.36	0.73	0.28	0.85	1	1	1	4.2
Anxa6	0.19	0.17	0.095	1	1	1	1	1	1	35
Anxa7	-0.068	0.0051	-0.032	1	1	1	1	1	1	29
Anxa8	-1.1	-0.23	0.66	0.15	0.81	0.46	0.72	1	1	0.3
Anxa9	0.45	0.36	-0.43	0.63	0.7	0.64	1	1	1	0.24
Aoah	0.98	0.79	0.8	0.063	0.21	0.21	0.37	1	1	3.5
Aoc2	0.87	0.016	0.26	0.1	1	0.92	0.54	1	1	1.5
Aoc3	-0.9	-1.3	0.13	0.27	0.09	0.9	1	1	1	0.57
Aox1	2.5	1.7	0.62	5.9e-09	0.0003	0.46	2.6e-07	0.021	1	0.16
Aox3	4.2	1.8	4.1	2e-07	0.039	4.4e-07	6.4e-06	0.68	9.1e-05	0.7
Ap1ar	0.043	0.025	0.13	1	1	1	1	1	1	26
Ap1b1	0.13	0.0021	0.32	1	1	1	1	1	1	38
Ap1g1	-0.32	0.045	-0.18	0.98	1	1	1	1	1	35
Ap1g2	0.52	0.11	-0.031	0.66	1	1	1	1	1	3.8
Ap1m1	0.026	0.083	-0.12	1	1	1	1	1	1	33
Ap1m2	0.16	0.11	-0.52	0.95	0.97	0.6	1	1	1	1.2
Ap1s1	0.55	0.27	0.51	0.69	1	0.82	1	1	1	30
Ap1s2	-0.28	0.027	0.39	0.96	1	0.88	1	1	1	14
Ap1s3	-0.66	-0.31	-0.32	0.36	0.9	0.88	1	1	1	2.3
Ap2a1	-0.07	-0.099	-0.062	1	1	1	1	1	1	51
Ap2a2	0.41	0.17	0.31	1	1	1	1	1	1	43
Ap2b1	-0.0078	-0.051	0.049	1	1	1	1	1	1	390
Ap2m1	-0.079	-0.11	-0.099	1	1	1	1	1	1	16
Ap2s1	-0.13	-0.13	0.043	1	1	1	1	1	1	64
Ap3b1	0.59	0.31	-0.064	0.47	1	1	1	1	1	28
Ap3b2	-0.11	0.35	-0.56	0.94	0.77	0.53	1	1	1	3.2
Ap3d1	0.44	0.069	0.097	0.99	1	1	1	1	1	32
Ap3m1	-0.27	-0.14	0.21	1	1	1	1	1	1	9.8
Ap3m2	1.2	1.1	1.1	0.0031	0.011	0.022	0.033	0.3	0.51	0.76
Ap3s1	-0.41	-0.17	0.029	0.88	1	1	1	1	1	6.2
Ap3s2	0.13	0.053	0.34	1	1	1	1	1	1	15
Ap4b1	0.43	0.47	-0.4	0.8	0.73	0.84	1	1	1	1
Ap4e1	0.52	0.23	0.2	0.77	1	1	1	1	1	12
Ap4m1	1.1	0.56	0.63	6.8e-10	0.65	0.25	3.6e-08	1	1	13
Ap4s1	-0.49	-0.44	-0.3	0.77	0.88	0.99	1	1	1	20
Ap5b1	0.053	-0.043	0.2	0.99	0.99	0.96	1	1	1	2.1
Ap5m1	0.39	0.16	-0.32	0.98	1	1	1	1	1	6.5
Ap5s1	0.42	0.43	-0.12	0.81	0.8	1	1	1	1	12
Ap5z1	0.97	0.23	0.51	0.00034	1	0.74	0.0047	1	1	57
Apaf1	-0.19	0.28	-0.22	1	1	1	1	1	1	13
Apba2	-0.63	-0.62	-1.2	0.45	0.47	0.055	1	1	0.95	0.41
Apba3	0.7	0.24	0.28	0.12	1	1	0.62	1	1	16
Apbb1	-0.53	-0.29	-0.55	0.66	0.99	0.59	1	1	1	6.7
Apbb2	0.026	0.18	-0.28	1	1	1	1	1	1	4.5
Apc	-0.16	-0.061	-0.064	1	1	1	1	1	1	55
Apcdd1	0.31	0.26	-0.24	0.92	0.95	0.95	1	1	1	1.3
Apeh	0.51	0.16	-0.044	0.8	1	1	1	1	1	15
Apela	0.73	0.53	0.95	0.16	0.65	0.0064	0.74	1	0.22	44
Apex1	-0.28	-0.18	-0.02	1	1	1	1	1	1	280
Apex2	-0.44	-0.33	0.095	0.93	1	1	1	1	1	7.3
Aph1a	0.077	0.41	0.24	0.99	0.79	0.94	1	1	1	1.7
Aph1b	0.37	0.29	0.14	0.7	0.76	0.89	1	1	1	0.095
Api5	-0.33	-0.14	-0.14	1	1	1	1	1	1	72
Apip	0.41	0.31	0.21	0.98	1	1	1	1	1	20
Apitd1	0.11	0.0028	0.19	1	1	1	1	1	1	68
Aplf	0.23	0.2	0.024	1	1	1	1	1	1	5
Apln	-2.3	-1.9	-0.41	1.4e-06	0.00017	0.69	3.7e-05	0.014	1	0.68
Aplp1	0.23	-0.077	0.2	0.99	1	0.99	1	1	1	34
Aplp2	-0.4	-0.13	-0.17	1	1	1	1	1	1	120
Apmap	1.4	0.46	0.59	6.3e-13	0.9	0.48	5.8e-11	1	1	6.7
Apoa1bp	0.27	0.28	-0.075	1	1	1	1	1	1	38
Apob	-0.31	0.13	-0.46	0.76	0.9	0.63	1	1	1	2
Apobec1	0.4	0.46	-0.39	0.8	0.71	0.8	1	1	1	4.3
Apobec2	2	1	1.9	1.4e-05	0.1	7.6e-05	0.00029	1	0.0067	1.6
Apobec3	-0.2	-0.21	0.14	1	1	1	1	1	1	200
Apobr	-0.27	-0.021	-0.48	0.84	0.99	0.63	1	1	1	0.75
Apoc1	0.27	-0.021	0.39	0.98	1	0.9	1	1	1	30
Apod	-0.45	-0.11	-1.3	0.66	0.95	0.018	1	1	0.45	1.6
Apoe	-0.013	-0.15	0.068	1	1	1	1	1	1	150
Apof	1.4	0.065	0.35	0.026	0.95	0.72	0.18	1	1	1.1
Apol6	0.63	0.046	1.4	0.46	0.97	0.024	1	1	0.55	0.93
Apol7b	-0.037	2.9	1	0.97	0.0054	0.35	1	0.18	1	0.076
Apol8	0.66	0.44	0.25	0.47	0.64	0.8	1	1	1	0.28
Apom	0.24	0.34	1.2	0.81	0.73	0.094	1	1	1	1.3
Apon	1.8	0.7	0.67	0.062	0.49	0.51	0.37	1	1	0.22
Apoo	-0.51	-0.082	-0.16	0.65	0.99	0.98	1	1	1	2.6
Apool	-0.15	-0.12	-0.31	1	1	1	1	1	1	16
Apopt1	0.2	-0.084	-0.1	0.96	0.99	0.98	1	1	1	15
App	-0.89	-0.82	-0.92	0.16	0.22	0.14	0.74	1	1	2.6
Appbp2	-0.24	-0.076	0.11	1	1	1	1	1	1	34
Appl1	-0.061	0.11	-0.14	1	1	1	1	1	1	14
Appl2	0.29	0.12	-0.22	1	1	1	1	1	1	4.7
Aprt	-0.43	-0.15	-0.32	0.88	1	0.98	1	1	1	240
Aptx	0.22	-0.21	0.26	1	1	1	1	1	1	4.4
Aqp11	-0.87	-0.37	-0.12	0.11	0.83	0.98	0.55	1	1	0.57
Aqp3	3	2.1	1	6.4e-08	0.00031	0.17	2.3e-06	0.022	1	2
Aqp5	1.6	1.2	-0.58	0.065	0.19	0.53	0.38	1	1	0.22
Aqp6	0.34	0.32	-0.81	0.73	0.74	0.32	1	1	1	0.39
Aqr	-0.55	-0.35	-0.27	0.68	1	1	1	1	1	69
Ar	-2.3	-1.9	-0.6	7.9e-05	0.0019	0.49	0.0013	0.084	1	0.66
Araf	0.19	-0.0028	-0.035	1	1	1	1	1	1	25
Arap1	-0.043	0.16	-0.13	1	1	1	1	1	1	5.1
Arap2	-0.31	0.43	0.21	0.95	0.81	0.98	1	1	1	5
Arap3	0.47	0.31	-0.88	0.64	0.81	0.18	1	1	1	1.3
Arc	0.74	0.61	0.82	0.17	0.43	0.079	0.79	1	1	14
Arcn1	-0.13	-0.071	-0.067	1	1	1	1	1	1	48
Arel1	0.22	0.17	0.047	1	1	1	1	1	1	9.5
Arf1	-0.18	-0.19	0.04	1	1	1	1	1	1	110
Arf2	1.3	0.76	1.8	6.6e-12	0.03	5.4e-27	5.1e-10	0.57	3.7e-23	14
Arf3	-0.58	-0.41	-0.095	0.53	1	1	1	1	1	73
Arf4	-0.3	-0.23	-0.13	1	1	1	1	1	1	110
Arf5	-0.37	-0.24	-0.34	0.97	1	0.98	1	1	1	46
Arf6	-0.32	-0.15	-0.2	1	1	1	1	1	1	130
Arfgap1	-0.035	-0.026	0.14	1	1	1	1	1	1	21
Arfgap2	0.28	0.13	0.43	1	1	0.98	1	1	1	18
Arfgap3	0.79	0.49	0.035	0.079	0.74	1	0.44	1	1	2.5
Arfgef1	0.11	-0.11	-0.0096	1	1	1	1	1	1	12
Arfgef2	0.43	0.23	0.084	0.99	1	1	1	1	1	13
Arfip1	-0.026	0.35	0.2	1	0.97	1	1	1	1	2.7
Arfip2	-0.039	-0.27	0.029	1	1	1	1	1	1	13
Arfrp1	0.77	0.4	0.89	0.0087	0.99	6.5e-05	0.076	1	0.0061	18
Arg1	-0.99	-1.8	-0.73	0.31	0.059	0.46	1	0.87	1	1.6
Arg2	-1.6	0.62	-1.9	0.12	0.55	0.052	0.61	1	0.91	0.7
Arglu1	-0.76	-0.1	-0.28	0.048	1	1	0.3	1	1	42
Arhgap1	-0.016	0.03	0.12	1	1	1	1	1	1	20
Arhgap10	-0.11	-0.14	-0.13	0.99	0.98	0.98	1	1	1	5.5
Arhgap11a	-0.21	-0.11	0.054	1	1	1	1	1	1	33
Arhgap12	-0.097	-0.098	-0.26	1	1	1	1	1	1	19
Arhgap17	0.29	0.1	0.26	1	1	1	1	1	1	18
Arhgap18	-0.45	-0.38	-0.033	0.73	0.84	1	1	1	1	9.3
Arhgap19	-0.4	-0.21	-0.042	1	1	1	1	1	1	40
Arhgap20	-0.7	-0.15	-0.25	0.4	0.89	0.81	1	1	1	0.19
Arhgap21	0.17	0.13	0.19	1	1	1	1	1	1	16
Arhgap22	-1.2	-1.1	-0.28	0.014	0.023	0.88	0.11	0.48	1	13
Arhgap23	0.49	0.32	0.029	0.75	0.97	1	1	1	1	3.7
Arhgap26	-0.12	0.068	-0.41	1	1	0.86	1	1	1	2.9
Arhgap27	0.76	0.048	0.11	0.23	0.99	0.98	0.96	1	1	2.6
Arhgap28	-0.81	-0.56	-0.37	0.0075	0.62	0.99	0.067	1	1	7.9
Arhgap29	-0.47	-0.08	0.053	0.79	1	1	1	1	1	87
Arhgap30	-1.7	-1	-0.14	8.5e-06	0.056	0.96	0.00019	0.85	1	7.4
Arhgap32	-0.23	-0.29	-0.13	1	0.99	1	1	1	1	9.4
Arhgap33	0.11	0.21	-0.38	1	0.98	0.87	1	1	1	2
Arhgap35	-0.16	-0.037	-0.08	1	1	1	1	1	1	35
Arhgap36	-0.76	0.94	0.5	0.44	0.33	0.62	1	1	1	0.069
Arhgap39	-0.24	-0.25	-0.075	1	1	1	1	1	1	11
Arhgap4	0.67	0.2	-0.38	0.33	0.97	0.85	1	1	1	0.83
Arhgap42	-0.44	-0.084	-0.022	0.89	1	1	1	1	1	4.8
Arhgap44	0.95	0.17	1.4	0.012	0.99	1.2e-06	0.1	1	0.00023	4.3
Arhgap5	-0.19	-0.095	-0.18	1	1	1	1	1	1	91
Arhgap8	-0.22	-0.27	-0.045	0.86	0.83	0.97	1	1	1	2.2
Arhgap9	1.9	0.24	-0.54	2.3e-07	0.92	0.57	7.2e-06	1	1	1.6
Arhgdia	-0.41	-0.36	0.03	1	1	1	1	1	1	340
Arhgdib	0.45	0.82	0.7	0.69	0.21	0.34	1	1	1	8.1
Arhgdig	-0.52	-0.26	-0.69	0.6	0.88	0.35	1	1	1	3.4
Arhgef1	0.14	0.013	-0.048	1	1	1	1	1	1	27
Arhgef10	1	0.74	-0.37	0.036	0.26	0.8	0.24	1	1	2.4
Arhgef10l	1.2	0.83	0.11	0.0013	0.11	0.99	0.015	1	1	2.3
Arhgef11	-0.13	0.2	-0.15	1	1	1	1	1	1	21
Arhgef12	0.25	0.26	0.34	1	1	1	1	1	1	7.6
Arhgef15	-0.17	-0.017	-0.45	0.97	1	0.73	1	1	1	2.4
Arhgef16	0.14	0.38	-0.61	0.96	0.78	0.46	1	1	1	1.6
Arhgef17	-0.36	0.063	-0.16	0.97	1	1	1	1	1	4.7
Arhgef18	-0.57	-0.14	-0.29	0.54	1	0.98	1	1	1	30
Arhgef19	-0.22	-0.3	0.22	0.96	0.92	0.96	1	1	1	9.7
Arhgef2	0.21	0.14	-0.13	0.99	1	1	1	1	1	360
Arhgef25	0.84	0.11	0.54	0.047	1	0.62	0.3	1	1	34
Arhgef26	0.7	1.1	0.46	0.29	0.011	0.72	1	0.31	1	6
Arhgef28	-0.63	-0.71	0.035	0.44	0.33	0.99	1	1	1	2.8
Arhgef3	-0.79	-0.45	-0.083	0.1	0.8	1	0.54	1	1	15
Arhgef38	-0.83	0.25	0.18	0.21	0.87	0.92	0.9	1	1	1.5
Arhgef39	0.024	0.051	0.11	1	1	1	1	1	1	26
Arhgef4	1.3	0.00095	0.79	0.0011	1	0.18	0.013	1	1	0.76
Arhgef40	0.29	0.11	-0.74	0.9	0.98	0.25	1	1	1	7
Arhgef5	-1.6	-0.89	-0.45	0.00042	0.16	0.67	0.0056	1	1	1.4
Arhgef6	2.8	1.5	0.39	0.00015	0.069	0.68	0.0023	0.95	1	0.24
Arhgef7	-0.12	0.047	-0.21	1	1	1	1	1	1	130
Arhgef9	0.66	-0.46	-0.77	0.41	0.64	0.3	1	1	1	0.6
Arid1a	-0.24	-0.2	-0.1	1	1	1	1	1	1	87
Arid1b	0.022	-0.012	-0.11	1	1	1	1	1	1	6.1
Arid2	-0.54	-0.26	-0.21	0.69	1	1	1	1	1	270
Arid3a	0.34	0.49	0.13	0.96	0.77	1	1	1	1	1.8
Arid3b	0.16	0.034	-0.031	1	1	1	1	1	1	100
Arid3c	-1.1	-0.25	-0.34	0.24	0.8	0.73	0.99	1	1	0.36
Arid4a	-0.24	-0.041	-0.2	1	1	1	1	1	1	12
Arid4b	-0.093	-0.0093	-0.022	1	1	1	1	1	1	200
Arid5a	0.63	0.59	0.75	0.37	0.49	0.11	1	1	1	6.3
Arid5b	0.74	0.81	0.41	0.16	0.082	0.86	0.75	1	1	6.4
Arih1	0.13	0.11	0.058	1	1	1	1	1	1	26
Arih2	1.7	1.1	1	6.6e-17	5.7e-05	0.00038	1.1e-14	0.0056	0.025	17
Arl1	-0.47	-0.2	-0.15	0.93	1	1	1	1	1	98
Arl10	-0.11	0.14	0.098	1	1	1	1	1	1	11
Arl13b	-0.07	-0.12	-0.17	1	1	1	1	1	1	7.2
Arl14ep	-0.023	0.017	-0.025	1	1	1	1	1	1	27
Arl14epl	0.48	0.42	0.5	0.66	0.73	0.63	1	1	1	19
Arl15	-0.004	0.15	-0.14	1	1	1	1	1	1	9.6
Arl16	0.31	0.089	0.68	0.96	1	0.27	1	1	1	3
Arl2	-0.2	-0.17	-0.11	1	1	1	1	1	1	14
Arl2bp	-0.31	-0.024	-0.35	0.94	1	0.91	1	1	1	27
Arl3	-0.39	-0.18	-0.34	0.97	1	0.99	1	1	1	24
Arl4a	-0.49	-0.18	-0.0048	0.79	1	1	1	1	1	73
Arl4c	-2.5	-1.6	-0.21	1.1e-10	0.00021	0.91	7.3e-09	0.016	1	29
Arl4d	0.62	0.14	1.6	0.45	0.95	0.00018	1	1	0.013	17
Arl5a	-0.04	0.066	0.24	1	1	1	1	1	1	14
Arl5b	-0.69	-0.34	-0.19	0.11	1	1	0.55	1	1	14
Arl5c	0.87	0.47	-0.26	0.17	0.65	0.86	0.79	1	1	2.2
Arl6	-0.032	0.052	-0.49	1	1	0.82	1	1	1	17
Arl6ip1	0.14	0.083	0.29	1	1	1	1	1	1	140
Arl6ip4	0.47	0.11	0.26	0.96	1	1	1	1	1	110
Arl6ip5	0.23	0.26	-0.025	1	0.99	1	1	1	1	16
Arl6ip6	-0.22	0.065	0.0092	1	1	1	1	1	1	29
Arl8a	-0.82	-0.19	-0.57	0.015	1	0.55	0.12	1	1	20
Arl8b	-0.26	0.011	-0.025	1	1	1	1	1	1	19
Armc1	-0.37	0.1	-0.11	1	1	1	1	1	1	32
Armc10	-0.098	-0.054	0.011	1	1	1	1	1	1	73
Armc5	0.23	0.21	0.0016	1	1	1	1	1	1	71
Armc6	-0.44	-0.24	-0.052	0.8	0.97	1	1	1	1	19
Armc7	1.2	0.35	1.5	8.4e-05	0.94	6.8e-09	0.0014	1	2.3e-06	2.5
Armc8	-0.26	0.027	-0.053	1	1	1	1	1	1	280
Armc9	0.24	-0.11	-0.059	1	1	1	1	1	1	6.4
Armcx1	-0.86	-0.35	-0.51	0.014	0.97	0.72	0.11	1	1	25
Armcx2	-1	-0.68	-0.81	0.001	0.26	0.062	0.012	1	1	27
Armcx4	-0.52	-0.15	-0.23	0.7	1	1	1	1	1	13
Armcx5	-0.38	-0.26	-0.073	0.99	1	1	1	1	1	5.2
Armcx6	-1.9	-1.6	-1.3	2.7e-06	0.00012	0.0073	6.7e-05	0.01	0.24	1.8
Armt1	-0.18	-0.21	-0.076	1	1	1	1	1	1	23
Arnt	0.18	0.45	-0.097	1	0.94	1	1	1	1	80
Arnt2	-1.4	-0.89	-0.6	7.8e-09	0.014	0.44	3.4e-07	0.36	1	29
Arntl	0.54	0.39	0.23	0.64	0.93	1	1	1	1	5.5
Arntl2	-0.53	-0.94	-0.49	0.55	0.24	0.59	1	1	1	19
Arpc1a	-0.1	-0.21	-0.093	1	1	1	1	1	1	49
Arpc1b	-0.17	-0.27	-0.31	1	0.98	0.96	1	1	1	17
Arpc2	-0.14	0.018	0.054	1	1	1	1	1	1	560
Arpc3	-0.062	-0.04	-0.0047	1	1	1	1	1	1	87
Arpc4	-0.014	-0.14	0.15	1	1	1	1	1	1	53
Arpc5	0.08	0.00052	0.27	1	1	1	1	1	1	33
Arpc5l	-0.22	-0.2	0.056	1	1	1	1	1	1	120
Arpin	1.4	0.8	0.11	0.0029	0.23	0.96	0.031	1	1	0.83
Arpp19	-0.6	-0.16	-0.18	0.4	1	1	1	1	1	38
Arrb1	-0.75	-0.57	-0.96	0.27	0.53	0.077	1	1	1	2.7
Arrb2	-0.31	-0.16	-0.44	1	1	0.94	1	1	1	65
Arrdc1	-0.77	-0.66	-0.25	0.16	0.35	0.96	0.74	1	1	9.2
Arrdc2	1.4	0.63	0.43	0.00033	0.42	0.75	0.0046	1	1	12
Arrdc3	0.18	0.11	0.13	1	1	1	1	1	1	56
Arrdc4	-0.064	-0.39	0.19	0.99	0.79	0.95	1	1	1	18
Arsa	-0.31	-0.11	-0.057	0.95	1	1	1	1	1	5
Arsb	-0.49	-1	-0.97	0.6	0.15	0.19	1	1	1	0.24
Arsg	1.1	-0.27	-0.72	0.11	0.81	0.37	0.57	1	1	0.37
Arsk	2.2	0.94	1.1	7.1e-17	0.021	0.0034	1.2e-14	0.46	0.14	0.77
Art5	1.5	0.98	0.032	0.025	0.19	0.98	0.18	1	1	0.47
Artn	-0.43	-0.48	-0.43	0.66	0.61	0.65	1	1	1	1
Arv1	0.33	0.22	0.17	0.95	0.99	1	1	1	1	11
Arvcf	0.71	0.26	0.021	0.19	0.99	1	0.85	1	1	7.3
Arxes1	-0.4	-0.084	-0.071	0.93	1	1	1	1	1	9.6
Arxes2	-0.23	0.16	-0.31	1	1	0.99	1	1	1	14
As3mt	0.39	0.33	-0.043	0.91	0.96	1	1	1	1	14
Asah1	0.017	0.32	0.042	1	0.97	1	1	1	1	29
Asap1	-0.43	-0.28	-0.33	0.97	1	1	1	1	1	8.1
Asap2	-0.22	-0.11	-0.48	0.98	1	0.73	1	1	1	5.2
Asap3	1.5	0.84	-0.03	3.6e-09	0.047	1	1.7e-07	0.76	1	2.4
Asb1	-0.042	-0.15	0.37	1	1	0.95	1	1	1	11
Asb13	-0.36	-0.63	-0.23	0.8	0.43	0.91	1	1	1	0.59
Asb16	1.3	0.71	0.41	0.00096	0.3	0.78	0.012	1	1	0.93
Asb3	0.42	0.45	0.097	0.97	0.93	1	1	1	1	9.5
Asb6	0.14	-0.0038	0.47	1	1	0.88	1	1	1	20
Asb7	-0.3	-0.093	-0.12	1	1	1	1	1	1	6.9
Asb8	0.27	0.25	0.62	0.99	1	0.4	1	1	1	6.1
Ascc1	-0.14	0.035	-0.27	1	1	1	1	1	1	28
Ascc2	0.56	0.11	0.29	0.65	1	1	1	1	1	26
Ascc3	0.43	0.24	-0.03	0.97	1	1	1	1	1	15
Ascl2	-1.5	-0.58	0.3	0.01	0.5	0.78	0.086	1	1	1.5
Ascl4	0.19	-0.38	-0.075	0.84	0.69	0.94	1	1	1	0.19
Asf1a	-0.42	-0.2	-0.25	0.99	1	1	1	1	1	140
Asf1b	-0.14	0.064	-0.22	1	1	0.99	1	1	1	27
Asgr2	0.92	0.53	0.19	0.32	0.57	0.84	1	1	1	0.65
Ash1l	-0.1	0.24	-0.13	1	0.99	1	1	1	1	4.9
Ash2l	-0.049	0.11	0.15	1	1	1	1	1	1	210
Asic1	0.048	-0.11	-0.28	1	0.99	0.93	1	1	1	2.2
Asl	-0.22	-0.21	-0.18	1	1	1	1	1	1	21
Asna1	-0.44	-0.013	-0.37	0.86	1	0.95	1	1	1	210
Asns	0.56	0.29	0.023	0.58	0.98	1	1	1	1	210
Asnsd1	-0.26	-0.1	0.058	1	1	1	1	1	1	6.2
Aspa	2.2	0.23	4.1	0.052	0.85	0.00023	0.32	1	0.017	0.14
Aspg	-0.61	-0.18	0.027	0.48	0.89	0.98	1	1	1	5.3
Asph	-0.11	-0.035	0.0058	1	1	1	1	1	1	140
Asphd1	-0.11	-1.1	-0.92	0.91	0.23	0.32	1	1	1	1
Asphd2	-0.16	-0.65	-0.92	0.91	0.43	0.16	1	1	1	1.1
Aspm	0.28	0.38	-0.0082	1	0.98	1	1	1	1	27
Asprv1	-0.25	-0.41	-2.1	0.8	0.66	0.00046	1	1	0.029	0.43
Aspscr1	0.38	0.33	-0.0098	0.99	1	1	1	1	1	220
Asrgl1	0.35	-0.014	-0.063	0.92	1	1	1	1	1	11
Ass1	0.25	0.51	-0.05	0.99	0.72	1	1	1	1	13
Aste1	1	0.87	0.54	2.5e-05	0.0043	0.67	0.00047	0.15	1	3
Astn1	-3.5	-1.3	-0.11	2.1e-10	0.044	0.92	1.3e-08	0.73	1	0.28
Asun	0.29	0.12	0.025	1	1	1	1	1	1	120
Asxl1	-0.099	-0.085	0.0043	1	1	1	1	1	1	50
Asxl2	0.89	0.35	0.2	0.0078	0.97	1	0.069	1	1	11
Asxl3	-0.2	0.088	0.1	0.95	0.99	0.98	1	1	1	1.2
Atad1	-0.15	-0.17	-0.035	1	1	1	1	1	1	60
Atad2	0.12	0.24	-0.033	1	1	1	1	1	1	46
Atad2b	0.86	0.85	0.27	0.0072	0.0096	1	0.065	0.27	1	11
Atad3a	-0.11	-0.19	-0.074	1	1	1	1	1	1	63
Atad5	0.43	0.67	0.22	0.98	0.13	1	1	1	1	16
Atat1	0.21	-0.11	-0.18	0.99	1	1	1	1	1	5.7
Atcay	0.99	0.34	0.38	0.063	0.82	0.78	0.37	1	1	3.1
Ate1	0.035	0.13	0.078	1	1	1	1	1	1	17
Atf1	-0.16	-0.097	0.17	1	1	1	1	1	1	37
Atf2	-0.3	-0.055	-0.06	1	1	1	1	1	1	42
Atf3	0.85	0.25	0.0026	0.24	0.83	1	0.98	1	1	2.1
Atf4	1.4	0.9	1.1	0.00011	0.065	0.01	0.0017	0.92	0.32	190
Atf5	1.2	0.44	0.69	0.00036	0.81	0.26	0.0049	1	1	33
Atf6	0.85	0.38	0.59	0.0031	0.99	0.49	0.032	1	1	6.9
Atf6b	-0.069	-0.21	-0.25	1	1	1	1	1	1	33
Atf7	-0.19	-0.013	-0.0072	1	1	1	1	1	1	23
Atf7ip	-0.21	-0.013	-0.29	1	1	1	1	1	1	430
Atf7ip2	0.97	0.54	0.55	0.0067	0.61	0.6	0.061	1	1	6.6
Atg10	0.35	0.13	-0.22	0.84	0.98	0.94	1	1	1	1.6
Atg101	0.16	-0.014	0.17	1	1	1	1	1	1	32
Atg12	0.39	0.22	1.3	1	1	4e-20	1	1	8.9e-17	25
Atg13	0.26	0.16	0.027	1	1	1	1	1	1	19
Atg14	0.72	0.44	0.83	0.058	0.95	0.002	0.35	1	0.094	13
Atg16l1	0.47	0.35	0.3	0.94	1	1	1	1	1	120
Atg16l2	0.5	0.22	0.53	0.67	0.97	0.62	1	1	1	10
Atg2a	0.76	0.38	0.019	0.04	0.98	1	0.26	1	1	9.1
Atg2b	0.65	0.55	0.2	0.37	0.58	0.98	1	1	1	26
Atg3	0.22	0.081	0.11	1	1	1	1	1	1	15
Atg4a	0.18	0.067	0.12	0.98	0.99	0.99	1	1	1	1.2
Atg4b	0.41	0.093	0.34	0.98	1	1	1	1	1	75
Atg4c	-0.34	0.0061	-0.43	0.93	1	0.82	1	1	1	2
Atg4d	0.18	0.16	0.2	1	1	1	1	1	1	7.1
Atg5	-0.15	-0.055	0.2	1	1	1	1	1	1	22
Atg7	-0.054	-0.52	-0.095	1	0.71	1	1	1	1	4.5
Atg9a	0.47	0.19	0.23	0.8	1	0.99	1	1	1	2.6
Atg9b	0.25	0.35	0.26	0.91	0.83	0.9	1	1	1	1.5
Atic	-0.24	-0.23	-0.0042	1	1	1	1	1	1	130
Atl1	2.3	0.73	-0.079	1.1e-14	0.24	0.99	1.5e-12	1	1	0.36
Atl2	0.16	0.083	0.26	1	1	1	1	1	1	44
Atl3	-0.33	-0.037	-0.067	1	1	1	1	1	1	19
Atm	0.051	0.18	0.2	1	1	1	1	1	1	11
Atmin	-0.38	0.0092	-0.39	0.98	1	0.98	1	1	1	22
Atn1	-0.31	-0.21	-0.38	0.93	0.98	0.87	1	1	1	0.89
Atoh1	-1.8	-1.9	-0.27	0.0067	0.0045	0.78	0.061	0.16	1	0.28
Atox1	-0.44	-0.43	-0.13	0.89	0.91	1	1	1	1	120
Atp10a	-1.6	-0.83	-0.48	5e-05	0.16	0.67	0.00088	1	1	21
Atp11a	0.7	0.73	0.66	0.27	0.22	0.35	1	1	1	3.7
Atp11b	0.14	0.6	0.22	1	0.45	1	1	1	1	92
Atp11c	0.00054	0.19	0.032	1	1	1	1	1	1	12
Atp12a	0.038	-0.28	0.59	0.97	0.78	0.5	1	1	1	0.22
Atp13a1	1.2	0.99	0.041	9.9e-06	0.0026	1	0.00021	0.11	1	30
Atp13a2	0.61	0.5	0.23	0.39	0.83	1	1	1	1	11
Atp13a3	-0.059	0.17	0.1	1	1	1	1	1	1	46
Atp1a1	0.027	0.031	0.15	1	1	1	1	1	1	140
Atp1a2	-0.5	0.21	0.95	0.59	0.83	0.29	1	1	1	0.098
Atp1a3	0.32	-0.24	-0.35	0.81	0.88	0.78	1	1	1	10
Atp1a4	-0.22	-0.075	0.55	0.83	0.94	0.58	1	1	1	1.2
Atp1b1	0.37	0.27	0.25	0.92	0.98	0.98	1	1	1	31
Atp1b2	0.56	0.12	0.86	0.53	0.94	0.19	1	1	1	2.9
Atp1b3	-0.074	0.075	0.23	1	1	1	1	1	1	53
Atp2a2	-0.092	-0.057	0.018	1	1	1	1	1	1	95
Atp2a3	0.075	-0.31	-0.063	0.97	0.81	0.97	1	1	1	1.8
Atp2b1	-0.59	-0.29	0.049	0.46	1	1	1	1	1	77
Atp2b4	-0.12	0.61	0.79	0.97	0.46	0.22	1	1	1	0.44
Atp2c1	-0.37	-0.056	0.032	1	1	1	1	1	1	40
Atp4a	0.92	-0.49	0.69	0.28	0.59	0.44	1	1	1	0.52
Atp5a1	-0.26	-0.21	-0.16	1	1	1	1	1	1	580
Atp5b	-0.32	-0.19	-0.089	1	1	1	1	1	1	1300
Atp5c1	-0.4	-0.18	-0.05	1	1	1	1	1	1	190
Atp5d	-0.2	-0.18	-0.13	1	1	1	1	1	1	150
Atp5e	-0.46	-0.23	-0.26	0.93	1	1	1	1	1	230
Atp5f1	-0.36	0.092	-0.18	1	1	1	1	1	1	110
Atp5g1	-0.06	-0.0099	0.23	0.96	0.99	0.83	1	1	1	0.87
Atp5g2	0.057	-0.28	-0.2	0.95	0.77	0.84	1	1	1	1.6
Atp5g3	-0.52	-0.3	-0.034	0.83	1	1	1	1	1	410
Atp5h	-0.3	-0.032	-0.053	0.94	1	1	1	1	1	67
Atp5j	0.0027	0.021	-0.02	1	1	1	1	1	1	130
Atp5j2	-0.31	-0.022	-0.024	1	1	1	1	1	1	97
Atp5k	-0.51	-0.19	-0.13	0.76	1	1	1	1	1	150
Atp5o	-0.24	-0.035	-0.18	1	1	1	1	1	1	240
Atp5s	-0.52	-0.027	-0.46	0.65	1	0.77	1	1	1	4
Atp5sl	0.11	-0.059	-0.097	1	1	1	1	1	1	25
Atp6ap1	-0.26	-0.19	0.06	1	1	1	1	1	1	24
Atp6ap2	-0.19	0.0091	0.085	1	1	1	1	1	1	67
Atp6v0a1	-0.32	-0.26	-0.095	1	1	1	1	1	1	14
Atp6v0a2	0.5	0.2	0.26	0.9	1	1	1	1	1	330
Atp6v0a4	0.77	0.86	0.78	0.4	0.33	0.39	1	1	1	0.7
Atp6v0b	0.026	-0.11	0.11	1	1	1	1	1	1	52
Atp6v0c	0.31	-0.13	0.37	0.83	0.95	0.78	1	1	1	0.94
Atp6v0d1	-0.065	0.12	0.026	1	1	1	1	1	1	47
Atp6v0e	-0.25	-0.29	0.11	1	1	1	1	1	1	65
Atp6v0e2	0.3	-0.098	0.15	0.94	1	0.99	1	1	1	6.8
Atp6v1a	-0.34	-0.075	-0.046	1	1	1	1	1	1	52
Atp6v1b2	-0.42	-0.033	-0.22	0.87	1	0.99	1	1	1	91
Atp6v1c1	-0.074	-0.029	-0.00076	1	1	1	1	1	1	47
Atp6v1c2	-2.5	-2.1	-0.5	0.0014	0.0091	0.6	0.016	0.26	1	1
Atp6v1d	-0.11	-0.03	0.13	1	1	1	1	1	1	19
Atp6v1e1	-0.26	-0.17	0.022	1	1	1	1	1	1	34
Atp6v1f	-0.6	-0.39	-0.23	0.46	0.96	1	1	1	1	60
Atp6v1g1	-0.46	-0.17	-0.07	0.9	1	1	1	1	1	24
Atp6v1g2	-0.043	-0.39	-0.012	0.97	0.71	0.99	1	1	1	0.67
Atp6v1h	0.21	0.019	0.027	1	1	1	1	1	1	68
Atp7a	-0.12	-0.05	-0.21	1	1	1	1	1	1	3.9
Atp7b	-0.29	-0.27	-0.35	0.88	0.89	0.82	1	1	1	0.52
Atp8a1	1.2	0.15	0.38	0.00047	0.99	0.88	0.0062	1	1	2.1
Atp8b1	-2.9	-2.2	-0.38	0.0047	0.034	0.73	0.046	0.62	1	0.32
Atp8b2	0.5	0.67	0.3	0.8	0.18	1	1	1	1	10
Atp8b3	1.9	0.9	0.42	3.5e-05	0.16	0.7	0.00064	1	1	0.66
Atp8b5	1.1	-0.042	1.8	0.066	0.98	0.00031	0.38	1	0.021	1.6
Atp9a	0.89	0.66	0.07	0.01	0.27	1	0.088	1	1	6.4
Atp9b	0.81	0.3	0.44	0.00016	1	0.99	0.0024	1	1	8.2
Atpaf1	-0.24	-0.092	0.015	1	1	1	1	1	1	22
Atpaf2	0.95	0.29	0.28	2.5e-07	1	1	7.7e-06	1	1	17
Atpif1	-0.56	-0.21	-0.18	0.6	1	1	1	1	1	410
Atr	0.32	0.34	-0.24	1	1	1	1	1	1	50
Atraid	0.27	0.42	0.28	1	0.92	1	1	1	1	28
Atrn	0.28	0.39	0.07	1	0.98	1	1	1	1	3.2
Atrnl1	0.6	0.12	0.78	0.44	1	0.067	1	1	1	1.4
Atrx	0.23	0.26	-0.0074	1	1	1	1	1	1	42
Atxn1	-0.65	-0.15	1.1	0.45	0.88	0.12	1	1	1	0.086
Atxn10	-0.37	-0.1	-0.16	1	1	1	1	1	1	110
Atxn1l	-0.82	-0.36	-0.68	0.046	0.95	0.24	0.29	1	1	6.2
Atxn2	-0.068	-0.05	-0.12	1	1	1	1	1	1	280
Atxn2l	0.15	0.058	0.0084	1	1	1	1	1	1	98
Atxn3	0.067	0.12	0.094	1	1	1	1	1	1	18
Atxn7	0.18	-0.073	0.46	1	1	0.78	1	1	1	1.4
Atxn7l1	0.51	0.47	-0.012	0.68	0.77	1	1	1	1	12
Atxn7l2	-0.089	-0.098	-0.024	1	1	1	1	1	1	11
Atxn7l3	0.03	-0.077	0.22	1	1	1	1	1	1	70
Atxn7l3b	-0.45	-0.075	-0.065	0.98	1	1	1	1	1	45
AU015836	1.9	1.5	0.95	0.0047	0.034	0.23	0.046	0.62	1	0.62
AU018091	0.64	0.43	0.24	0.37	0.85	0.99	1	1	1	38
AU019823	0.79	0.085	0.99	0.0052	1	3.6e-07	0.049	1	8e-05	14
AU019990	0.89	2.6	-1.3	0.43	0.017	0.26	1	0.39	1	0.14
AU020206	-0.64	-0.28	0.18	0.36	0.97	0.99	1	1	1	7.9
AU022252	0.25	-0.012	0.057	1	1	1	1	1	1	11
AU022751	-1.2	-0.3	-1.2	0.029	0.81	0.034	0.2	1	0.68	3.1
AU040320	-0.039	-0.027	-0.11	1	1	1	1	1	1	3.6
AU041133	0.37	0.48	0.57	0.79	0.66	0.53	1	1	1	0.74
Auh	0.087	-0.0077	0.43	1	1	0.85	1	1	1	12
Aunip	-0.21	-0.078	-0.24	1	1	1	1	1	1	27
Aup1	0.38	0.088	0.2	0.98	1	1	1	1	1	29
Aurka	-0.079	-0.097	0.11	1	1	1	1	1	1	95
Aurkaip1	0.21	-0.066	0.39	1	1	1	1	1	1	140
Aurkb	-0.25	-0.16	-0.12	1	1	1	1	1	1	62
Auts2	-1.1	-0.48	-0.25	7.7e-06	0.82	1	0.00017	1	1	8.5
Aven	-0.015	-0.12	-0.076	1	1	1	1	1	1	10
Avil	0.72	0.11	0.23	0.38	0.92	0.82	1	1	1	0.4
Avl9	0.081	0.087	0.36	1	1	0.99	1	1	1	41
Avpi1	0.64	0.68	0.21	0.36	0.27	0.99	1	1	1	43
Avpr1a	0.11	-0.58	0.81	0.91	0.54	0.37	1	1	1	0.27
AW146154	-0.019	0.13	-0.45	1	1	0.87	1	1	1	2.2
AW209491	-0.37	-0.15	-0.28	0.98	1	1	1	1	1	27
AW549877	-0.44	-0.23	-0.03	0.95	1	1	1	1	1	18
AW551984	-2.1	-1.2	-0.37	2.7e-05	0.032	0.73	0.00051	0.6	1	0.68
AW554918	1.3	0.72	0.56	8.5e-08	0.16	0.56	2.9e-06	1	1	11
AW822073	-0.27	1.6	-0.92	0.82	0.17	0.43	1	1	1	0.095
Awat2	1.1	-0.75	0.29	0.031	0.27	0.86	0.21	1	1	1.2
Axdnd1	-0.94	-0.46	-0.51	0.28	0.62	0.58	1	1	1	0.34
Axin1	-0.12	-0.12	-0.089	1	1	1	1	1	1	24
Axin2	0.31	0.63	0.06	0.92	0.42	1	1	1	1	3.4
Axl	1.3	1.4	0.086	0.01	0.0078	0.96	0.086	0.23	1	0.35
Azi2	0.13	0.2	0.27	1	1	1	1	1	1	41
Azin1	0.48	0.58	0.4	0.94	0.51	1	1	1	1	65
Azin2	0.84	0.47	-0.49	0.13	0.7	0.66	0.63	1	1	6.7
B020004J07Rik	-0.35	1.1	-0.18	0.78	0.36	0.88	1	1	1	0.16
B130046B21Rik	1.2	-0.17	0.66	0.16	0.86	0.47	0.74	1	1	0.11
B230118H07Rik	-0.35	-0.022	-0.12	0.96	1	1	1	1	1	5.9
B230208H11Rik	0.45	0.14	-0.57	0.64	0.9	0.51	1	1	1	0.91
B230217C12Rik	0.62	0.36	-0.58	0.45	0.8	0.51	1	1	1	2.6
B230217O12Rik	0.15	-0.2	0.39	0.88	0.84	0.68	1	1	1	0.45
B230219D22Rik	-0.56	-0.31	-0.32	0.63	1	1	1	1	1	27
B230307C23Rik	-0.32	-0.21	-0.3	0.95	0.99	0.95	1	1	1	3.1
B230354K17Rik	0.12	0.22	0.097	1	1	1	1	1	1	7.2
B2m	-0.39	-0.56	-1.4	0.76	0.54	0.0014	1	1	0.071	3.3
B3galnt1	1.3	1.4	-0.32	0.016	0.0066	0.8	0.12	0.21	1	2.4
B3galnt2	0.12	0.074	0.39	1	1	0.97	1	1	1	15
B3galt1	-0.91	-0.93	-0.47	0.17	0.16	0.63	0.78	1	1	8.7
B3galt4	0.27	0.15	-0.13	0.95	0.99	0.99	1	1	1	2.2
B3galt6	0.024	-0.073	0.28	1	1	0.97	1	1	1	3.4
B3gat3	0.27	-0.04	-0.16	1	1	1	1	1	1	11
B3glct	-0.37	-0.089	0.5	0.83	0.98	0.65	1	1	1	2
B3gnt3	1.2	0.035	0.19	0.22	0.97	0.85	0.94	1	1	0.15
B3gnt5	-0.29	-0.39	-0.37	1	0.96	0.97	1	1	1	16
B3gnt7	-0.33	-0.37	-0.12	0.96	0.92	1	1	1	1	98
B3gnt8	0.78	0.78	-0.51	0.42	0.41	0.6	1	1	1	0.26
B3gnt9	-0.27	-0.23	-0.33	0.83	0.87	0.78	1	1	1	0.68
B3gntl1	1.2	0.4	0.99	2.8e-10	0.97	1.1e-05	1.6e-08	1	0.0015	5.2
B4galnt1	0.69	-0.42	-0.31	0.35	0.74	0.85	1	1	1	2.6
B4galnt2	1.2	0.33	-0.053	0.12	0.73	0.96	0.62	1	1	1
B4galnt3	0.95	0.58	0.86	0.0041	0.51	0.022	0.041	1	0.52	14
B4galnt4	0.89	0.37	0.072	0.051	0.87	1	0.32	1	1	5.4
B4galt1	-0.036	0.064	0.17	1	1	1	1	1	1	11
B4galt2	0.16	0.13	-0.14	1	1	1	1	1	1	3.6
B4galt3	-0.11	-0.21	0.021	1	1	1	1	1	1	19
B4galt4	0.47	0.33	-0.41	0.69	0.87	0.78	1	1	1	6.5
B4galt5	0.43	0.098	0.33	0.92	1	0.99	1	1	1	13
B4galt6	0.98	0.67	0.48	0.0031	0.27	0.77	0.032	1	1	15
B4galt7	0.71	0.22	0.68	0.15	1	0.22	0.72	1	1	4.3
B4gat1	0.12	-0.088	-0.42	1	1	0.9	1	1	1	5.9
B9d1	-0.43	-0.5	-0.34	0.92	0.8	0.99	1	1	1	55
B9d2	0.26	0.13	0.062	0.98	1	1	1	1	1	5.4
Babam1	-0.5	-0.077	-0.3	0.74	1	0.98	1	1	1	50
Bace1	0.28	0.032	0.27	0.99	1	0.99	1	1	1	3.4
Bach1	-0.4	-0.42	0.28	0.93	0.91	0.99	1	1	1	11
Bach2	-1.2	-0.22	-0.68	0.016	0.89	0.38	0.13	1	1	0.32
Bad	-0.049	-0.15	-0.16	1	1	1	1	1	1	9.4
Bag1	0.0052	0.0007	0.0021	1	1	1	1	1	1	90
Bag2	-0.76	-0.88	-1.6	0.21	0.08	4.2e-06	0.89	1	0.00065	2.9
Bag3	-0.27	-0.12	0.17	1	1	1	1	1	1	26
Bag4	-0.81	-0.2	-0.3	0.027	1	0.99	0.19	1	1	27
Bag5	-0.017	0.033	-0.049	1	1	1	1	1	1	9.7
Bag6	-0.014	-0.12	-0.032	1	1	1	1	1	1	110
Bahcc1	-0.89	-1.2	-0.91	0.04	0.00065	0.03	0.26	0.038	0.64	68
Bahd1	-1.6	-1.1	-0.44	3.2e-07	0.0068	0.76	9.6e-06	0.21	1	44
Baiap2	0.15	0.33	-0.17	1	0.94	0.99	1	1	1	32
Baiap2l1	-0.8	-0.24	0.084	0.15	0.95	0.99	0.73	1	1	2.1
Baiap2l2	0.81	-0.062	-0.11	0.41	0.95	0.91	1	1	1	0.19
Baiap3	2.4	1.7	0.68	0.0028	0.047	0.47	0.03	0.76	1	0.26
Bak1	-0.051	-0.037	-0.17	1	1	1	1	1	1	34
Bambi	-0.034	-0.23	0.0049	1	1	1	1	1	1	2.2
Banf1	-0.31	-0.26	-0.27	1	1	1	1	1	1	310
Banp	-0.57	-0.37	-0.11	0.56	0.98	1	1	1	1	64
Bap1	0.46	0.08	0.099	1	1	1	1	1	1	41
Bard1	0.37	0.21	-0.1	1	1	1	1	1	1	15
Barx1	-2	-0.39	-1.6	0.04	0.71	0.1	0.26	1	1	0.33
Barx2	-2.3	-2.3	-0.027	0.0071	0.0088	0.98	0.064	0.26	1	0.39
Basp1	-0.37	-0.48	-0.34	0.92	0.76	0.95	1	1	1	170
Batf3	-0.92	-0.89	-1.3	0.39	0.41	0.21	1	1	1	1.2
Bax	-0.11	-0.022	0.052	1	1	1	1	1	1	320
Baz1a	-0.68	-0.17	-0.073	0.35	0.95	0.98	1	1	1	3.5
Baz1b	-0.041	0.073	0.085	1	1	1	1	1	1	54
Baz2a	-0.046	0.035	-0.1	1	1	1	1	1	1	150
Baz2b	0.56	0.89	0.069	0.56	0.028	1	1	0.55	1	3.8
Bbc3	-0.4	0.23	-0.64	0.89	0.99	0.37	1	1	1	70
Bbip1	-0.32	-0.11	0.065	0.99	1	1	1	1	1	5.3
Bbs1	1.1	0.76	0.71	0.0014	0.16	0.24	0.017	1	1	1.8
Bbs10	-0.15	-0.42	-0.23	0.99	0.81	0.97	1	1	1	3.4
Bbs12	-0.87	-0.018	-0.33	0.016	1	0.97	0.12	1	1	3.2
Bbs2	0.49	0.31	-0.25	0.73	0.97	0.99	1	1	1	7.9
Bbs4	1.1	0.46	0.96	5.4e-06	0.86	0.00073	0.00013	1	0.041	7.3
Bbs5	0.19	-0.045	-0.054	1	1	1	1	1	1	7.6
Bbs7	0.36	0.35	-0.32	0.91	0.92	0.94	1	1	1	2.2
Bbs9	-0.083	-0.021	-0.013	1	1	1	1	1	1	4.6
Bbx	-0.092	-0.14	0.19	1	1	1	1	1	1	11
BC002059	-0.12	-0.16	-0.036	1	1	1	1	1	1	10
BC003331	0.6	0.19	0.55	0.44	1	0.66	1	1	1	6.8
BC003965	-0.41	-0.31	-0.069	0.98	1	1	1	1	1	15
BC004004	0.28	-0.014	0.33	1	1	1	1	1	1	8.9
BC005537	0.23	0.22	0.49	1	1	0.97	1	1	1	73
BC005561	1.6	1.7	0.86	5.4e-14	1.2e-16	0.013	6.2e-12	1.8e-13	0.37	3.2
BC005624	0.16	0.07	-0.0078	1	1	1	1	1	1	18
BC017158	0.56	-0.049	0.28	0.59	1	0.99	1	1	1	4.1
BC017643	0.18	0.13	0.57	1	1	0.57	1	1	1	7.1
BC022687	0.45	0.19	0.12	0.67	0.91	0.95	1	1	1	2.1
BC024978	-0.15	-0.14	0.27	1	1	1	1	1	1	2.6
BC025920	-0.024	-0.036	-0.16	0.99	0.99	0.95	1	1	1	6
BC026585	0.66	0.45	0.28	0.34	0.76	0.95	1	1	1	4.4
BC028528	0.84	1	0.25	0.16	0.042	0.9	0.75	0.71	1	2.9
BC029214	3.4	1.6	1.7	5e-15	0.0012	0.00068	7e-13	0.062	0.039	0.73
BC029722	-0.0014	-0.11	-0.059	1	1	1	1	1	1	6.6
BC030336	-0.73	-0.39	-0.29	0.16	0.91	0.98	0.74	1	1	40
BC030499	1.4	0.68	1.2	0.057	0.43	0.093	0.35	1	1	0.57
BC030867	-0.057	0.12	-0.09	1	1	1	1	1	1	12
BC031181	-0.23	-0.34	0.091	1	0.99	1	1	1	1	34
BC034090	0.011	0.021	0.12	1	0.99	0.94	1	1	1	1.2
BC037034	-0.034	-0.011	0.07	1	1	1	1	1	1	6.9
BC048403	0.018	-0.16	-0.15	1	1	1	1	1	1	9.5
BC048679	0.97	1.5	0.46	0.36	0.16	0.67	1	1	1	0.096
BC051019	1.2	0.67	1.4	0.065	0.42	0.014	0.38	1	0.39	0.92
BC052040	0.33	0.22	0.26	1	1	1	1	1	1	13
BC055324	-0.18	-0.045	-0.089	1	1	1	1	1	1	35
BC067074	0.16	-0.44	-0.22	0.93	0.69	0.9	1	1	1	1.8
BC068281	-0.28	-0.24	-0.32	0.99	0.99	0.97	1	1	1	4.2
BC080695	-1.9	1.4	-0.48	0.074	0.2	0.67	0.42	1	1	0.21
BC147527	-1.1	-0.48	-0.26	0.37	0.71	0.84	1	1	1	0.7
Bcam	0.11	-0.16	-0.03	1	0.99	1	1	1	1	60
Bcap29	-0.54	-0.26	-0.44	0.59	0.93	0.75	1	1	1	3.4
Bcap31	0.35	0.2	0.18	1	1	1	1	1	1	73
Bcar1	-0.39	-0.3	-0.34	0.95	0.99	0.98	1	1	1	65
Bcar3	-0.44	0.089	-0.054	0.8	1	1	1	1	1	33
Bcas1	-1.3	-0.46	-0.24	0.0068	0.67	0.89	0.062	1	1	2.2
Bcas2	-0.098	0.18	-0.039	1	1	1	1	1	1	110
Bcas3	0.19	0.19	0.0052	1	1	1	1	1	1	12
Bcat1	0.42	0.37	0.46	0.93	0.97	0.86	1	1	1	60
Bcat2	-0.9	-0.59	-0.51	0.00018	0.5	0.79	0.0027	1	1	87
Bccip	-0.14	-0.2	-0.27	1	1	1	1	1	1	150
Bcdin3d	0.54	0.26	0.14	0.64	0.99	1	1	1	1	9.6
Bche	-0.14	0.0087	-0.43	0.96	1	0.72	1	1	1	0.42
Bckdha	0.61	0.21	0.39	0.39	1	0.97	1	1	1	72
Bckdhb	-0.54	-0.083	-0.39	0.75	1	1	1	1	1	39
Bckdk	-0.21	-0.11	-0.045	1	1	1	1	1	1	23
Bcl10	-0.31	-0.025	-0.12	1	1	1	1	1	1	18
Bcl11a	-2.5	-1.5	-0.65	7.4e-10	0.002	0.41	3.9e-08	0.089	1	21
Bcl11b	-2.8	-2.3	-1.5	2.4e-05	0.00065	0.039	0.00047	0.038	0.75	0.55
Bcl2l1	-0.36	-0.19	-0.12	0.99	1	1	1	1	1	23
Bcl2l11	-0.66	-0.47	-0.11	0.28	0.82	1	1	1	1	11
Bcl2l12	0.43	0.12	-0.02	0.9	1	1	1	1	1	11
Bcl2l13	-0.098	-0.04	0.17	1	1	1	1	1	1	300
Bcl2l14	0.21	0.2	-0.2	0.88	0.89	0.89	1	1	1	1.2
Bcl2l2	0.13	-0.093	0.015	1	1	1	1	1	1	5.9
Bcl3	1.8	1.6	1.4	0.005	0.02	0.052	0.048	0.44	0.91	2.2
Bcl6	-0.29	-0.64	0.51	0.78	0.45	0.57	1	1	1	0.16
Bcl6b	-1.2	-0.88	-1.2	0.01	0.13	0.0076	0.087	1	0.25	6.1
Bcl7a	-0.02	0.14	-0.4	1	1	0.97	1	1	1	7.1
Bcl7b	0.86	0.28	0.88	0.00033	1	0.00019	0.0046	1	0.014	14
Bcl7c	-0.8	-0.3	-0.37	0.015	1	0.99	0.12	1	1	6.4
Bcl9	-0.65	-0.3	-0.17	0.28	1	1	1	1	1	12
Bcl9l	-0.53	-0.16	0.27	0.65	1	0.98	1	1	1	3.5
Bclaf1	0.18	0.085	-0.094	1	1	1	1	1	1	170
Bco2	0.54	-0.78	0.76	0.58	0.42	0.43	1	1	1	0.066
Bcor	-0.64	-0.29	0.25	0.31	0.99	1	1	1	1	14
Bcorl1	-1.6	-0.82	-0.47	2e-08	0.099	0.74	8e-07	1	1	3.8
Bcr	-0.23	-0.4	0.14	1	0.96	1	1	1	1	6.6
Bcs1l	0.41	0.24	-0.24	0.96	1	1	1	1	1	9
Bdh1	0.023	0.081	-0.23	1	1	0.99	1	1	1	16
Bdh2	1.3	0.71	-1	0.025	0.37	0.13	0.18	1	1	6.5
Bdnf	-0.98	-0.86	0.51	0.16	0.25	0.58	0.76	1	1	0.91
Bdp1	0.48	0.55	0.4	0.85	0.62	0.96	1	1	1	13
Becn1	0.68	-0.0033	0.37	0.039	1	1	0.26	1	1	17
Begain	-1.3	-0.12	-0.24	0.04	0.92	0.83	0.26	1	1	0.67
Bend3	-0.35	-0.28	0.36	0.95	0.99	0.95	1	1	1	46
Bend4	-0.18	-0.18	0.083	1	1	1	1	1	1	31
Bend5	-0.32	-0.58	0.59	0.88	0.51	0.49	1	1	1	3
Bend6	0.4	-0.8	-1.1	0.68	0.29	0.097	1	1	1	0.53
Bend7	-0.7	-0.16	0.053	0.38	0.9	0.97	1	1	1	0.43
Best1	1.4	1	0.29	0.064	0.19	0.76	0.37	1	1	0.53
Bet1	-0.13	0.19	-0.048	1	1	1	1	1	1	14
Bet1l	0.33	0.23	0.53	0.99	1	0.68	1	1	1	7.4
Bex1	-0.59	-0.33	-0.47	0.48	1	0.89	1	1	1	270
Bex2	-0.31	0.00013	-0.51	0.96	1	0.69	1	1	1	49
Bex3	-0.32	-0.17	-0.17	1	1	1	1	1	1	230
Bex4	-0.79	-0.52	-0.69	0.092	0.67	0.26	0.49	1	1	21
Bfar	0.4	0.002	0.51	1	1	0.86	1	1	1	11
Bfsp1	-1.1	-1.1	0.53	0.16	0.15	0.56	0.73	1	1	0.72
Bglap3	2.3	1.1	2.5	0.00019	0.16	3.5e-05	0.0028	1	0.0038	1.1
Bgn	-0.36	-0.35	0.055	0.73	0.74	0.96	1	1	1	0.62
Bhlha15	0.54	0.32	0.37	0.54	0.77	0.72	1	1	1	1.2
Bhlhb9	-0.66	-0.34	-0.38	0.17	1	1	0.78	1	1	13
Bhlhe22	0.64	0.47	1.3	0.54	0.65	0.21	1	1	1	0.041
Bhlhe40	-0.28	-0.35	-0.51	0.86	0.79	0.6	1	1	1	6.5
Bhmt	1.9	1.6	0.35	0.091	0.16	0.76	0.49	1	1	0.013
Bhmt2	2.8	1.6	1	0.00056	0.063	0.25	0.0072	0.91	1	0.04
Bicc1	-0.43	-0.47	-0.33	0.72	0.66	0.83	1	1	1	0.69
Bicd1	-0.4	-0.27	-0.58	0.91	0.99	0.52	1	1	1	3.5
Bicd2	-0.24	-0.1	-0.073	1	1	1	1	1	1	6.1
Bid	-0.23	-0.48	0.024	1	0.8	1	1	1	1	22
Bik	-0.49	-0.48	-0.094	0.6	0.62	0.94	1	1	1	1.5
Bin1	-0.35	-0.5	-0.2	0.91	0.69	0.99	1	1	1	15
Bin2	0.16	0.17	-0.28	0.98	0.97	0.92	1	1	1	10
Bin3	-0.22	-0.37	0.15	1	0.96	1	1	1	1	6.6
Birc2	-0.16	0.054	-0.13	1	1	1	1	1	1	17
Birc3	0.16	-0.2	-0.45	0.98	0.97	0.74	1	1	1	1.4
Birc5	0.083	0.043	0.26	1	1	1	1	1	1	120
Birc6	0.34	0.42	0.025	0.92	0.83	1	1	1	1	23
Birc7	-0.56	0.48	-1.9	0.57	0.63	0.032	1	1	0.66	0.15
Bivm	-0.5	-0.26	-0.4	0.83	1	0.98	1	1	1	48
Blcap	0.07	-0.092	0.042	1	1	1	1	1	1	13
Blm	0.6	0.54	0.079	0.4	0.77	1	1	1	1	180
Blmh	-0.21	-0.21	-0.14	1	1	1	1	1	1	350
Blnk	0.94	0.18	-0.36	0.18	0.88	0.72	0.82	1	1	0.53
Bloc1s2	0.11	0.36	0.36	1	0.92	0.91	1	1	1	12
Bloc1s3	-0.16	-0.39	-0.22	1	0.94	1	1	1	1	2.9
Bloc1s4	-0.34	-0.31	-0.17	0.99	1	1	1	1	1	13
Bloc1s5	0.033	-0.032	0.17	1	1	1	1	1	1	5.2
Bloc1s6	0.3	0.18	0.022	1	1	1	1	1	1	9.8
Blvra	-0.27	0.095	-0.14	0.98	1	1	1	1	1	4.9
Blvrb	0.21	0.15	0.48	0.99	1	0.77	1	1	1	30
Blzf1	0.012	0.008	0.066	1	1	1	1	1	1	10
Bmf	-0.67	-0.48	0.023	0.35	0.68	1	1	1	1	10
Bmi1	-0.83	-0.35	-0.23	0.06	0.93	0.99	0.36	1	1	9.7
Bmp1	0.7	-0.27	-0.37	0.36	0.83	0.75	1	1	1	0.48
Bmp2k	-0.12	0.11	-0.11	1	1	1	1	1	1	3.4
Bmp4	2.8	2.6	0.58	5.7e-10	1.3e-08	0.51	3.1e-08	5.7e-06	1	1.5
Bmp6	-0.29	-0.56	-0.2	0.79	0.53	0.86	1	1	1	0.57
Bmp7	-0.59	0.49	-0.77	0.5	0.63	0.26	1	1	1	0.46
Bmp8a	2	0.79	1.2	1.4e-05	0.28	0.031	0.0003	1	0.65	0.52
Bmp8b	0.85	0.18	-0.49	0.24	0.89	0.6	0.98	1	1	0.44
Bmpr1a	-0.52	-0.13	-0.17	0.82	1	1	1	1	1	25
Bmpr1b	-2	-1.7	-1.9	0.00056	0.0048	0.00081	0.0072	0.16	0.045	0.2
Bmpr2	-0.29	-0.21	-0.58	0.96	0.99	0.51	1	1	1	3.2
Bms1	-0.042	-0.07	-0.21	1	1	1	1	1	1	70
Bmt2	-0.34	-0.14	-0.0019	0.98	1	1	1	1	1	9.9
Bmyc	-0.82	-0.77	-1	0.093	0.14	0.0087	0.5	1	0.28	10
Bnc2	-0.18	-0.015	-0.15	1	1	1	1	1	1	13
Bnip1	-0.15	-0.1	-0.11	1	1	1	1	1	1	23
Bnip2	-0.23	-0.14	-0.13	1	1	1	1	1	1	31
Bnip3	-0.87	-0.34	0.058	0.14	0.82	0.98	0.69	1	1	24
Bnip3l	-0.59	-0.093	-0.046	0.5	1	1	1	1	1	20
Bnipl	-1.1	-0.77	-0.33	0.059	0.3	0.78	0.35	1	1	2.1
Boc	0.63	0.61	-0.21	0.43	0.47	0.91	1	1	1	0.73
Bod1	-0.049	-0.19	0.31	1	1	1	1	1	1	33
Bod1l	-0.21	-0.042	0.071	1	1	1	1	1	1	18
Bok	-0.64	-0.24	-0.87	0.41	0.92	0.13	1	1	1	12
Bola1	-0.27	0.035	-0.26	1	1	1	1	1	1	22
Bola2	0.015	-0.25	0.081	1	1	1	1	1	1	62
Bola3	-0.42	-0.19	-0.23	0.84	0.99	0.98	1	1	1	16
Boll	1	-0.1	-0.12	0.13	0.93	0.92	0.64	1	1	2.9
Bop1	-0.088	-0.26	0.0075	1	1	1	1	1	1	81
Bora	0.11	0.012	-0.14	1	1	1	1	1	1	21
Borcs5	-0.028	-0.29	-0.39	1	0.96	0.88	1	1	1	11
Borcs6	-0.35	-0.57	-0.15	0.94	0.55	1	1	1	1	4.9
Borcs7	-0.12	-0.12	0.26	1	1	0.99	1	1	1	3.3
Borcs8	0.021	-0.055	-0.012	1	1	1	1	1	1	22
Bpgm	-0.1	-0.22	-0.29	1	1	0.98	1	1	1	11
Bphl	0.62	-0.29	-0.076	0.43	0.91	0.99	1	1	1	8.9
Bpifb4	-3	-0.84	-0.64	0.00019	0.36	0.5	0.0028	1	1	0.55
Bpifb5	1.7	2	2	0.052	0.015	0.017	0.32	0.38	0.43	0.035
Bpnt1	-0.13	0.25	0.045	1	0.98	1	1	1	1	24
Bptf	-0.36	-0.098	-0.047	0.99	1	1	1	1	1	56
Braf	-0.18	-0.19	-0.024	1	1	1	1	1	1	20
Brap	0.35	0.1	0.24	1	1	1	1	1	1	10
Brat1	0.25	0.088	-0.0073	1	1	1	1	1	1	8.1
Brca1	0.49	0.26	0.048	0.92	1	1	1	1	1	26
Brca2	-0.18	0.11	-0.3	1	1	0.98	1	1	1	120
Brcc3	-0.25	-0.021	-0.19	1	1	1	1	1	1	10
Brd1	0.078	0.063	-0.18	1	1	1	1	1	1	24
Brd2	1.3	0.66	0.93	3.3e-21	0.12	9.6e-08	9.5e-19	1	2.3e-05	120
Brd3	-0.024	-0.046	0.11	1	1	1	1	1	1	36
Brd4	0.74	0.27	0.33	0.026	1	1	0.19	1	1	49
Brd7	-0.34	-0.035	-0.33	0.95	1	0.96	1	1	1	34
Brd8	0.23	0.13	-0.075	1	1	1	1	1	1	51
Brd9	0.22	-0.081	0.027	1	1	1	1	1	1	18
Brdt	0.96	-0.18	0.039	0.15	0.89	0.98	0.72	1	1	0.57
Bre	-0.23	-0.1	-0.33	1	1	1	1	1	1	34
Brf1	0.65	0.18	0.11	0.36	0.99	1	1	1	1	9.3
Brf2	-0.031	0.11	0.019	1	1	1	1	1	1	12
Bri3	-0.46	0.046	-0.32	0.82	1	0.98	1	1	1	12
Bri3bp	-0.6	-0.28	-0.2	0.42	1	1	1	1	1	13
Brinp1	-0.87	-0.024	-0.57	0.24	0.98	0.52	0.98	1	1	0.3
Brinp2	-0.99	-1	-0.16	0.17	0.14	0.88	0.77	1	1	0.4
Brip1	0.28	0.23	-0.24	1	1	1	1	1	1	4.3
Brix1	-0.33	-0.19	-0.13	1	1	1	1	1	1	87
Brk1	0.11	0.046	0.33	1	1	1	1	1	1	69
Brms1	0.05	-0.1	0.13	1	1	1	1	1	1	31
Brms1l	-0.52	-0.2	-0.25	0.76	1	1	1	1	1	14
Brox	0.31	0.0059	0.31	1	1	1	1	1	1	8.5
Brpf1	-0.013	-0.047	-0.14	1	1	1	1	1	1	20
Brpf3	0.65	0.56	0.48	0.32	0.57	0.78	1	1	1	11
Brsk1	0.58	0.26	0.2	0.53	1	1	1	1	1	12
Brsk2	-1.4	-1.3	0.67	0.1	0.14	0.48	0.54	1	1	0.65
Brwd1	0.81	0.46	0.32	0.011	0.91	1	0.09	1	1	15
Brwd3	-0.78	-0.53	-0.31	0.048	0.67	0.99	0.3	1	1	7
Bscl2	-0.035	-0.16	0.18	1	1	1	1	1	1	74
Bsdc1	0.18	-0.03	0.14	1	1	1	1	1	1	15
Bsg	-0.24	-0.064	0.29	1	1	1	1	1	1	230
Bspry	-0.85	-0.89	-0.78	0.12	0.088	0.2	0.62	1	1	6
Bst1	1.4	0.96	0.64	0.045	0.21	0.45	0.29	1	1	0.77
Bst2	-1.7	-0.96	-0.26	0.00013	0.097	0.87	0.002	1	1	90
Btaf1	0.068	0.11	-0.1	1	1	1	1	1	1	32
Btbd1	0.29	0.15	-0.47	0.99	1	0.8	1	1	1	11
Btbd10	-0.29	-0.095	-0.19	1	1	1	1	1	1	20
Btbd11	0.75	0.1	-0.012	0.17	1	1	0.77	1	1	7.3
Btbd17	-3.5	-3.6	-0.0093	8.2e-05	4.9e-05	0.99	0.0014	0.0052	1	2.9
Btbd18	0.21	0.13	-0.49	0.89	0.94	0.62	1	1	1	3.1
Btbd19	0.66	0.59	0.59	0.27	0.49	0.49	1	1	1	15
Btbd2	-0.4	-0.48	-0.32	0.96	0.86	0.99	1	1	1	38
Btbd3	-0.45	-0.46	-0.61	0.95	0.93	0.37	1	1	1	7.2
Btbd6	-0.037	-0.043	0.17	0.98	0.97	0.89	1	1	1	38
Btbd7	0.11	0.2	0.35	1	0.99	0.91	1	1	1	5.9
Btbd9	0.039	0.04	0.13	1	1	1	1	1	1	11
Btd	-0.37	-0.3	-0.29	0.96	0.99	0.99	1	1	1	12
Btf3	-0.25	-0.19	-0.1	1	1	1	1	1	1	140
Btf3l4	-0.26	0.052	0.0085	0.97	1	1	1	1	1	13
Btg1	-0.3	-0.0054	-0.2	0.95	1	0.99	1	1	1	2.3
Btg2	-0.53	0.072	-0.5	0.6	0.99	0.65	1	1	1	10
Btla	-2.4	-1.4	0.24	0.00097	0.087	0.81	0.012	1	1	0.24
Btn1a1	3.4	1.5	1.7	0.00015	0.12	0.086	0.0023	1	1	0.017
Btn2a2	4.8	1.8	2.6	1.7e-14	0.0075	4.7e-05	2.2e-12	0.22	0.0047	0.053
Btrc	-0.4	-0.39	-0.18	0.99	0.99	1	1	1	1	10
Bub1	0.27	0.2	0.0048	1	1	1	1	1	1	77
Bub1b	-0.011	0.043	-0.098	1	1	1	1	1	1	120
Bub3	-0.29	-0.31	-0.093	1	1	1	1	1	1	90
Bud13	-0.16	-0.028	-0.011	1	1	1	1	1	1	15
Bud31	-0.19	-0.17	0.12	1	1	1	1	1	1	110
Bves	2.3	1.5	-0.085	9.6e-05	0.02	0.94	0.0015	0.44	1	0.19
Bvht	2.2	0.95	1.1	3.8e-12	0.047	0.015	3e-10	0.76	0.39	6.8
Bysl	0.11	-0.2	0.1	1	1	1	1	1	1	41
Bzrap1	-0.3	0.0054	-0.39	0.84	1	0.75	1	1	1	0.54
Bzw1	-0.32	-0.12	0.03	1	1	1	1	1	1	140
Bzw2	-0.58	-0.39	-0.26	0.51	0.96	1	1	1	1	130
C030037D09Rik	1.3	0.79	0.5	0.0021	0.2	0.64	0.023	1	1	0.69
C130071C03Rik	-0.43	-0.48	-0.21	0.65	0.61	0.85	1	1	1	0.78
C130073F10Rik	0.25	0.26	0.76	0.8	0.78	0.37	1	1	1	1.3
C130074G19Rik	0.77	0.6	0.87	0.23	0.48	0.13	0.96	1	1	0.93
C1d	-0.54	0.0056	-0.15	0.66	1	1	1	1	1	13
C1galt1	-0.37	-0.045	-0.41	0.94	1	0.91	1	1	1	7.3
C1galt1c1	-0.21	0.084	0.19	0.99	1	1	1	1	1	4.6
C1qbp	-0.43	-0.28	-0.024	1	1	1	1	1	1	350
C1ql1	-0.91	-1.5	-2.2	0.21	0.016	3.7e-05	0.91	0.38	0.0038	1.2
C1ql4	0.8	0.44	-0.78	0.41	0.66	0.43	1	1	1	0.28
C1qtnf2	0.56	-0.49	0.77	0.62	0.66	0.49	1	1	1	0.17
C1qtnf4	0.002	-0.62	-1.7	1	0.49	0.013	1	1	0.37	0.58
C1qtnf6	0.22	1.1	-0.42	0.82	0.23	0.66	1	1	1	0.24
C1rl	0.89	0.67	-0.28	0.19	0.4	0.82	0.83	1	1	0.35
C1s1	0.17	0.84	-0.52	0.92	0.2	0.59	1	1	1	0.81
C230035I16Rik	1.2	0.32	0.38	0.12	0.74	0.69	0.62	1	1	0.73
C2cd2	-0.26	-0.38	0.059	1	0.96	1	1	1	1	1.7
C2cd2l	0.95	0.46	0.39	0.02	0.77	0.86	0.15	1	1	7.5
C2cd3	1	0.54	0.39	5.2e-06	0.68	0.98	0.00012	1	1	8.8
C2cd4b	-1.3	-0.31	-0.083	0.078	0.74	0.93	0.44	1	1	0.22
C2cd5	1	0.59	0.34	0.00031	0.47	0.97	0.0044	1	1	26
C330002G04Rik	1.6	0.74	0.72	3.2e-07	0.2	0.24	9.6e-06	1	1	3.5
C330006A16Rik	-0.2	-0.33	-0.19	1	0.99	1	1	1	1	16
C330007P06Rik	-0.3	0.024	0.19	1	1	1	1	1	1	5.5
C330018D20Rik	0.58	0.45	0.48	0.52	0.81	0.75	1	1	1	3.1
C330021F23Rik	0.42	-0.3	-0.74	0.73	0.85	0.28	1	1	1	14
C330027C09Rik	0.043	0.0036	-0.077	1	1	1	1	1	1	47
C430039J16Rik	0.22	-0.34	0.14	0.83	0.74	0.89	1	1	1	0.66
C4b	-2	0.3	0.17	0.015	0.76	0.86	0.12	1	1	0.48
C530008M17Rik	-2.2	-1.4	-2	2e-06	0.007	2.4e-05	5.3e-05	0.21	0.0028	5.8
C77080	-0.69	-0.3	0.09	0.2	0.99	1	0.86	1	1	17
C77370	0.38	0.52	0.17	0.91	0.65	1	1	1	1	7.1
C78283	0.57	0.81	0.67	0.52	0.26	0.4	1	1	1	19
C87436	-0.23	-0.19	-0.17	1	1	1	1	1	1	4.5
C8a	-0.57	0.44	-0.17	0.54	0.64	0.86	1	1	1	0.36
C8b	-0.72	-0.42	-0.99	0.47	0.68	0.31	1	1	1	0.2
C8g	0.62	0.024	-0.3	0.47	0.98	0.77	1	1	1	0.54
C920006O11Rik	1.8	1	1.6	8.5e-06	0.059	0.0002	0.00019	0.87	0.014	1.7
Caap1	0.023	-0.058	-0.13	1	1	1	1	1	1	19
Cab39	-0.27	-0.12	0.14	1	1	1	1	1	1	35
Cab39l	-0.18	-0.018	0.12	1	1	1	1	1	1	13
Cabin1	0.65	0.39	0.13	0.24	0.98	1	0.98	1	1	18
Cables1	-0.49	-0.53	-0.68	0.65	0.6	0.34	1	1	1	0.6
Cables2	0.096	0.014	-0.33	1	1	0.95	1	1	1	3.3
Cabp1	2.5	1.3	0.61	1.6e-21	1.7e-05	0.44	4.8e-19	0.0024	1	9.1
Cabp4	1.4	0.93	0.61	0.073	0.28	0.5	0.42	1	1	0.16
Cabp7	1.3	0.62	0.72	0.028	0.47	0.36	0.2	1	1	0.33
Cabs1	0.79	0.62	1.9	0.44	0.55	0.055	1	1	0.95	0.03
Cacfd1	-0.12	-0.4	0.53	1	0.94	0.67	1	1	1	19
Cachd1	-1.3	-0.83	0.19	4.2e-08	0.038	1	1.5e-06	0.67	1	8.5
Cacna1a	1	0.95	0.31	0.019	0.049	0.9	0.15	0.78	1	22
Cacna1b	0.17	0.52	0.52	0.93	0.59	0.59	1	1	1	1.3
Cacna1d	0.94	-0.013	-0.95	0.4	0.99	0.4	1	1	1	0.031
Cacna1g	0.1	-0.73	0.59	0.93	0.36	0.49	1	1	1	0.36
Cacna1h	-1.1	-0.78	-0.5	0.13	0.32	0.58	0.64	1	1	0.55
Cacna1s	0.36	1.5	-0.37	0.71	0.086	0.7	1	1	1	0.27
Cacna2d1	0.73	-0.046	-0.088	0.27	0.99	0.98	1	1	1	1.6
Cacna2d2	-0.11	0.24	-1.1	0.96	0.89	0.045	1	1	0.84	0.39
Cacnb1	1.2	0.43	0.091	0.00048	0.81	1	0.0063	1	1	2
Cacnb2	-1.6	-0.93	-0.77	0.076	0.32	0.42	0.43	1	1	0.43
Cacnb3	0.29	0.16	0.51	0.99	1	0.72	1	1	1	24
Cacng4	-0.45	-0.49	0.83	0.66	0.61	0.24	1	1	1	0.34
Cacng5	0.0058	-1	0.15	1	0.22	0.87	1	1	1	0.1
Cacng6	1.6	0.53	-0.43	0.0022	0.57	0.68	0.024	1	1	4.7
Cacng7	0.2	-0.25	-0.052	0.95	0.93	0.99	1	1	1	38
Cacng8	-0.2	-0.8	-0.38	0.88	0.27	0.73	1	1	1	4.5
Cactin	0.29	0.0034	0.21	1	1	1	1	1	1	37
Cacul1	-0.044	0.025	0.11	1	1	1	1	1	1	19
Cacybp	-0.17	0.096	-0.07	1	1	1	1	1	1	170
Cad	-0.51	-0.26	-0.33	0.78	1	1	1	1	1	100
Cadm1	0.14	0.28	0.12	1	1	1	1	1	1	15
Cadm3	-1.7	-0.73	-0.11	0.0024	0.35	0.93	0.026	1	1	0.35
Cadm4	0.94	0.043	0.84	0.11	0.98	0.18	0.56	1	1	2.2
Cadps	0.051	0.17	0.53	0.97	0.89	0.56	1	1	1	0.17
Cadps2	0.69	-0.62	-1.1	0.35	0.45	0.038	1	1	0.75	0.85
Calb2	-1.5	-1.4	-0.67	0.012	0.016	0.41	0.1	0.38	1	1.5
Calca	-1.1	-0.51	-0.74	0.016	0.62	0.25	0.12	1	1	30
Calcoco1	-0.04	-0.14	-0.076	1	1	1	1	1	1	20
Calcoco2	2.9	2.1	3	3.5e-09	4.5e-05	1.1e-09	1.6e-07	0.0049	4.8e-07	4.5
Calcr	-0.56	-0.53	0.73	0.53	0.56	0.38	1	1	1	0.35
Cald1	-0.13	0.076	0.031	0.98	0.99	1	1	1	1	20
Calhm2	0.63	0.69	-0.23	0.42	0.33	0.92	1	1	1	0.89
Calhm3	1.4	2	-0.33	0.24	0.078	0.78	0.98	1	1	0.29
Calm1	-0.17	-0.017	-0.014	1	1	1	1	1	1	100
Calm2	-0.25	-0.13	-0.08	1	1	1	1	1	1	220
Calm3	-0.13	-0.067	-0.056	1	1	1	1	1	1	110
Calml4	-0.13	-0.15	-0.93	0.89	0.88	0.28	1	1	1	7.4
Calr	0.057	0.12	-0.044	1	1	1	1	1	1	340
Calr3	0.75	0.4	0.33	0.27	0.75	0.82	1	1	1	0.86
Calr4	-0.76	-0.7	-1.4	0.35	0.4	0.028	1	1	0.61	0.66
Calu	0.054	0.0066	-0.01	1	1	1	1	1	1	380
Camk1	1.6	1.3	-0.25	0.00052	0.0057	0.88	0.0068	0.19	1	2.4
Camk1d	0.4	0.36	0.33	0.91	0.95	0.97	1	1	1	8.9
Camk2a	1.9	0.95	0.76	1.9e-07	0.064	0.24	6e-06	0.91	1	0.49
Camk2b	0.021	0.21	-0.052	1	0.99	1	1	1	1	12
Camk2d	-0.44	-0.096	-0.15	0.75	0.99	0.98	1	1	1	18
Camk2g	0.43	0.27	0.35	0.97	1	1	1	1	1	11
Camk2n1	0.37	0.025	0.11	0.77	0.99	0.96	1	1	1	2.7
Camk2n2	-0.89	-0.35	-0.86	0.15	0.78	0.18	0.73	1	1	3.5
Camkk1	-0.29	-0.052	0.76	0.88	0.99	0.25	1	1	1	0.93
Camkk2	0.42	0.29	-0.59	0.84	0.97	0.48	1	1	1	3.5
Camkmt	0.31	0.51	0.19	0.97	0.71	1	1	1	1	5.9
Camkv	-0.23	-0.22	-0.55	0.98	0.98	0.59	1	1	1	7.5
Caml	0.044	0.037	-0.022	1	1	1	1	1	1	11
Camsap1	0.2	0.22	0.17	1	1	1	1	1	1	11
Camsap2	-0.26	-0.043	-0.035	1	1	1	1	1	1	15
Camsap3	-0.33	-0.039	-0.27	0.98	1	0.99	1	1	1	24
Camta1	0.9	0.32	-0.13	0.02	0.96	1	0.15	1	1	2.5
Camta2	-0.12	-0.14	0.04	1	1	1	1	1	1	3.9
Cand1	-0.25	-0.002	-0.041	1	1	1	1	1	1	55
Cand2	-0.17	0.031	0.08	1	1	1	1	1	1	12
Cant1	-0.07	-0.35	0.022	1	1	1	1	1	1	8.1
Canx	-0.24	-0.11	0.097	1	1	1	1	1	1	280
Cap1	-0.067	-0.13	-0.024	1	1	1	1	1	1	92
Cap2	-0.23	-0.5	-0.29	0.84	0.59	0.8	1	1	1	0.36
Capg	-0.049	0.17	-0.93	0.99	0.97	0.066	1	1	1	7.6
Capn1	0.074	0.28	-0.76	1	0.97	0.13	1	1	1	12
Capn10	0.21	0.16	0.25	1	1	1	1	1	1	15
Capn12	0.74	0.082	1.4	0.45	0.93	0.12	1	1	1	0.69
Capn15	0.036	-0.1	-0.067	1	1	1	1	1	1	6.4
Capn2	0.067	0.077	-0.4	0.98	0.98	0.75	1	1	1	4.7
Capn3	0.68	0.2	0.17	0.38	0.9	0.92	1	1	1	17
Capn5	-0.35	2e-05	-0.18	0.86	1	0.97	1	1	1	3.4
Capn6	-0.68	-0.63	-1.3	0.47	0.5	0.13	1	1	1	0.065
Capn7	-0.12	0.06	0.08	1	1	1	1	1	1	20
Capns1	0.54	0.2	0.17	0.63	1	1	1	1	1	230
Caprin1	-0.083	-0.17	0.063	1	1	1	1	1	1	220
Caprin2	-0.14	-0.17	-0.19	1	1	1	1	1	1	71
Caps2	-0.17	0.14	0.53	0.94	0.95	0.58	1	1	1	1.2
Capsl	0.7	0.64	0.34	0.32	0.41	0.85	1	1	1	4.9
Capza1	0.17	0.35	0.37	0.97	0.86	0.84	1	1	1	2.7
Capza2	-0.25	-0.038	0.064	1	1	1	1	1	1	400
Capzb	-0.09	0.093	0.036	1	1	1	1	1	1	140
Car11	1	0.27	-0.48	0.033	0.89	0.66	0.23	1	1	1.4
Car12	-1.6	-0.81	-1.3	0.0055	0.28	0.037	0.052	1	0.73	0.32
Car13	0.15	0.14	-0.47	0.97	0.98	0.7	1	1	1	4.3
Car14	-1.4	-1.7	-0.54	0.066	0.019	0.55	0.38	0.43	1	7.9
Car2	-0.19	-0.33	0.6	0.98	0.9	0.47	1	1	1	190
Car3	-0.16	-0.4	0.12	0.93	0.74	0.95	1	1	1	3.8
Car4	-1.7	-1.5	-0.47	0.035	0.07	0.62	0.24	0.96	1	80
Car5a	0.66	0.51	-0.55	0.44	0.57	0.54	1	1	1	0.53
Car6	0.57	0.89	-0.49	0.53	0.3	0.6	1	1	1	0.55
Car7	-0.036	0.18	-0.022	0.97	0.85	0.98	1	1	1	0.47
Car8	0.7	0.13	0.49	0.37	0.92	0.61	1	1	1	0.35
Car9	0.55	0.47	0.6	0.54	0.61	0.5	1	1	1	0.34
Card10	-0.25	0.25	-0.32	0.93	0.93	0.87	1	1	1	1.4
Card19	-1.7	-0.9	-0.43	3.7e-09	0.049	0.79	1.7e-07	0.78	1	16
Card6	0.7	0.18	0.24	0.36	0.9	0.86	1	1	1	0.48
Card9	0.4	0.18	-0.21	0.7	0.9	0.87	1	1	1	1.4
Carf	0.5	0.33	0.37	0.74	0.97	0.96	1	1	1	2.9
Carhsp1	0.98	0.23	0.84	3.2e-05	1	0.0042	0.0006	1	0.16	23
Carm1	-0.34	-0.28	-0.22	1	1	1	1	1	1	81
Carmil1	-0.53	-0.2	-0.26	0.7	1	1	1	1	1	12
Carmil2	0.47	0.44	-0.9	0.69	0.75	0.074	1	1	1	2.4
Carmil3	1.3	0.52	-0.41	0.047	0.56	0.67	0.3	1	1	0.23
Carnmt1	0.41	0.67	0.087	0.74	0.38	0.97	1	1	1	0.85
Cars	0.22	0.19	0.085	1	1	1	1	1	1	62
Cars2	0.14	0.3	0.19	1	0.96	0.99	1	1	1	22
Casc3	-0.056	0.028	0.1	1	1	1	1	1	1	24
Casc4	-0.54	-0.072	0.23	0.69	1	1	1	1	1	20
Casd1	0.03	0.16	-0.054	1	1	1	1	1	1	6.6
Cask	-0.6	-0.21	-0.18	0.47	0.99	1	1	1	1	3
Caskin1	0.81	0.37	0.24	0.28	0.72	0.83	1	1	1	0.27
Caskin2	0.61	0.23	0.25	0.42	1	1	1	1	1	3.6
Casp2	-0.097	-0.002	-0.029	1	1	1	1	1	1	10
Casp3	-1.1	-0.35	-0.65	0.00039	0.95	0.33	0.0053	1	1	57
Casp6	-0.27	-0.16	-0.3	0.97	0.99	0.95	1	1	1	4.7
Casp7	-0.36	-0.38	-1	0.9	0.88	0.0078	1	1	0.25	5.6
Casp8	-0.0067	-0.56	0.19	1	0.53	0.89	1	1	1	1.2
Casp8ap2	-0.067	0.084	-0.039	1	1	1	1	1	1	23
Casp9	0.45	0.37	0.32	0.84	0.95	0.98	1	1	1	13
Casq1	0.78	0.44	0.042	0.32	0.65	0.97	1	1	1	2.4
Casq2	0.58	1.6	-0.014	0.56	0.094	0.99	1	1	1	0.059
Cass4	0.39	0.044	0.13	0.7	0.97	0.92	1	1	1	6.3
Cast	0.058	0.17	-0.27	1	1	1	1	1	1	5.4
Casz1	1.5	1.6	0.55	3.2e-06	4.3e-07	0.58	8e-05	0.00011	1	1
Cat	-0.39	-0.23	-0.07	0.98	1	1	1	1	1	50
Catip	3.6	1.5	1.6	2.4e-08	0.04	0.028	9.3e-07	0.68	0.61	0.87
Catsper2	2.4	0.71	1.2	1.8e-13	0.3	0.0046	1.9e-11	1	0.18	0.99
Catsperd	0.76	0.37	0.19	0.27	0.77	0.91	1	1	1	0.33
Cbarp	0.85	0.96	0.63	0.09	0.027	0.4	0.49	0.55	1	7.1
Cbfa2t2	0.11	0.075	-0.027	1	1	1	1	1	1	18
Cbfb	-0.76	-0.05	-0.39	0.11	1	0.9	0.58	1	1	51
Cbl	-0.35	-0.17	-0.0013	0.96	1	1	1	1	1	6.7
Cblb	-0.46	-0.29	-0.35	0.92	1	1	1	1	1	4.9
Cblc	1	1	0.77	0.042	0.059	0.24	0.27	0.87	1	3.2
Cbll1	-0.36	-0.19	-0.082	0.99	1	1	1	1	1	16
Cbln1	-2.3	-0.83	-1.4	0.00031	0.32	0.047	0.0043	1	0.85	0.79
Cbr1	-0.015	-0.35	-0.37	1	0.98	0.97	1	1	1	20
Cbr3	-0.43	-0.8	0.36	0.72	0.22	0.8	1	1	1	38
Cbr4	0.38	0.17	-0.47	0.86	0.99	0.73	1	1	1	2.2
Cbs	0.14	0.026	-0.44	1	1	0.81	1	1	1	12
Cbwd1	-0.25	-0.14	-0.15	1	1	1	1	1	1	24
Cbx1	-0.055	-0.14	0.038	1	1	1	1	1	1	380
Cbx2	-1.5	-0.66	-0.4	2.4e-13	0.25	0.95	2.4e-11	1	1	80
Cbx3	-0.61	-0.41	-0.43	0.41	0.93	0.89	1	1	1	31
Cbx4	-1.6	-1.2	-0.74	0.0048	0.057	0.34	0.046	0.86	1	0.6
Cbx5	-0.53	-0.28	-0.29	0.75	1	1	1	1	1	120
Cbx6	-0.33	-0.27	-0.13	1	1	1	1	1	1	22
Cbx7	0.098	0.051	0.18	1	1	1	1	1	1	110
Cbx8	-2.1	-1	-1.7	0.0001	0.13	0.0025	0.0016	1	0.11	0.4
Cby1	0.098	0.21	-0.032	1	1	1	1	1	1	23
Cc2d1a	-0.092	0.1	-0.34	1	1	0.95	1	1	1	9.7
Cc2d1b	0.22	-0.15	-0.24	1	1	1	1	1	1	24
Cc2d2a	0.38	0.44	-0.41	0.93	0.85	0.9	1	1	1	3.3
Ccar1	0.31	0.25	-0.13	1	1	1	1	1	1	59
Ccar2	-0.074	-0.22	0.038	1	1	1	1	1	1	23
Ccbe1	0.54	0.35	0.18	0.56	0.71	0.85	1	1	1	0.11
Ccdc102a	0.0019	0.19	-0.22	1	0.97	0.96	1	1	1	6.5
Ccdc106	0.45	-0.011	-0.22	0.74	1	0.96	1	1	1	19
Ccdc107	0.7	0.41	0.48	0.21	0.89	0.77	0.9	1	1	13
Ccdc112	-0.69	-0.52	-0.78	0.22	0.69	0.08	0.94	1	1	12
Ccdc113	1.1	0.79	-0.38	0.12	0.33	0.69	0.61	1	1	0.55
Ccdc114	0.37	-0.32	-0.22	0.84	0.89	0.96	1	1	1	12
Ccdc115	-0.2	-0.17	0.26	1	1	1	1	1	1	19
Ccdc116	-0.26	-0.4	-0.028	0.9	0.77	0.99	1	1	1	1.6
Ccdc117	0.48	0.4	0.89	0.88	0.98	0.00047	1	1	0.029	32
Ccdc12	-0.098	-0.26	-0.16	1	1	1	1	1	1	22
Ccdc120	-0.4	-0.069	-0.36	0.99	1	1	1	1	1	9.3
Ccdc122	0.73	0.31	-1.2	0.37	0.75	0.082	1	1	1	0.67
Ccdc124	-0.31	-0.27	-0.25	0.95	0.97	0.97	1	1	1	66
Ccdc125	0.16	0.17	-0.65	0.97	0.97	0.38	1	1	1	3.7
Ccdc126	0.21	-0.027	0.32	0.97	1	0.91	1	1	1	2.3
Ccdc127	-0.29	-0.22	-0.024	1	1	1	1	1	1	6.4
Ccdc13	0.67	-0.036	-0.39	0.43	0.97	0.69	1	1	1	0.26
Ccdc130	0.24	0.093	-0.095	0.98	1	1	1	1	1	5.3
Ccdc134	1	0.36	0.94	6e-05	0.98	0.00044	0.001	1	0.028	5.9
Ccdc136	-0.96	-0.97	-0.42	0.047	0.045	0.78	0.29	0.74	1	250
Ccdc137	0.42	-0.03	1.1	0.9	1	1.3e-05	1	1	0.0017	13
Ccdc138	0.74	0.093	-0.044	0.1	1	1	0.54	1	1	5.6
Ccdc14	0.5	0.38	0.084	0.87	1	1	1	1	1	10
Ccdc141	1.3	0.058	-1	0.0062	0.98	0.078	0.058	1	1	0.6
Ccdc15	0.8	0.66	-0.054	0.15	0.36	1	0.72	1	1	1.8
Ccdc151	0.72	0.048	-1	0.3	0.99	0.044	1	1	0.82	1
Ccdc152	-0.32	-1.3	0.54	0.77	0.24	0.63	1	1	1	1
Ccdc155	1.3	0.87	-0.57	0.0064	0.16	0.52	0.059	1	1	1.7
Ccdc157	0.72	0.21	0.59	0.17	1	0.49	0.78	1	1	1.6
Ccdc158	0.6	-0.053	-0.35	0.48	0.98	0.79	1	1	1	5.3
Ccdc159	0.77	0.31	0.47	0.27	0.81	0.65	1	1	1	0.89
Ccdc160	0.14	-0.17	-0.33	0.99	0.98	0.9	1	1	1	16
Ccdc162	0.51	-0.19	0.054	0.57	0.86	0.96	1	1	1	0.93
Ccdc163	1	0.16	0.42	0.0019	1	0.85	0.021	1	1	7.3
Ccdc166	1.3	0.71	-0.43	0.00022	0.27	0.78	0.0032	1	1	1.8
Ccdc167	-0.099	0.1	-0.1	1	1	1	1	1	1	5.1
Ccdc17	-0.46	0.54	0.22	0.65	0.59	0.83	1	1	1	0.083
Ccdc170	0.51	0.47	0.74	0.58	0.63	0.33	1	1	1	0.13
Ccdc171	0.54	-0.049	-0.6	0.59	1	0.46	1	1	1	3.8
Ccdc172	-0.72	-0.99	-0.03	0.43	0.27	0.98	1	1	1	1.4
Ccdc173	1.6	0.69	0.34	0.00042	0.36	0.8	0.0057	1	1	0.82
Ccdc174	0.22	-0.071	-0.056	1	1	1	1	1	1	6.3
Ccdc18	0.14	0.084	-0.32	1	1	0.98	1	1	1	23
Ccdc181	-0.36	-0.49	-0.25	0.91	0.72	0.97	1	1	1	4.7
Ccdc186	0.31	0.21	0.37	1	1	0.98	1	1	1	8.9
Ccdc189	0.79	0.036	0.43	0.23	0.99	0.72	0.96	1	1	0.62
Ccdc191	0.49	-0.14	-0.038	0.73	1	1	1	1	1	4
Ccdc22	0.019	-0.092	-0.084	1	0.99	0.99	1	1	1	0.81
Ccdc25	-0.1	-0.093	0.52	1	1	0.83	1	1	1	44
Ccdc28a	0.52	-0.09	0.28	0.65	1	0.96	1	1	1	6
Ccdc28b	0.34	0.43	0.14	0.94	0.83	1	1	1	1	24
Ccdc3	0.84	0.63	0.66	0.11	0.42	0.37	0.57	1	1	3.4
Ccdc30	0.96	0.85	0.43	0.0078	0.045	0.85	0.07	0.74	1	1.9
Ccdc32	-0.071	-0.14	-0.094	1	1	1	1	1	1	5.2
Ccdc33	2.2	0.55	-0.086	0.0099	0.58	0.93	0.084	1	1	1.1
Ccdc34	-0.055	-0.13	-0.24	1	1	1	1	1	1	19
Ccdc36	0.66	0.32	-0.28	0.36	0.89	0.92	1	1	1	2.4
Ccdc38	1.3	0.79	0.88	0.041	0.3	0.23	0.27	1	1	1.6
Ccdc39	1.3	0.8	-0.051	0.0029	0.21	0.99	0.031	1	1	0.71
Ccdc40	0.86	0.19	-0.4	0.12	0.95	0.78	0.6	1	1	13
Ccdc43	-0.31	0.014	-0.013	1	1	1	1	1	1	39
Ccdc47	0.2	0.026	0.55	1	1	0.7	1	1	1	17
Ccdc50	-0.76	-0.53	-0.3	0.067	0.67	0.99	0.39	1	1	13
Ccdc51	-0.28	-0.33	-0.75	0.99	0.98	0.096	1	1	1	5.2
Ccdc53	-0.37	-0.039	-0.36	0.97	1	0.98	1	1	1	13
Ccdc57	0.76	-0.17	-0.4	0.15	0.99	0.87	0.7	1	1	1.7
Ccdc58	-0.33	-0.15	-0.099	1	1	1	1	1	1	89
Ccdc59	0.094	-0.26	0.076	1	1	1	1	1	1	29
Ccdc6	-0.18	-0.23	0.0097	1	1	1	1	1	1	35
Ccdc60	0.3	0.26	-0.77	0.76	0.79	0.38	1	1	1	0.21
Ccdc61	0.3	-0.11	-0.18	1	1	1	1	1	1	48
Ccdc63	1.9	1.3	1.3	0.00036	0.038	0.031	0.0049	0.67	0.65	0.45
Ccdc64	-0.35	-0.2	-0.48	0.93	0.99	0.76	1	1	1	19
Ccdc64b	-1.7	-1.6	0.067	0.078	0.12	0.95	0.44	1	1	1.9
Ccdc65	1.6	1.5	0.44	0.0017	0.0036	0.66	0.019	0.13	1	0.4
Ccdc66	0.3	0.2	0.17	0.99	1	1	1	1	1	7
Ccdc68	1.4	0.15	-0.047	0.083	0.88	0.96	0.46	1	1	0.17
Ccdc71	-0.29	-0.33	-0.26	1	1	1	1	1	1	16
Ccdc71l	-0.69	-0.37	-0.088	0.22	0.94	1	0.93	1	1	2.8
Ccdc73	0.47	0.034	1	0.62	0.98	0.15	1	1	1	0.97
Ccdc74a	-0.59	0.18	-0.59	0.49	0.88	0.5	1	1	1	0.7
Ccdc77	0.71	0.097	0.22	0.13	1	1	0.62	1	1	21
Ccdc8	-0.58	-0.73	-0.47	0.51	0.24	0.7	1	1	1	2.2
Ccdc82	-0.093	0.1	-0.19	0.96	0.95	0.9	1	1	1	0.52
Ccdc84	2.9	0.84	0.8	1.1e-28	0.071	0.1	6.1e-26	0.97	1	4.1
Ccdc85a	0.017	0.15	0.047	0.99	0.94	0.98	1	1	1	13
Ccdc85b	-0.27	-0.53	-0.42	0.99	0.68	0.91	1	1	1	28
Ccdc85c	-1.3	-0.75	-0.1	0.0026	0.24	0.98	0.028	1	1	4.3
Ccdc86	-0.37	-0.32	0.18	0.99	1	1	1	1	1	38
Ccdc88a	-0.11	0.16	-0.24	1	1	1	1	1	1	7
Ccdc88b	1	0.83	0.38	0.068	0.19	0.76	0.39	1	1	1.4
Ccdc88c	0.14	-0.016	0.25	0.99	1	0.95	1	1	1	14
Ccdc89	0.061	0.29	-0.073	0.96	0.79	0.95	1	1	1	0.63
Ccdc9	0.047	-0.11	-0.0055	1	1	1	1	1	1	80
Ccdc90b	-0.09	-0.087	-0.17	1	1	1	1	1	1	37
Ccdc91	-0.031	-0.62	-0.099	1	0.4	1	1	1	1	240
Ccdc92	-0.39	-0.29	-0.1	0.96	1	1	1	1	1	7.6
Ccdc92b	0.046	-0.17	0.16	1	0.98	0.98	1	1	1	3.3
Ccdc93	0.027	0.12	0.28	1	1	1	1	1	1	2.9
Ccdc94	0.19	-0.16	0.27	1	1	1	1	1	1	13
Ccdc97	0.4	0.2	0.27	0.99	1	1	1	1	1	15
Cchcr1	0.5	0.13	0.053	0.82	1	1	1	1	1	11
Cckbr	0.49	-0.52	0.15	0.65	0.63	0.89	1	1	1	0.093
Ccl25	0.93	0.76	0.94	0.11	0.27	0.1	0.56	1	1	4.7
Ccl3	0.55	3.3	0.66	0.64	0.0034	0.57	1	0.13	1	0.33
Ccm2	-0.068	-0.44	-0.22	1	0.97	1	1	1	1	27
Ccm2l	-1.3	-0.35	0.52	0.14	0.72	0.59	0.69	1	1	0.43
Ccna1	-0.65	0.44	-0.31	0.51	0.66	0.76	1	1	1	0.22
Ccna2	-0.41	0.17	-0.22	1	1	1	1	1	1	120
Ccnb1	-0.28	-0.17	-0.14	1	1	1	1	1	1	55
Ccnb1ip1	0.13	0.017	0.14	1	1	1	1	1	1	22
Ccnb2	-0.12	-0.0078	-0.095	1	1	1	1	1	1	78
Ccnc	-0.26	-0.054	-0.19	1	1	1	1	1	1	14
Ccnd1	-0.49	-0.15	-0.47	0.81	1	0.85	1	1	1	90
Ccnd2	0.017	-1	-2	0.99	0.22	0.0059	1	1	0.21	7.5
Ccnd3	0.56	0.22	0.22	0.58	1	1	1	1	1	130
Ccndbp1	0.11	0.024	0.057	1	1	1	1	1	1	18
Ccne1	-0.13	-0.29	-0.1	1	1	1	1	1	1	200
Ccne2	-0.17	-0.038	-0.08	1	1	1	1	1	1	73
Ccnf	-0.24	-0.12	-0.063	1	1	1	1	1	1	140
Ccng1	-0.7	-0.017	-0.29	0.19	1	0.99	0.83	1	1	99
Ccng2	-0.74	-0.14	-0.46	0.27	0.97	0.69	1	1	1	4.6
Ccnh	-0.3	-0.16	-0.02	1	1	1	1	1	1	34
Ccni	0.21	0.26	0.19	1	1	1	1	1	1	40
Ccnj	-0.71	-0.57	-0.3	0.1	0.58	1	0.54	1	1	5.8
Ccnjl	-1.3	-1.2	-1.4	0.0018	0.0051	0.00093	0.02	0.17	0.05	1.6
Ccnk	-0.37	-0.21	0.34	0.87	0.98	0.9	1	1	1	57
Ccnl1	1.5	0.95	0.77	1.6e-22	5e-06	0.012	5.5e-20	0.00086	0.35	32
Ccnl2	0.24	0.058	0.059	1	1	1	1	1	1	53
Ccno	-2.4	-1.3	-0.4	1e-07	0.019	0.71	3.5e-06	0.44	1	15
Ccnt1	-0.15	-0.062	0.21	1	1	1	1	1	1	22
Ccnt2	0.27	0.27	0.23	1	1	1	1	1	1	27
Ccny	0.35	0.22	0.31	1	1	1	1	1	1	18
Ccnyl1	0.15	0.091	0.48	1	1	0.88	1	1	1	7.7
Ccp110	-0.26	-0.074	-0.3	1	1	1	1	1	1	20
Ccpg1	0.5	0.45	0.7	0.66	0.75	0.28	1	1	1	1
Ccpg1os	0.3	0.47	-0.54	0.86	0.66	0.57	1	1	1	3.1
Ccr4	0.2	0.73	1.1	0.86	0.35	0.088	1	1	1	0.3
Ccs	0.41	0.18	0.08	0.92	1	1	1	1	1	41
Ccsap	-0.21	0.25	0.0071	0.99	0.99	1	1	1	1	5.5
Ccser1	-0.35	1.6	-0.46	0.72	0.06	0.63	1	0.88	1	0.15
Ccser2	0.087	0.28	0.052	1	1	1	1	1	1	5.5
Cct2	-0.22	-0.16	-0.17	1	1	1	1	1	1	570
Cct3	-0.27	-0.016	-0.036	1	1	1	1	1	1	540
Cct4	-0.21	-0.11	-0.054	1	1	1	1	1	1	320
Cct5	-0.21	-0.19	-0.036	1	1	1	1	1	1	500
Cct6b	1.4	1.2	1.5	0.038	0.071	0.017	0.25	0.96	0.45	0.51
Cct7	-0.24	-0.17	-0.14	1	1	1	1	1	1	380
Cct8	-0.42	-0.26	-0.12	1	1	1	1	1	1	430
Ccz1	-0.07	-0.12	-0.099	1	1	1	1	1	1	65
Cd109	-0.31	0.79	0.02	0.8	0.27	0.99	1	1	1	0.2
Cd14	0.28	0.42	0.17	0.79	0.69	0.87	1	1	1	0.19
Cd151	0.025	0.011	0.23	1	1	1	1	1	1	200
Cd160	0.51	0.93	1.1	0.61	0.34	0.24	1	1	1	0.06
Cd164	-0.11	0.015	0.32	1	1	1	1	1	1	84
Cd164l2	0.095	0.081	-0.73	0.93	0.94	0.37	1	1	1	1.5
Cd1d1	0.5	0.94	-0.25	0.62	0.1	0.89	1	1	1	2
Cd200	1.2	1.4	0.45	0.23	0.16	0.66	0.96	1	1	0.1
Cd248	-0.02	-0.0063	0.63	0.98	1	0.54	1	1	1	0.046
Cd24a	-2.4	-1.4	-1.3	7.6e-07	0.011	0.028	2.1e-05	0.3	0.61	49
Cd274	0.26	0.11	0.44	0.79	0.91	0.63	1	1	1	0.11
Cd276	-0.95	-0.82	-0.62	0.016	0.081	0.43	0.12	1	1	20
Cd2ap	-0.28	-0.05	-0.1	1	1	1	1	1	1	25
[truncated: 11,564 more rows]

## Sheet: Supplemental_Table_2d
Supplemental Table 2: RNA-Sequencing analysis in WT and NMD KO ESCs
Genes significantly deregulated (p-adj ≤ 0.01) in either Smg-factor KO ESCs compared to WT in 2i
Name	Cluster	logFC.2i_Smg5	logFC.2i_Smg6	logFC.2i_Smg7	Smg5 KO>Smg6 KO>Smg7 KO	Upregulated	Downregulated
Sgk3	1	-1.2	-0.72	-0.48	NO	NO	YES
Snhg6	2	3.1	2.5	1.7	YES	YES	NO
Slco5a1	1	-1.3	-0.48	-0.043	NO	NO	YES
Rdh10	2	1.7	0.34	1.2	NO	YES	NO
Pkhd1	2	0.015	1.1	2.2	NO	YES	NO
Rims1	2	1.6	2.3	1.7	NO	YES	NO
Arhgef4	2	2.3	0.52	1.7	NO	YES	NO
Kansl3	2	1.3	0.58	1.6	NO	YES	NO
Lman2l	2	1.2	0.82	0.72	YES	YES	NO
Ankrd39	2	1.1	0.15	0.27	NO	YES	NO
Col5a2	3	-0.051	-2.1	-0.21	NO	NO	YES
Nemp2	2	1	0.83	0.26	YES	YES	NO
Tyw5	2	1.3	1	0.66	YES	YES	NO
Kctd18	2	1.1	0.44	0.5	NO	YES	NO
Aox1	2	1.8	0.55	0.41	YES	YES	NO
Aox3	2	2.9	0.78	3.6	NO	YES	NO
Gm973	2	2.5	1.5	0.84	YES	YES	NO
Spag16	1	-1.7	-1.1	-0.49	NO	NO	YES
Igfbp5	3	-3.4	-1.8	-1.5	NO	NO	YES
Rnf25	2	0.85	0.097	0.33	NO	YES	NO
Ttll4	1	-1.1	-0.33	-0.47	NO	NO	YES
Dnajb2	2	1.2	0.84	1.4	NO	YES	NO
Ptprn	2	3.4	1.5	1.2	YES	YES	NO
Speg	2	2.2	0.67	0.2	YES	YES	NO
Obsl1	2	1.4	0.27	0.56	NO	YES	NO
Slc4a3	2	2.1	0.56	0.45	YES	YES	NO
Serpine2	1	-1.6	-0.95	-0.9	NO	NO	YES
Ngef	1	-0.01	-0.47	-2.7	YES	NO	YES
Hjurp	2	0.33	0.18	0.94	NO	YES	NO
Rbm44	1	0.78	-0.0059	-1.6	YES	NO	NO
Pask	2	0.82	0.35	0.3	YES	YES	NO
Pign	2	1.1	0.82	0.73	YES	YES	NO
Cdk18	2	1.4	0.88	-0.11	YES	NO	NO
Lemd1	1	-1.8	-0.59	0.0037	NO	NO	NO
Rbbp5	2	0.85	0.37	0.24	YES	YES	NO
Ppp1r12b	2	2.9	1.9	1.8	YES	YES	NO
Shisa4	2	1.9	0.84	0.36	YES	YES	NO
Lad1	1	-2.2	-0.057	-0.28	NO	NO	YES
Kif21b	1	-0.099	-0.074	-1.8	NO	NO	YES
Kcnt2	2	2.2	0.8	-0.29	YES	NO	NO
Trmt1l	2	0.9	0.36	-0.048	YES	NO	NO
Smg7	2	0.5	0.23	1	NO	YES	NO
Gorab	2	1.1	0.62	0.78	NO	YES	NO
Rcsd1	2	2.6	0.054	3.1	NO	YES	NO
Rxrg	3	-3.4	-1.9	0.18	NO	NO	NO
Pbx1	3	-1.2	-2	-1.3	NO	NO	YES
Dusp12	2	0.98	0.41	0.78	NO	YES	NO
Arhgap30	1	-2.1	-1	-0.52	NO	NO	YES
Casq1	1	-0.016	-0.68	-2.1	YES	NO	YES
Tagln2	1	-0.067	-0.16	-1.4	YES	NO	YES
Sdccag8	2	1.3	0.7	0.42	YES	YES	NO
Akt3	1	-1.3	-0.73	-0.79	NO	NO	YES
Cox20	2	1.2	0.35	0.15	YES	YES	NO
Capn2	1	-0.17	-0.63	-1.8	YES	NO	YES
Taf1a	2	1.5	0.95	1.3	NO	YES	NO
Vash2	1	-1.5	-1.3	-1.8	NO	NO	YES
Mfsd7b	2	1.2	0.69	0.15	YES	YES	NO
Nsl1	2	1.2	0.6	1.3	NO	YES	NO
Plxna2	1	-1.4	-1.1	-0.44	NO	NO	YES
Cd34	1	-1.7	-0.5	-0.49	NO	NO	YES
Sec61a2	2	0.98	0.63	0.34	YES	YES	NO
Stam	2	0.95	0.92	0.17	YES	YES	NO
Pdss1	2	1.2	0.63	0.37	YES	YES	NO
Spopl	2	1.1	0.8	1.1	NO	YES	NO
Dph7	2	1.2	0.64	0.83	NO	YES	NO
Man1b1	2	0.86	0.66	1	NO	YES	NO
Dpp7	2	1.3	0.89	0.72	YES	YES	NO
Abca2	2	1.2	1	0.087	YES	YES	NO
BC029214	2	3.3	1.2	1.5	NO	YES	NO
Med22	2	0.49	0.25	1.4	NO	YES	NO
Ddx31	2	0.89	0.3	0.27	YES	YES	NO
Ttf1	2	1.3	0.81	1	NO	YES	NO
Trub2	2	0.16	-0.15	0.89	NO	NO	NO
Urm1	2	0.86	0.28	1.3	NO	YES	NO
Pkn3	2	1.4	0.5	0.53	NO	YES	NO
Tbc1d13	2	0.4	0.16	1.1	NO	YES	NO
Ptges	2	2.4	0.62	0.25	YES	YES	NO
Fam78a	1	-2.1	-0.063	-0.94	NO	NO	YES
Uck1	2	0.7	0.55	1.4	NO	YES	NO
Rpl12	2	3	1	0.96	YES	YES	NO
Garnl3	2	1.1	0.77	0.28	YES	YES	NO
Gca	1	-0.21	-1.1	-1.5	YES	NO	YES
Csrnp3	1	-2	-0.45	-0.1	NO	NO	YES
Pdk1	1	-1.9	-0.16	0.25	NO	NO	NO
Fkbp7	2	1.6	0.95	0.11	YES	YES	NO
Ube2l6	2	2.1	0.87	3.6	NO	YES	NO
Smtnl1	2	0.43	-0.37	2.6	NO	NO	NO
Fnbp4	2	1.5	1.4	0.7	YES	YES	NO
Mybpc3	1	-1.2	-1.1	-2.2	NO	NO	YES
Lrp4	2	2.7	2.2	1.1	YES	YES	NO
Zfp408	2	0.99	0.44	0.84	NO	YES	NO
Prdm11	1	-1.4	-1.1	-1.1	NO	NO	YES
Alkbh3	2	1.4	0.65	0.5	YES	YES	NO
Rasgrp1	1	-1.8	-0.75	-0.95	NO	NO	YES
Sptbn5	2	2.8	2.1	0.058	YES	YES	NO
Stard9	2	1.4	1.1	1	YES	YES	NO
Cdan1	2	0.96	0.85	0.66	YES	YES	NO
Map1a	2	1.9	0.82	1	NO	YES	NO
Catsper2	2	2.6	1	1.6	NO	YES	NO
Spg11	2	1.1	0.8	0.39	YES	YES	NO
Fbn1	1	-1.5	-0.8	-0.3	NO	NO	YES
Cep152	2	1.8	0.65	0.74	NO	YES	NO
Slc27a2	1	-1.9	-1.6	-1	NO	NO	YES
Nop56	2	1.2	0.34	0.13	YES	YES	NO
Slc4a11	1	-1.4	-0.25	-0.84	NO	NO	YES
Pank2	2	0.86	0.56	0.31	YES	YES	NO
Prnp	2	1.2	0.63	1.4	NO	YES	NO
Slc23a2	2	0.89	0.67	0.5	YES	YES	NO
Ndufaf5	2	1.3	0.6	0.33	YES	YES	NO
Snx5	2	0.84	0.015	0.1	NO	YES	NO
Ovol2	1	-3.1	-0.83	-1.4	NO	NO	YES
Insm1	1	-2.1	-1.6	-0.062	NO	NO	YES
Ralgapa2	2	1.3	0.96	0.67	YES	YES	NO
Nkx2-4	3	-2.8	-1.8	0.11	NO	NO	NO
Napb	2	2.8	1.6	0.82	YES	YES	NO
Gm14133	1	-2.8	-0.79	-0.41	NO	NO	YES
Pdrg1	2	1.2	0.73	1.5	NO	YES	NO
Hck	1	-0.81	-2	-2.7	YES	NO	YES
Efcab8	2	3.4	1.3	0.81	YES	YES	NO
Rbm39	2	0.78	0.22	0.51	NO	YES	NO
Chd6	2	1	0.71	0.88	NO	YES	NO
Hnf4a	1	-3	0.57	-0.8	NO	NO	NO
Wfdc2	1	-0.49	0.012	-2.5	NO	NO	NO
Zfp335	2	1.2	0.5	0.73	NO	YES	NO
Ptgis	2	1.4	1	0.98	YES	YES	NO
Slc9a8	2	1.4	0.81	1	NO	YES	NO
Gm14443	1	-1.4	-0.27	0.003	NO	NO	NO
4930591A17Rik	2	-0.09	0.37	3.3	NO	NO	NO
Cdh4	2	1.3	0.99	3.3	NO	YES	NO
Slco4a1	1	-1.5	0.13	-0.8	NO	NO	NO
Rtel1	2	0.89	0.42	0.68	NO	YES	NO
Arfrp1	2	0.79	0.45	1	NO	YES	NO
Sox18	1	-1.5	-0.89	-3.1	NO	NO	YES
Tcea2	1	0.26	-0.35	-1.5	YES	NO	NO
Car2	2	1.2	0.47	1.5	NO	YES	NO
Cyp7b1	2	2.1	0.11	2	NO	YES	NO
4632415L05Rik	2	1	0.62	1.5	NO	YES	NO
Usp13	2	1.3	0.72	0.31	YES	YES	NO
Gm43733	2	1.4	0.9	0.61	YES	YES	NO
Nhlrc3	2	0.99	0.87	0.48	YES	YES	NO
Sohlh2	1	-0.88	-0.98	-1.9	YES	NO	YES
Rnf13	2	0.99	1.2	0.099	NO	YES	NO
Mbnl1	1	-1.8	-0.88	-2	NO	NO	YES
Ccnl1	2	1.6	0.95	1	NO	YES	NO
Mlf1	1	-0.68	-0.71	-1.9	YES	NO	YES
Tmem144	2	1.7	1.4	0.25	YES	YES	NO
Rrnad1	2	1.2	1.1	1	YES	YES	NO
Crabp2	1	-2.4	-2	-1.7	NO	NO	YES
Smg5	2	1	0.76	1.4	NO	YES	NO
2810403A07Rik	2	1.3	1.6	0.55	NO	YES	NO
Trim46	2	3.2	2	0.79	YES	YES	NO
Adam15	2	1.3	1.4	0.62	NO	YES	NO
She	2	2.2	1	0.8	YES	YES	NO
Cgn	1	-0.6	-0.62	-1.4	YES	NO	YES
Ankrd34a	1	0.36	-0.12	-3.4	YES	NO	NO
Pdzk1	1	-2.3	-1.8	-1.4	NO	NO	YES
Prkab2	2	0.98	0.74	0.87	NO	YES	NO
Tbx15	1	-0.47	-0.82	-2.5	YES	NO	YES
St7l	2	1.4	0.67	0.47	YES	YES	NO
AI504432	1	-2.3	-0.65	-0.97	NO	NO	YES
Celsr2	1	-0.25	0.31	-1.3	NO	NO	NO
Trmt13	2	1.2	0.73	0.33	YES	YES	NO
Zgrf1	2	1.8	1.1	0.93	YES	YES	NO
Pitx2	3	-3.7	-1.5	-1.7	NO	NO	YES
Egf	2	2.4	1.2	1.5	NO	YES	NO
Lef1	1	-2.8	-1.2	0.38	NO	NO	NO
Cxxc4	1	-3	0.47	-2.1	NO	NO	NO
Slc9b2	2	2.2	1.4	0.74	YES	YES	NO
Spata1	2	2	0.82	1.1	NO	YES	NO
Rabggtb	2	2.3	1.6	0.65	YES	YES	NO
Ubxn2b	2	0.97	0.38	0.45	NO	YES	NO
Ndufaf6	2	1.5	0.52	0.48	YES	YES	NO
Ints8	2	0.82	0.46	-0.087	YES	NO	NO
Rad54b	2	1	0.62	0.0041	YES	YES	NO
Runx1t1	3	-0.94	-1.5	-0.7	NO	NO	YES
Galt	2	0.93	0.26	0.3	NO	YES	NO
Dnajc25	2	1.7	0.76	0.71	YES	YES	NO
AI481877	2	2.1	0.61	-0.027	YES	NO	NO
Mup6	1	-1.5	-0.71	0.29	NO	NO	NO
Zfp37	2	1.1	0.35	0.52	NO	YES	NO
Mpdz	1	-0.38	-0.58	-1.5	YES	NO	YES
Dennd4c	2	0.94	0.76	0.38	YES	YES	NO
Mllt3	1	-1.4	-0.75	-0.79	NO	NO	YES
Tek	1	-1	-1.1	-1.7	YES	NO	YES
Hook1	1	-0.5	-1.1	-1.2	YES	NO	YES
Foxd3	2	1.3	0.25	0.54	NO	YES	NO
Ak4	2	1	2.4	0.52	NO	YES	NO
Wdr78	2	2.5	0.97	0.51	YES	YES	NO
Usp24	2	0.97	1	0.8	NO	YES	NO
Pcsk9	1	-1.4	-1.4	-2.9	NO	NO	YES
Lexm	2	1.6	0.73	1.9	NO	YES	NO
Cyb5rl	2	1.4	0.81	0.57	YES	YES	NO
Elavl4	3	-1.2	-1.6	-0.92	NO	NO	YES
Tspan1	1	-0.6	-0.11	-3.5	NO	NO	YES
Szt2	2	1.1	0.9	0.57	YES	YES	NO
2610528J11Rik	1	-2.1	0.055	-3.4	NO	NO	NO
Mfsd2a	1	0.87	0.31	-2.7	YES	NO	NO
Trit1	2	1.9	1.3	0.59	YES	YES	NO
Pou3f1	3	-2.8	-2.1	-1.8	NO	NO	YES
Adgrb2	2	1.4	0.76	0.49	YES	YES	NO
Col16a1	2	1.8	1.3	0.35	YES	YES	NO
Srsf4	2	0.82	0.17	0.7	NO	YES	NO
Snhg12	2	4.6	2.1	1.3	YES	YES	NO
Trnau1ap	2	0.95	0.17	0.48	NO	YES	NO
Cd164l2	1	0.12	0.62	-2.3	NO	NO	NO
Map3k6	2	2.3	2.1	0.95	YES	YES	NO
Sytl1	1	-1.8	0.2	-0.64	NO	NO	NO
Zfp593	2	0.83	0.25	1.2	NO	YES	NO
Slc30a2	2	-0.43	0.22	1.7	NO	NO	NO
Pithd1	2	0.76	0.29	0.92	NO	YES	NO
Usp48	2	0.94	0.7	0.34	YES	YES	NO
Otud3	2	1	0.49	0.61	NO	YES	NO
Padi4	2	2	1.1	-0.7	YES	NO	NO
Necap2	2	1.1	0.46	0.35	YES	YES	NO
Rsg1	2	2	1.3	1.6	NO	YES	NO
Vps13d	2	1.2	1.1	0.92	YES	YES	NO
Gm13166	2	1.7	1.2	1.9	NO	YES	NO
Clcn6	2	1.5	0.96	0.86	YES	YES	NO
Mthfr	2	0.97	0.34	1	NO	YES	NO
Fbxo44	2	2.4	1.3	1.1	YES	YES	NO
Casz1	2	0.92	1.6	0.2	NO	YES	NO
Zbtb48	2	0.96	0.61	0.34	YES	YES	NO
Hes3	3	-2.6	-1.7	-0.62	NO	NO	YES
Rnf207	2	1.9	1	-0.29	YES	NO	NO
Chd5	2	1.4	0.44	-0.011	YES	NO	NO
Pank4	2	1.3	1	0.42	YES	YES	NO
Sdf4	2	0.76	0.29	0.8	NO	YES	NO
9430015G10Rik	2	0.98	0.49	0.55	NO	YES	NO
Cdk14	1	-2.1	-1	-0.29	NO	NO	YES
Cacna2d1	2	2.6	0.3	0.39	NO	YES	NO
Rint1	2	1.2	0.52	0.58	NO	YES	NO
Slc4a2	2	1.5	1	1.1	NO	YES	NO
En2	1	-1.7	-1.2	-0.45	NO	NO	YES
Garem2	1	-0.38	-0.6	-1.4	YES	NO	YES
Dpysl5	1	-2.3	-0.95	-1.8	NO	NO	YES
Rbks	2	2.6	1.3	-0.61	YES	NO	NO
Fosl2	3	-2.5	-1.8	-0.91	NO	NO	YES
Trmt44	2	1.5	0.68	1.4	NO	YES	NO
Afap1	2	0.85	0.42	1.6	NO	YES	NO
Mrfap1	1	-1.1	-0.42	-0.65	NO	NO	YES
Ppp2r2c	1	-1.8	-0.67	-1.7	NO	NO	YES
Jakmip1	1	-1.4	-0.8	-1.7	NO	NO	YES
Crmp1	1	-1.6	-1.8	-1.8	NO	NO	YES
Evc	1	-1.8	-0.95	-2.7	NO	NO	YES
Evc2	1	-2	-1.2	-2.2	NO	NO	YES
Cd38	2	1	0.51	1.5	NO	YES	NO
Guf1	2	1.2	0.44	0.082	YES	YES	NO
Aasdh	2	1.1	0.75	0.41	YES	YES	NO
Ccdc158	2	1.7	0.87	0.51	YES	YES	NO
Fras1	3	-1.5	-2	-1.3	NO	NO	YES
5430416N02Rik	2	3.3	0.74	1.5	NO	YES	NO
Helq	2	0.99	0.69	0.51	YES	YES	NO
BC005561	2	1.7	1.5	1	YES	YES	NO
D930016D06Rik	2	1.5	1.4	0.81	YES	YES	NO
Lrrc8c	1	0.18	-1.5	-2.5	YES	NO	NO
Hfm1	2	2	0.49	0.55	NO	YES	NO
Dgkq	2	0.95	0.44	0.15	YES	YES	NO
Idua	2	1.7	0.94	0.59	YES	YES	NO
Crlf2	2	2	1.2	1.3	NO	YES	NO
Gtpbp6	2	1.6	0.68	0.93	NO	YES	NO
Pole	2	0.85	0.43	0.23	YES	YES	NO
Mn1	1	-0.71	-1.2	-2.8	YES	NO	YES
Acacb	2	2.2	1.2	-0.027	YES	NO	NO
Trpv4	2	2.7	1.8	0.41	YES	YES	NO
Tchp	2	1.1	0.57	1.1	NO	YES	NO
Hnf1a	2	1.3	1.2	0.62	YES	YES	NO
Unc119b	2	0.73	0.56	1.2	NO	YES	NO
Cabp1	2	1.3	0.76	0.74	YES	YES	NO
Ptpn11	2	0.35	0.27	0.81	NO	YES	NO
Naa25	2	1	0.52	0.23	YES	YES	NO
Sh2b3	2	1.3	0.62	0.99	NO	YES	NO
Myl2	1	-3.1	-0.86	-0.67	NO	NO	YES
Tctn1	2	1.4	1.2	0.98	YES	YES	NO
Mphosph9	2	1.2	0.65	0.92	NO	YES	NO
Slc15a4	2	1.8	1.6	0.91	YES	YES	NO
Mmp17	2	1.2	0.9	-0.23	YES	NO	NO
Stx1a	2	2.8	2	0.91	YES	YES	NO
Rhbdd2	2	1.2	0.51	1	NO	YES	NO
Zan	2	2.1	0.46	-1.6	YES	NO	NO
Pcolce	1	-0.9	-1.2	-1.5	YES	NO	YES
Zcwpw1	1	-0.19	-0.81	-1.7	YES	NO	YES
Fam20c	1	-2.1	-0.78	-0.67	NO	NO	YES
Zfand2a	2	1.1	0.73	1	NO	YES	NO
Lfng	1	-2.4	-0.75	-1.6	NO	NO	YES
Ttyh3	1	-0.4	-0.44	-1.3	YES	NO	YES
Grid2ip	2	2	1.1	2.5	NO	YES	NO
Mtus2	2	1.3	0.85	2	NO	YES	NO
Gm43153	3	-2.8	-2.5	0.54	NO	NO	NO
Pon3	2	1.7	1.3	0.35	YES	YES	NO
Cadps2	1	0.35	-1.2	-1.7	YES	NO	NO
Kcp	2	2	0.61	0.087	YES	YES	NO
Akr1b10	2	1.3	0.45	0.13	YES	YES	NO
Zfp467	1	-1.7	-1.3	-0.88	NO	NO	YES
Tra2a	2	0.93	0.1	0.35	NO	YES	NO
Jazf1	1	-3.2	-0.86	-0.46	NO	NO	YES
Grid2	4	5.2	4.3	0.04	YES	YES	NO
Smyd1	2	1.7	0.88	-1.6	YES	NO	NO
Ggcx	2	1.9	1	0.52	YES	YES	NO
Ctnna2	3	-4.5	-4.5	-4.1	NO	NO	YES
Gcfc2	2	1.6	1.2	0.57	YES	YES	NO
Wdr54	2	1.6	0.62	0.12	YES	YES	NO
Paip2b	2	0.55	0.45	0.99	NO	YES	NO
4933427D06Rik	3	-0.91	-3.9	-0.33	NO	NO	YES
Aldh1l1	1	-1.5	0.019	0.017	NO	NO	NO
Trh	1	-2.9	-0.48	-0.16	NO	NO	YES
Zfp422	1	-1.4	-1.1	-1.3	NO	NO	YES
Cxcl12	3	-2.8	-2.1	0.29	NO	NO	NO
Wnt5b	1	-2.7	-0.79	0.47	NO	NO	NO
Rad52	2	1.3	0.18	0.51	NO	YES	NO
A2m	1	-2.2	-1.4	-0.92	NO	NO	YES
Cd4	1	-0.99	-0.51	-4.4	NO	NO	YES
Ccnd2	3	-1.4	-2.9	-3.2	YES	NO	YES
Clec12a	3	-3.8	-1.8	-1.7	NO	NO	YES
Prkcg	2	1.6	0.52	0.063	YES	YES	NO
Ppp1r12c	2	0.83	0.28	0.4	NO	YES	NO
Zscan18	2	1.2	0.26	0.27	NO	YES	NO
Qpctl	2	1	0.53	0.76	NO	YES	NO
Ercc2	2	0.93	0.49	0.62	NO	YES	NO
Ceacam20	2	2.4	0.83	1.4	NO	YES	NO
Prr19	1	-2.2	-1.9	-1.7	NO	NO	YES
Cyp2b23	2	3.5	0.35	3.6	NO	YES	NO
Fbxo17	2	1.3	0.9	0.26	YES	YES	NO
Rinl	2	1.4	0.48	0.99	NO	YES	NO
Ryr1	2	2.8	1.5	0.56	YES	YES	NO
Rasgrp4	2	1.1	0.94	0.12	YES	YES	NO
Alkbh6	2	0.95	0.65	0.72	NO	YES	NO
Hspb6	2	1.7	1.2	0.5	YES	YES	NO
Lsr	1	-0.34	-0.028	-1.2	NO	NO	YES
Zfp536	1	-1.6	-0.54	-1.8	NO	NO	YES
Zfp658	1	-1.5	-0.34	0.044	NO	NO	NO
1700008O03Rik	2	1.6	0.73	1	NO	YES	NO
Napsa	1	-1.9	-1.8	-2.8	NO	NO	YES
Atf5	2	1.6	0.79	0.9	NO	YES	NO
Cpt1c	2	1.6	1	0.89	YES	YES	NO
Fcgrt	1	-0.18	-0.81	-2.1	YES	NO	YES
Kcna7	1	0.75	-0.43	-2.9	YES	NO	NO
Dhdh	2	1.2	0.8	0.53	YES	YES	NO
Bcat2	1	-1.2	-0.44	-0.71	NO	NO	YES
Rasip1	1	0.31	0.05	-1.6	YES	NO	NO
Lmtk3	2	1.4	0.86	0.17	YES	YES	NO
Hps5	2	0.87	0.63	0.5	YES	YES	NO
Gtf2h1	2	0.9	0.11	0.59	NO	YES	NO
Ldha	1	-0.9	-0.22	-1.8	NO	NO	YES
Atp10a	1	-1.7	-0.6	-0.61	NO	NO	YES
Chd2	2	0.93	0.38	0.52	NO	YES	NO
Fam174b	1	-0.85	-0.89	-1.5	YES	NO	YES
Mesp2	1	-0.17	-0.53	-1.8	YES	NO	YES
Man2a2	2	1.2	0.8	0.44	YES	YES	NO
Alpk3	1	0.57	-0.42	-1.6	YES	NO	NO
2900076A07Rik	2	1.7	0.54	0.99	NO	YES	NO
Whamm	2	1.2	0.53	0.42	YES	YES	NO
Hdgfrp3	1	-0.54	-0.38	-1.9	NO	NO	YES
Mex3b	1	-1.6	-0.31	-0.23	NO	NO	YES
Arnt2	1	-1.7	-1.1	-0.68	NO	NO	YES
Fah	1	-1.5	-0.46	-1.3	NO	NO	YES
Nars2	2	1.1	0.59	0.3	YES	YES	NO
Usp35	2	1.2	0.9	0.53	YES	YES	NO
Alg8	2	1.3	1.2	0.53	YES	YES	NO
Myo7a	1	-0.038	0.3	-1.9	NO	NO	NO
C2cd3	2	1.3	0.83	0.69	YES	YES	NO
Usp17lb	1	-3.8	0.9	-1.8	NO	NO	NO
Ric3	2	1.3	0.53	0.65	NO	YES	NO
Akip1	2	1.3	0.45	0.9	NO	YES	NO
Calca	1	-1.2	-1	-1.8	NO	NO	YES
Smg1	2	0.69	0.8	1.1	NO	YES	NO
2610020H08Rik	2	2	0.86	0.48	YES	YES	NO
Hs3st4	3	-1	-2.4	-0.47	NO	NO	YES
Nupr1	2	1.7	1.1	-0.21	YES	NO	NO
Slx1b	2	1.7	1	1.7	NO	YES	NO
Kctd13	1	0.045	-0.16	-1.1	YES	NO	NO
Sez6l2	2	3.2	1.5	0.29	YES	YES	NO
Qprt	1	0.22	-0.46	-1.5	YES	NO	NO
Zfp689	2	1.2	0.57	0.95	NO	YES	NO
Prr14	2	0.77	0.46	1.1	NO	YES	NO
Phkg2	2	1.6	0.96	1.2	NO	YES	NO
Tgfb1i1	2	2.7	1.9	0.72	YES	YES	NO
Chst15	1	-2.1	-0.9	0.14	NO	NO	NO
Nkx1-2	1	-1.7	-0.94	-0.34	NO	NO	YES
Lhpp	1	-1.1	-0.81	-0.54	NO	NO	YES
Edrf1	2	1	0.7	0.31	YES	YES	NO
Sirt3	2	2.2	0.7	1.1	NO	YES	NO
Pkp3	2	1.7	1.1	-0.16	YES	NO	NO
Pidd1	2	1.1	0.93	0.82	YES	YES	NO
Cracr2b	1	0.34	-0.096	-2.3	YES	NO	NO
Igf2	3	-2.7	-1.5	-0.68	NO	NO	YES
Nadsyn1	2	1.4	0.35	0.13	YES	YES	NO
Fgf15	1	-2	-1.7	-1.9	NO	NO	YES
Oraov1	2	1.2	0.84	1.7	NO	YES	NO
Tpcn2	2	1.9	1.7	0.81	YES	YES	NO
Sox1	1	-3.5	-0.87	-1.7	NO	NO	YES
Rasa3	1	-1.9	-1.2	-1.2	NO	NO	YES
Nkx6-3	2	3.1	1.7	-0.64	YES	NO	NO
Adgra2	2	2.5	0.84	0.69	YES	YES	NO
Adrb3	2	0.36	0.3	1.5	NO	YES	NO
Ppp1r3b	1	-1.7	-1.1	-0.88	NO	NO	YES
Micu3	2	1.3	0.95	0.21	YES	YES	NO
Gpm6a	3	-1	-3.4	-1.3	NO	NO	YES
Cpe	1	-0.34	-0.74	-2.1	YES	NO	YES
Lzts1	1	-2.5	-0.6	-1.1	NO	NO	YES
Atp13a1	2	1.3	1.1	0.19	YES	YES	NO
Pbx4	2	1.9	1.5	0.37	YES	YES	NO
Ncan	1	-0.63	-0.8	-2.2	YES	NO	YES
Sugp2	2	1.2	1.4	0.028	NO	YES	NO
Klhl26	1	-1.5	-0.61	-0.24	NO	NO	YES
Arrdc2	2	1.4	0.65	0.38	YES	YES	NO
Fam129c	2	1.5	0.48	0.15	YES	YES	NO
Hhip	1	1.1	1.1	-3	NO	NO	NO
Il27ra	2	2.9	1.8	0.22	YES	YES	NO
Nanos3	1	-3.1	-0.19	-0.43	NO	NO	YES
Cacna1a	2	1.4	1.3	0.63	YES	YES	NO
Dand5	1	-0.66	-0.38	-1.9	NO	NO	YES
Cbln1	1	-1.8	-0.76	-3	NO	NO	YES
Gm2694	1	-2.5	-0.96	-2.3	NO	NO	YES
Nkd1	1	-1.4	-0.46	0.02	NO	NO	NO
Tox3	1	-2	-0.29	0.097	NO	NO	NO
Adgrg5	3	-3	-1.5	-0.29	NO	NO	YES
Ndrg4	2	0.72	1.4	0.39	NO	YES	NO
Setd6	2	1.2	0.54	0.1	YES	YES	NO
Ctrl	2	2.7	0.47	0.53	NO	YES	NO
Zfp612	1	-0.69	-0.28	-1.4	NO	NO	YES
Calb2	3	-2.6	-3.2	-3.3	YES	NO	YES
Klhdc4	2	1.1	0.33	0.18	YES	YES	NO
Snai3	1	-2.4	-0.12	-1.6	NO	NO	YES
Pgbd5	1	-1.9	-0.88	-1.4	NO	NO	YES
Kcnk1	1	-2	-0.98	-1.9	NO	NO	YES
Cep57	2	0.85	0.063	0.18	NO	YES	NO
Mre11a	2	0.94	0.19	0.37	NO	YES	NO
Vstm5	2	3.5	1.7	0.56	YES	YES	NO
Taf1d	2	3	1.8	1.4	YES	YES	NO
Slc44a2	2	1.2	0.64	0.35	YES	YES	NO
Qtrt1	2	1.1	0.6	0.47	YES	YES	NO
Jam3	1	-1.1	-0.92	-0.17	NO	NO	YES
Adamts15	2	0.94	0.91	2	NO	YES	NO
Adamts8	2	2	0.93	1.6	NO	YES	NO
Foxred1	2	0.94	0.36	0.42	NO	YES	NO
Thy1	1	0.13	-0.55	-2.6	YES	NO	NO
Ccdc84	2	2.5	0.83	0.82	YES	YES	NO
Phldb1	2	1.3	0.64	0.32	YES	YES	NO
Amica1	3	-5.1	-1	0.64	NO	NO	NO
Scn2b	1	-2.2	-1.5	-0.99	NO	NO	YES
Pcsk7	2	2	1.4	1.1	YES	YES	NO
Htr3a	3	-3.6	-1.1	-2.9	NO	NO	YES
Zw10	2	0.83	0.3	0.37	NO	YES	NO
AU019823	2	0.89	0.056	0.89	NO	YES	NO
Crabp1	1	-1.2	-0.8	-2.3	NO	NO	YES
Tmem266	1	-0.47	-0.31	-2	NO	NO	YES
Islr2	2	2.8	0.15	0.46	NO	YES	NO
Bbs4	2	1	0.49	1	NO	YES	NO
Parp6	2	2.5	2.2	1.7	YES	YES	NO
Smad3	1	-1.2	-0.23	-0.8	NO	NO	YES
Kbtbd13	1	-1	0.12	-3.1	NO	NO	NO
Pif1	2	1	0.4	0.48	NO	YES	NO
Zfp280d	2	0.94	0.58	0.9	NO	YES	NO
Pigb	2	1.2	1	0.75	YES	YES	NO
Gnb5	1	0.13	-0.044	-1.5	YES	NO	NO
Tmod2	1	-1.3	-0.77	-0.59	NO	NO	YES
Gcm1	1	-2.5	-0.46	-0.23	NO	NO	YES
Fbxo9	2	1	0.49	0.69	NO	YES	NO
Ddx43	2	1.9	0.51	-0.22	YES	NO	NO
Mto1	2	1.5	0.92	0.34	YES	YES	NO
Snap91	1	-0.29	-0.38	-1.9	YES	NO	YES
Snx14	2	0.99	0.48	0.11	YES	YES	NO
Adamts7	2	1.6	1.7	0.58	NO	YES	NO
Cep70	2	1.2	0.74	0.28	YES	YES	NO
Dzip1l	1	0.093	0.066	-1.5	YES	NO	NO
Rassf1	2	2.3	0.96	2	NO	YES	NO
Sema3b	2	1.7	1.4	0.45	YES	YES	NO
Tcta	2	1.5	0.86	2	NO	YES	NO
P4htm	2	2.5	1.5	0.022	YES	YES	NO
Arih2	2	1.4	1	0.91	YES	YES	NO
Nckipsd	2	1	0.6	0.8	NO	YES	NO
Celsr3	2	1.3	1.2	0.45	YES	YES	NO
Slc26a6	2	1.5	0.47	0.83	NO	YES	NO
Pfkfb4	2	2.3	1.1	0.87	YES	YES	NO
Plxnb1	2	1.2	0.73	0.12	YES	YES	NO
Prss42	1	0.42	0.6	-2.9	NO	NO	NO
Als2cl	2	1.6	0.76	0.079	YES	YES	NO
Vill	2	1.3	0.53	-0.17	YES	NO	NO
Plcd1	2	2	0.61	-0.62	YES	NO	NO
Dlec1	2	3	1.4	0.52	YES	YES	NO
Exog	2	1.2	0.68	0.83	NO	YES	NO
Scn5a	2	2.8	0.61	0.15	YES	YES	NO
Nktr	2	1.2	0.6	0.81	NO	YES	NO
Tcaim	2	1.7	0.72	0.4	YES	YES	NO
Kif15	2	1.1	0.68	0.22	YES	YES	NO
Tmem158	1	-1.8	-0.78	-0.039	NO	NO	YES
Mtrf1l	2	2.7	1.4	1.4	NO	YES	NO
Adgrg6	2	2.1	1.6	4.8	NO	YES	NO
Myb	1	-1.4	-0.58	-0.29	NO	NO	YES
Rps12	2	3.6	1.3	1.4	NO	YES	NO
Trmt11	2	1.3	0.8	0.73	YES	YES	NO
Tube1	2	0.9	0.54	0.38	YES	YES	NO
Prdm1	1	-2.3	-0.66	-2	NO	NO	YES
Lin28b	1	-1.4	-0.94	-1.6	NO	NO	YES
Tbc1d32	2	1.3	0.86	0.12	YES	YES	NO
Ccdc138	2	1.1	0.33	0.068	YES	YES	NO
Spock2	1	0.62	0.56	-1.9	YES	NO	NO
Neurog3	3	-3	-3.5	-2.5	NO	NO	YES
Supv3l1	2	0.82	0.35	0.15	YES	YES	NO
Ddx50	2	0.99	0.18	0.74	NO	YES	NO
Hnrnph3	2	1.7	0.95	1	NO	YES	NO
Herc4	2	1.1	0.62	0.3	YES	YES	NO
Derl3	2	1.9	1.4	0.41	YES	YES	NO
Pttg1ip	2	0.4	0.35	0.92	NO	YES	NO
Ube2g2	2	0.64	0.36	0.85	NO	YES	NO
Aire	1	-1.7	0.17	-0.34	NO	NO	NO
Plpp2	2	1	0.84	1.6	NO	YES	NO
Abca7	2	2.1	1.4	-0.066	YES	NO	NO
Cirbp	2	1.5	0.39	0.57	NO	YES	NO
Pcsk4	2	2.2	1.4	0.75	YES	YES	NO
Atp8b3	2	2.4	1.6	-0.17	YES	NO	NO
Gadd45b	2	1.9	1.1	1.3	NO	YES	NO
Atcay	1	0.92	-0.17	-1.7	YES	NO	NO
Platr7	2	0.79	-0.11	1.7	NO	NO	NO
Sycp3	2	1.5	0.38	-0.9	YES	NO	NO
Rassf9	3	-2.9	-1.8	-1.1	NO	NO	YES
Mettl25	2	1.1	0.22	0.81	NO	YES	NO
Zdhhc17	2	0.97	0.36	0.36	NO	YES	NO
B4galnt1	2	2	0.16	-0.4	YES	NO	NO
Slc26a10	2	1.7	0.99	0.69	YES	YES	NO
Arhgef25	2	1.5	0.54	0.96	NO	YES	NO
Ddit3	2	2.8	1.1	1.9	NO	YES	NO
Arhgap9	2	1.7	-0.39	-0.28	NO	NO	NO
Gli1	1	-0.083	-1.2	-2.2	YES	NO	YES
Myo1a	1	-1.9	-0.87	0.2	NO	NO	NO
Sec14l2	2	2	1.6	1.3	YES	YES	NO
Emid1	2	1.8	1.2	-0.23	YES	NO	NO
Polm	2	1.4	0.75	1.2	NO	YES	NO
Tbrg4	2	0.89	0.17	0.38	NO	YES	NO
Ramp3	2	1.3	0.55	0.19	YES	YES	NO
Upp1	1	-1.1	-0.58	0.0053	NO	NO	NO
Bcl11a	3	-3	-2.7	-2.6	NO	NO	YES
Clhc1	2	4	1.3	2.1	NO	YES	NO
Ranbp17	2	1.7	1	0.54	YES	YES	NO
Ccnjl	1	-1.5	-0.67	-0.82	NO	NO	YES
Irgm1	1	-1.7	-1.3	0.38	NO	NO	NO
Tbc1d9b	2	1.1	0.72	0.12	YES	YES	NO
Grm6	3	-3.6	-1.1	0.6	NO	NO	NO
Clk4	2	1.4	0.7	0.8	NO	YES	NO
Wnt3a	3	-3.5	-2.1	-1.9	NO	NO	YES
Natd1	2	0.82	0.44	1.2	NO	YES	NO
Slc47a1	1	-0.86	-0.93	-2.2	YES	NO	YES
Trpv2	2	1.9	0.78	0.19	YES	YES	NO
Hs3st3b1	1	-1.8	-0.38	-0.8	NO	NO	YES
Arhgap44	2	0.58	0.038	1.2	NO	YES	NO
Cyb5d1	2	0.85	0.38	1.4	NO	YES	NO
Wscd1	1	-1.8	-1.4	-1.3	NO	NO	YES
Zzef1	2	1.3	1.1	0.84	YES	YES	NO
Aspa	4	4.7	3.8	4.9	NO	YES	NO
Srr	2	1.5	0.5	0.42	YES	YES	NO
Lgals9	1	-1.3	-0.33	-2.2	NO	NO	YES
Slfn9	3	-4.1	-2.3	-3	NO	NO	YES
Slfn8	3	-3.7	-1.7	-2.5	NO	NO	YES
AI662270	2	0.71	-0.46	3.8	NO	NO	NO
Heatr6	2	0.98	0.6	0.38	YES	YES	NO
Mrm1	2	1.2	0.57	1.3	NO	YES	NO
Dhrs11	2	1.7	0.54	0.75	NO	YES	NO
Mmd	1	-1.3	-0.57	-0.51	NO	NO	YES
Rsad1	2	1.8	0.98	1.1	NO	YES	NO
Acsf2	2	2	1.2	0.21	YES	YES	NO
Slc35b1	2	1.2	0.75	0.76	NO	YES	NO
Hoxb1	3	-4.3	-2.1	1.1	NO	NO	NO
Cacnb1	2	1.5	1.1	0.52	YES	YES	NO
Grb7	1	-0.58	-0.5	-2.5	NO	NO	YES
Ormdl3	2	0.36	0.14	0.93	NO	YES	NO
Krt17	1	-0.49	-0.48	-4.1	NO	NO	YES
Krt42	1	-0.25	-0.56	-2.5	YES	NO	YES
Hsd17b1	1	0.39	0.56	-2.2	NO	NO	NO
Tubg2	2	2.2	0.16	-0.11	YES	NO	NO
Plekhh3	1	-0.89	-0.53	-2.4	NO	NO	YES
Gm11635	2	4.1	1	2.4	NO	YES	NO
Rdm1	2	2.2	0.58	0.87	NO	YES	NO
Arl4d	2	2.1	1.1	-0.26	YES	NO	NO
Itga2b	2	2.1	1	0.64	YES	YES	NO
Arhgap27	2	1.4	0.35	-0.33	YES	NO	NO
Arf2	2	1.5	0.85	1.8	NO	YES	NO
Mapt	2	1.9	0.77	0.37	YES	YES	NO
Myl4	2	2.5	1	0.079	YES	YES	NO
Itgb3	2	1.8	0.98	1.4	NO	YES	NO
Mettl2	2	0.92	0.13	0.97	NO	YES	NO
Kcnh6	2	2	1.2	0.019	YES	YES	NO
Polg2	2	1.8	0.64	0.66	NO	YES	NO
Gprc5c	3	-1.2	-1.9	-0.87	NO	NO	YES
Fads6	2	2	2	1	NO	YES	NO
Armc7	2	0.61	0.026	1.2	NO	YES	NO
Fbf1	2	1.1	0.36	0.69	NO	YES	NO
Gm11744	1	-1.5	-1.4	-2.4	NO	NO	YES
1810032O08Rik	2	3.4	0.89	0.81	YES	YES	NO
St6galnac2	2	2	2	0.84	NO	YES	NO
Mettl23	2	1.6	0.53	0.47	YES	YES	NO
Mgat5b	2	1.4	0.68	0.26	YES	YES	NO
Ccdc40	2	2	0.68	-0.51	YES	NO	NO
Gaa	2	1.1	0.64	0.08	YES	YES	NO
Slc26a11	2	2	1.7	0.67	YES	YES	NO
Endov	2	1.2	0.012	0.32	NO	YES	NO
Bahcc1	1	-0.53	-1.3	-1.2	NO	NO	YES
Ccdc137	2	0.67	0.036	1.1	NO	YES	NO
Lrrc45	2	1	0.37	0.41	NO	YES	NO
Slc16a3	1	-2.2	-0.97	-2.7	NO	NO	YES
Zfp750	1	-2	-0.37	-0.75	NO	NO	YES
B3gntl1	2	1.5	0.65	0.98	NO	YES	NO
Trib2	1	-1.5	-0.79	-0.71	NO	NO	YES
Gm4419	2	2	1	1.1	NO	YES	NO
Grhl1	2	1.5	0.86	0.092	YES	YES	NO
Id2	3	-2.8	-2	-1.3	NO	NO	YES
Rnf144a	1	-1.3	-0.58	-0.77	NO	NO	YES
Rsad2	3	-2.9	-2	-0.15	NO	NO	YES
Sox11	1	-2.2	-1.3	-0.11	NO	NO	YES
Prkar2b	1	-1.5	-1.4	-1.3	NO	NO	YES
Nrcam	1	-2.6	-1.1	-2.3	NO	NO	YES
Akap6	3	-3.4	-1.6	0.33	NO	NO	NO
Prpf39	2	1.6	0.9	0.81	YES	YES	NO
Fancm	2	0.91	0.96	1.2	NO	YES	NO
Vcpkmt	2	2.3	1.4	0.62	YES	YES	NO
Atl1	2	2	0.56	0.027	YES	YES	NO
Six1	1	-1.4	-1.5	-2.1	YES	NO	YES
Slc38a6	2	1.8	1.1	0.84	YES	YES	NO
Pigh	2	0.9	0.48	1.2	NO	YES	NO
Pcnx	2	1.1	1	1.2	NO	YES	NO
Vrtn	3	-1.5	-2.1	-0.45	NO	NO	YES
Ttll5	2	1.3	0.64	0.7	NO	YES	NO
Alkbh1	2	2.3	0.98	1	NO	YES	NO
Eml5	2	1.9	1.4	1.4	NO	YES	NO
Bcl11b	1	-2.4	-0.98	-1.6	NO	NO	YES
Mok	2	1.6	0.36	0.49	NO	YES	NO
Pld4	1	-3	-0.56	-1.1	NO	NO	YES
Sp8	3	-3.1	-1.3	-0.53	NO	NO	YES
Ryr2	2	1.9	2	1.7	NO	YES	NO
Actn2	2	2.1	-0.07	0.37	NO	NO	NO
Tbce	2	1	0.48	-0.12	YES	NO	NO
Elmo1	1	-2.4	-1.3	-1.5	NO	NO	YES
Prss16	2	2	1.9	1.6	YES	YES	NO
Btn2a2	2	4.2	2	1.8	YES	YES	NO
Sox4	1	-0.67	-1.3	-1.3	NO	NO	YES
Dsp	1	-1.7	-1.1	-1.5	NO	NO	YES
Snrnp48	2	2.2	1.1	0.53	YES	YES	NO
Tfap2a	1	-1.7	-0.13	0.57	NO	NO	NO
Sycp2l	2	2.4	0.85	0.65	YES	YES	NO
Fbxw17	2	1.4	1	0.76	YES	YES	NO
Secisbp2	2	0.95	0.41	0.58	NO	YES	NO
Uimc1	2	1	0.3	0.29	YES	YES	NO
Zfp346	2	1.4	0.6	0.99	NO	YES	NO
Pdlim7	2	1.3	0.19	-0.24	YES	NO	NO
Tgfbi	1	-1	-1.9	-2.1	YES	NO	YES
Agtpbp1	2	1.5	0.82	1.1	NO	YES	NO
Zcchc6	2	0.96	0.73	0.5	YES	YES	NO
Lpcat1	2	0.45	0.38	1	NO	YES	NO
Arsk	2	1.8	1	0.93	YES	YES	NO
Tmem161b	2	1.4	1.1	0.76	YES	YES	NO
Foxd1	3	-3.4	-1.4	-0.3	NO	NO	YES
Ocln	1	-2	-0.99	-0.77	NO	NO	YES
Ercc8	2	1.5	0.71	1.3	NO	YES	NO
Ddx4	1	0.032	-0.6	-1.4	YES	NO	NO
Ccno	1	-2.2	-2.1	-1.2	NO	NO	YES
Emb	3	-0.97	-1.7	-0.52	NO	NO	YES
Il3ra	2	1.2	0.93	0.93	NO	YES	NO
Slc4a7	2	1.2	0.97	0.85	YES	YES	NO
Nudt13	2	1.7	0.91	1.2	NO	YES	NO
Comtd1	2	1.1	0.59	0.32	YES	YES	NO
Tnnc1	2	2	0.12	2	NO	YES	NO
Tep1	2	1.1	0.85	0.37	YES	YES	NO
Mettl17	2	1.2	0.6	0.31	YES	YES	NO
Cdh24	2	1.5	1.5	1.1	NO	YES	NO
Myh6	1	-0.84	-0.6	-2.3	NO	NO	YES
Gm16973	2	4	2.8	1.1	YES	YES	NO
Phf11c	2	2.3	1.9	1.7	YES	YES	NO
Xkr6	2	2.4	1.9	1.1	YES	YES	NO
Nefm	2	-0.047	-0.37	3	NO	NO	NO
Ppp3cc	1	-0.27	-0.43	-1.8	YES	NO	YES
Piwil2	1	0.48	0.21	-1.5	YES	NO	NO
Fgf17	1	-1	-2.2	-2.4	YES	NO	YES
Dok2	1	-1.4	-0.42	0.93	NO	NO	NO
Gfra2	3	-4.1	-1.2	-0.42	NO	NO	YES
Serp2	2	3.2	0.23	0.38	NO	YES	NO
Naa16	2	1.5	0.95	0.49	YES	YES	NO
Dzip1	2	1.4	0.82	0.74	YES	YES	NO
Oxct1	1	-1.1	-0.23	-0.27	NO	NO	YES
Slc1a3	2	2.5	1.1	0.98	YES	YES	NO
Sdc2	1	-1.3	-1	-0.84	NO	NO	YES
Laptm4b	1	-1.6	-0.9	-1.4	NO	NO	YES
Grhl2	1	-2.2	-1.6	-0.11	NO	NO	YES
Fzd6	1	-1.6	-1.1	-0.69	NO	NO	YES
Aard	2	2.2	1	1.7	NO	YES	NO
Zhx1	1	-1.4	-0.51	-0.0019	NO	NO	YES
Tatdn1	2	2	1.2	0.38	YES	YES	NO
Fam84b	1	-1.7	-1	-0.95	NO	NO	YES
Pvt1	2	2.9	0.95	2.3	NO	YES	NO
Col22a1	1	-1.8	-0.82	-0.95	NO	NO	YES
Gpr20	1	-3.9	-0.2	-1.3	NO	NO	YES
Mapk15	2	3.8	2.6	0.34	YES	YES	NO
Hgh1	2	1.5	0.94	0.83	YES	YES	NO
Hsf1	2	0.88	0.24	0.32	NO	YES	NO
Rac2	1	-1.5	-1	-2.5	NO	NO	YES
Cdc42ep1	2	1.6	2	2.3	NO	YES	NO
Kdelr3	2	2.2	1.6	0.93	YES	YES	NO
Dmc1	2	2	0.83	0.039	YES	YES	NO
Fam227a	2	1.9	0.28	-1.1	YES	NO	NO
Rpl3	2	2.4	0.86	1.1	NO	YES	NO
Atf4	2	1.3	0.8	0.98	NO	YES	NO
Xpnpep3	2	0.97	0.23	0.26	NO	YES	NO
Ccdc134	2	1.4	0.72	0.92	NO	YES	NO
1500009C09Rik	1	-1.9	-2.1	-2.6	YES	NO	YES
Naga	2	1.5	0.78	0.82	NO	YES	NO
Phf21b	2	2.9	1.9	1.4	YES	YES	NO
Fam118a	2	0.14	0.11	0.96	NO	YES	NO
Trmu	2	1.1	0.44	0.42	YES	YES	NO
Fam19a5	1	-1.7	-0.66	0.36	NO	NO	NO
Alg12	2	2.2	1.3	0.51	YES	YES	NO
Tubgcp6	2	1.2	0.85	0.91	NO	YES	NO
Mapk11	2	1.6	0.53	-0.039	YES	NO	NO
Dennd6b	2	1.1	0.29	0.37	NO	YES	NO
Chkb	2	1.1	0.69	0.47	YES	YES	NO
Lrrk2	1	-1.8	-1	-0.68	NO	NO	YES
Irak4	2	1.6	0.99	0.82	YES	YES	NO
Rapgef3	2	2.4	0.62	1.3	NO	YES	NO
Col2a1	2	1.4	0.31	0.5	NO	YES	NO
Asb8	2	0.12	0.06	1.1	NO	YES	NO
Tfcp2	2	1.4	0.66	0.51	YES	YES	NO
Itgb7	1	-0.56	-0.78	-2.1	YES	NO	YES
Amhr2	2	1.5	1.5	0.63	NO	YES	NO
Anks3	2	1.7	0.63	1.4	NO	YES	NO
Mettl22	2	1.8	0.92	0.28	YES	YES	NO
Carhsp1	2	1	0.41	0.81	NO	YES	NO
Txndc11	2	0.96	0.79	0.9	NO	YES	NO
Ercc4	2	1.5	0.94	0.79	YES	YES	NO
Abcc1	1	-0.084	-0.17	-1	YES	NO	YES
Ppm1f	2	0.099	0.19	0.91	NO	YES	NO
Klhl22	2	1.2	0.15	1.9	NO	YES	NO
Yeats2	2	0.96	0.63	0.65	NO	YES	NO
Alg3	2	1.4	0.63	0.31	YES	YES	NO
Map3k13	1	-1.4	0.18	-0.71	NO	NO	NO
Ahsg	2	2	0.4	1.8	NO	YES	NO
Eif4a2	2	2	1.7	1	YES	YES	NO
Apod	1	-2.1	-1.3	-1.2	NO	NO	YES
Bdh1	1	-1.2	-0.36	-0.11	NO	NO	YES
Pdia5	2	1.1	0.93	0.28	YES	YES	NO
Gap43	1	-0.39	-1.6	-2.3	YES	NO	YES
Phldb2	2	0.91	1	1.3	NO	YES	NO
Filip1l	1	-1.8	-1.2	-0.89	NO	NO	YES
Paxbp1	2	0.87	0.87	0.24	NO	YES	NO
Ripk4	1	-1.3	-1.2	-0.56	NO	NO	YES
Prdm15	2	0.88	0.24	0.16	YES	YES	NO
Synj2	1	-0.31	-0.18	-2.5	NO	NO	YES
Pde10a	1	-2.5	-0.95	0.31	NO	NO	NO
Park2	2	2.3	0.73	-0.91	YES	NO	NO
Ermard	2	1.9	0.39	0.77	NO	YES	NO
Dll1	3	-2.5	-2.1	-0.59	NO	NO	YES
Abca3	2	1.4	0.73	-0.26	YES	NO	NO
E4f1	2	1	0.23	0.29	NO	YES	NO
Mlst8	2	0.95	0.55	1.3	NO	YES	NO
Mapk8ip3	2	1.8	0.72	0.43	YES	YES	NO
Clcn7	2	0.99	0.86	0.61	YES	YES	NO
Mir3082	2	2.5	2.1	2.1	NO	YES	NO
Tmem8	2	1.2	0.56	1.4	NO	YES	NO
Rgs11	1	-0.58	-0.49	-2.2	NO	NO	YES
Luc7l	2	1.4	0.5	1.3	NO	YES	NO
Syngap1	2	1.7	1.5	1.2	YES	YES	NO
Zfp523	2	1.4	0.16	0.41	NO	YES	NO
Rpl10a	2	1.7	0.29	0.53	NO	YES	NO
Mdga1	2	2	0.95	1.4	NO	YES	NO
Zfand3	2	0.49	0.49	0.84	NO	YES	NO
Akap8l	2	1	0.45	0.012	YES	YES	NO
Adamts10	2	2.4	0.78	0.62	YES	YES	NO
Myo1f	1	-0.32	-0.75	-1.8	YES	NO	YES
H2-K1	1	-0.51	-1	-1.8	YES	NO	YES
Brd2	2	1.2	0.62	0.95	NO	YES	NO
H2-Eb1	2	1.8	0.89	4.7	NO	YES	NO
Notch4	2	1.5	1.2	0.73	YES	YES	NO
Prr3	2	1.4	1	1.1	NO	YES	NO
Gabbr1	2	2.7	1.3	0.95	YES	YES	NO
H2-M3	2	2.5	2.1	0.37	YES	YES	NO
Adgrf5	3	-1.6	-3	-0.06	NO	NO	YES
Slc25a27	2	1.5	0.23	0.38	NO	YES	NO
Gtpbp2	2	1.1	0.52	0.39	YES	YES	NO
Polh	2	1.7	0.73	0.56	YES	YES	NO
Dlk2	2	4	-0.011	0.4	NO	NO	NO
Abcc10	2	1.3	0.69	0.28	YES	YES	NO
Ptk7	1	-1.1	-0.85	-0.36	NO	NO	YES
Gnmt	2	2.1	1.3	-0.49	YES	NO	NO
Med20	2	0.93	0.17	0.77	NO	YES	NO
Plcl2	1	-1.4	-0.64	-0.7	NO	NO	YES
Satb1	1	-1.5	-0.68	-0.68	NO	NO	YES
Pot1b	2	1.5	0.99	0.47	YES	YES	NO
Safb2	2	1	0.31	0.43	NO	YES	NO
Crb3	1	-1.9	-0.3	-1.4	NO	NO	YES
Dennd1c	1	-1.8	-0.45	-3.2	NO	NO	YES
Tubb4a	3	-2	-3	-2.8	NO	NO	YES
Tnfsf9	1	-0.46	-0.98	-2.1	YES	NO	YES
Vav1	1	0.39	0.99	-2.6	NO	NO	NO
Efna5	1	-1.7	-1.2	-0.4	NO	NO	YES
Epb41l3	1	-1.3	-1.2	-0.85	NO	NO	YES
Rasgrp3	3	-0.57	-2.5	-0.26	NO	NO	YES
Dhx57	2	0.93	0.29	0.44	NO	YES	NO
Thumpd2	2	1.1	0.95	0.63	YES	YES	NO
Epcam	1	-1.2	-0.99	-0.61	NO	NO	YES
Nrxn1	3	-0.55	-2.6	-0.33	NO	NO	YES
Gm20939	1	-1.5	-0.67	-0.55	NO	NO	YES
Map3k8	2	1.2	0.072	3.3	NO	YES	NO
Mtpap	2	0.89	0.46	0.54	NO	YES	NO
Colec12	1	-1.6	-1.6	-0.04	NO	NO	YES
Lama3	2	2.1	0.33	0.24	YES	YES	NO
Dsc2	2	2.4	0.8	0.58	YES	YES	NO
Mep1b	2	2	0.76	1.9	NO	YES	NO
AW554918	2	1.2	0.91	0.75	YES	YES	NO
Epb41l4aos	2	4.3	2.7	1.7	YES	YES	NO
Fam13b	2	1.3	0.86	1.5	NO	YES	NO
Gfra3	1	-3	-0.23	-2.5	NO	NO	YES
Fchsd1	2	1.2	0.74	0.52	YES	YES	NO
Arap3	2	1.7	1.1	-0.52	YES	NO	NO
Pcdh1	1	-2	-0.34	-0.3	NO	NO	YES
Dpysl3	1	-2.3	-0.5	-0.91	NO	NO	YES
Ythdc2	2	0.89	0.35	0.14	YES	YES	NO
Atg12	2	0.56	0.23	1.1	NO	YES	NO
Isoc1	1	-1	-0.6	-0.74	NO	NO	YES
Bvht	2	1.9	1.2	0.68	YES	YES	NO
Sh3tc2	2	3.9	1.6	1.3	YES	YES	NO
Slmo1	2	2	1.4	0.9	YES	YES	NO
Tcf4	1	-1	-0.58	-0.032	NO	NO	YES
Epg5	2	1.1	0.63	0.73	NO	YES	NO
Setbp1	1	-1.8	-0.85	-1.5	NO	NO	YES
Rttn	2	1.2	1	0.28	YES	YES	NO
Pitpnm1	2	2.3	1.3	0.17	YES	YES	NO
Rps6kb2	2	1.5	0.63	0.47	YES	YES	NO
Ssh3	2	1.8	1.6	0.9	YES	YES	NO
Pcx	1	-1	-0.3	-0.5	NO	NO	YES
Gm21992	2	2.6	1.4	0.59	YES	YES	NO
Rbm4	2	1.2	0.63	0.34	YES	YES	NO
Actn3	1	-0.025	-1	-1.8	YES	NO	YES
Zdhhc24	2	1.1	0.18	0.71	NO	YES	NO
Rin1	2	1.9	0.94	-0.11	YES	NO	NO
Capn1	1	-0.47	-0.043	-1.2	NO	NO	YES
Mrpl49	2	0.63	0.33	1	NO	YES	NO
Rasgrp2	1	-0.89	-0.84	-1.7	NO	NO	YES
Ms4a14	3	-3	-1.8	-2.3	NO	NO	YES
Ms4a6d	1	-1	0.93	-3.1	NO	NO	NO
Patl1	2	0.88	0.35	0.21	YES	YES	NO
Dmrt3	1	-2.4	-0.65	-0.93	NO	NO	YES
Smarca2	1	-1.7	-1.5	-0.51	NO	NO	YES
Vldlr	1	0.068	-0.25	-1.9	YES	NO	NO
Rfx3	1	-1.5	-0.68	-0.4	NO	NO	YES
Uhrf2	2	0.94	0.24	0.83	NO	YES	NO
Ifit2	1	-0.55	-0.14	-1.8	NO	NO	YES
Slc35g1	2	0.63	0.25	1.5	NO	YES	NO
Zdhhc16	2	1.1	0.42	0.62	NO	YES	NO
Mms19	2	0.86	0.41	0.068	YES	YES	NO
Sec31b	2	1.7	0.33	1.1	NO	YES	NO
9130011E15Rik	2	0.8	0.35	1.3	NO	YES	NO
Nhlrc2	2	0.97	0.52	0.085	YES	YES	NO
Atrnl1	2	1	0.35	0.81	NO	YES	NO
Fam45a	2	1.3	0.42	0.45	NO	YES	NO
Sfxn4	2	1.6	0.72	0.062	YES	YES	NO
AU022751	1	-1.9	-0.79	-1.6	NO	NO	YES
Pcsk1n	2	1.6	1.3	1.2	YES	YES	NO
Tspan7	1	-2.2	-1.6	-2	NO	NO	YES
Klhl13	2	1.3	-0.18	2.6	NO	NO	NO
Sept6	1	-1.2	-0.9	-0.96	NO	NO	YES
Smarca1	1	-0.88	-1.1	-1.6	YES	NO	YES
Rab33a	1	-1.7	-0.3	-1.5	NO	NO	YES
Hs6st2	3	-2.8	-1.7	-0.41	NO	NO	YES
4930502E18Rik	3	-2.3	-1.8	-0.8	NO	NO	YES
Fhl1	1	-1.6	-1.1	-0.41	NO	NO	YES
Sox3	3	-3.2	-2.3	-1.8	NO	NO	YES
Gabre	2	2.4	2.2	1.6	YES	YES	NO
Xlr5a	3	-4.9	-4.9	-2.1	NO	NO	YES
Xlr3c	3	-3.6	-4.2	-0.54	NO	NO	YES
Gm18336	3	-3.3	-2.2	-0.88	NO	NO	YES
Tmem28	1	-1	-1.3	-1.3	NO	NO	YES
Awat2	2	1.8	0.25	0.63	NO	YES	NO
Otud6a	1	-1.8	-1.8	-2.3	NO	NO	YES
Tex11	1	0.52	-0.52	-1.7	YES	NO	NO
Ftx	2	2	1.1	1.4	NO	YES	NO
Sh3bgrl	1	-0.83	-0.3	-1.5	NO	NO	YES
Tspan6	1	-1.2	-0.53	-1.1	NO	NO	YES
Plp1	2	1.7	0.43	1.9	NO	YES	NO
Slc25a53	2	1.1	0.54	0.97	NO	YES	NO
Zcchc18	1	-0.52	-0.2	-2.2	NO	NO	YES
Foxr2	1	-1.7	-1.8	-1.4	NO	NO	YES
2210013O21Rik	2	1.5	1.4	0.88	YES	YES	NO
Scml2	1	-2	-1.7	-1.1	NO	NO	YES
Nhs	3	-2.7	-1.8	-2.1	NO	NO	YES
Erdr1	2	2.2	1.2	0.78	YES	YES	NO

## Sheet: Supplemental_Table_2e
Supplemental Table 2: RNA-Sequencing analysis in WT and NMD KO ESCs
Genes significantly deregulated (p-adj ≤ 0.01) in either Smg-factor KO ESCs compared to WT at N24
Name	Cluster	logFC.N24_Smg5	logFC.N24_Smg6	logFC.N24_Smg7	Smg5 KO>Smg6 KO>Smg7 KO	Upregulated	Downregulated
Sgk3	1	-1.3	-0.4	-0.29	NO	NO	YES
Snhg6	2	3.5	2.2	1.5	YES	YES	NO
Prdm14	2	2.5	1.9	1.2	YES	YES	NO
Msc	3	3.1	1.6	2.7	NO	YES	NO
Rdh10	2	1.4	0.3	0.78	NO	YES	NO
Efhc1	2	1.8	0.22	0.34	NO	YES	NO
Gsta3	3	3.4	2.6	2.8	NO	YES	NO
Bag2	1	-0.76	-0.88	-1.6	YES	NO	YES
Kansl3	3	1.3	0.51	1.5	NO	YES	NO
Lman2l	2	0.95	0.55	0.62	NO	YES	NO
Zap70	2	1.5	0.98	0.48	YES	YES	NO
Vwa3b	2	1.3	0.64	0.59	YES	YES	NO
Aff3	1	-1.7	-1.4	-0.75	NO	NO	YES
Lonrf2	2	2	0.84	-1.1	YES	NO	NO
Mfsd9	1	-1.9	-0.75	-0.48	NO	NO	YES
Rftn2	2	3.1	0.89	0.57	YES	YES	NO
Tyw5	2	0.96	0.81	0.63	YES	YES	NO
Kctd18	2	1.3	0.48	0.59	NO	YES	NO
Aox1	2	2.5	1.7	0.62	YES	YES	NO
Aox3	3	4.2	1.8	4.1	NO	YES	NO
Cdk15	3	3.8	2.4	2.2	YES	YES	NO
Gm973	2	1.7	0.8	0.9	NO	YES	NO
Klf7	1	-1.2	-0.71	-0.64	NO	NO	YES
Spag16	1	-1.4	-0.38	-0.18	NO	NO	YES
Mreg	2	1.4	1.3	0.96	YES	YES	NO
Igfbp5	1	-4.6	-2.4	-1.4	NO	NO	YES
Catip	2	3.6	1.5	1.6	NO	YES	NO
Cdk5r2	1	-2	-0.96	0.21	NO	NO	NO
Dnajb2	2	0.93	0.59	1.4	NO	YES	NO
Ptprn	2	1.9	0.73	0.84	NO	YES	NO
Obsl1	2	1.9	0.84	0.56	YES	YES	NO
Slc4a3	2	1.3	0.26	0.38	NO	YES	NO
Serpine2	1	-2.1	-0.9	-1	NO	NO	YES
Hjurp	2	0.41	0.23	0.95	NO	YES	NO
Arl4c	1	-2.5	-1.6	-0.21	NO	NO	YES
Hes6	1	-1.1	-0.84	-0.59	NO	NO	YES
Gpc1	1	-1.3	-0.71	-0.38	NO	NO	YES
Zcchc2	1	-0.97	-0.71	-0.44	NO	NO	YES
Phlpp1	1	-1.4	-0.29	-0.44	NO	NO	YES
9330185C12Rik	2	1.9	0.15	-0.43	YES	NO	NO
Tfcp2l1	2	2.2	1.8	0.61	YES	YES	NO
Gli2	2	1.6	0.66	0.26	YES	YES	NO
Inhbb	2	3.2	1.9	-0.34	YES	NO	NO
Il10	1	-3.9	-2.9	0.45	NO	NO	NO
Rab29	2	1.6	1.5	-0.14	YES	NO	NO
Cdk18	2	1.3	1	0.46	YES	YES	NO
Lemd1	1	-1.7	-0.8	-0.22	NO	NO	YES
Dstyk	2	0.99	0.36	0.11	YES	YES	NO
Rbbp5	2	1.1	0.5	0.16	YES	YES	NO
Tmem81	2	1.2	0.58	0.79	NO	YES	NO
Etnk2	2	1.5	1.2	0.26	YES	YES	NO
Ppp1r12b	2	2.6	1.5	1.2	YES	YES	NO
Lad1	1	-2.4	-1.7	-0.13	NO	NO	YES
Nr5a2	2	1.6	1.9	0.49	NO	YES	NO
Cfh	3	3.9	2.7	2.6	YES	YES	NO
1700025G04Rik	1	-1.1	-0.55	-0.16	NO	NO	YES
Smg7	2	0.81	0.46	1	NO	YES	NO
Ier5	1	-1.7	-1.5	0.41	NO	NO	NO
Tdrd5	1	-1.7	-1.2	-1.6	NO	NO	YES
Soat1	1	-1.9	-1.3	-0.11	NO	NO	YES
Ralgps2	1	-0.93	-0.48	-0.1	NO	NO	YES
Astn1	1	-3.5	-1.3	-0.11	NO	NO	YES
Gorab	2	1.2	0.71	0.85	NO	YES	NO
Gm32391	2	3	1.5	1.8	NO	YES	NO
Gpr161	1	-1.9	-1.5	-0.88	NO	NO	YES
Rcsd1	3	1.9	0.068	2.8	NO	YES	NO
Tada1	1	-0.17	-0.064	-1.3	NO	NO	YES
Dusp12	2	1.2	0.52	1	NO	YES	NO
Arhgap30	1	-1.7	-1	-0.14	NO	NO	YES
Akt3	1	-1.8	-0.84	-0.62	NO	NO	YES
Cox20	2	1.4	0.4	0.28	YES	YES	NO
Taf1a	2	1.6	0.88	1.1	NO	YES	NO
Smyd2	2	1.5	0.72	0.58	YES	YES	NO
Vash2	1	-1.8	-1.3	-1.5	NO	NO	YES
Nsl1	2	1.1	0.45	1.3	NO	YES	NO
Cd34	1	-1.5	-0.8	-0.85	NO	NO	YES
Frmd4a	2	1.1	1.1	-0.071	NO	NO	NO
Sec61a2	2	1	0.56	0.24	YES	YES	NO
Celf2	1	-1.6	-0.49	-0.18	NO	NO	YES
Gata3	3	2.3	1.1	2.7	NO	YES	NO
Sfmbt2	2	1.5	1.1	0.073	YES	YES	NO
Stam	2	1.2	1.1	0.038	YES	YES	NO
Pdss1	2	1.2	0.51	0.28	YES	YES	NO
Spopl	2	1.1	0.89	0.88	YES	YES	NO
Dph7	2	1.2	0.47	0.68	NO	YES	NO
Pnpla7	2	1.1	0.47	0.26	YES	YES	NO
Man1b1	2	0.96	0.62	0.98	NO	YES	NO
Dpp7	2	1.5	0.58	0.17	YES	YES	NO
BC029214	2	3.4	1.6	1.7	NO	YES	NO
Med22	2	0.29	0.088	1.3	NO	YES	NO
Rxra	2	1.2	0.82	0.5	YES	YES	NO
Col5a1	1	-1.1	-0.34	-0.04	NO	NO	YES
Ttf1	2	1.3	0.81	0.85	NO	YES	NO
Trub2	2	0.13	-0.19	0.86	NO	NO	NO
Urm1	3	1.3	0.57	1.5	NO	YES	NO
Pkn3	2	1.4	0.28	0.48	NO	YES	NO
Ptges	2	3.3	1.6	1.1	YES	YES	NO
Gpr107	2	0.87	0.38	0.75	NO	YES	NO
Hmcn2	2	1.9	1.9	1.2	NO	YES	NO
Pomt1	2	1.2	0.63	0.17	YES	YES	NO
Uck1	2	0.83	0.36	1.3	NO	YES	NO
Ak1	2	0.82	1.1	0.91	NO	YES	NO
Fam129b	2	1.3	0.88	0.37	YES	YES	NO
Rpl12	2	2.9	0.72	0.64	YES	YES	NO
Slc2a8	2	1.2	0.79	0.43	YES	YES	NO
Mvb12b	1	-0.57	-0.038	-1.7	NO	NO	YES
Pbx3	1	-1.2	-0.65	-0.21	NO	NO	YES
Phf19	2	1.4	0.94	0.24	YES	YES	NO
Stom	2	1.2	0.96	0.52	YES	YES	NO
Zeb2	1	-1.7	-1.4	-0.3	NO	NO	YES
Lypd6b	1	-3.7	-2.1	-1.3	NO	NO	YES
Lypd6	1	-3	-2.1	-1.2	NO	NO	YES
Dpp4	2	1.7	1.1	0.26	YES	YES	NO
Fign	1	-1.9	-1.2	-1.2	NO	NO	YES
Cobll1	1	-2.1	-1.6	-0.52	NO	NO	YES
Scn3a	2	1.8	1	-0.27	YES	NO	NO
Ttc21b	1	-1.5	-1.3	-1.1	NO	NO	YES
Stk39	1	-1.9	-1	-0.8	NO	NO	YES
Ccdc173	2	1.6	0.69	0.34	YES	YES	NO
Klhl23	1	-1.4	-0.95	-0.88	NO	NO	YES
Ubr3	2	1.1	0.8	0.15	YES	YES	NO
Osbpl6	1	-2	-0.78	-0.84	NO	NO	YES
Fkbp7	2	2.5	0.99	0.46	YES	YES	NO
Sestd1	1	-1	-1	-0.072	NO	NO	YES
Fnbp4	2	1.5	1.4	0.48	YES	YES	NO
Lrp4	2	2.1	1.2	-0.12	YES	NO	NO
Zfp408	2	0.96	0.19	0.5	NO	YES	NO
Pex16	2	1	0.27	0.55	NO	YES	NO
Syt13	1	-2	-0.79	-0.23	NO	NO	YES
Accs	2	1.4	0.72	0.69	YES	YES	NO
Alkbh3	2	1.4	0.51	0.3	YES	YES	NO
Mir670hg	1	-2.9	-1.8	-0.87	NO	NO	YES
Cd44	1	-4.5	-1.8	-1.2	NO	NO	YES
Zfp770	1	-0.97	-0.51	-0.23	NO	NO	YES
Bahd1	1	-1.6	-1.1	-0.44	NO	NO	YES
Ino80	2	1.2	0.83	0.78	YES	YES	NO
Ltk	2	2.6	2.1	0.91	YES	YES	NO
Tyro3	1	-1.1	-0.58	-0.088	NO	NO	YES
Pla2g4e	2	2.2	1.2	0.32	YES	YES	NO
Stard9	2	1.4	0.83	0.61	YES	YES	NO
Cdan1	2	1	0.74	0.66	YES	YES	NO
Catsper2	3	2.4	0.71	1.2	NO	YES	NO
Spg11	2	1.2	0.79	0.15	YES	YES	NO
Duox1	2	2	1.1	0.32	YES	YES	NO
Cep152	2	1.9	0.58	0.45	YES	YES	NO
Slc27a2	1	-1.8	-1.1	-0.64	NO	NO	YES
Zc3h6	2	2.5	1.1	0.018	YES	YES	NO
Nop56	2	1.1	0.23	-0.0042	YES	NO	NO
Pank2	2	1	0.64	0.28	YES	YES	NO
Lrrn4	1	-1.7	-1.5	-0.23	NO	NO	YES
Ndufaf5	2	1.5	0.75	0.24	YES	YES	NO
Ovol2	1	-2.4	-1.2	-0.9	NO	NO	YES
Insm1	1	-2.1	-1.2	-0.79	NO	NO	YES
Ralgapa2	2	1	0.76	0.62	YES	YES	NO
Foxa2	4	-3.9	-3.7	-1.8	NO	NO	YES
Napb	2	2.4	1.3	0.74	YES	YES	NO
Apmap	2	1.4	0.46	0.59	NO	YES	NO
Sdcbp2	2	1.6	0.73	-0.19	YES	NO	NO
Slc52a3	2	2.9	2.1	1.2	YES	YES	NO
Sox12	1	-1	-0.88	-0.69	NO	NO	YES
Pdrg1	2	1.3	0.5	1.3	NO	YES	NO
Dnmt3b	1	-1.4	-1.1	-0.35	NO	NO	YES
Efcab8	2	3.3	0.17	-0.022	YES	NO	NO
Bpifb4	1	-3	-0.84	-0.64	NO	NO	YES
Myh7b	2	1.2	0.86	-0.17	YES	NO	NO
Uqcc1	2	0.39	0.1	0.8	NO	YES	NO
Cep250	2	1	0.3	0.11	YES	YES	NO
Rbm39	2	0.97	0.36	0.55	NO	YES	NO
Top1	1	-1	-0.59	-0.12	NO	NO	YES
Chd6	2	0.97	0.66	0.6	YES	YES	NO
Rims4	1	-2.8	-1.5	-0.49	NO	NO	YES
Ptgis	2	1.3	0.89	0.94	NO	YES	NO
Slc9a8	2	1.5	0.77	0.73	YES	YES	NO
Zfp64	2	0.81	0.3	0.31	NO	YES	NO
Gm26883	3	4.1	2.8	2.7	YES	YES	NO
Pmepa1	2	1.6	1	0.13	YES	YES	NO
Gm14443	1	-1.1	-0.26	-0.28	NO	NO	YES
Fam217b	1	-2.2	-1	-1.5	NO	NO	YES
Slc17a9	2	1.6	1	1.1	NO	YES	NO
Nkain4	2	2.8	2.9	0.97	NO	YES	NO
Col20a1	2	2.6	0.52	0.79	NO	YES	NO
Helz2	2	1.8	1.2	0.66	YES	YES	NO
Rtel1	2	0.97	0.26	0.27	NO	YES	NO
Arfrp1	2	0.77	0.4	0.89	NO	YES	NO
Fabp5	1	-1.7	-1.3	-1.4	NO	NO	YES
4632415L05Rik	2	0.7	0.35	1.1	NO	YES	NO
Lrrc34	2	1.7	0.91	0.097	YES	YES	NO
Gpr160	2	1.1	1.2	0.27	NO	YES	NO
Usp13	2	1.5	0.95	0.43	YES	YES	NO
Ttc14	2	0.88	1.2	0.51	NO	YES	NO
Ankrd50	1	-1.2	-0.38	-0.3	NO	NO	YES
Gm42434	2	1.5	0.63	0.62	YES	YES	NO
Gm43733	2	1.3	0.56	0.92	NO	YES	NO
Setd7	1	-1.3	-0.74	-0.73	NO	NO	YES
Nhlrc3	2	1.2	0.87	0.78	YES	YES	NO
Sohlh2	1	-1	-0.87	-1.5	NO	NO	YES
Rnf13	2	1.3	1.4	0.49	NO	YES	NO
Mbnl1	1	-1.5	-0.55	-2	NO	NO	YES
Mme	2	2.3	2	1.5	YES	YES	NO
Ccnl1	2	1.5	0.95	0.77	YES	YES	NO
1110032F04Rik	1	-3.6	-1.8	-1.4	NO	NO	YES
Kirrel	2	1.7	1.5	-0.098	YES	NO	NO
Rrnad1	2	1.2	0.87	0.86	YES	YES	NO
Crabp2	1	-2.3	-1.4	-0.66	NO	NO	YES
Smg5	3	1.2	0.82	1.4	NO	YES	NO
Bglap3	3	2.3	1.1	2.5	NO	YES	NO
Rab25	1	-2.2	-1.4	-0.59	NO	NO	YES
2810403A07Rik	2	1	1.3	0.32	NO	YES	NO
She	2	2.1	1.5	-0.14	YES	NO	NO
Il6ra	2	2	1.9	-0.23	YES	NO	NO
Cgn	1	-1.6	-0.98	-0.82	NO	NO	YES
Prkab2	2	0.86	0.71	0.99	NO	YES	NO
Vangl1	2	1.5	1.3	0.69	YES	YES	NO
Lrig2	2	0.54	0.98	0.47	NO	YES	NO
Ppm1j	2	2.4	1.7	0.71	YES	YES	NO
Mov10	2	1.2	1.1	0.24	YES	YES	NO
St7l	2	1.4	0.81	0.51	YES	YES	NO
Ovgp1	2	1.9	0.7	-0.57	YES	NO	NO
Trmt13	2	1.1	0.55	0.15	YES	YES	NO
Synpo2	1	-1.5	-0.35	-0.24	NO	NO	YES
Zgrf1	2	1.4	0.91	0.95	NO	YES	NO
Egf	2	2.8	1.4	1.4	NO	YES	NO
Npnt	1	-1.4	0.023	0.061	NO	NO	NO
Slc9b2	2	2.3	1.2	-0.38	YES	NO	NO
Manba	2	1.8	2.2	1.1	NO	YES	NO
Bmpr1b	1	-2	-1.7	-1.9	NO	NO	YES
Gbp2	1	-4.7	-1.7	1.6	NO	NO	NO
Ddah1	2	2.1	1.3	1.1	YES	YES	NO
Spata1	2	1.7	0.72	0.76	NO	YES	NO
Uox	2	1.3	3.4	0.2	NO	YES	NO
Rabggtb	2	2.4	1.5	0.62	YES	YES	NO
Lyn	2	1.7	0.83	0.66	YES	YES	NO
Ndufaf6	2	1.4	0.4	0.3	YES	YES	NO
Esrp1	1	-2.1	-1.1	-0.94	NO	NO	YES
Gem	3	2.8	2.1	2.4	NO	YES	NO
Pdp1	1	-1.3	-0.47	-0.9	NO	NO	YES
Rragd	1	-1.5	-0.81	-0.59	NO	NO	YES
Cfap206	2	3.1	2.3	1.8	YES	YES	NO
Mob3b	1	-1.3	-0.45	-0.68	NO	NO	YES
Aqp3	2	3	2.1	1	YES	YES	NO
Galt	2	0.96	0.14	0.21	NO	YES	NO
Rusc2	2	2.2	2.1	1.2	YES	YES	NO
Tmem8b	2	1.4	1.1	0.55	YES	YES	NO
Xpa	2	1.5	1	0.33	YES	YES	NO
Klf4	2	2.3	1.6	1.3	YES	YES	NO
Lpar1	3	1.4	1	1.7	NO	YES	NO
Dnajc25	2	1.5	0.87	0.64	YES	YES	NO
Mup6	1	-1.3	-0.027	0.2	NO	NO	NO
Mpdz	1	-1.6	-1.2	-1.8	NO	NO	YES
Ttc39b	2	1.1	0.91	0.43	YES	YES	NO
Mllt3	1	-2.9	-1.3	-1.2	NO	NO	YES
Elavl2	1	-1.2	-0.46	-0.34	NO	NO	YES
Kank4	2	1.9	1.4	0.63	YES	YES	NO
Cachd1	1	-1.3	-0.83	0.19	NO	NO	NO
Raver2	1	-1.2	-0.72	-0.82	NO	NO	YES
Dnajc6	2	1.8	1.9	0.23	NO	YES	NO
Pde4b	1	-2.4	-1.3	-0.8	NO	NO	YES
Wdr78	2	2.4	0.68	0.1	YES	YES	NO
Usp24	2	0.99	0.87	0.31	YES	YES	NO
Lexm	3	2.3	1.5	2.6	NO	YES	NO
Cyb5rl	2	1.6	0.81	0.71	YES	YES	NO
Dmrtb1	1	-0.17	0.45	-2	NO	NO	NO
Elavl4	1	-1.5	-0.76	-0.96	NO	NO	YES
Tal1	1	-3.5	-2.1	-0.48	NO	NO	YES
Mob3c	2	1.7	0.97	0.87	YES	YES	NO
Pik3r3	1	-1.1	-0.63	-0.043	NO	NO	YES
Tesk2	2	1.3	1.2	0.86	YES	YES	NO
St3gal3	2	1.3	0.16	0.54	NO	YES	NO
Szt2	2	1.3	0.88	0.3	YES	YES	NO
Trit1	2	1.6	1	0.49	YES	YES	NO
Ppie	2	0.81	0.12	0.49	NO	YES	NO
Bmp8a	3	2	0.79	1.2	NO	YES	NO
Pou3f1	1	-3	-2.3	0.026	NO	NO	NO
Zc3h12a	2	2.2	1.4	0.065	YES	YES	NO
Dlgap3	2	1.8	1.1	0.075	YES	YES	NO
Gjb3	2	2.6	1.9	0.99	YES	YES	NO
Adgrb2	2	1.3	0.62	0.41	YES	YES	NO
Tinagl1	2	3.3	1.8	2.1	NO	YES	NO
Fabp3	2	2	1	0.75	YES	YES	NO
Laptm5	2	2	1.1	0.52	YES	YES	NO
Srsf4	2	0.77	0.033	0.45	NO	YES	NO
Epb41	1	-0.91	-0.39	-0.54	NO	NO	YES
Snhg12	2	4.5	1.5	1.1	YES	YES	NO
Trnau1ap	2	0.93	0.19	0.49	NO	YES	NO
Map3k6	2	2	1.3	-0.05	YES	NO	NO
Tmem222	2	0.84	0.24	0.82	NO	YES	NO
Kdf1	1	-1.8	-0.76	-1	NO	NO	YES
Ubxn11	2	1.7	0.65	0.36	YES	YES	NO
Cnksr1	2	1.8	0.6	-0.28	YES	NO	NO
Zfp593	2	0.76	0.12	1.1	NO	YES	NO
Extl1	2	1.8	0.88	0.52	YES	YES	NO
Runx3	1	-2	-0.36	-1.2	NO	NO	YES
Ncmap	2	2.8	2	1.2	YES	YES	NO
Stpg1	2	2.2	1.6	-0.43	YES	NO	NO
Grhl3	2	1.4	1.4	1	NO	YES	NO
1700029M20Rik	2	3.2	1.1	0.88	YES	YES	NO
Pithd1	2	0.69	0.15	0.94	NO	YES	NO
Id3	2	2.4	1.5	1.4	YES	YES	NO
E2f2	2	1.1	0.64	0.065	YES	YES	NO
Asap3	2	1.5	0.84	-0.03	YES	NO	NO
Usp48	2	1.2	0.77	0.27	YES	YES	NO
Otud3	2	1	0.46	0.64	NO	YES	NO
Padi4	2	1.6	1.1	0.16	YES	YES	NO
Crocc	2	1	0.6	0.14	YES	YES	NO
Necap2	2	1.2	0.43	0.41	YES	YES	NO
Tmem82	3	2.3	0.97	1.2	NO	YES	NO
Plekhm2	2	1.8	1.3	0.018	YES	YES	NO
Kazn	2	1.1	0.75	0.087	YES	YES	NO
Vps13d	2	1.5	1.1	0.69	YES	YES	NO
Tnfrsf8	2	1.9	0.58	1.1	NO	YES	NO
Gm13166	3	1.9	0.95	1.6	NO	YES	NO
Clcn6	2	1.9	1.1	0.35	YES	YES	NO
Mthfr	2	0.95	0.35	0.76	NO	YES	NO
Agtrap	2	1.5	0.77	0.42	YES	YES	NO
Fbxo6	2	1.7	0.94	0.68	YES	YES	NO
Fbxo44	2	3.2	2.2	1.9	YES	YES	NO
Fbxo2	2	1.6	1.5	0.71	YES	YES	NO
Casz1	2	1.5	1.6	0.55	NO	YES	NO
Zbtb48	2	0.92	0.52	0.06	YES	YES	NO
Tnfrsf25	2	2.3	1.3	0.71	YES	YES	NO
Chd5	2	1.6	0.96	0.18	YES	YES	NO
Pank4	2	1.1	0.81	0.37	YES	YES	NO
Slc35e2	2	0.9	0.46	0.27	YES	YES	NO
Mib2	2	1.3	0.42	0.62	NO	YES	NO
Sdf4	2	0.78	0.22	0.84	NO	YES	NO
Cfap69	2	1.8	0.84	0.77	YES	YES	NO
Steap1	2	1.5	0.97	0.11	YES	YES	NO
Sema3c	1	-2.3	-0.91	-0.18	NO	NO	YES
Slc26a5	1	-3.3	-2.7	0.27	NO	NO	NO
En2	1	-1.3	-1.1	-0.29	NO	NO	YES
Mnx1	1	-3.1	-1.6	-1.7	NO	NO	YES
Garem2	1	-1.6	-1.1	-0.18	NO	NO	YES
Dpysl5	1	-3.4	-1.6	-1.7	NO	NO	YES
Rbks	2	2.4	0.73	-0.63	YES	NO	NO
Slc5a1	3	0.86	1.7	2.2	NO	YES	NO
Nat8l	1	-1.8	-1	-0.93	NO	NO	YES
Lrpap1	2	0.75	0.63	1.2	NO	YES	NO
Trmt44	2	1.7	0.47	0.87	NO	YES	NO
Acox3	2	1.5	1	0.71	YES	YES	NO
Sh3tc1	2	1.8	1.2	0.56	YES	YES	NO
Ablim2	2	2.1	1.6	0.88	YES	YES	NO
Afap1	2	0.79	0.19	1.4	NO	YES	NO
Jakmip1	1	-1.5	-0.95	-0.98	NO	NO	YES
Evc	1	-0.98	-0.49	-1.4	NO	NO	YES
Cd38	2	1.4	0.55	1.2	NO	YES	NO
Atp8a1	2	1.2	0.15	0.38	NO	YES	NO
Guf1	2	0.94	0.25	-0.056	YES	NO	NO
C530008M17Rik	1	-2.2	-1.4	-2	NO	NO	YES
Slc4a4	1	-2.6	-1.1	-0.69	NO	NO	YES
Scarb2	2	1	0.87	0.64	YES	YES	NO
Cnot6l	1	-1.2	-0.43	-0.46	NO	NO	YES
Fras1	1	-2.1	-1.5	-1.8	NO	NO	YES
Fgf5	1	-3.4	-2.5	-0.087	NO	NO	YES
5430416N02Rik	2	3.2	0.62	1.3	NO	YES	NO
BC005561	2	1.6	1.7	0.86	NO	YES	NO
D930016D06Rik	2	1.3	1.5	0.72	NO	YES	NO
Hfm1	2	1.6	0.96	0.4	YES	YES	NO
Pigg	2	0.92	0.75	0.032	YES	YES	NO
Idua	2	2	0.7	0.64	YES	YES	NO
Crlf2	3	2.4	1.1	1.2	NO	YES	NO
Gtpbp6	2	1.4	0.58	0.79	NO	YES	NO
Pole	2	0.9	0.39	-0.029	YES	NO	NO
Hscb	2	1.5	0.95	0.13	YES	YES	NO
Mn1	1	-2.2	-1.8	-0.44	NO	NO	YES
Myo18b	2	2.6	2.3	1.7	YES	YES	NO
Wscd2	2	2.3	1.3	0.54	YES	YES	NO
Acacb	2	1.4	0.45	0.14	YES	YES	NO
Trpv4	2	2.1	1.9	0.21	YES	YES	NO
Tchp	2	0.82	0.49	1.1	NO	YES	NO
Hnf1a	2	2	1.4	1.1	YES	YES	NO
Cabp1	2	2.5	1.3	0.61	YES	YES	NO
Hspb8	3	2.1	1.7	1.8	NO	YES	NO
Ksr2	1	-1.9	-1.2	-0.7	NO	NO	YES
Gm16063	2	4	3	1.3	YES	YES	NO
Tbx3	2	2.8	2.1	0.94	YES	YES	NO
Slc8b1	2	1.4	1	1	NO	YES	NO
Naa25	2	0.84	0.4	0.18	YES	YES	NO
Sh2b3	2	1.6	0.61	1.1	NO	YES	NO
Ccdc63	2	1.9	1.3	1.3	NO	YES	NO
Tctn1	2	1.8	1.2	0.91	YES	YES	NO
Mphosph9	2	1.3	0.78	0.73	YES	YES	NO
Slc15a4	2	1.8	1.4	0.89	YES	YES	NO
Mmp17	2	1.6	1	0.33	YES	YES	NO
Auts2	1	-1.1	-0.48	-0.25	NO	NO	YES
Gatsl2	1	-1.2	-1.3	-1.1	NO	NO	YES
Stx1a	2	2.8	1.9	0.59	YES	YES	NO
Bcl7b	2	0.86	0.28	0.88	NO	YES	NO
Rhbdd2	2	1.3	0.44	1.1	NO	YES	NO
Hspb1	2	1.3	1.1	1.1	NO	YES	NO
Zan	2	4.4	2.1	0.12	YES	YES	NO
Ap4m1	2	1.1	0.56	0.63	NO	YES	NO
Stag3	2	1.4	0.54	-0.063	YES	NO	NO
Pdgfa	2	1.5	1.3	0.86	YES	YES	NO
Adap1	2	2.5	2	0.75	YES	YES	NO
Zfand2a	2	0.94	0.69	1.1	NO	YES	NO
Ap5z1	2	0.97	0.23	0.51	NO	YES	NO
Zdhhc4	2	1.1	0.42	0.82	NO	YES	NO
Grid2ip	3	2.5	1.2	2.2	NO	YES	NO
Zscan25	2	0.92	0.34	0.43	NO	YES	NO
Pan3	2	1	0.92	0.55	YES	YES	NO
Mtus2	2	0.87	0.57	1.5	NO	YES	NO
Pon3	2	2	0.55	0.24	YES	YES	NO
Pon2	2	1.5	0.43	0.16	YES	YES	NO
Pdk4	2	1.6	0.68	1.4	NO	YES	NO
Dync1i1	2	2.1	1.2	-0.21	YES	NO	NO
Met	1	-1.7	-0.61	-0.13	NO	NO	YES
Flnc	1	-1.8	-1.8	-0.21	NO	NO	YES
Ahcyl2	2	0.76	0.24	1.1	NO	YES	NO
Podxl	1	-2	-1.1	0.19	NO	NO	NO
Lrguk	2	1.9	0.87	0.52	YES	YES	NO
Ptn	1	-3.3	-1.9	-1.2	NO	NO	YES
Zc3hav1	2	2.3	1.7	0.43	YES	YES	NO
E330009J07Rik	1	-1.2	-0.72	-0.7	NO	NO	YES
Arhgef5	1	-1.6	-0.89	-0.45	NO	NO	YES
Zfp786	1	-1.3	-0.68	-0.42	NO	NO	YES
Zfp467	1	-3	-1.8	-0.06	NO	NO	YES
Tra2a	2	1	-0.044	0.16	NO	NO	NO
Jazf1	1	-3.1	-1.8	0.37	NO	NO	NO
Wipf3	1	-1.6	-0.7	-1.5	NO	NO	YES
Fkbp14	2	1.5	1.4	0.3	YES	YES	NO
Grid2	2	4.5	3.7	0.098	YES	YES	NO
Foxi3	1	-1.9	-1.4	-0.45	NO	NO	YES
Smyd1	2	1.6	0.95	0.35	YES	YES	NO
Kdm3a	2	1.1	0.83	0.36	YES	YES	NO
Ggcx	2	2.1	0.83	0.29	YES	YES	NO
Ctnna2	4	-4.2	-4.6	-4.3	NO	NO	YES
Gcfc2	2	1.6	0.98	0.4	YES	YES	NO
Paip2b	2	0.5	0.29	1.2	NO	YES	NO
Tgfa	1	-3.3	-2.1	-1.3	NO	NO	YES
1810020O05Rik	2	3.4	1.9	1.2	YES	YES	NO
Hmces	2	1.6	1.4	0.65	YES	YES	NO
Gpr27	1	-2.1	-1.6	-1.4	NO	NO	YES
Pdzrn3	1	-2.4	-1.1	-0.32	NO	NO	YES
Setmar	1	-1.1	-0.62	-0.26	NO	NO	YES
Camk1	2	1.6	1.3	-0.25	YES	NO	NO
Ttll3	2	2.3	1.5	-0.18	YES	NO	NO
Slc6a1	2	2.2	1.7	1.1	YES	YES	NO
Zfp422	1	-1.6	-0.86	-1.1	NO	NO	YES
Cxcl12	1	-4.1	-2.3	-0.38	NO	NO	YES
Zfp248	1	-0.51	-0.073	-1.4	NO	NO	YES
Rad52	2	1.2	0.24	0.13	YES	YES	NO
Nanog	2	1.9	1.7	0.18	YES	YES	NO
Iffo1	2	1.2	0.52	0.28	YES	YES	NO
Tnfrsf1a	1	-1.9	-0.99	0.58	NO	NO	NO
Tead4	2	1.6	1.3	0.32	YES	YES	NO
Gprc5a	2	3.2	2.1	1.9	YES	YES	NO
Emp1	2	2.5	1.1	0.31	YES	YES	NO
Mgst1	1	-2.4	-0.14	-1.4	NO	NO	YES
St8sia1	2	1.3	1.7	0.61	NO	YES	NO
C2cd5	2	1	0.59	0.34	YES	YES	NO
Gm31108	3	3.7	2.6	2	YES	YES	NO
Ppp1r12c	2	0.91	0.31	0.26	YES	YES	NO
Zfp78	2	1.3	0.43	1	NO	YES	NO
Zik1	1	-1	-0.68	-0.46	NO	NO	YES
Zscan18	2	1.2	0.51	0.35	YES	YES	NO
Inafm1	2	1.6	0.19	1.1	NO	YES	NO
Qpctl	2	1.1	0.48	0.86	NO	YES	NO
Gpr4	2	1.6	0.88	1.3	NO	YES	NO
Ercc2	2	0.97	0.4	0.64	NO	YES	NO
Exoc3l2	3	0.64	-0.0043	2.3	NO	NO	NO
Clasrp	2	0.88	0.5	0.25	YES	YES	NO
Ceacam20	3	2.2	0.81	1.4	NO	YES	NO
Ceacam1	2	2.5	2.2	0.055	YES	YES	NO
Cyp2s1	2	1.9	1.3	0.75	YES	YES	NO
Nlrp4a	3	1.8	0.34	3.5	NO	YES	NO
Cyp2b23	3	2.9	0.74	3.1	NO	YES	NO
Sptbn4	2	1.1	0.68	0.84	NO	YES	NO
Prx	2	1.6	0.9	0.96	NO	YES	NO
Zfp607b	2	0.81	1.4	0.78	NO	YES	NO
Fbxo17	2	1.4	0.89	0.54	YES	YES	NO
Rinl	2	1.5	0.62	1.3	NO	YES	NO
Ryr1	2	2.5	1.3	0.36	YES	YES	NO
Spred3	1	-1.3	-0.85	-0.43	NO	NO	YES
Wdr62	2	1.1	0.76	0.51	YES	YES	NO
Alkbh6	2	1	0.38	0.77	NO	YES	NO
Hspb6	2	1.8	1.2	0.66	YES	YES	NO
1700008O03Rik	3	2.2	0.9	1.3	NO	YES	NO
Atf5	2	1.2	0.44	0.69	NO	YES	NO
Tsks	2	2	0.94	-0.64	YES	NO	NO
Cpt1c	2	1.2	0.83	0.43	YES	YES	NO
Cd37	2	3.2	2.3	0.65	YES	YES	NO
Ppp1r15a	2	1.2	0.58	0.64	NO	YES	NO
Bcat2	1	-0.9	-0.59	-0.51	NO	NO	YES
Gtf2h1	2	1	0.2	0.77	NO	YES	NO
Htatip2	2	1.2	0.46	1	NO	YES	NO
Svip	1	-1.1	-0.55	-0.24	NO	NO	YES
Tubgcp5	2	1.3	0.94	0.52	YES	YES	NO
Gabrb3	1	-1.5	-0.67	-0.11	NO	NO	YES
Atp10a	1	-1.6	-0.83	-0.48	NO	NO	YES
Trpm1	1	-1.9	-0.68	-3.2	NO	NO	YES
Pcsk6	2	1.4	0.81	0.97	NO	YES	NO
Mctp2	2	1.7	1.1	0.39	YES	YES	NO
Chd2	2	1.6	1.1	0.8	YES	YES	NO
Fam174b	1	-1.6	-1	-0.94	NO	NO	YES
Rlbp1	2	1.6	1.2	1.2	NO	YES	NO
Man2a2	2	1.3	0.95	0.37	YES	YES	NO
Pde8a	2	1.9	0.39	1.2	NO	YES	NO
2900076A07Rik	2	2.1	0.77	0.8	NO	YES	NO
Whamm	2	1.8	0.79	0.66	YES	YES	NO
Hdgfrp3	1	-1.4	-0.97	-2.1	NO	NO	YES
Mex3b	1	-2.1	-1.1	-0.47	NO	NO	YES
Cemip	2	3.1	2	1.3	YES	YES	NO
Arnt2	1	-1.4	-0.89	-0.6	NO	NO	YES
Nars2	2	1	0.47	0.31	YES	YES	NO
Usp35	2	1.3	0.78	0.31	YES	YES	NO
Alg8	2	1.5	1.1	0.45	YES	YES	NO
Thrsp	2	2.9	2.3	1.6	YES	YES	NO
C2cd3	2	1	0.54	0.39	YES	YES	NO
Trim12c	1	-1.9	-1	0.3	NO	NO	NO
Platr28	3	2.1	1.2	1.6	NO	YES	NO
Syt9	2	1.2	0.86	0.62	YES	YES	NO
Ric3	2	1.1	0.53	0.54	NO	YES	NO
Akip1	2	1.2	0.45	1	NO	YES	NO
Spon1	1	-3.3	-2.1	-0.82	NO	NO	YES
2610020H08Rik	2	1.9	0.85	0.36	YES	YES	NO
Prkcb	1	-1.8	-0.83	-0.53	NO	NO	YES
Nupr1	2	1.8	1.1	0.85	YES	YES	NO
Slx1b	3	2.2	1.2	1.5	NO	YES	NO
Mylpf	2	1.3	1.2	0.89	YES	YES	NO
Zfp689	2	1.3	0.4	1.1	NO	YES	NO
Prr14	2	1	0.59	1.4	NO	YES	NO
Phkg2	2	1.6	0.9	1.1	NO	YES	NO
Hsd3b7	2	1.2	0.75	0.78	NO	YES	NO
Prss8	1	-2.1	-1.6	-0.62	NO	NO	YES
Htra1	3	2	0.89	1.2	NO	YES	NO
Oat	1	-1.1	-0.75	-0.6	NO	NO	YES
Nkx1-2	1	-3.2	-1.4	-2.2	NO	NO	YES
Lhpp	1	-1.5	-1.2	-0.87	NO	NO	YES
Edrf1	2	0.9	0.64	0.16	YES	YES	NO
Pwwp2b	1	-1.9	-1.1	-0.67	NO	NO	YES
Sirt3	3	2.2	0.66	1	NO	YES	NO
Tspan32	3	1.9	0.87	1.6	NO	YES	NO
Ano1	2	3.5	2.8	1	YES	YES	NO
Fgf15	1	-1.7	-0.9	-0.62	NO	NO	YES
Oraov1	3	1.2	0.69	1.6	NO	YES	NO
Tpcn2	2	1.9	1.4	0.4	YES	YES	NO
Irs2	1	-1.5	-0.95	-0.088	NO	NO	YES
Ankrd10	2	1.3	0.84	0.32	YES	YES	NO
Sox1	1	-2.5	-1.5	-1.7	NO	NO	YES
Rasa3	1	-2.1	-1	-0.7	NO	NO	YES
Nkx6-3	2	5.3	3.6	1.6	YES	YES	NO
Adrb3	3	1.1	0.89	1.5	NO	YES	NO
D8Ertd82e	1	-2.2	-1.3	-0.56	NO	NO	YES
Fgl1	2	3	1.8	2.1	NO	YES	NO
Casp3	1	-1.1	-0.35	-0.65	NO	NO	YES
Stox2	1	-1.3	-0.38	-0.76	NO	NO	YES
Vegfc	2	2.2	1.6	0.72	YES	YES	NO
Aadat	1	-3.1	-2.6	-1.2	NO	NO	YES
Lzts1	1	-3.8	-2.3	0.12	NO	NO	NO
Zfp930	1	-1.1	-0.34	-0.42	NO	NO	YES
Atp13a1	2	1.2	0.99	0.041	YES	YES	NO
Pbx4	2	2.2	1.8	0.49	YES	YES	NO
Ncan	1	-1.4	-1.1	-1.1	NO	NO	YES
Sugp2	2	1.3	1.4	-0.018	NO	NO	NO
Klhl26	1	-1.8	-0.76	-0.84	NO	NO	YES
Arrdc2	2	1.4	0.63	0.43	YES	YES	NO
Bst2	1	-1.7	-0.96	-0.26	NO	NO	YES
Rasd2	1	-1.5	-0.93	-1	NO	NO	YES
Il27ra	2	2.7	1.3	0.6	YES	YES	NO
Dand5	1	-1.2	-0.58	-1.9	NO	NO	YES
Cbln1	1	-2.3	-0.83	-1.4	NO	NO	YES
Gm2694	1	-2.5	-1.2	-1.3	NO	NO	YES
Nkd1	1	-1.7	-0.94	-0.62	NO	NO	YES
Tox3	1	-3.5	-1.1	-2	NO	NO	YES
Dok4	2	1.6	1.2	0.34	YES	YES	NO
Setd6	2	1.4	0.55	-0.034	YES	NO	NO
Slc9a5	2	1.6	0.9	-0.38	YES	NO	NO
Tppp3	2	1.8	1.4	0.33	YES	YES	NO
Cdh1	1	-1.1	-0.55	-0.6	NO	NO	YES
Zfp612	1	-1.3	-0.29	-0.62	NO	NO	YES
Cdyl2	2	1.3	1.2	0.65	YES	YES	NO
Plcg2	1	-1.6	-0.96	-0.11	NO	NO	YES
Slc38a8	2	4.1	3.5	1.8	YES	YES	NO
Cotl1	2	1.3	1.1	0.25	YES	YES	NO
Klhdc4	2	1	0.32	0.056	YES	YES	NO
Spire2	2	1.5	1.1	0.29	YES	YES	NO
Rab4a	2	1.3	0.91	0.27	YES	YES	NO
2310022B05Rik	1	-1	-0.63	-0.45	NO	NO	YES
Kcnk1	1	-3.3	-1.8	-0.39	NO	NO	YES
Mre11a	2	0.89	0.15	0.11	YES	YES	NO
Vstm5	2	3.7	1.2	1.6	NO	YES	NO
Taf1d	2	2.9	1.8	1	YES	YES	NO
Zfp266	1	-1.1	-0.77	-0.37	NO	NO	YES
Fbxl12	2	1.6	0.41	0.72	NO	YES	NO
Qtrt1	2	1.2	0.46	0.37	YES	YES	NO
Dock6	2	1.2	0.65	0.074	YES	YES	NO
Acp5	2	2	0.62	0.36	YES	YES	NO
Adamts8	3	1.8	0.96	1.4	NO	YES	NO
Ets1	1	-1.7	-0.49	-0.74	NO	NO	YES
Foxred1	2	1.4	0.46	0.65	NO	YES	NO
Fez1	2	2.2	1.6	0.87	YES	YES	NO
Msantd2	2	1	0.64	0.016	YES	YES	NO
AW551984	1	-2.1	-1.2	-0.37	NO	NO	YES
Slc37a4	2	1.6	0.63	0.88	NO	YES	NO
Ccdc84	2	2.9	0.84	0.8	YES	YES	NO
Scn2b	1	-1.5	-1.4	-0.85	NO	NO	YES
Pcsk7	2	2.2	1.2	1.1	YES	YES	NO
Zw10	2	0.91	0.37	0.34	YES	YES	NO
AU019823	2	0.79	0.085	0.99	NO	YES	NO
1110032A03Rik	2	1.4	1	0.43	YES	YES	NO
Islr2	2	3.6	0.87	0.48	YES	YES	NO
Bbs4	2	1.1	0.46	0.96	NO	YES	NO
Hexa	2	1.2	0.44	0.56	NO	YES	NO
Parp6	2	2.5	2.1	1.5	YES	YES	NO
Smad3	1	-1.6	-0.49	-0.89	NO	NO	YES
Megf11	2	2.9	1.2	1.5	NO	YES	NO
Dapk2	2	1.7	0.92	0.71	YES	YES	NO
Foxb1	1	-4.8	-2.1	-1.4	NO	NO	YES
Fam81a	2	2.7	1.7	1.2	YES	YES	NO
Aldh1a2	1	-2.2	-0.57	-0.25	NO	NO	YES
Zfp280d	2	1.2	0.87	0.84	YES	YES	NO
Gm27204	2	3.5	2.9	0.51	YES	YES	NO
Pigb	2	1.1	0.8	0.44	YES	YES	NO
Khdc3	2	3	1.9	1.6	YES	YES	NO
Tmod2	1	-1.6	-0.99	-1.1	NO	NO	YES
Lysmd2	1	-1.3	-0.9	-0.36	NO	NO	YES
Fam83b	1	-1.2	-0.74	-1.8	NO	NO	YES
C920006O11Rik	3	1.8	1	1.6	NO	YES	NO
Ddx43	2	2	0.88	-0.18	YES	NO	NO
Mto1	2	1.3	0.66	0.19	YES	YES	NO
Snx14	2	1.2	0.54	-0.094	YES	NO	NO
Plod2	1	-1	-0.12	-0.13	NO	NO	YES
Chst2	1	-2.2	-0.72	-1.4	NO	NO	YES
Pls1	1	-1.3	-1.1	-0.5	NO	NO	YES
Spsb4	1	-1.5	-1.7	-0.72	NO	NO	YES
Cep70	2	1.3	0.78	0.41	YES	YES	NO
Mras	2	4.1	2.1	0.77	YES	YES	NO
Ephb1	1	-3.4	-2.7	0.25	NO	NO	NO
Aste1	2	1	0.87	0.54	YES	YES	NO
Glyctk	2	1.2	0.58	0.81	NO	YES	NO
Grm2	2	2.9	1.2	0.9	YES	YES	NO
Hemk1	2	0.95	0.41	0.4	YES	YES	NO
Rassf1	3	2.1	0.71	1.4	NO	YES	NO
Tcta	3	1.7	0.77	2.1	NO	YES	NO
P4htm	2	2.8	1.9	-0.098	YES	NO	NO
Arih2	2	1.7	1.1	1	YES	YES	NO
Nckipsd	2	0.92	0.3	0.49	NO	YES	NO
Slc26a6	2	1.3	0.18	0.58	NO	YES	NO
Pfkfb4	2	2.1	1.1	0.73	YES	YES	NO
Als2cl	2	1.7	0.66	0.61	YES	YES	NO
Fbxl2	2	1.5	0.93	-0.0081	YES	NO	NO
Cmtm7	2	1.4	0.7	0.3	YES	YES	NO
Itga9	2	1.7	1.1	0.08	YES	YES	NO
Vill	2	1.9	1.1	0.14	YES	YES	NO
Plcd1	2	1.8	0.41	1.2	NO	YES	NO
Dlec1	2	3.1	1.1	-0.58	YES	NO	NO
Xylb	2	1.3	0.62	-0.29	YES	NO	NO
Slc25a38	2	0.98	0.45	0.98	NO	YES	NO
Nktr	2	1.3	0.75	0.62	YES	YES	NO
Tcaim	2	1.1	0.59	0.5	YES	YES	NO
Kif15	2	1.1	0.82	0.12	YES	YES	NO
Tmem158	1	-2.3	-1.5	-0.39	NO	NO	YES
Ppp2r3d	2	0.94	0.16	0.16	NO	YES	NO
Mtrf1l	2	2.8	1.1	1.1	NO	YES	NO
Cnksr3	1	-1.6	-0.85	-0.14	NO	NO	YES
Hivep2	1	-1.4	-2	-0.26	NO	NO	YES
Adgrg6	3	3.7	2	5.2	NO	YES	NO
Map7	2	1.3	0.84	0.57	YES	YES	NO
Myb	1	-2.3	-1.1	-0.53	NO	NO	YES
Sgk1	1	-1.3	-0.73	-0.047	NO	NO	YES
Rps12	2	3.7	0.95	1.3	NO	YES	NO
Slc18b1	2	1.4	0.56	0.48	YES	YES	NO
9330159F19Rik	3	2.2	1.1	1.1	NO	YES	NO
Trmt11	2	1.5	1.1	0.69	YES	YES	NO
Rnf217	1	-1.8	-1.6	-0.11	NO	NO	YES
Mical1	2	1.5	0.81	0.97	NO	YES	NO
Ppil6	3	4	2.2	2.4	NO	YES	NO
1700021F05Rik	1	-0.93	-0.58	-0.32	NO	NO	YES
Cd24a	1	-2.4	-1.4	-1.3	NO	NO	YES
Bves	2	2.3	1.5	-0.085	YES	NO	NO
Lin28b	1	-2.1	-1.2	-1.5	NO	NO	YES
Dcbld1	2	1.1	0.97	0.47	YES	YES	NO
Adamts14	2	2.1	1.1	0.28	YES	YES	NO
Col13a1	2	2.9	1.3	-0.11	YES	NO	NO
Supv3l1	2	0.93	0.46	0.28	YES	YES	NO
Ddx50	2	0.94	0.21	0.62	NO	YES	NO
Hnrnph3	2	1.3	0.49	0.62	NO	YES	NO
Mypn	2	3.1	1.1	1.5	NO	YES	NO
Herc4	2	1.2	0.73	0.14	YES	YES	NO
Sirt1	2	1.2	0.81	0.31	YES	YES	NO
1110002J07Rik	2	3	2.6	1.5	YES	YES	NO
Rhobtb1	2	3.4	1.6	0.044	YES	YES	NO
Susd2	2	1.7	1.4	0.65	YES	YES	NO
Pttg1ip	2	0.41	0.21	0.95	NO	YES	NO
Ube2g2	2	0.64	0.2	0.99	NO	YES	NO
Abca7	2	2	1.3	1.1	YES	YES	NO
Cirbp	2	1.8	0.71	0.58	YES	YES	NO
Pcsk4	2	1.5	0.37	0.28	YES	YES	NO
Atp8b3	2	1.9	0.9	0.42	YES	YES	NO
Gadd45b	3	3.6	2.4	2.5	NO	YES	NO
Mfsd12	2	1.2	0.61	1.1	NO	YES	NO
Tle6	2	1.8	1.3	0.87	YES	YES	NO
Platr7	3	1.1	0.36	1.9	NO	YES	NO
Fbxo7	2	1	0.14	0.4	NO	YES	NO
Mybpc1	2	2.8	1.7	1.1	YES	YES	NO
Hal	3	2.5	0.87	1.3	NO	YES	NO
Usp44	1	-1.5	-1.1	-0.48	NO	NO	YES
Dcn	1	-4.1	-2.9	0.37	NO	NO	NO
Rassf9	1	-3	-2.3	-0.13	NO	NO	YES
Mettl25	2	1	0.3	0.55	NO	YES	NO
Grip1	1	-1.5	-0.49	-1.5	NO	NO	YES
Irak3	3	0.9	0.88	1.9	NO	YES	NO
Ddit3	2	2.9	1.3	1.7	NO	YES	NO
Arhgap9	2	1.9	0.24	-0.54	YES	NO	NO
Rdh5	2	2.6	0.44	0.52	NO	YES	NO
Sec14l2	2	2.1	1.4	1.3	YES	YES	NO
Osm	2	2.9	2.3	-0.38	YES	NO	NO
Polm	2	1.8	0.64	0.54	YES	YES	NO
Myo1g	2	2.5	1.2	0.45	YES	YES	NO
Adcy1	3	2.3	1.3	1.3	NO	YES	NO
Cobl	2	1.6	1.2	0.29	YES	YES	NO
Gm26829	2	1.8	1	0.99	YES	YES	NO
Bcl11a	1	-2.5	-1.5	-0.65	NO	NO	YES
Clhc1	2	3.2	1.4	2.2	NO	YES	NO
Ubtd2	1	-1.2	-0.77	-0.39	NO	NO	YES
Ranbp17	2	1.8	0.99	0.44	YES	YES	NO
Irgm1	1	-1.8	-0.89	1.2	NO	NO	NO
Tbc1d9b	2	1.3	0.77	-0.068	YES	NO	NO
Clk4	2	1.2	0.61	0.55	YES	YES	NO
Gria1	1	-4.5	-2.2	-1.6	NO	NO	YES
Irgm2	1	-2.1	-1.2	0.86	NO	NO	NO
Atpaf2	2	0.95	0.29	0.28	YES	YES	NO
Natd1	2	0.84	0.37	1.2	NO	YES	NO
Pigl	2	0.78	0.47	1	NO	YES	NO
Trim16	2	2.1	1.3	0.45	YES	YES	NO
Fbxw10	2	2.8	1.8	1.1	YES	YES	NO
Arhgap44	2	0.95	0.17	1.4	NO	YES	NO
Sco1	2	0.83	0.31	0.49	NO	YES	NO
Ntn1	2	2.2	1.5	0.9	YES	YES	NO
Cyb5d1	3	0.76	0.38	1.6	NO	YES	NO
Efnb3	2	1.3	0.73	0.71	YES	YES	NO
Wrap53	2	0.95	0.53	0.42	YES	YES	NO
Slc13a5	2	3.7	1.9	1.1	YES	YES	NO
Tekt1	2	2.7	2	1.4	YES	YES	NO
Zzef1	2	1.5	1.2	0.51	YES	YES	NO
Srr	2	1.5	0.46	0.44	YES	YES	NO
Myo18a	2	1.2	0.53	0.17	YES	YES	NO
Ksr1	2	1.3	0.73	0.26	YES	YES	NO
Rab11fip4	1	-1.2	-1.1	-0.29	NO	NO	YES
Rnf135	2	1.2	0.82	0.12	YES	YES	NO
Myo1d	1	-1.1	-0.3	-0.13	NO	NO	YES
Tmem98	1	-2.1	-1.6	-0.14	NO	NO	YES
Slfn9	1	-3.1	-1.4	-0.98	NO	NO	YES
Slfn8	1	-2	-0.26	-0.24	NO	NO	YES
AI662270	3	0.34	0.022	3.9	NO	YES	NO
Taf15	2	0.97	0.13	-0.11	YES	NO	NO
Heatr6	2	0.82	0.37	0.17	YES	YES	NO
Mrm1	2	1.2	0.32	1.1	NO	YES	NO
Dhrs11	2	1.9	0.44	0.57	NO	YES	NO
Dgke	2	1.7	1.1	0.62	YES	YES	NO
Gm525	2	2.1	0.29	1.2	NO	YES	NO
Rsad1	3	2.2	0.9	1	NO	YES	NO
Acsf2	2	2.3	1.3	0.66	YES	YES	NO
Tmem92	2	0.26	3.6	-0.36	NO	NO	NO
Slc35b1	2	1.1	0.66	0.82	NO	YES	NO
Ngfr	2	2.4	2	1.6	YES	YES	NO
Gm11528	2	4.1	3.6	2.3	YES	YES	NO
Calcoco2	3	2.9	2.1	3	NO	YES	NO
Snx11	2	0.15	-0.15	1.1	NO	NO	NO
Prr15l	1	-2.5	-0.75	-1.3	NO	NO	YES
Sp6	1	-1.6	-1.1	-0.71	NO	NO	YES
Cacnb1	2	1.2	0.43	0.091	YES	YES	NO
Grb7	1	-0.48	-0.47	-1.5	NO	NO	YES
Plekhh3	1	-1.8	-0.95	-1.8	NO	NO	YES
Ramp2	1	-2.6	-1.2	0.32	NO	NO	NO
Tmem106a	2	2.3	1.8	1.3	YES	YES	NO
Gm11635	3	4.6	1	3.2	NO	YES	NO
Rdm1	2	2	0.36	0.98	NO	YES	NO
Itga2b	2	1.8	0.53	-0.066	YES	NO	NO
Fzd2	1	-2	-1.4	-0.35	NO	NO	YES
C1ql1	1	-0.91	-1.5	-2.2	YES	NO	YES
Gosr2	2	0.27	0.078	0.86	NO	YES	NO
Arf2	3	1.3	0.76	1.8	NO	YES	NO
Mapt	2	3.4	1.7	1.3	YES	YES	NO
Itgb3	3	1.9	1.1	1.9	NO	YES	NO
Mettl2	2	0.87	0.15	1	NO	YES	NO
Pecam1	2	1.1	0.47	-0.13	YES	NO	NO
Polg2	2	1.5	0.25	0.39	NO	YES	NO
1810010H24Rik	2	3.2	2.2	1.9	YES	YES	NO
Cpsf4l	2	1.8	1.2	0.26	YES	YES	NO
Btbd17	1	-3.5	-3.6	-0.0093	NO	NO	YES
Gprc5c	1	-2.3	-1.7	-0.064	NO	NO	YES
Armc7	3	1.2	0.35	1.5	NO	YES	NO
Llgl2	2	1.2	0.48	0.62	NO	YES	NO
Myo15b	2	1.5	1.1	-0.19	YES	NO	NO
Fbf1	2	0.95	0.096	0.48	NO	YES	NO
1810032O08Rik	2	3.4	0.79	0.68	YES	YES	NO
St6galnac2	2	2.8	1.8	0.44	YES	YES	NO
Mettl23	2	1.4	0.2	0.33	NO	YES	NO
Mgat5b	2	1.8	1.2	0.75	YES	YES	NO
Tmc6	2	1.3	0.91	0.11	YES	YES	NO
Cbx2	1	-1.5	-0.66	-0.4	NO	NO	YES
Cbx8	1	-2.1	-1	-1.7	NO	NO	YES
Ccdc137	2	0.42	-0.03	1.1	NO	NO	NO
Lrrc45	2	1.4	0.22	0.042	YES	YES	NO
Slc16a3	1	-1.9	-1.1	0.66	NO	NO	NO
B3gntl1	2	1.2	0.4	0.99	NO	YES	NO
Dnajc27	2	0.95	0.75	0.56	YES	YES	NO
Mfsd2b	2	1.8	1.3	0.56	YES	YES	NO
Sdc1	1	-1.8	-0.66	-0.92	NO	NO	YES
Mycn	1	-1.2	-0.58	-0.078	NO	NO	YES
Fam84a	1	-2.1	-1.1	-0.0047	NO	NO	YES
Gm4419	3	2.2	1	1.1	NO	YES	NO
Id2	1	-3.3	-2.1	-0.42	NO	NO	YES
Rnf144a	1	-1.9	-0.85	-1.1	NO	NO	YES
Sox11	1	-2.1	-1.3	-0.86	NO	NO	YES
Pxdn	1	-1.4	-0.82	-0.56	NO	NO	YES
Lamb1	1	-1.6	-1.1	-0.81	NO	NO	YES
Prkar2b	1	-1.8	-1.9	-1.2	NO	NO	YES
Ahr	1	-1.2	-0.38	0.081	NO	NO	NO
Nrcam	1	-2.2	-0.62	-0.92	NO	NO	YES
Stxbp6	1	-2.1	-1	-0.89	NO	NO	YES
Vcpkmt	2	2.2	1.3	0.61	YES	YES	NO
Atl1	2	2.3	0.73	-0.079	YES	NO	NO
Slc38a6	2	1.4	0.97	0.82	YES	YES	NO
Tmem30b	1	-2.2	-1.3	-0.1	NO	NO	YES
Plekhh1	2	1.7	1.4	0.78	YES	YES	NO
Pigh	2	1	0.55	1.2	NO	YES	NO
Ttc9	1	-1.7	-0.64	-0.18	NO	NO	YES
Pcnx	2	0.89	0.89	0.97	NO	YES	NO
Zfyve1	2	0.53	0.54	1.1	NO	YES	NO
Vrtn	1	-2.6	-1.6	-0.24	NO	NO	YES
Ttll5	2	0.97	0.37	0.53	NO	YES	NO
Esrrb	2	1.9	1.4	0.63	YES	YES	NO
Vash1	2	1.8	0.61	0.3	YES	YES	NO
Tmem63c	2	3.1	1.8	0.47	YES	YES	NO
Ism2	2	2.9	1.7	0.82	YES	YES	NO
Alkbh1	2	2.4	0.95	0.88	YES	YES	NO
Eml5	2	1.8	1.4	0.98	YES	YES	NO
Tc2n	1	-2.5	-1.5	-0.9	NO	NO	YES
Itpk1	2	1.5	1	-0.17	YES	NO	NO
Tcl1	2	2.2	2.2	0.92	NO	YES	NO
Ak7	2	2.4	1.6	1	YES	YES	NO
Bcl11b	1	-2.8	-2.3	-1.5	NO	NO	YES
Mok	3	2.5	1	1.3	NO	YES	NO
Sp8	1	-2.3	-0.79	-1.3	NO	NO	YES
Ryr2	2	2.5	2.5	1.9	NO	YES	NO
Actn2	2	1.7	0.19	0.49	NO	YES	NO
Nid1	2	1.9	1.4	0.94	YES	YES	NO
Tbce	2	0.84	0.41	-0.069	YES	NO	NO
Elmo1	1	-1.8	-1.1	-0.99	NO	NO	YES
Btn1a1	2	3.4	1.5	1.7	NO	YES	NO
Btn2a2	3	4.8	1.8	2.6	NO	YES	NO
Tdp2	2	0.86	0.5	-0.06	YES	NO	NO
Tubb2a	2	1.2	0.61	0.67	NO	YES	NO
Nrn1	1	-3.4	-1.8	-0.92	NO	NO	YES
Snrnp48	2	2.1	1.1	0.4	YES	YES	NO
Sycp2l	2	3.1	1.2	1.3	NO	YES	NO
Card19	1	-1.7	-0.9	-0.43	NO	NO	YES
Fbxw17	2	1.4	0.83	0.72	YES	YES	NO
Uimc1	2	0.93	0.21	0.15	YES	YES	NO
Zfp346	2	1.2	0.36	0.99	NO	YES	NO
Agtpbp1	2	1.3	0.83	0.76	YES	YES	NO
Glrx	2	0.51	0.54	1.3	NO	YES	NO
Rfesd	2	1.2	0.58	0.83	NO	YES	NO
Arsk	3	2.2	0.94	1.1	NO	YES	NO
Tmem161b	2	1.3	1.1	0.62	YES	YES	NO
Bhmt2	2	2.8	1.6	1	YES	YES	NO
Gm807	2	1.9	1.5	0.22	YES	YES	NO
Ocln	1	-2.3	-1.2	-0.61	NO	NO	YES
Ak6	1	-1.1	-0.53	-0.19	NO	NO	YES
Ercc8	2	1.6	0.68	1.4	NO	YES	NO
Ccno	1	-2.4	-1.3	-0.4	NO	NO	YES
Fst	1	-2.1	-2	0.39	NO	NO	NO
Emb	1	-1.6	-1.7	-0.43	NO	NO	YES
4930452B06Rik	2	1.3	0.71	0.45	YES	YES	NO
Il3ra	2	1.4	0.73	0.75	NO	YES	NO
Ube2e1	1	-1.2	-0.65	-0.56	NO	NO	YES
Nudt13	2	2	0.74	1	NO	YES	NO
Fam149b	2	0.93	0.062	0.43	NO	YES	NO
Adk	1	-1.7	-0.74	-0.64	NO	NO	YES
Kat6b	2	0.94	0.51	0.23	YES	YES	NO
Zfp503	1	-3.4	-1.7	-2.5	NO	NO	YES
Rft1	2	1.2	0.81	0.55	YES	YES	NO
Tnnc1	3	2.6	0.42	2.5	NO	YES	NO
Bmp4	2	2.8	2.6	0.58	YES	YES	NO
Samd4	1	-2.1	-2.1	-0.91	NO	NO	YES
Lgals3	2	1.9	1.2	0.5	YES	YES	NO
Peli2	1	-1.5	-0.96	-0.39	NO	NO	YES
Tep1	2	1.4	0.74	0.21	YES	YES	NO
Rnase4	2	2.2	1	0.22	YES	YES	NO
Mettl17	2	1	0.37	0.1	YES	YES	NO
Sall2	1	-2	-1	-0.048	NO	NO	YES
Cdh24	2	1.2	0.98	0.77	YES	YES	NO
Homez	1	-1.4	-1.2	-0.91	NO	NO	YES
Efs	1	-1.7	-0.71	-0.83	NO	NO	YES
Zfhx2	2	1.3	0.61	-0.11	YES	NO	NO
Jph4	1	-2.1	-1.8	-1.3	NO	NO	YES
Gm16973	2	3.8	2.4	0.58	YES	YES	NO
Phf11c	2	2.4	2	1.6	YES	YES	NO
Cdadc1	2	1	0.47	0.51	NO	YES	NO
Xkr6	2	2	1.8	0.9	YES	YES	NO
Kif13b	2	0.92	0.47	0.41	YES	YES	NO
Pnma2	1	-1.6	-1.1	-1.2	NO	NO	YES
Fam160b2	2	1.2	0.46	0.56	NO	YES	NO
Gfra2	1	-3.2	-1.5	-0.48	NO	NO	YES
4930444M15Rik	2	2.2	1.6	1.5	YES	YES	NO
Vwa8	2	0.99	0.23	0.021	YES	YES	NO
Naa16	2	1.1	0.75	0.13	YES	YES	NO
Pibf1	2	1.2	0.75	0.24	YES	YES	NO
Klf5	2	1.7	1.3	0.75	YES	YES	NO
Slain1	1	-1.8	-1.3	-1.2	NO	NO	YES
Gpc6	1	-1.7	-1.3	-2	NO	NO	YES
Dzip1	2	1.5	0.91	0.5	YES	YES	NO
Slc15a1	2	3.7	2.9	0.83	YES	YES	NO
Oxct1	1	-1	-0.2	-0.63	NO	NO	YES
Slc1a3	2	1.5	0.39	0.18	YES	YES	NO
Sdc2	1	-2.3	-1.5	-1.1	NO	NO	YES
Laptm4b	1	-1.4	-0.94	-1	NO	NO	YES
Fzd6	1	-1.4	-0.94	-0.74	NO	NO	YES
Cthrc1	1	-2.3	-2.1	-0.37	NO	NO	YES
Aard	2	2.9	1.9	1.7	YES	YES	NO
Enpp2	1	-2.6	-2.1	0.0017	NO	NO	NO
Tatdn1	2	1.9	1.1	0.47	YES	YES	NO
Fam84b	1	-2.3	-1.2	-0.59	NO	NO	YES
Pvt1	2	3.1	1.2	2	NO	YES	NO
Ndrg1	3	1.1	0.85	1.8	NO	YES	NO
Gsdmd	2	2.1	1.4	0.91	YES	YES	NO
Ccdc166	2	1.3	0.71	-0.43	YES	NO	NO
Mapk15	2	3.4	2.1	-0.5	YES	NO	NO
Smpd5	2	2.8	2.2	1	YES	YES	NO
Oplah	2	1.6	1.4	0.23	YES	YES	NO
Sharpin	2	0.9	0.25	0.12	YES	YES	NO
Hgh1	2	1.4	0.66	0.81	NO	YES	NO
Kdelr3	2	3.1	2.3	0.39	YES	YES	NO
Dmc1	2	1.7	0.67	-0.071	YES	NO	NO
Fam227a	2	1.7	0.41	-0.078	YES	NO	NO
Rpl3	2	2.5	0.71	0.7	YES	YES	NO
Atf4	2	1.4	0.9	1.1	NO	YES	NO
Xpnpep3	2	0.87	0.017	0.14	NO	YES	NO
Ccdc134	2	1	0.36	0.94	NO	YES	NO
1500009C09Rik	1	-0.76	-0.58	-2.2	NO	NO	YES
Sept3	1	-1.1	-0.55	-0.79	NO	NO	YES
Naga	2	2.1	0.92	0.58	YES	YES	NO
Pnpla3	3	1.9	1.4	2.2	NO	YES	NO
Parvb	2	1.6	1.1	-0.29	YES	NO	NO
Phf21b	2	2.4	1.6	1.1	YES	YES	NO
Fbln1	2	1.2	0.5	-0.3	YES	NO	NO
Ttc38	2	1.3	0.84	0.95	NO	YES	NO
Trmu	2	1.2	0.13	0.23	NO	YES	NO
Alg12	2	2.1	1.1	0.59	YES	YES	NO
Tubgcp6	2	1.3	0.73	0.65	YES	YES	NO
Chkb	2	1	0.57	0.41	YES	YES	NO
Irak4	2	1.5	1.1	0.67	YES	YES	NO
Rapgef3	2	3.4	1.9	1.3	YES	YES	NO
Tmprss12	2	2.8	1.4	1.8	NO	YES	NO
Tfcp2	2	1	0.4	0.12	YES	YES	NO
Pou6f1	2	1.3	0.89	0.75	YES	YES	NO
Cela1	2	2.1	1.8	-0.61	YES	NO	NO
Nr4a1	2	1.3	1.1	0.41	YES	YES	NO
Soat2	2	1.8	0.97	-0.32	YES	NO	NO
Amhr2	2	1.5	0.93	0.33	YES	YES	NO
Srl	1	-1.2	-1.1	-1.4	NO	NO	YES
Anks3	2	1.7	0.51	1.1	NO	YES	NO
Mettl22	2	1.8	0.55	0.11	YES	YES	NO
Pmm2	2	1.1	0.52	0.93	NO	YES	NO
Carhsp1	2	0.98	0.23	0.84	NO	YES	NO
Txndc11	2	1	0.71	0.61	YES	YES	NO
Zc3h7a	2	0.98	0.66	0.34	YES	YES	NO
Ercc4	2	1.5	1.3	1	YES	YES	NO
Tmem191c	2	1.4	1	-0.19	YES	NO	NO
Alg3	2	1.3	0.5	0.49	YES	YES	NO
Tra2b	2	0.88	0.1	0.43	NO	YES	NO
Eif4a2	2	2.1	1.6	0.97	YES	YES	NO
Il1rap	1	-1.6	-0.98	-0.47	NO	NO	YES
Gmnc	1	-3.7	-2	0.51	NO	NO	NO
Tnk2	2	0.94	0.44	0.27	YES	YES	NO
Pdia5	2	1.2	0.6	0.27	YES	YES	NO
Parp9	2	1.6	1.1	0.9	YES	YES	NO
Ildr1	2	1.7	1.4	0.7	YES	YES	NO
Maats1	2	2.3	1.7	-0.19	YES	NO	NO
Pla1a	2	2	1.6	0.61	YES	YES	NO
Jam2	2	3.3	2.5	2.1	YES	YES	NO
Paxbp1	2	0.84	0.85	0.072	NO	YES	NO
Ripk4	1	-2	-1.2	-0.91	NO	NO	YES
1700010I14Rik	2	1.9	1.1	0.017	YES	YES	NO
Slc22a3	1	-4.6	-1.6	1	NO	NO	NO
Ermard	3	2.2	0.69	1.2	NO	YES	NO
Cldn6	1	-1.8	-1.5	-0.93	NO	NO	YES
Paqr4	1	-1.7	-1.3	-0.84	NO	NO	YES
Flywch1	1	-1	-0.89	-0.55	NO	NO	YES
Flywch2	1	-1.7	-1	-1	NO	NO	YES
Abca3	2	1.4	0.8	0.034	YES	YES	NO
E4f1	2	1.1	0.091	0.18	NO	YES	NO
Mlst8	2	0.95	0.45	1.3	NO	YES	NO
Mapk8ip3	2	1.7	0.53	0.094	YES	YES	NO
Clcn7	2	1.1	0.68	0.33	YES	YES	NO
Fam195a	2	1.3	-0.051	0.72	NO	NO	NO
Tmem8	3	2.4	1.2	1.4	NO	YES	NO
Rgs11	1	0.071	-0.32	-1.9	YES	NO	NO
Luc7l	2	1.4	0.36	1.2	NO	YES	NO
Kifc5b	2	0.88	0.32	0.1	YES	YES	NO
Tcp11	2	2.2	1.2	0.39	YES	YES	NO
Scube3	2	1.8	1.4	0.82	YES	YES	NO
Zfp523	2	1.6	-0.0009	0.32	NO	NO	NO
Rpl10a	2	1.8	0.13	0.38	NO	YES	NO
Cpne5	2	1.7	1.2	0.61	YES	YES	NO
Mdga1	2	2.9	1.7	1.4	YES	YES	NO
Zfand3	2	0.22	0.26	0.87	NO	YES	NO
Wdr4	2	0.97	-0.011	0.71	NO	NO	NO
Sik1	2	1.1	0.53	-0.11	YES	NO	NO
Adamts10	2	1.9	0.3	0.47	NO	YES	NO
Brd2	2	1.3	0.66	0.93	NO	YES	NO
Notch4	2	3.7	2.7	1.2	YES	YES	NO
Prr3	2	1.5	0.83	1.1	NO	YES	NO
2410137M14Rik	3	1.8	1	1.4	NO	YES	NO
Gabbr1	2	2.8	1.3	1.1	YES	YES	NO
H2-M3	2	2	1.2	0.6	YES	YES	NO
Nfkbie	2	1.5	0.19	0.59	NO	YES	NO
Gm7325	2	1.9	0.82	0.38	YES	YES	NO
Gtpbp2	2	1.3	0.56	0.19	YES	YES	NO
Polh	2	1.6	0.72	0.5	YES	YES	NO
Abcc10	2	1.5	0.56	0.3	YES	YES	NO
Ptk7	1	-1.1	-0.7	-0.29	NO	NO	YES
Gltscr1l	2	1.4	0.83	0.19	YES	YES	NO
Guca1a	2	2.1	1.2	0.3	YES	YES	NO
Med20	2	0.95	0.18	0.7	NO	YES	NO
Apobec2	3	2	1	1.9	NO	YES	NO
Mocs1	2	1.3	0.84	0.76	YES	YES	NO
Plcl2	1	-2.2	-1.6	-2	NO	NO	YES
Satb1	1	-1.7	-1.1	-0.79	NO	NO	YES
Efhb	3	1.9	0.93	1.8	NO	YES	NO
Pot1b	2	1.3	0.72	0.19	YES	YES	NO
Safb2	2	0.92	0.23	0.34	NO	YES	NO
Rfx2	2	1.4	0.92	0.57	YES	YES	NO
1700061G19Rik	3	1.8	1.4	1.5	NO	YES	NO
Crb3	1	-2.6	-1.5	-1	NO	NO	YES
Tubb4a	1	-4.3	-2.8	-1.1	NO	NO	YES
Tnfsf9	1	-2.5	-0.96	-0.17	NO	NO	YES
Efna5	1	-2.2	-0.76	-0.46	NO	NO	YES
Epb41l3	1	-1.6	-0.86	-0.65	NO	NO	YES
Ypel5	2	0.51	0.43	1.1	NO	YES	NO
Dhx57	2	0.99	0.26	0.24	YES	YES	NO
Thumpd2	2	1	0.79	0.45	YES	YES	NO
Gm20939	1	-1.4	-0.19	-0.3	NO	NO	YES
Mtpap	2	0.9	0.49	0.47	YES	YES	NO
Mkx	1	-3	-1.2	-1.7	NO	NO	YES
Lama3	3	2.4	1.2	1.8	NO	YES	NO
Ttc39c	2	2.2	0.99	0.88	YES	YES	NO
Dsg2	2	1.8	0.76	0.72	YES	YES	NO
Rnf125	2	1.6	1.1	0.86	YES	YES	NO
Mep1b	2	3	1.5	2.1	NO	YES	NO
Zfp397	1	-1	-0.36	-0.37	NO	NO	YES
Fhod3	2	1.4	0.56	-0.14	YES	NO	NO
AW554918	2	1.3	0.72	0.56	YES	YES	NO
Nrep	1	-1.4	-0.34	-0.68	NO	NO	YES
Epb41l4aos	2	4.1	1.5	0.89	YES	YES	NO
Epb41l4a	2	1.2	0.64	0.29	YES	YES	NO
Fam13b	2	1.3	0.84	1.3	NO	YES	NO
Hbegf	2	2.2	1.4	0.31	YES	YES	NO
Fchsd1	2	1.1	0.45	0.3	YES	YES	NO
Pcdh1	1	-2.3	-1.7	-0.16	NO	NO	YES
Atg12	2	0.39	0.22	1.3	NO	YES	NO
Sema6a	1	-4	-2.1	-0.85	NO	NO	YES
Zfp608	1	-2.6	-1.7	-0.18	NO	NO	YES
Isoc1	1	-1.3	-0.6	-0.76	NO	NO	YES
Camk2a	2	1.9	0.95	0.76	YES	YES	NO
Slc6a7	2	3.5	2.4	2	YES	YES	NO
Pdgfrb	2	1.7	0.87	0.5	YES	YES	NO
Ppargc1b	1	-1.7	-0.82	-0.91	NO	NO	YES
Bvht	3	2.2	0.95	1.1	NO	YES	NO
Afap1l1	3	2	1.4	1.6	NO	YES	NO
St8sia3	1	-2.5	-1.8	-1	NO	NO	YES
Mppe1	2	1.6	1.4	1.1	YES	YES	NO
Tcf4	1	-1.1	-0.49	-0.51	NO	NO	YES
Epg5	2	1	0.51	0.4	YES	YES	NO
Setbp1	1	-2.7	-1.6	-1.2	NO	NO	YES
Atp9b	2	0.81	0.3	0.44	NO	YES	NO
Cyb5a	1	-0.87	-0.4	-0.057	NO	NO	YES
Rttn	2	1.2	0.92	0.11	YES	YES	NO
Cpt1a	2	1.3	1.1	0.58	YES	YES	NO
Pitpnm1	2	1.7	0.71	-0.37	YES	NO	NO
Rps6kb2	2	1.7	0.5	0.4	YES	YES	NO
Gm21992	2	3.4	1.6	0.78	YES	YES	NO
Zdhhc24	2	1.1	0.31	1	NO	YES	NO
Efemp2	2	1.4	0.9	0.24	YES	YES	NO
Mus81	2	1.1	0.47	0.29	YES	YES	NO
Ltbp3	2	2.4	1.2	-0.58	YES	NO	NO
Mrpl49	2	0.49	0.14	0.96	NO	YES	NO
Cdc42bpg	2	0.98	0.65	0.43	YES	YES	NO
Lrrn4cl	2	1.8	1.1	-0.063	YES	NO	NO
Ms4a4d	1	-2.7	-2.4	-0.2	NO	NO	YES
Patl1	2	0.8	0.37	0.013	YES	YES	NO
C330002G04Rik	2	1.6	0.74	0.72	YES	YES	NO
Kank1	1	-1.9	-0.91	-1.1	NO	NO	YES
Rfx3	1	-1.5	-0.88	-0.66	NO	NO	YES
Uhrf2	2	0.99	0.43	0.37	YES	YES	NO
Ifit2	1	-1.1	-0.26	-1.6	NO	NO	YES
Cep55	2	0.97	0.65	-0.016	YES	NO	NO
Frat2	1	-1.2	-0.48	-0.5	NO	NO	YES
Zdhhc16	2	1.1	0.34	0.67	NO	YES	NO
Mms19	2	0.91	0.4	0.06	YES	YES	NO
Marveld1	2	1.3	0.9	0.59	YES	YES	NO
Crtac1	2	2	2.2	1.1	NO	YES	NO
Pkd2l1	3	0.42	-0.29	3.3	NO	NO	NO
Sec31b	2	1.6	-0.53	0.66	NO	NO	NO
Gm26644	1	-3.4	-2.4	-0.12	NO	NO	YES
Sfxn3	2	1.7	1.3	0.45	YES	YES	NO
9130011E15Rik	2	1	0.3	1.1	NO	YES	NO
Neurl1a	2	1.1	0.5	-0.21	YES	NO	NO
Acsl5	1	-1.6	-1	-0.013	NO	NO	YES
Vwa2	1	-2	-1.5	-0.73	NO	NO	YES
Fam45a	2	1	0.33	0.36	NO	YES	NO
Sfxn4	2	1.8	0.31	0.19	YES	YES	NO
Grk5	1	-1.3	-0.75	-0.53	NO	NO	YES
Shroom4	1	-1.2	-0.54	-0.088	NO	NO	YES
Pim2	1	-2.4	-1.7	-0.076	NO	NO	YES
Porcn	2	2.5	1.9	1	YES	YES	NO
Tspan7	1	-2.6	-1.6	-2	NO	NO	YES
Ndp	1	-4.1	-3.3	-0.14	NO	NO	YES
Efhc2	1	-1.3	-3.2	0.21	NO	NO	NO
Klhl13	3	1.1	-0.3	2.7	NO	NO	NO
Sept6	1	-1.3	-0.72	-0.64	NO	NO	YES
Zbtb33	1	-0.98	-0.39	-0.51	NO	NO	YES
Smarca1	1	-1.7	-1.1	-0.59	NO	NO	YES
Apln	1	-2.3	-1.9	-0.41	NO	NO	YES
Bcorl1	1	-1.6	-0.82	-0.47	NO	NO	YES
Rab33a	1	-2.2	-1.1	-1.2	NO	NO	YES
Zfp280c	1	-1.1	-0.69	-0.73	NO	NO	YES
Stk26	1	-2.1	-1.2	-1.7	NO	NO	YES
Mbnl3	1	-1.4	-0.97	-1.5	NO	NO	YES
Hs6st2	1	-2.2	-1.4	-1.4	NO	NO	YES
Fhl1	1	-1.4	-0.72	-0.44	NO	NO	YES
Arhgef6	2	2.8	1.5	0.39	YES	YES	NO
Fgf13	1	-1.7	-0.23	-0.92	NO	NO	YES
Sox3	1	-3.1	-2.1	-0.68	NO	NO	YES
Xlr5a	4	-3.6	-5.1	-1.8	NO	NO	YES
Xlr3c	1	-3.9	-2.8	-0.15	NO	NO	YES
Gm18336	1	-3.2	-1.9	-0.5	NO	NO	YES
Pnck	2	2.2	1	-0.68	YES	NO	NO
Abcd1	2	1.1	0.86	0.41	YES	YES	NO
Renbp	2	1	0.35	0.48	NO	YES	NO
Pls3	1	-1.8	-0.64	-0.087	NO	NO	YES
Nr0b1	2	1.9	1.3	0.98	YES	YES	NO
Ar	1	-2.3	-1.9	-0.6	NO	NO	YES
Tmem28	1	-1.2	-1.1	-0.82	NO	NO	YES
Otud6a	1	-1.8	-0.83	-1.5	NO	NO	YES
Tex11	1	0.39	-0.25	-1.4	YES	NO	NO
Nhsl2	1	-2.1	-1.1	-1.1	NO	NO	YES
Fndc3c1	1	-2.9	-1.9	-1.4	NO	NO	YES
Lpar4	1	-1.6	-0.45	-0.64	NO	NO	YES
Hmgn5	1	-0.93	-0.63	-1.5	NO	NO	YES
Rps6ka6	1	-1.2	-0.64	-0.76	NO	NO	YES
Hdx	1	-0.81	-0.63	-1.9	NO	NO	YES
Tspan6	1	-0.65	0.045	-1.2	NO	NO	NO
Tmem35a	1	-2.4	-1.1	-0.5	NO	NO	YES
Armcx6	1	-1.9	-1.6	-1.3	NO	NO	YES
Tceal8	1	-0.95	-0.5	-0.49	NO	NO	YES
Wbp5	1	-1	-0.49	-0.53	NO	NO	YES
Plp1	2	1.7	0.42	1.5	NO	YES	NO
Slc25a53	2	1.4	0.52	0.82	NO	YES	NO
Zcchc18	1	-1.7	-0.34	-1.4	NO	NO	YES
Fam199x	1	-1.3	-0.8	-1.5	NO	NO	YES
Nup62cl	2	1.6	1.1	1	YES	YES	NO
Tex13	1	-3.4	-2.4	-0.25	NO	NO	YES
Irs4	1	-3.6	-1.9	-0.045	NO	NO	YES
Acsl4	1	-1.4	-0.88	-0.39	NO	NO	YES
Tmem164	1	-1.2	-0.8	-0.45	NO	NO	YES
Chrdl1	1	-3.7	-1.2	-1.1	NO	NO	YES
Pak3	1	-2.5	-1.5	-1.2	NO	NO	YES
Amot	1	-1.8	-1.2	-1.3	NO	NO	YES
Lrch2	1	-1.1	-0.59	-0.78	NO	NO	YES
Tsr2	2	0.49	0.16	0.94	NO	YES	NO
Usp51	1	-1.6	-0.64	-0.8	NO	NO	YES
Foxr2	1	-1.5	-1.2	-0.55	NO	NO	YES
2210013O21Rik	2	1.3	1.3	0.91	NO	YES	NO
Spin2c	1	-1.6	-1.5	-0.85	NO	NO	YES
Klhl34	2	2.3	1.9	1.7	YES	YES	NO
Eif1ax	1	-0.86	-0.29	-0.42	NO	NO	YES
A830080D01Rik	2	1.1	0.86	0.24	YES	YES	NO
Scml2	1	-1.9	-1.3	-1.3	NO	NO	YES
Nhs	1	-0.71	-0.64	-1.7	NO	NO	YES
Egfl6	3	0.63	0.41	2	NO	YES	NO
Erdr1	2	1.9	0.73	0.61	YES	YES	NO

## Sheet: Supplemental_Table_2f
Supplemental Table 2: RNA-Sequencing analysis in WT and NMD KO ESCs
Differential expression analysis between Smg-factor KO cells
gene	logFC.Smg5vsSmg6_2i	logFC.Smg5vsSmg7_2i	logFC.Smg6vsSmg7_2i	logFC.Smg5vsSmg6_N24	logFC.Smg5vsSmg7_N24	logFC.Smg6vsSmg7_N24	pval.Smg5vsSmg6_2i	pval.Smg5vsSmg7_2i	pval.Smg6vsSmg7_2i	pval.Smg5vsSmg6_N24	pval.Smg5vsSmg7_N24	pval.Smg6vsSmg7_N24	padj.Smg5vsSmg6_2i	padj.Smg5vsSmg7_2i	padj.Smg6vsSmg7_2i	padj.Smg5vsSmg6_N24	padj.Smg5vsSmg7_N24	padj.Smg6vsSmg7_N24	gradient_up_2i	gradient_down_2i	gradient_up_N24	gradient_down_N24
0610007P14Rik	-0.156801	0.0534387	0.210239	-0.206917	-0.305897	-0.0989799	0.083398	0.620781	0.0594152	0.0250987	0.00804016	0.36217	0.237461	0.763648	0.221906	0.0995281	0.0364728	0.613963	NO	NO	NO	NO
0610009B22Rik	-0.144287	-0.0730937	0.0711935	-0.131053	-0.208326	-0.0772729	0.212925	0.601968	0.611397	0.256706	0.14425	0.581479	0.426984	0.748867	0.798213	0.463474	0.285288	0.77833	NO	NO	NO	NO
0610009L18Rik	2.26637	2.51051	0.24414	1.79478	2.76695	0.972175	0.00294021	0.00637303	0.775569	0.0152724	0.0030176	0.261651	0.026419	0.0344316	0.89266	0.0712646	0.018262	0.511672	NO	NO	NO	NO
0610009O20Rik	0.0385016	-0.141189	-0.179691	0.220247	-0.237698	-0.457945	0.589635	0.113897	0.0472535	0.00428788	0.010533	1.42109e-05	0.766826	0.250944	0.194615	0.0302533	0.0443236	0.00103526	NO	NO	NO	NO
0610010F05Rik	0.36749	0.770203	0.402713	0.038341	0.143715	0.105374	0.00838896	4.45495e-05	0.0169417	0.768688	0.371353	0.510692	0.0535423	0.00103401	0.108232	0.878023	0.54383	0.730931	NO	NO	NO	NO
0610010K14Rik	-0.444474	-1.01411	-0.569639	-0.158666	-0.583448	-0.424781	0.38497	0.111626	0.363619	0.754971	0.35229	0.496612	0.602419	0.247515	0.613503	0.869516	0.52624	0.72069	NO	NO	NO	NO
0610012G03Rik	0.0498111	-0.0928165	-0.142628	0.128742	0.0762667	-0.0524757	0.711462	0.574248	0.389896	0.342593	0.644021	0.750271	0.846383	0.729383	0.637207	0.553294	0.772533	0.876851	NO	NO	NO	NO
0610030E20Rik	0.418572	-0.0438239	-0.462396	0.41731	-0.0853884	-0.502698	3.83122e-05	0.676828	0.000138923	3.98616e-05	0.418874	4.9446e-05	0.00126617	0.80384	0.00494071	0.00108025	0.588733	0.00246491	NO	NO	NO	NO
0610037L13Rik	0.103251	-0.14586	-0.249111	0.0132252	-0.15584	-0.169065	0.26583	0.201054	0.0337276	0.885342	0.172853	0.140411	0.487692	0.368058	0.159592	0.944998	0.323243	0.360813	NO	NO	NO	NO
0610040J01Rik	-1.95066	-0.522873	1.42779	-1.95198	-0.324907	1.62707	0.0143248	0.571057	0.129107	0.0142663	0.72433	0.085695	0.075304	0.727033	0.349313	0.0685736	0.829663	0.273087	NO	NO	NO	NO
1110002J07Rik	-0.694732	-0.431669	0.263063	0.474539	1.58604	1.1115	0.293377	0.591088	0.742927	0.47045	0.0560311	0.172989	0.516002	0.741528	0.874222	0.667638	0.146135	0.407213	NO	NO	YES	NO
1110004E09Rik	0.0818138	0.418677	0.336863	0.154276	0.165481	0.0112048	0.490464	0.00702052	0.0264172	0.198559	0.258444	0.938259	0.692537	0.0368239	0.138372	0.395077	0.427623	0.972941	NO	NO	NO	NO
1110004F10Rik	-0.0705494	-0.197316	-0.126767	-0.185694	-0.250869	-0.0651745	0.213201	0.0071785	0.0723706	0.00238831	0.000984068	0.344706	0.427222	0.037282	0.248003	0.0202133	0.00820057	0.597131	NO	NO	NO	NO
1110006O24Rik	0.696689	0.276559	-0.420129	-0.307115	0.9262	1.23332	0.280514	0.723874	0.592059	0.631223	0.242352	0.123156	0.502191	0.837259	0.78556	0.790999	0.408797	0.335282	NO	NO	NO	NO
1110008F13Rik	-0.141278	-0.372519	-0.23124	-0.0450047	-0.429563	-0.384558	0.205888	0.00959179	0.0947058	0.682874	0.00337809	0.00772978	0.418071	0.0455245	0.291776	0.823918	0.0197895	0.066019	NO	NO	NO	NO
1110008L16Rik	-0.292241	-0.00538606	0.286855	-0.151049	0.317069	0.468118	4.76068e-05	0.942384	0.000611447	0.0186515	0.000207826	9.32012e-07	0.0015012	0.96906	0.0135331	0.0811587	0.00264914	0.000170659	NO	NO	NO	NO
1110008P14Rik	0.197064	0.214742	0.0176781	0.24561	0.0511196	-0.19449	0.242056	0.296633	0.930819	0.147664	0.801885	0.343637	0.462278	0.477701	0.965594	0.327417	0.880443	0.595668	NO	NO	NO	NO
1110012L19Rik	-0.135073	0.0146006	0.149673	-0.169845	0.401485	0.57133	0.307677	0.927549	0.355175	0.202135	0.0178933	0.00131095	0.529405	0.960887	0.605666	0.399145	0.0653295	0.0219739	NO	NO	NO	NO
1110019D14Rik	0.176863	-0.450788	-0.627651	-0.287746	-1.20466	-0.916914	0.383961	0.0766216	0.016293	0.161475	3.89946e-05	0.000877404	0.601605	0.190711	0.105987	0.345982	0.000796881	0.0171062	NO	NO	NO	NO
1110020A21Rik	0.641173	1.79075	1.14957	-0.267901	0.129615	0.397516	0.410138	0.0672044	0.231294	0.729347	0.89118	0.675247	0.623829	0.174263	0.476805	0.852174	0.938048	0.835054	NO	NO	NO	NO
1110032A03Rik	0.226661	0.810186	0.583524	0.401404	1.00063	0.599222	0.152225	0.000204037	0.00455904	0.014676	1.38058e-05	0.00370797	0.347745	0.00309972	0.0486801	0.0699965	0.000368008	0.0420029	NO	NO	YES	NO
1110032F04Rik	-0.782578	-1.53587	-0.75329	-1.79518	-2.25757	-0.462391	0.234906	0.0621048	0.348074	0.00967494	0.00809332	0.562591	0.454386	0.165328	0.598956	0.0526845	0.036693	0.76568	NO	NO	NO	NO
1110034G24Rik	0.0020762	-0.137441	-0.139517	-0.192378	-0.0968839	0.0954939	0.988829	0.45164	0.44491	0.201546	0.594713	0.599982	0.994511	0.627021	0.680114	0.398963	0.734984	0.789068	NO	NO	NO	NO
1110037F02Rik	0.0466903	-0.109961	-0.156651	0.005521	0.0308096	0.0252886	0.424732	0.130841	0.0350822	0.924347	0.665786	0.722783	0.637333	0.276065	0.16259	0.963926	0.788653	0.86235	NO	NO	NO	NO
1110038F14Rik	-0.115877	-0.087379	0.0284977	-0.0297057	-0.217297	-0.187591	0.163975	0.386055	0.776014	0.716563	0.0373564	0.0694321	0.364616	0.566805	0.892829	0.844445	0.110039	0.244746	NO	NO	NO	NO
1110051M20Rik	-0.103178	0.599392	0.70257	0.349241	1.13368	0.784436	0.599486	0.0180207	0.00647675	0.0833801	5.89502e-05	0.00276243	0.775085	0.0703083	0.0611995	0.223989	0.00106788	0.034697	NO	NO	NO	NO
1110059E24Rik	-0.160967	-0.353464	-0.192497	-0.280814	-0.499493	-0.218679	0.075761	0.00266663	0.082506	0.0033376	7.41562e-05	0.0503643	0.222759	0.0191992	0.269517	0.025493	0.00125602	0.201071	NO	NO	NO	NO
1110059G10Rik	0.10623	0.022152	-0.0840776	-0.0580484	-0.0379932	0.0200552	0.456195	0.898525	0.629086	0.68277	0.826921	0.908083	0.664457	0.943895	0.80874	0.823918	0.896846	0.960147	NO	NO	NO	NO
1110065P20Rik	0.173996	0.06631	-0.107686	0.52007	0.063876	-0.456194	0.260014	0.723073	0.565738	0.00193433	0.73282	0.0205199	0.480818	0.83669	0.768932	0.0175739	0.835483	0.118216	NO	NO	NO	NO
1190002N15Rik	-0.334411	-0.665599	-0.331188	-0.279047	-0.0714855	0.207561	0.00693451	6.08313e-05	0.0255022	0.021541	0.613673	0.149767	0.0467709	0.00128244	0.135725	0.0893694	0.748956	0.374516	NO	NO	NO	NO
1190005I06Rik	-0.276095	0.579943	0.856038	0.020912	0.197248	0.176336	0.313462	0.0895431	0.0149955	0.938552	0.554017	0.596549	0.534725	0.211484	0.100662	0.970795	0.705009	0.786844	NO	NO	NO	NO
1190007I07Rik	-0.258281	-0.570022	-0.311741	-0.095082	-0.935743	-0.840661	0.138901	0.0106045	0.144484	0.579051	0.00011635	0.000392417	0.328409	0.0486745	0.37135	0.753495	0.0017694	0.0104465	NO	NO	NO	NO
1300002E11Rik	-0.5433	-0.994596	-0.451296	-0.831453	-1.3472	-0.515745	0.0026012	3.46673e-05	0.0326653	2.52799e-05	3.46109e-07	0.0158969	0.0242512	0.000871507	0.156401	0.000771493	2.45538e-05	0.101557	NO	NO	NO	NO
1300017J02Rik	0.364438	0.162933	-0.201505	1.44113	0.358555	-1.08257	0.371507	0.74262	0.684811	0.00130213	0.471635	0.0363202	0.589678	0.850376	0.843027	0.0133584	0.635001	0.164416	NO	NO	NO	NO
1500009C09Rik	0.203437	0.688167	0.48473	-0.191123	1.45212	1.64324	0.74284	0.368066	0.524462	0.757875	0.0640617	0.0377684	0.864993	0.548959	0.739804	0.871249	0.161477	0.168353	NO	YES	NO	NO
1500009L16Rik	0.0976192	0.538347	0.440728	-0.0385619	0.203463	0.242025	0.508303	0.00553808	0.0201552	0.793148	0.264007	0.186081	0.705904	0.0313717	0.118844	0.892769	0.433717	0.424049	NO	NO	NO	NO
1500011B03Rik	0.745783	-0.00326863	-0.749051	0.74165	0.22227	-0.51938	3.56771e-06	0.983524	5.75576e-05	3.88332e-06	0.167935	0.00267276	0.000200591	0.99078	0.00271744	0.00019204	0.316881	0.03391	NO	NO	NO	NO
1500011K16Rik	0.161678	0.617471	0.455793	0.103335	0.486273	0.382937	0.350158	0.00631229	0.0375607	0.548449	0.0273268	0.0770891	0.568153	0.0342537	0.169735	0.731301	0.0883296	0.257915	NO	NO	NO	NO
1500015O10Rik	-0.772922	-0.363706	0.409216	-0.270644	1.10727	1.37792	0.257985	0.660541	0.621393	0.688886	0.187732	0.104166	0.478898	0.791388	0.804507	0.827079	0.343057	0.305179	NO	NO	NO	NO
1600002H07Rik	0.283468	0.11726	-0.166208	0.382456	0.135257	-0.247198	0.0036603	0.291418	0.138892	0.000205175	0.225226	0.0315977	0.0308411	0.472278	0.364176	0.00358117	0.389163	0.152042	NO	NO	NO	NO
1600002K03Rik	-0.324247	-0.486643	-0.162396	0.169684	-0.442722	-0.612406	0.0478595	0.0171762	0.403843	0.287414	0.0287357	0.00355204	0.166527	0.0680009	0.649648	0.497122	0.0916379	0.040927	NO	NO	NO	NO
1600012H06Rik	-0.169684	-0.18732	-0.0176354	0.116471	-0.0341739	-0.150645	0.092517	0.127553	0.883388	0.241542	0.776358	0.216842	0.254075	0.27107	0.940734	0.447576	0.864464	0.463156	NO	NO	NO	NO
1600014C10Rik	0.0598693	-0.321717	-0.381586	-0.114875	-1.17355	-1.05868	0.63968	0.0475264	0.0204925	0.371702	4.1704e-08	2.62641e-07	0.802042	0.138312	0.119969	0.580985	4.95692e-06	6.978e-05	NO	NO	NO	NO
1700001L05Rik	0.179863	-0.195883	-0.375746	0.175583	-0.273171	-0.448754	0.109339	0.152447	0.00883982	0.117626	0.0498897	0.00228223	0.282473	0.306746	0.0744898	0.281248	0.134672	0.0306872	NO	NO	NO	NO
1700001O22Rik	0.083713	-0.215158	-0.298871	0.475156	0.487382	0.0122263	0.839608	0.67144	0.55635	0.256324	0.340013	0.980737	0.923432	0.800484	0.761986	0.463252	0.515229	0.991314	NO	NO	NO	NO
1700001P01Rik	-0.308288	-0.125195	0.183093	0.287876	0.441568	0.153692	0.599622	0.861497	0.79867	0.623884	0.539662	0.830431	0.775126	0.922436	0.90337	0.78694	0.693581	0.921613	NO	NO	NO	NO
1700003M07Rik	-0.0351175	-0.187271	-0.152154	0.196244	-0.308572	-0.504816	0.948726	0.779629	0.82012	0.719646	0.645196	0.452806	0.978331	0.874199	0.912666	0.846454	0.77339	0.68954	NO	NO	NO	NO
1700007K13Rik	-0.206766	-0.582758	-0.375992	-0.344084	0.0416628	0.385747	0.415574	0.0678964	0.230228	0.180215	0.892793	0.218687	0.628322	0.175498	0.475692	0.371958	0.939089	0.465182	NO	NO	NO	NO
1700007L15Rik	0.374727	0.293209	-0.0815178	-0.0230153	-0.436874	-0.413859	0.334766	0.535603	0.8628	0.952338	0.358131	0.383625	0.552995	0.697159	0.931684	0.977367	0.531998	0.632425	NO	NO	NO	NO
1700008O03Rik	0.823562	0.516993	-0.306569	1.26737	0.907246	-0.360119	0.00682155	0.144463	0.380583	0.000115949	0.0137437	0.304349	0.0463589	0.295557	0.628979	0.00239134	0.0537608	0.557514	NO	NO	NO	NO
1700010I14Rik	0.586527	0.685491	0.0989635	0.756388	1.83532	1.07893	0.196282	0.216889	0.856488	0.0990335	0.00221595	0.0568707	0.406297	0.387353	0.928423	0.250449	0.0146971	0.216278	NO	NO	YES	NO
1700012C14Rik	1.70659	0.705313	-1.00127	1.04549	0.568787	-0.476703	0.0312793	0.44966	0.285808	0.175162	0.541326	0.608326	0.125879	0.625939	0.536682	0.36535	0.694731	0.794488	NO	NO	NO	NO
1700013H16Rik	1.48753	-1.42805	-2.91558	0.964292	-1.90543	-2.86972	0.105271	0.199907	0.0123718	0.286748	0.0909711	0.0136525	0.276812	0.367187	0.091157	0.496526	0.206427	0.0925884	NO	NO	NO	NO
1700016D06Rik	-0.197389	0.949799	1.14719	0.834586	1.53203	0.697448	0.820735	0.376663	0.287242	0.34196	0.158681	0.514785	0.913042	0.557486	0.538331	0.55256	0.30468	0.732962	NO	NO	NO	NO
1700017B05Rik	-0.173244	-0.0234164	0.149828	0.161925	-0.166663	-0.328588	0.369286	0.92047	0.524502	0.40093	0.47939	0.168859	0.587648	0.957057	0.739804	0.608013	0.641019	0.401481	NO	NO	NO	NO
1700017J07Rik	0.23792	-0.200086	-0.438006	2.05002	0.238651	-1.81137	0.782895	0.849873	0.679009	0.0237669	0.821411	0.0951746	0.890974	0.916334	0.839177	0.0959782	0.893268	0.290454	NO	NO	NO	NO
1700018B08Rik	0.493427	0.253549	-0.239878	0.988702	0.233316	-0.755386	0.399006	0.721957	0.736343	0.0975092	0.743283	0.293598	0.614233	0.83597	0.870784	0.248215	0.842873	0.547216	NO	NO	NO	NO
1700018B24Rik	-0.75483	-1.74242	-0.987587	-0.876925	-1.18378	-0.30685	0.333367	0.0744251	0.302022	0.262555	0.218038	0.746201	0.551946	0.187237	0.554135	0.470241	0.381356	0.874732	NO	NO	NO	NO
1700019A02Rik	-1.25036	-0.594311	0.656052	-1.99544	-1.9904	0.00504873	0.167059	0.586016	0.547956	0.03174	0.0759991	0.996298	0.368433	0.737624	0.756144	0.116901	0.181556	0.997771	NO	NO	NO	NO
1700019D03Rik	-0.0314486	-0.606619	-0.575171	-0.178913	-0.543584	-0.364671	0.806695	0.000600851	0.00101622	0.171306	0.00171203	0.02706	0.904936	0.00661376	0.0189667	0.359356	0.0121902	0.139046	NO	NO	NO	NO
1700020I14Rik	-0.269725	-0.40582	-0.136095	-0.402458	-0.283648	0.11881	0.00786229	0.00153094	0.246758	0.000210888	0.0203082	0.310484	0.0509002	0.012813	0.494245	0.00364947	0.0713485	0.562671	NO	NO	NO	NO
1700020N01Rik	0.917356	1.13837	0.221015	0.503115	-0.261902	-0.765017	0.0293003	0.0274042	0.654091	0.217389	0.595717	0.128563	0.120535	0.0946537	0.825457	0.417346	0.735822	0.343359	NO	NO	NO	NO
1700021A07Rik	0.879585	1.13736	0.257773	1.78816	1.66197	-0.12619	0.167999	0.14633	0.737161	0.00773814	0.0377589	0.869391	0.369704	0.298431	0.871143	0.0451752	0.110863	0.939489	NO	NO	NO	NO
1700021F05Rik	-0.124481	-0.228666	-0.104185	-0.357132	-0.612631	-0.2555	0.314942	0.136297	0.490037	0.00674024	0.000333879	0.0977003	0.535395	0.284346	0.713701	0.0412947	0.0037389	0.294928	NO	NO	NO	NO
1700022I11Rik	-1.03505	0.552058	1.58711	-0.278668	-0.0120723	0.266596	0.43567	0.733045	0.33066	0.832881	0.994042	0.869061	0.646374	0.843905	0.581121	0.916432	0.996322	0.939322	NO	NO	NO	NO
1700023F06Rik	0.435534	1.5114	1.07587	0.100143	0.650035	0.549892	0.28023	0.00428839	0.0349093	0.801873	0.190554	0.265972	0.502191	0.0262456	0.162271	0.897607	0.346159	0.51616	NO	NO	NO	NO
1700025G04Rik	-0.233679	-0.187458	0.0462205	-0.582264	-0.959126	-0.376862	0.114791	0.295133	0.794328	0.00038406	9.24536e-06	0.0410802	0.291548	0.476362	0.902399	0.00551273	0.000272929	0.176542	NO	NO	NO	NO
1700027J19Rik	0.289861	-0.676017	-0.965877	-0.14797	-0.60547	-0.4575	0.179794	0.0142393	0.000874946	0.487991	0.0264843	0.0872826	0.384933	0.0598232	0.0172035	0.682945	0.0864777	0.276456	NO	NO	NO	NO
1700028I16Rik	-0.0104569	-0.162958	-0.152501	1.01998	1.83273	0.812746	0.986095	0.824579	0.83566	0.0977894	0.0181617	0.27421	0.993352	0.901198	0.91847	0.248369	0.0659584	0.52524	NO	NO	NO	NO
1700029M20Rik	3.33582	1.6924	-1.64342	2.07823	2.28503	0.2068	2.8648e-05	0.0465887	0.0528175	0.0041214	0.0090035	0.800643	0.00100047	0.136551	0.207985	0.0293921	0.0396998	0.905309	NO	NO	YES	NO
1700029P11Rik	0.020862	0.405838	0.384976	-0.155886	-0.159942	-0.00405604	0.923606	0.13596	0.156395	0.475776	0.549662	0.987854	0.967707	0.28395	0.387982	0.67287	0.701338	0.994656	NO	NO	NO	NO
1700030J22Rik	-0.419562	-0.0530795	0.366483	-0.213102	0.427081	0.640183	0.0441664	0.828908	0.143655	0.292874	0.0906159	0.0139542	0.158447	0.90364	0.370173	0.50278	0.205807	0.0938828	NO	NO	NO	NO
1700030K09Rik	0.0531388	0.392043	0.338904	0.108533	0.33273	0.224198	0.653573	0.0109859	0.0256733	0.36222	0.0282341	0.129724	0.810674	0.0499282	0.136261	0.572705	0.0905067	0.344525	NO	NO	NO	NO
1700037C18Rik	-0.149871	0.545416	0.695288	0.0416857	0.591366	0.549681	0.709719	0.273577	0.165743	0.917439	0.236113	0.269929	0.845344	0.453121	0.400395	0.960725	0.401398	0.520349	NO	NO	NO	NO
1700037H04Rik	0.135768	0.280121	0.144352	0.209547	0.152269	-0.057279	0.180627	0.028507	0.24317	0.0433024	0.218947	0.639629	0.385737	0.0969569	0.490293	0.143424	0.382065	0.814106	NO	NO	NO	NO
1700048O20Rik	0.374442	-0.919043	-1.29348	0.775745	-1.5369	-2.31264	0.247858	0.0254403	0.00254075	0.0212746	0.000503741	2.51857e-06	0.46795	0.0901454	0.0331987	0.0884811	0.00507023	0.00032195	NO	NO	NO	NO
1700057H21Rik	-0.663832	-1.98554	-1.32171	0.746645	-0.0488303	-0.795475	0.397882	0.0455139	0.174011	0.342531	0.959227	0.408009	0.613484	0.134507	0.409914	0.553294	0.97645	0.653221	NO	NO	NO	NO
1700061G19Rik	0.403552	0.113995	-0.289557	0.393107	0.242006	-0.151101	0.213029	0.77083	0.461328	0.224768	0.537468	0.699594	0.427068	0.869309	0.691697	0.426697	0.692074	0.847822	NO	NO	NO	NO
1700063H04Rik	0.583225	-0.350041	-0.933265	0.227816	-0.507525	-0.735341	0.191033	0.516503	0.0911271	0.604548	0.349012	0.178704	0.398968	0.681528	0.285959	0.773167	0.523827	0.414701	NO	NO	NO	NO
1700066B19Rik	-0.301014	-0.861284	-0.56027	-0.688679	-0.864002	-0.175323	0.640802	0.28008	0.479471	0.289937	0.278598	0.824124	0.80288	0.459731	0.706331	0.499851	0.450692	0.917497	NO	NO	NO	NO
1700066M21Rik	0.0435931	-0.252457	-0.29605	-0.0973417	0.234611	0.331953	0.796096	0.227938	0.159509	0.564923	0.261626	0.116435	0.898326	0.400851	0.391926	0.74397	0.431008	0.32425	NO	NO	NO	NO
1700067K01Rik	-0.372176	0.80229	1.17447	0.100371	1.10195	1.00158	0.293808	0.0704071	0.0103521	0.774952	0.0154161	0.0262733	0.516133	0.179867	0.0822703	0.881885	0.05866	0.136793	NO	NO	NO	NO
1700086O06Rik	0.818864	0.31814	-0.500724	0.890715	0.130694	-0.76002	0.0186413	0.433645	0.221735	0.0112012	0.746528	0.0684393	0.0900175	0.611245	0.4654	0.0581963	0.844785	0.243305	NO	NO	NO	NO
1700086P04Rik	-0.575851	0.937907	1.51376	0.372516	0.667567	0.295052	0.137163	0.0515869	0.00282978	0.330375	0.158541	0.526868	0.325663	0.145747	0.0359022	0.541499	0.304459	0.740894	NO	NO	NO	NO
1700092M07Rik	0.483244	-0.834822	-1.31807	1.09024	-0.669046	-1.75929	0.522827	0.369248	0.160953	0.155758	0.470565	0.0650161	0.716189	0.550237	0.393766	0.338501	0.634191	0.235616	NO	NO	NO	NO
1700096K18Rik	0.2918	0.114897	-0.176904	0.385064	0.751864	0.366801	0.558099	0.850215	0.771339	0.44071	0.222965	0.54784	0.744755	0.916427	0.890708	0.643356	0.386804	0.756084	NO	NO	NO	NO
1700102P08Rik	0.5299	0.71358	0.18368	-0.0113333	1.00311	1.01445	0.0719546	0.049257	0.60023	0.968327	0.0074588	0.00689179	0.215908	0.141555	0.790659	0.985639	0.0343647	0.0617617	NO	NO	NO	NO
1700109H08Rik	-0.375179	-0.909045	-0.533866	0.334289	0.144708	-0.189581	0.162817	0.00854931	0.107099	0.211942	0.654884	0.558684	0.363275	0.0419418	0.312768	0.410552	0.780901	0.763117	NO	NO	NO	NO
1700123O20Rik	-0.0489968	-0.0335924	0.0154044	-0.0841627	-0.061332	0.0228306	0.611895	0.776025	0.896137	0.385728	0.604108	0.846615	0.78344	0.872119	0.94746	0.594204	0.741951	0.928795	NO	NO	NO	NO
1810009A15Rik	0.110905	0.59937	0.488465	-0.0399488	0.356768	0.396716	0.796244	0.260029	0.356725	0.925855	0.499242	0.45291	0.898418	0.438158	0.60698	0.964358	0.659202	0.689543	NO	NO	NO	NO
1810010H24Rik	1.39351	1.02463	-0.368882	1.01121	1.30102	0.289803	0.0133535	0.123305	0.57146	0.0651579	0.0534716	0.656242	0.0720878	0.265142	0.772801	0.189624	0.14165	0.824104	NO	NO	YES	NO
1810013L24Rik	-0.0930729	0.0623766	0.155449	0.00320658	0.364769	0.361562	0.285496	0.555914	0.148932	0.970324	0.00171175	0.00185112	0.507141	0.714739	0.377614	0.986487	0.0121902	0.0272342	NO	NO	NO	NO
1810014B01Rik	-0.179301	-0.138032	0.0412685	-0.145007	-0.485422	-0.340415	0.455433	0.637878	0.887877	0.545352	0.105788	0.250728	0.664003	0.775734	0.943201	0.72911	0.229385	0.499759	NO	NO	NO	NO
1810020O05Rik	1.43723	1.27087	-0.166355	1.41204	2.19075	0.77871	0.0465519	0.143536	0.845092	0.0502381	0.0150931	0.364019	0.163499	0.294415	0.923467	0.157685	0.0577108	0.615259	NO	NO	YES	NO
1810022K09Rik	-0.353251	-0.302501	0.0507497	-0.584831	-0.4848	0.100032	0.00532751	0.0433042	0.724634	2.97413e-05	0.00213657	0.488936	0.0395983	0.129824	0.86506	0.000864142	0.0142613	0.715425	NO	NO	NO	NO
1810024B03Rik	0.26138	-0.513514	-0.774895	-0.15921	0.521463	0.680673	0.328207	0.121918	0.0231048	0.549192	0.116502	0.0436924	0.547349	0.263056	0.127096	0.731788	0.244858	0.18297	NO	NO	NO	NO
1810026J23Rik	-0.1051	-0.255833	-0.150733	0.0356766	0.00255031	-0.0331263	0.255921	0.0290482	0.185361	0.696619	0.981818	0.767406	0.476794	0.0981555	0.423291	0.83106	0.989118	0.886778	NO	NO	NO	NO
1810030O07Rik	-0.0228588	-0.328232	-0.305373	-0.0689841	-0.201263	-0.132279	0.719772	0.00023345	0.000509814	0.283659	0.0148026	0.0983165	0.852229	0.00342343	0.0120139	0.493463	0.0568525	0.295477	NO	NO	NO	NO
1810032O08Rik	2.48115	2.54953	0.0683763	2.6177	2.73255	0.114844	1.39159e-16	9.97891e-15	0.683816	3.69164e-17	1.87429e-15	0.495191	1.88561e-12	4.50714e-11	0.842392	2.50109e-13	6.34917e-12	0.720404	YES	NO	YES	NO
1810037I17Rik	-0.166828	-0.151522	0.0153068	-0.377815	-0.492842	-0.115027	0.20426	0.343162	0.923059	0.00659637	0.00412039	0.470153	0.416311	0.525229	0.960629	0.0407573	0.0228349	0.702209	NO	NO	NO	NO
1810041L15Rik	-0.747157	-1.29527	-0.548118	-0.523726	-0.71304	-0.189313	0.538212	0.385323	0.711722	0.665561	0.631012	0.898321	0.729569	0.566221	0.858527	0.81305	0.763412	0.956111	NO	NO	NO	NO
1810043G02Rik	0.197799	0.109746	-0.0880535	0.224075	0.21191	-0.0121658	0.347245	0.668154	0.730723	0.288098	0.410036	0.962032	0.564974	0.797383	0.867924	0.49767	0.581366	0.983405	NO	NO	NO	NO
1810044D09Rik	0.0657132	0.023122	-0.0425911	0.610049	0.206003	-0.404046	0.878486	0.964958	0.935504	0.163501	0.695906	0.445196	0.945059	0.981325	0.967884	0.348595	0.810236	0.683343	NO	NO	NO	NO
1810049J17Rik	-1.18367	-1.1735	0.0101705	-0.688679	-0.52281	0.165869	0.213135	0.311108	0.992927	0.464495	0.649238	0.885062	0.427197	0.491782	0.996309	0.662656	0.776666	0.947884	NO	NO	NO	NO
1810055G02Rik	0.135448	0.110582	-0.0248662	0.128821	-0.0801175	-0.208938	0.226953	0.416992	0.85432	0.249883	0.555323	0.131102	0.445571	0.596977	0.927373	0.456446	0.705984	0.346418	NO	NO	NO	NO
1810058I24Rik	-0.139592	-0.493038	-0.353445	-0.166367	-0.0801786	0.0861888	0.119805	8.40502e-05	0.00260331	0.0662343	0.457598	0.424963	0.29962	0.00163397	0.0337559	0.191849	0.623035	0.667701	NO	NO	NO	NO
2010015M23Rik	-0.262273	-0.0660437	0.196229	0.764201	0.938802	0.174601	0.438452	0.872736	0.634767	0.0300601	0.0296044	0.672396	0.649293	0.927715	0.812257	0.113111	0.0935493	0.83358	NO	NO	NO	NO
2010107E04Rik	-0.177251	-0.305407	-0.128156	-0.271336	-0.401785	-0.130449	0.0738499	0.0144177	0.281794	0.00836934	0.00191388	0.273463	0.219152	0.0603584	0.532912	0.047589	0.0132244	0.523957	NO	NO	NO	NO
2010107G23Rik	-0.115514	0.478428	0.593942	0.0290397	0.328342	0.299302	0.561542	0.0571842	0.020317	0.883614	0.18386	0.224432	0.747107	0.156247	0.119279	0.94415	0.337757	0.471867	NO	NO	NO	NO
2010110K18Rik	-0.404189	-0.860108	-0.45592	0.0177834	-0.128718	-0.146501	0.223864	0.0396419	0.261609	0.956713	0.748605	0.715373	0.441537	0.121913	0.510912	0.979542	0.846146	0.857788	NO	NO	NO	NO
2010111I01Rik	-0.200624	-0.417058	-0.216434	0.214389	0.326049	0.11166	0.2041	0.0359229	0.261672	0.175673	0.0956587	0.559077	0.416122	0.113941	0.510912	0.365817	0.213893	0.763117	NO	NO	NO	NO
2010300C02Rik	-0.188733	-0.22104	-0.0323063	-0.0243169	-0.133554	-0.109237	0.756909	0.76721	0.965461	0.968158	0.857972	0.883615	0.874185	0.86689	0.98262	0.985542	0.915866	0.946781	NO	NO	NO	NO
2010315B03Rik	-0.00711937	-0.480482	-0.473363	0.146587	0.178465	0.0318779	0.979236	0.159383	0.165425	0.593046	0.595232	0.924199	0.990562	0.31628	0.399948	0.763727	0.735395	0.967267	NO	NO	NO	NO
2010320M18Rik	-0.317041	-0.0852981	0.231743	-0.162202	0.137309	0.299511	0.0520841	0.658678	0.235524	0.307505	0.478326	0.128558	0.175165	0.79046	0.481522	0.519084	0.640445	0.343359	NO	NO	NO	NO
2200002D01Rik	-0.143634	1.10062	1.24425	0.926039	1.06444	0.138402	0.849488	0.241135	0.186699	0.227464	0.256553	0.881298	0.928945	0.415961	0.425152	0.430339	0.425634	0.945656	NO	NO	NO	NO
2210011C24Rik	-0.662567	1.55242	2.21499	-0.464695	1.88186	2.34655	0.218074	0.0229817	0.00191767	0.384204	0.00695572	0.00113461	0.433334	0.0837101	0.0277657	0.592866	0.0327144	0.0200181	NO	NO	NO	NO
2210013O21Rik	0.0868735	0.588154	0.50128	-0.046049	0.377514	0.423563	0.530931	0.00161997	0.00593136	0.739111	0.0327546	0.0177607	0.722374	0.0133357	0.0573252	0.85875	0.100277	0.108994	YES	NO	NO	NO
2210016F16Rik	0.259217	0.191221	-0.0679953	-0.0806023	0.0639749	0.144577	0.0386293	0.201197	0.644982	0.504499	0.664578	0.330655	0.144793	0.368113	0.819534	0.697185	0.78809	0.58232	NO	NO	NO	NO
2210016L21Rik	0.148748	0.0293078	-0.11944	0.122026	0.0462507	-0.0757756	0.124115	0.800326	0.307193	0.203843	0.690056	0.514604	0.305718	0.886779	0.55902	0.40123	0.806126	0.732962	NO	NO	NO	NO
2210408I21Rik	0.290726	0.305994	0.0152683	0.410376	0.383331	-0.0270451	0.081453	0.131449	0.93868	0.0166204	0.0618335	0.891624	0.233832	0.277027	0.969295	0.0758143	0.157224	0.951647	NO	NO	NO	NO
2210417A02Rik	0.367554	-0.394802	-0.762356	0.848098	0.951438	0.10334	0.567826	0.616113	0.336104	0.193288	0.232215	0.895358	0.751591	0.760529	0.587337	0.388814	0.396836	0.953786	NO	NO	NO	NO
2300009A05Rik	0.392581	0.568533	0.175953	-0.177787	-0.335367	-0.157579	0.260032	0.184991	0.67702	0.606544	0.429244	0.70903	0.480818	0.349453	0.838004	0.774688	0.598192	0.855127	NO	NO	NO	NO
2310003L06Rik	-0.534557	-0.366845	0.167712	-0.234307	-0.173393	0.0609145	0.334869	0.586679	0.803283	0.670295	0.796771	0.927872	0.553014	0.738078	0.904786	0.816624	0.877815	0.968638	NO	NO	NO	NO
2310009B15Rik	0.244121	0.0360387	-0.208082	0.137466	-0.148386	-0.285853	0.239895	0.885877	0.410236	0.504281	0.555792	0.260639	0.459966	0.936175	0.655043	0.697103	0.706376	0.511011	NO	NO	NO	NO
2310011J03Rik	0.287072	-0.218709	-0.505781	0.391401	-0.316199	-0.7076	0.0200902	0.135757	0.00143133	0.00229934	0.0348288	3.37377e-05	0.0949833	0.283738	0.0233992	0.0197566	0.104623	0.00193044	NO	NO	NO	NO
2310015A10Rik	-0.813974	-0.219954	0.59402	-0.0587252	0.411382	0.470107	0.0151468	0.571503	0.133619	0.852812	0.293549	0.231495	0.0783653	0.727397	0.355775	0.927788	0.467414	0.478496	NO	NO	NO	NO
2310022A10Rik	-0.216732	-0.211252	0.00548011	-0.109007	-0.0178651	0.0911419	0.00121634	0.00773033	0.940967	0.0798486	0.809325	0.224603	0.0145339	0.0391609	0.970318	0.217915	0.885598	0.471914	NO	NO	NO	NO
2310022B05Rik	-0.44872	0.0913499	0.54007	-0.413976	-0.578049	-0.164073	0.0040582	0.605415	0.00464221	0.00736551	0.00269981	0.356152	0.0331257	0.751293	0.0492962	0.0436715	0.0169184	0.607984	NO	NO	NO	NO
2310030G06Rik	0.493628	1.32857	0.834943	0.345992	1.28371	0.937722	0.351143	0.0467555	0.201175	0.511648	0.054107	0.152756	0.569274	0.136881	0.443171	0.702272	0.142803	0.378676	NO	NO	NO	NO
2310033P09Rik	-0.0403159	-0.635276	-0.59496	-0.00912434	-0.445829	-0.436704	0.643514	2.12824e-06	5.80193e-06	0.916421	0.000249068	0.000313108	0.804782	0.000123238	0.000614388	0.960289	0.00300504	0.00906541	NO	NO	NO	NO
2310035C23Rik	0.00901392	0.112584	0.10357	-0.0629058	0.283292	0.346198	0.90559	0.232774	0.271344	0.410816	0.00485836	0.000860109	0.957796	0.406717	0.52198	0.616998	0.0255059	0.0169397	NO	NO	NO	NO
2310036O22Rik	-0.269713	0.00886207	0.278575	-0.283453	-0.107026	0.176427	0.0914988	0.962885	0.151538	0.0769481	0.575272	0.358128	0.252558	0.980174	0.381238	0.212308	0.72012	0.610392	NO	NO	NO	NO
2310039H08Rik	0.73368	0.77724	0.0435608	0.651261	1.03226	0.381001	0.00731533	0.0183748	0.889077	0.0158005	0.00251289	0.228875	0.0484991	0.0711369	0.9439	0.0728061	0.0160991	0.475255	NO	NO	NO	NO
2310040G24Rik	-0.787424	-0.36663	0.420795	0.103242	-0.235878	-0.33912	0.00223358	0.209439	0.151613	0.660908	0.415291	0.244659	0.0217338	0.378588	0.381284	0.810508	0.586166	0.493603	NO	NO	NO	NO
2310043M15Rik	-0.24045	-1.02862	-0.788167	-0.352178	-0.865755	-0.513577	0.591444	0.068651	0.15763	0.43322	0.122038	0.351918	0.76824	0.176848	0.389645	0.637365	0.253195	0.603606	NO	NO	NO	NO
2310057M21Rik	-0.0745516	-0.150519	-0.0759669	-0.126233	-0.103411	0.0228218	0.457277	0.224534	0.535615	0.212555	0.400552	0.851881	0.66504	0.396667	0.747378	0.41126	0.571734	0.931112	NO	NO	NO	NO
2310061I04Rik	-0.0317947	0.166855	0.198649	0.00590887	0.274466	0.268557	0.771145	0.218922	0.145637	0.956855	0.0481781	0.0528441	0.882891	0.389955	0.372766	0.979542	0.131166	0.207007	NO	NO	NO	NO
2410002F23Rik	0.0242029	-0.128748	-0.152951	-0.0322828	-0.0293456	0.00293721	0.836657	0.373958	0.292345	0.783383	0.838268	0.983694	0.922183	0.554512	0.543943	0.886787	0.903673	0.99278	NO	NO	NO	NO
2410004B18Rik	0.230064	0.246059	0.0159951	0.104054	0.134819	0.0307645	0.0528035	0.0881823	0.909256	0.367496	0.340854	0.826537	0.176598	0.209003	0.953667	0.577543	0.515926	0.918882	NO	NO	NO	NO
2410004I01Rik	1.81881	2.66077	0.841961	0.388757	1.31184	0.923081	0.0346688	0.0130985	0.40757	0.638052	0.20103	0.364523	0.135184	0.0562906	0.653305	0.796243	0.359218	0.615578	NO	NO	NO	NO
2410015M20Rik	-0.259665	-0.363974	-0.10431	-0.228499	-0.241963	-0.0134646	0.0042577	0.00135984	0.314446	0.0105651	0.0248479	0.895701	0.0342321	0.0118724	0.566438	0.055768	0.0826432	0.954072	NO	NO	NO	NO
2410016O06Rik	-0.190514	-0.23515	-0.0446353	-0.143149	-0.41409	-0.27094	0.0674899	0.0655099	0.718252	0.163712	0.0022364	0.0356453	0.20679	0.171369	0.862348	0.348817	0.014768	0.162759	NO	NO	NO	NO
2410018L13Rik	0.605427	0.0202846	-0.585143	0.105245	0.157123	0.0518775	0.147606	0.967758	0.249627	0.797417	0.754432	0.917674	0.340194	0.982404	0.498372	0.894899	0.849543	0.964336	NO	NO	NO	NO
2410080I02Rik	0.345986	0.704212	0.358226	0.809551	1.64097	0.831421	0.583798	0.364979	0.642994	0.205544	0.0410193	0.286283	0.763189	0.546159	0.818158	0.403582	0.11726	0.537797	NO	NO	NO	NO
2410089E03Rik	-0.057652	-0.289418	-0.231766	0.0261283	0.231263	0.205135	0.571438	0.0265358	0.0709866	0.797093	0.0715645	0.107706	0.753651	0.0929119	0.245117	0.894683	0.174501	0.310595	NO	NO	NO	NO
2410131K14Rik	0.0298339	-0.341258	-0.371092	-0.0574571	-0.685945	-0.628487	0.828522	0.0510939	0.0350322	0.676941	0.000342323	0.000843362	0.91697	0.145019	0.162578	0.82037	0.00382082	0.0167628	NO	NO	NO	NO
2410137M14Rik	0.838083	0.45486	-0.383224	0.807844	0.405032	-0.402813	0.00377752	0.171113	0.246454	0.00501434	0.221271	0.223741	0.03146	0.331274	0.494002	0.0338874	0.384782	0.471172	NO	NO	NO	NO
2410141K09Rik	-0.172335	-0.460719	-0.288383	-0.165203	-0.492481	-0.327277	0.158491	0.00384478	0.0578542	0.175786	0.00222186	0.0329531	0.356676	0.0244493	0.218851	0.365882	0.0147137	0.154908	NO	NO	NO	NO
2510002D24Rik	-0.14318	-0.0803013	0.0628783	0.0432105	0.121694	0.0784838	0.317402	0.644576	0.717723	0.760844	0.485632	0.652054	0.537652	0.781007	0.862158	0.872942	0.646998	0.821586	NO	NO	NO	NO
2510009E07Rik	-0.0362712	-0.945243	-0.908972	-0.392067	-0.276816	0.115251	0.944465	0.146362	0.161862	0.453877	0.664788	0.856622	0.976334	0.298452	0.39475	0.655025	0.78809	0.933487	NO	NO	NO	NO
2510039O18Rik	-0.139848	-0.188034	-0.0481858	0.0258238	-0.208653	-0.234477	0.182549	0.144731	0.703254	0.802411	0.107183	0.072003	0.38744	0.295883	0.853343	0.897719	0.23152	0.248917	NO	NO	NO	NO
2610001J05Rik	-0.047475	-0.0041552	0.0433198	-0.436028	-0.347132	0.0888957	0.644497	0.973642	0.730782	0.00021252	0.00971144	0.481715	0.804953	0.985135	0.867924	0.00366607	0.0417879	0.709673	NO	NO	NO	NO
2610002M06Rik	-0.149424	0.0778056	0.227229	-0.72909	-0.398852	0.330238	0.492675	0.769707	0.395439	0.00217255	0.141284	0.220281	0.694377	0.868283	0.641701	0.0190415	0.281363	0.467031	NO	NO	NO	NO
2610008E11Rik	0.0612765	-0.659712	-0.720988	-0.360984	-0.585735	-0.224751	0.74281	0.00714126	0.00367427	0.0613873	0.0154606	0.329674	0.864993	0.0372169	0.0425173	0.181973	0.0587657	0.581726	NO	NO	NO	NO
2610020H08Rik	1.14077	1.51464	0.37387	1.00498	1.51002	0.505039	5.31707e-10	9.71454e-11	0.0175206	6.78997e-09	1.03696e-10	0.00202443	2.25145e-07	5.72313e-08	0.110113	1.61411e-06	3.69759e-08	0.0288325	YES	NO	YES	NO
2610021A01Rik	-0.0067313	-0.401467	-0.394735	-0.151155	-0.123825	0.0273301	0.957024	0.0134161	0.0148727	0.232604	0.42116	0.858255	0.98173	0.0573827	0.100261	0.436748	0.590819	0.93431	NO	NO	NO	NO
2610035D17Rik	0.770445	-0.120137	-0.890582	0.476335	0.282569	-0.193766	0.154986	0.853574	0.178622	0.3736	0.66468	0.76607	0.351263	0.918878	0.416437	0.582674	0.78809	0.886073	NO	NO	NO	NO
2610037D02Rik	-0.583054	-1.008	-0.424947	-0.20656	0.0734034	0.279963	0.0219279	0.00195298	0.159131	0.396165	0.804328	0.348478	0.099878	0.0153319	0.39147	0.603286	0.882148	0.600289	NO	NO	NO	NO
2610044O15Rik8	-0.632384	-0.248026	0.384357	-0.734061	-0.199599	0.534461	0.000400635	0.206145	0.0548833	7.1213e-05	0.30639	0.00957147	0.00662025	0.374632	0.212659	0.00167375	0.480396	0.0749673	NO	NO	NO	NO
2610301B20Rik	0.239483	-0.0943081	-0.333791	0.0250074	0.117379	0.0923714	0.0247456	0.450807	0.0116653	0.805614	0.349388	0.460061	0.108337	0.626634	0.0880583	0.899753	0.52387	0.695196	NO	NO	NO	NO
2610318N02Rik	-0.404983	-0.445905	-0.0409218	-0.229318	-0.170672	0.0586461	0.057444	0.0856191	0.871088	0.270838	0.500289	0.816149	0.186123	0.205036	0.935133	0.480285	0.660005	0.913535	NO	NO	NO	NO
2610507B11Rik	0.303865	0.00673546	-0.297129	0.3048	0.0974053	-0.207395	0.000339807	0.941272	0.00289441	0.000328645	0.291811	0.0301976	0.0058955	0.968504	0.0364152	0.0049586	0.465678	0.148576	NO	NO	NO	NO
2610524H06Rik	0.391299	-0.014513	-0.405812	0.130003	-0.13535	-0.265353	0.00240313	0.919846	0.00853464	0.275038	0.351961	0.0743704	0.0229117	0.956734	0.0733674	0.484815	0.525962	0.252308	NO	NO	NO	NO
2610528J11Rik	-2.18105	1.27172	3.45277	-0.279128	-0.780233	-0.501105	0.000627916	0.0762013	3.09816e-05	0.623976	0.267743	0.473561	0.00909003	0.190013	0.00182063	0.78694	0.438101	0.704364	NO	NO	NO	NO
2700033N17Rik	0.334142	-2.14639	-2.48054	-0.160273	-2.17442	-2.01415	0.550495	0.0038026	0.0010848	0.774024	0.00342974	0.00615138	0.739054	0.0243158	0.0197679	0.881451	0.0200228	0.0577224	NO	NO	NO	NO
2700038G22Rik	0.249848	-0.436225	-0.686072	0.123291	-0.253707	-0.376999	0.165569	0.0522014	0.00357222	0.487809	0.247619	0.0905042	0.366758	0.14689	0.0418354	0.682923	0.414738	0.282695	NO	NO	NO	NO
2700049A03Rik	0.253327	0.315482	0.0621557	0.161362	0.268708	0.107347	0.00221074	0.00191251	0.503234	0.0401569	0.00681807	0.251579	0.0215974	0.0151193	0.723098	0.136257	0.0322123	0.500663	NO	NO	NO	NO
2700060E02Rik	0.113031	-0.0488888	-0.16192	-0.270831	-0.372776	-0.101945	0.141411	0.596915	0.0877278	0.00118358	0.0003657	0.274346	0.331565	0.745537	0.280154	0.0124805	0.00400261	0.525328	NO	NO	NO	NO
2700062C07Rik	-0.0400124	-0.20388	-0.163868	0.00434422	-0.197549	-0.201893	0.806859	0.313526	0.416318	0.978812	0.328506	0.318175	0.905044	0.494561	0.659625	0.990804	0.502547	0.569595	NO	NO	NO	NO
2700081O15Rik	-0.0663515	-0.505213	-0.438861	0.151509	0.0197614	-0.131748	0.606934	0.00323266	0.00914592	0.245025	0.900206	0.406167	0.779735	0.0218249	0.0761692	0.451038	0.943736	0.651759	NO	NO	NO	NO
2700097O09Rik	-0.111555	0.463424	0.574979	-0.0427365	0.476081	0.518818	0.209715	0.000174785	1.06818e-05	0.626433	0.000127342	4.35918e-05	0.422651	0.00277974	0.000903152	0.788204	0.00188612	0.0022631	NO	NO	NO	NO
2810004N23Rik	-0.376033	-0.160113	0.21592	-0.391259	-0.246091	0.145168	0.0044967	0.290225	0.157309	0.00329017	0.108954	0.336695	0.0354658	0.471189	0.389166	0.0252731	0.234041	0.588141	NO	NO	NO	NO
2810006K23Rik	0.0191467	0.0529826	0.0338359	-0.0739107	-0.187548	-0.113638	0.886883	0.748102	0.837409	0.583936	0.260934	0.492482	0.948407	0.855281	0.919	0.757016	0.430234	0.718269	NO	NO	NO	NO
2810021J22Rik	-0.111826	-0.428351	-0.316524	-0.126584	-0.330917	-0.204333	0.304919	0.00295987	0.0227621	0.246816	0.017751	0.130411	0.526728	0.0205673	0.125829	0.453062	0.0650072	0.345325	NO	NO	NO	NO
2810403A07Rik	-0.234538	0.774864	1.0094	-0.262776	0.704141	0.966917	0.16263	0.000630413	2.80572e-05	0.119423	0.00157534	4.94364e-05	0.363037	0.00680645	0.00172807	0.284489	0.0114516	0.00246491	NO	NO	NO	NO
2810405F17Rik	0.388431	0.353049	-0.0353821	0.495998	0.971669	0.475671	0.542344	0.650639	0.963729	0.437588	0.218391	0.542392	0.732517	0.784705	0.982191	0.641211	0.38164	0.752164	NO	NO	NO	NO
2810408A11Rik	0.0525169	0.811809	0.759292	-0.0769197	-0.141638	-0.0647184	0.853019	0.0258169	0.0360339	0.786196	0.683668	0.852119	0.93126	0.0911939	0.165849	0.888496	0.801081	0.931222	NO	NO	NO	NO
2810417H13Rik	0.0283434	0.427814	0.399471	-0.39299	-0.347881	0.0451087	0.826386	0.0111001	0.0169022	0.0048737	0.0351581	0.775696	0.916253	0.0502359	0.108176	0.0332354	0.105443	0.890887	NO	NO	NO	NO
2810428I15Rik	-0.528442	-0.29404	0.234402	-0.356494	-0.117553	0.238941	0.0012094	0.111514	0.200653	0.0214431	0.516132	0.192339	0.0144893	0.247384	0.442521	0.0890176	0.674205	0.432923	NO	NO	NO	NO
2810429I04Rik	0.403514	0.674335	0.270821	0.181119	0.296055	0.114935	0.268899	0.135192	0.541313	0.616437	0.504593	0.79487	0.490719	0.282824	0.751208	0.782332	0.664002	0.902057	NO	NO	NO	NO
2810455O05Rik	-0.109156	-0.22269	-0.113534	-0.382493	0.0478765	0.430369	0.738079	0.578232	0.776357	0.24686	0.904589	0.286442	0.862443	0.732224	0.893009	0.453062	0.946574	0.53796	NO	NO	NO	NO
2810459M11Rik	1.3799	-1.00418	-2.38408	-1.06316	-2.93993	-1.87677	0.191483	0.432854	0.0696056	0.311061	0.0275605	0.148406	0.399438	0.610447	0.242145	0.522549	0.0888097	0.372945	NO	NO	NO	NO
2810474O19Rik	0.0975399	-0.0459461	-0.143486	-0.0768158	-0.26146	-0.184644	0.266754	0.666138	0.184464	0.379671	0.0196572	0.091068	0.48858	0.796029	0.422523	0.588798	0.0698911	0.283972	NO	NO	NO	NO
2900011O08Rik	1.28894	-0.0736601	-1.3626	0.93593	0.0742338	-0.861696	0.000118669	0.835078	0.000605875	0.0029607	0.833813	0.020721	0.00284778	0.907257	0.0134363	0.0235155	0.900967	0.11897	NO	NO	NO	NO
2900026A02Rik	0.0331095	0.273456	0.240347	0.0733095	-0.348646	-0.421956	0.876555	0.299727	0.360942	0.731123	0.188885	0.114471	0.944059	0.48057	0.611039	0.853127	0.344281	0.321134	NO	NO	NO	NO
2900076A07Rik	1.20078	0.736301	-0.464477	1.29552	1.2778	-0.0177286	2.72809e-05	0.0175778	0.122042	9.44573e-06	0.000159775	0.951843	0.000970575	0.0690577	0.337415	0.000370985	0.00218743	0.978804	NO	NO	NO	NO
3010026O09Rik	0.165783	0.456283	0.2905	0.243099	0.693542	0.450443	0.346186	0.0403779	0.181496	0.171223	0.00293078	0.0428069	0.563973	0.123292	0.419313	0.359356	0.0178722	0.181234	NO	NO	NO	NO
3110001I22Rik	-0.132709	-0.76381	-0.631101	-0.13945	-0.576681	-0.437231	0.45012	0.00127707	0.00615013	0.427703	0.0113724	0.049113	0.659008	0.0113919	0.0591863	0.63213	0.0468376	0.19718	NO	NO	NO	NO
3110002H16Rik	-0.0476856	0.296385	0.34407	0.258554	0.463713	0.205158	0.613291	0.0151981	0.00562567	0.0100295	0.000386416	0.0838004	0.784609	0.0624994	0.0553579	0.0538002	0.00415551	0.26997	NO	NO	NO	NO
3110009E18Rik	-0.4799	0.00529941	0.485199	-0.395863	-0.234193	0.16167	0.0820446	0.98712	0.14748	0.147775	0.47772	0.62318	0.235033	0.992393	0.375404	0.327556	0.640014	0.804709	NO	NO	NO	NO
3110040N11Rik	0.212642	0.215479	0.00283731	0.10231	-0.143717	-0.246027	0.0868663	0.153027	0.984691	0.399963	0.335378	0.104763	0.243964	0.307415	0.992426	0.607337	0.510432	0.305935	NO	NO	NO	NO
3110043O21Rik	-0.0365968	-0.28401	-0.247413	-0.345163	-0.249192	0.0959714	0.76968	0.0719219	0.114307	0.00963278	0.111846	0.531909	0.882181	0.182396	0.325254	0.0525883	0.237653	0.74464	NO	NO	NO	NO
3110062M04Rik	0.0523049	0.0481554	-0.00414949	-0.0442971	-0.198441	-0.154144	0.815524	0.860749	0.987936	0.843346	0.471821	0.575481	0.910973	0.921988	0.993878	0.922452	0.635058	0.774558	NO	NO	NO	NO
3110082I17Rik	-0.222138	-0.407455	-0.185316	-0.179498	-0.513541	-0.334044	0.00904551	0.000255036	0.0658777	0.031156	1.37042e-05	0.00184867	0.0562749	0.00363762	0.235296	0.115572	0.00036698	0.0272276	NO	NO	NO	NO
3110083C13Rik	-0.205063	0.144039	0.349101	0.350969	0.354943	0.00397436	0.757896	0.859594	0.668576	0.598439	0.663388	0.996104	0.87452	0.921657	0.83284	0.768077	0.787476	0.997699	NO	NO	NO	NO
3222401L13Rik	-0.519538	-0.170105	0.349432	-0.724306	0.147189	0.871495	0.0307853	0.54715	0.221218	0.00372208	0.602101	0.00427615	0.124557	0.706826	0.464729	0.02762	0.740534	0.0455385	NO	NO	NO	NO
3300002I08Rik	-0.631333	-0.805486	-0.174153	-0.18582	0.0884078	0.274228	0.121703	0.107572	0.721628	0.641794	0.856345	0.575468	0.302296	0.240806	0.863787	0.798926	0.914668	0.774558	NO	NO	NO	NO
3300002P13Rik	3.73809	2.33676	-1.40133	0.708375	1.19285	0.484475	2.50803e-05	0.0151257	0.13116	0.343574	0.196167	0.594711	0.00091186	0.0623814	0.352134	0.554415	0.353277	0.786016	NO	NO	NO	NO
3632451O06Rik	-0.418165	-0.301715	0.11645	0.185796	0.274269	0.0884724	0.0441514	0.224085	0.634852	0.356288	0.26794	0.717996	0.158435	0.396184	0.812257	0.566765	0.438212	0.859083	NO	NO	NO	NO
3830406C13Rik	0.0156104	-0.190817	-0.206428	-0.0714158	-0.56074	-0.489324	0.94229	0.472151	0.437068	0.740755	0.0414033	0.0724865	0.975254	0.646096	0.67482	0.859941	0.117974	0.249501	NO	NO	NO	NO
3830417A13Rik	0.732172	1.04882	0.316646	-0.150957	-1.87822	-1.72726	0.179825	0.118945	0.630638	0.77859	0.00766433	0.0132786	0.384933	0.258532	0.809812	0.883946	0.0351444	0.0911471	NO	NO	NO	NO
4632404H12Rik	-0.637154	-0.474347	0.162807	-0.455138	0.132044	0.587182	0.00688655	0.0863712	0.546234	0.0460573	0.624151	0.0363415	0.0466098	0.206161	0.755098	0.148944	0.75775	0.164416	NO	NO	NO	NO
4632415L05Rik	0.39003	-0.504138	-0.894168	0.331324	-0.383543	-0.714867	0.00459927	0.00300227	3.88246e-06	0.0140559	0.0195643	8.48969e-05	0.0360023	0.0207026	0.000479566	0.0680204	0.0696338	0.00355047	NO	NO	NO	NO
4833407H14Rik	-0.55715	0.491063	1.04821	-0.012059	0.968452	0.980511	0.207949	0.361354	0.0578423	0.977923	0.0782262	0.0747934	0.420664	0.542652	0.218851	0.990311	0.185211	0.253046	NO	NO	NO	NO
4833420G17Rik	0.188627	0.0324878	-0.15614	0.221334	0.309841	0.0885069	0.0469031	0.771736	0.170556	0.021388	0.00951208	0.431691	0.164535	0.869607	0.405634	0.0888161	0.0412444	0.672636	NO	NO	NO	NO
4833422M21Rik	0.89156	0.992327	0.100767	-0.905709	-0.0133616	0.892347	0.2317	0.275957	0.910916	0.224576	0.988162	0.326205	0.450693	0.455446	0.954448	0.426518	0.992578	0.577508	NO	NO	NO	NO
4833439L19Rik	0.294599	0.132369	-0.16223	0.1017	-0.0410136	-0.142714	0.00318784	0.244765	0.156604	0.27303	0.715377	0.210757	0.0280543	0.42025	0.388105	0.482427	0.823494	0.455974	NO	NO	NO	NO
4921524J17Rik	0.0300526	0.220095	0.190042	-0.116131	-0.175728	-0.0595964	0.835214	0.219988	0.287822	0.424135	0.324932	0.736424	0.921671	0.391135	0.538821	0.628916	0.498848	0.870348	NO	NO	NO	NO
4930402H24Rik	-0.138127	0.0436001	0.181727	0.038918	-0.0544956	-0.0934136	0.403512	0.828484	0.370007	0.812796	0.786609	0.643063	0.618427	0.903498	0.619192	0.903959	0.870868	0.815992	NO	NO	NO	NO
4930427A07Rik	-0.191837	-0.186492	0.00534524	0.133138	-0.172602	-0.30574	0.11216	0.203366	0.970462	0.26434	0.238061	0.0418707	0.287344	0.370826	0.985517	0.472161	0.40377	0.178918	NO	NO	NO	NO
4930430F08Rik	0.21568	0.37455	0.158869	0.0892272	0.0713594	-0.0178679	0.0928523	0.0201538	0.303877	0.47709	0.641532	0.907019	0.254628	0.0758377	0.555672	0.674077	0.77059	0.95979	NO	NO	NO	NO
4930432K21Rik	0.147465	0.018454	-0.129011	-0.0698766	0.191276	0.261153	0.571688	0.953778	0.685772	0.788214	0.549337	0.415018	0.753651	0.975814	0.843693	0.889876	0.701226	0.658991	NO	NO	NO	NO
4930444M15Rik	0.519274	0.28367	-0.235604	0.542996	0.706272	0.163276	0.281716	0.628083	0.687225	0.2608	0.233095	0.780055	0.503131	0.769279	0.84477	0.468428	0.397637	0.893848	NO	NO	YES	NO
4930447C04Rik	0.105551	0.579588	0.474036	-0.0575962	0.259182	0.316778	0.591473	0.0218628	0.0567271	0.769194	0.285843	0.194416	0.76824	0.0805442	0.2164	0.878505	0.458974	0.435427	NO	NO	NO	NO
4930451G09Rik	1.54371	1.49353	-0.050183	1.74588	0.72725	-1.01863	0.00165563	0.0102018	0.926658	0.000503923	0.189453	0.0702369	0.0177977	0.047461	0.963055	0.00672063	0.344993	0.24582	NO	NO	NO	NO
4930452B06Rik	0.401336	0.199563	-0.201773	0.601139	0.879074	0.277935	0.0931565	0.485678	0.480904	0.0147387	0.00438005	0.333629	0.255024	0.657896	0.707211	0.0702213	0.0237751	0.585353	NO	NO	YES	NO
4930453N24Rik	-0.0807348	-0.172653	-0.0919184	-0.227892	-0.215071	0.0128212	0.431895	0.175006	0.464654	0.0327457	0.0941666	0.918355	0.643129	0.336231	0.694807	0.119187	0.211707	0.96455	NO	NO	NO	NO
4930461G14Rik	0.618249	0.792525	0.174276	0.619854	1.49966	0.879801	0.138879	0.122097	0.728225	0.137898	0.00550273	0.0877216	0.328409	0.26317	0.866732	0.312852	0.0278009	0.277243	NO	NO	NO	NO
4930480K23Rik	-0.0402172	0.54635	0.586568	0.262441	0.788479	0.526038	0.844941	0.0374361	0.0263536	0.208581	0.00389975	0.0444975	0.92659	0.11715	0.138193	0.4066	0.0220265	0.185406	NO	NO	NO	NO
4930486L24Rik	0.345058	-0.531127	-0.876184	-0.763441	-0.586405	0.177036	0.296104	0.191761	0.035938	0.0259964	0.150929	0.658869	0.518503	0.357359	0.165576	0.101924	0.294626	0.82496	NO	NO	NO	NO
4930502E18Rik	-0.487949	-1.48811	-1.00016	-0.613793	-0.482541	0.131252	0.230615	0.00507199	0.0500047	0.134576	0.330782	0.789653	0.449519	0.0294328	0.200879	0.30792	0.505481	0.898539	NO	NO	NO	NO
4930503L19Rik	0.141775	0.202882	0.0611071	0.0390103	0.178198	0.139188	0.133779	0.0820809	0.590774	0.673848	0.124285	0.225893	0.320378	0.199999	0.785048	0.819077	0.256691	0.472863	NO	NO	NO	NO
4930509E16Rik	-0.254313	0.63212	0.886433	-0.0373136	0.868274	0.905587	0.381891	0.0824939	0.0176347	0.897184	0.0198416	0.015555	0.599818	0.200681	0.110554	0.950124	0.0702085	0.100396	NO	NO	NO	NO
4930517L18Rik	-0.899584	-2.75461	-1.85502	-1.35979	-3.31582	-1.95603	0.177856	0.00183674	0.0276397	0.0461231	0.000292938	0.020829	0.382654	0.0146745	0.14197	0.14905	0.00337041	0.119186	NO	NO	NO	NO
4930522L14Rik	-0.287252	-0.480459	-0.193207	-0.735729	-0.168639	0.567089	0.177554	0.0695013	0.453565	0.00146984	0.512457	0.0342076	0.382307	0.178124	0.686682	0.0145097	0.670833	0.158541	NO	NO	NO	NO
4930524B15Rik	2.16161	0.762621	-1.39899	0.966192	-0.386753	-1.35295	0.00154284	0.318578	0.0733156	0.126582	0.610478	0.0827002	0.016955	0.49997	0.25017	0.295517	0.746501	0.267867	NO	NO	NO	NO
4930524J08Rik	-0.537641	-1.15112	-0.613483	-1.16248	-1.78597	-0.623488	0.0641649	0.00227376	0.0833154	0.00028478	1.6833e-05	0.0786772	0.200008	0.0171928	0.271572	0.00449808	0.000425536	0.260463	NO	NO	NO	NO
4930539E08Rik	0.414358	0.135012	-0.279346	0.323782	0.59749	0.273708	0.0449466	0.580257	0.257009	0.111872	0.0198879	0.266504	0.160532	0.733478	0.506541	0.271903	0.0702689	0.516318	NO	NO	NO	NO
4930548H24Rik	0.714469	1.28295	0.568483	0.680844	-0.460388	-1.14123	0.212615	0.0721928	0.414108	0.234305	0.507432	0.107544	0.426615	0.182878	0.658124	0.438827	0.666121	0.310595	NO	NO	NO	NO
4930550C14Rik	-0.649114	-0.876214	-0.2271	-0.623683	-1.15303	-0.529344	0.135153	0.101119	0.663356	0.150478	0.0340356	0.314123	0.322417	0.230668	0.830066	0.330887	0.103034	0.565932	NO	NO	NO	NO
4930550L24Rik	2.04595	-0.304664	-2.35062	0.695991	-1.10534	-1.80133	0.00887367	0.734004	0.013405	0.345328	0.223693	0.0524463	0.0555886	0.844617	0.0952236	0.556186	0.387501	0.206164	NO	NO	NO	NO
4930556J24Rik	-0.175946	-0.113546	0.0624001	1.16059	1.43502	0.274433	0.876686	0.934824	0.964153	0.310703	0.306188	0.843367	0.944059	0.965683	0.982191	0.522336	0.480211	0.927166	NO	NO	NO	NO
4930556M19Rik	-0.179472	-0.754737	-0.575265	0.207705	0.199909	-0.00779593	0.685345	0.171139	0.293312	0.639304	0.712425	0.988516	0.831672	0.331276	0.54492	0.797017	0.821899	0.994793	NO	NO	NO	NO
4930558J18Rik	0.161271	0.907973	0.746702	-0.278939	0.772228	1.05117	0.502495	0.00426794	0.0161085	0.250086	0.013143	0.00122614	0.701597	0.0261816	0.105292	0.456667	0.051981	0.0210187	NO	NO	NO	NO
4930579G24Rik	-0.59909	-0.591965	0.00712458	-0.386898	-0.143447	0.243452	0.00032862	0.0025863	0.968373	0.0130186	0.427483	0.18288	0.00579791	0.0188107	0.984134	0.0643099	0.596601	0.419956	NO	NO	NO	NO
4930591A17Rik	-0.462842	-3.44596	-2.98312	-0.460137	-2.72727	-2.26714	0.485181	0.000203361	0.000929041	0.487713	0.002111	0.00873023	0.688182	0.0030996	0.0178814	0.682908	0.0141744	0.0710052	NO	NO	NO	NO
4931406C07Rik	-0.0749316	-0.041123	0.0338086	-0.118586	0.325851	0.444438	0.61195	0.81983	0.851439	0.42377	0.0796206	0.0195143	0.78344	0.898197	0.926443	0.628718	0.187856	0.114965	NO	NO	NO	NO
4931406P16Rik	-0.361572	-0.0957737	0.265799	-0.345466	-0.212179	0.133288	3.95369e-06	0.221686	0.00177848	7.80078e-06	0.0100398	0.0931477	0.000216018	0.39338	0.0265432	0.000322258	0.0427394	0.287114	NO	NO	NO	NO
4931414P19Rik	-0.144563	-0.033677	0.110886	-0.227659	-0.306529	-0.0788699	0.350237	0.857846	0.556533	0.146066	0.111496	0.675283	0.568213	0.920625	0.762027	0.325524	0.237356	0.835054	NO	NO	NO	NO
4931428F04Rik	-0.352153	0.00545006	0.357603	-0.451453	0.23568	0.687133	0.0301206	0.977119	0.0683827	0.00676279	0.221482	0.00112821	0.122821	0.987209	0.240426	0.0413886	0.3851	0.0199375	NO	NO	NO	NO
4932438A13Rik	-0.465263	-0.452688	0.0125747	-0.438116	-0.197746	0.24037	0.0130255	0.0439986	0.9536	0.018631	0.363955	0.271563	0.0710531	0.131231	0.97696	0.0811587	0.537503	0.522057	NO	NO	NO	NO
4933402E13Rik	0.675611	-1.12376	-1.79937	0.666241	0.0771399	-0.589101	0.139137	0.0482271	0.00265099	0.144478	0.888036	0.287433	0.32868	0.139572	0.034243	0.32321	0.936175	0.539284	NO	NO	NO	NO
4933404O12Rik	0.190837	0.19026	-0.000576946	-0.00321613	-0.108482	-0.105266	0.104963	0.183267	0.996725	0.977643	0.442808	0.456302	0.276272	0.347165	0.997933	0.990311	0.609121	0.692295	NO	NO	NO	NO
4933416C03Rik	0.610554	0.956605	0.346051	0.427767	1.81288	1.38512	0.215248	0.116158	0.561812	0.381726	0.00479571	0.0263697	0.429735	0.254313	0.765927	0.590657	0.0252651	0.136793	NO	NO	NO	NO
4933427D06Rik	2.97078	-0.598546	-3.56932	-0.194741	-2.29329	-2.09855	4.48706e-08	0.225126	6.37353e-08	0.624758	6.05513e-05	0.000177624	7.32525e-06	0.397351	2.66212e-05	0.787306	0.00108631	0.00595743	NO	NO	NO	NO
4933427D14Rik	0.221947	0.400454	0.178508	0.197165	0.555139	0.357974	0.11833	0.0248827	0.298712	0.163284	0.00278383	0.0429899	0.297362	0.0885634	0.550911	0.348369	0.0172794	0.181554	NO	NO	NO	NO
4933430I17Rik	-0.250109	-0.224057	0.0260525	0.199193	0.107596	-0.0915971	0.570246	0.677535	0.961374	0.650815	0.841526	0.864829	0.753029	0.804328	0.980734	0.803906	0.905853	0.93695	NO	NO	NO	NO
4933433G15Rik	0.327206	0.196537	-0.130669	1.13578	1.25276	0.116985	0.643959	0.820413	0.879997	0.116457	0.155628	0.892478	0.804847	0.898601	0.938808	0.27934	0.30074	0.951986	NO	NO	NO	NO
4933434E20Rik	0.0492198	0.290397	0.241177	0.292191	0.32279	0.030599	0.669981	0.0477013	0.0962999	0.0165489	0.0290559	0.828516	0.821189	0.138643	0.293954	0.0756284	0.0923763	0.920308	NO	NO	NO	NO
5031415H12Rik	-0.831094	-0.353326	0.477769	-0.590194	-0.743136	-0.152941	0.00856446	0.333256	0.19397	0.0539953	0.0480214	0.673109	0.0542283	0.515306	0.435076	0.166199	0.130897	0.833946	NO	NO	NO	NO
5031425E22Rik	0.353934	-0.170897	-0.524831	0.0263902	0.216933	0.190543	0.0558838	0.437512	0.0226056	0.882613	0.326038	0.387339	0.182775	0.614665	0.125435	0.943766	0.499942	0.636007	NO	NO	NO	NO
5031439G07Rik	-0.148547	-0.349784	-0.201238	0.0279182	-0.183888	-0.211806	0.19906	0.0175674	0.156878	0.806397	0.194421	0.137013	0.409869	0.0690368	0.388398	0.90013	0.350834	0.356264	NO	NO	NO	NO
5330413P13Rik	1.49724	0.12142	-1.37582	0.610531	0.269962	-0.340569	0.00151421	0.816679	0.0132961	0.161029	0.606985	0.517016	0.0166945	0.896885	0.0948442	0.345518	0.743831	0.734721	NO	NO	NO	NO
5430403G16Rik	-0.0744846	-0.249142	-0.174657	-0.323256	-0.0293165	0.293939	0.573215	0.131129	0.284623	0.0199923	0.855954	0.0772959	0.754597	0.276504	0.535319	0.0851891	0.91466	0.258288	NO	NO	NO	NO
5430416N02Rik	2.57081	1.82493	-0.745875	2.6036	1.97972	-0.623887	4.63412e-14	6.7488e-09	0.00208875	3.43241e-14	1.33722e-09	0.00830056	1.04654e-10	1.5241e-06	0.0292386	7.75153e-11	3.2356e-07	0.0687485	NO	NO	NO	NO
5730409E04Rik	-0.0606896	-0.275156	-0.214466	-0.236092	0.044465	0.280557	0.77503	0.294763	0.412225	0.271403	0.864179	0.285585	0.885597	0.475991	0.656595	0.480845	0.919933	0.537007	NO	NO	NO	NO
5730455P16Rik	0.507209	0.233378	-0.273831	0.349629	0.187845	-0.161783	0.0003309	0.133555	0.0807004	0.00855688	0.22377	0.293001	0.00580687	0.280309	0.266066	0.0482713	0.387586	0.546553	NO	NO	NO	NO
5730480H06Rik	0.11418	0.15016	0.0359793	0.136199	0.00484563	-0.131353	0.31814	0.284437	0.795523	0.235582	0.972141	0.347868	0.537841	0.464575	0.902565	0.440416	0.98336	0.599896	NO	NO	NO	NO
5730507C01Rik	-0.211447	-0.59191	-0.380463	-0.14737	-0.347359	-0.199989	0.368342	0.0461624	0.190157	0.529046	0.230397	0.485888	0.586508	0.135859	0.430012	0.717001	0.395025	0.712299	NO	NO	NO	NO
5730508B09Rik	0.300352	-0.163167	-0.46352	-0.444389	-1.06017	-0.615785	0.473852	0.749767	0.368163	0.29205	0.0459458	0.234589	0.679511	0.85639	0.617403	0.50232	0.12708	0.481691	NO	NO	NO	NO
5730522E02Rik	1.03301	0.00275205	-1.03026	0.81974	0.400854	-0.418885	0.0832683	0.996906	0.1545	0.164891	0.573314	0.556299	0.237334	0.998019	0.385377	0.35064	0.718897	0.761953	NO	NO	NO	NO
5730559C18Rik	0.394155	0.120731	-0.273424	-0.377831	-0.64553	-0.267699	0.125031	0.69516	0.377686	0.14073	0.0436701	0.387609	0.306748	0.81709	0.625935	0.31734	0.122511	0.636038	NO	NO	NO	NO
5930412G12Rik	0.338741	-0.0797398	-0.418481	0.847526	0.872536	0.0250103	0.561695	0.910913	0.558318	0.153194	0.227267	0.972002	0.747199	0.951096	0.763006	0.334894	0.391442	0.987674	NO	NO	NO	NO
6030419C18Rik	-0.424365	-0.173681	0.250685	1.00568	0.865778	-0.139907	0.398224	0.776393	0.682094	0.0519607	0.164288	0.818983	0.613733	0.872193	0.841287	0.161793	0.311561	0.914706	NO	NO	NO	NO
6030443J06Rik	-0.232314	-0.881329	-0.649016	0.429236	-0.178698	-0.607934	0.565824	0.083045	0.196009	0.292323	0.717854	0.224941	0.750187	0.201443	0.437333	0.502461	0.824805	0.472331	NO	NO	NO	NO
6030458C11Rik	0.0484438	0.118136	0.069692	-0.0208529	-0.036985	-0.0161322	0.507044	0.191878	0.436529	0.774445	0.67841	0.856292	0.705095	0.357479	0.674349	0.881816	0.797195	0.933341	NO	NO	NO	NO
6330403K07Rik	1.05346	0.00324997	-1.05021	0.282327	-0.499904	-0.782231	0.00743916	0.994231	0.025959	0.44425	0.271581	0.0904635	0.0490276	0.996635	0.136981	0.646754	0.442246	0.282695	NO	NO	NO	NO
6330408A02Rik	0.164102	-0.309082	-0.473184	0.28212	0.137155	-0.144965	0.277105	0.0995936	0.0146079	0.0673042	0.455576	0.430608	0.499372	0.228148	0.0992126	0.193872	0.621196	0.671818	NO	NO	NO	NO
6430548M08Rik	-0.494168	0.083644	0.577812	0.388757	1.1229	0.734145	0.445228	0.915518	0.465899	0.547291	0.162185	0.355696	0.655744	0.953626	0.695256	0.730404	0.309131	0.607548	NO	NO	NO	NO
6430573F11Rik	-1.2342	-0.624961	0.609237	-0.212299	0.447843	0.660143	0.000234332	0.0904283	0.0983889	0.471165	0.218945	0.0745829	0.00456864	0.212652	0.297915	0.668301	0.382065	0.25269	NO	NO	NO	NO
6720427I07Rik	-0.0425066	-0.711911	-0.669404	0.10459	-0.22403	-0.32862	0.903226	0.104949	0.126306	0.764971	0.601711	0.445261	0.956895	0.236685	0.345188	0.875958	0.740346	0.683343	NO	NO	NO	NO
6720489N17Rik	-0.155437	0.0715366	0.226973	-0.403479	-0.207436	0.196043	0.235345	0.651898	0.159403	0.00399438	0.197086	0.222053	0.454716	0.785874	0.391857	0.0287587	0.354368	0.469247	NO	NO	NO	NO
6820408C15Rik	1.18091	1.21681	0.0358971	0.917366	0.282536	-0.63483	0.0149868	0.0376045	0.949004	0.0534849	0.615525	0.263718	0.0777156	0.117541	0.974314	0.164934	0.75037	0.513961	NO	NO	NO	NO
8030462N17Rik	0.317512	0.086757	-0.230755	0.0455798	0.0821788	0.036599	0.00379329	0.485223	0.0707451	0.65249	0.508348	0.76757	0.0315253	0.657542	0.244602	0.80514	0.666759	0.886891	NO	NO	NO	NO
8030474K03Rik	0.172451	0.781916	0.609465	0.183307	1.20942	1.02611	0.600234	0.0601196	0.137703	0.577619	0.00530004	0.0158577	0.775695	0.1614	0.362234	0.75243	0.0271002	0.101541	NO	NO	NO	NO
9030617O03Rik	0.0938017	0.966344	0.872542	-0.195473	0.897859	1.09333	0.700036	0.00292971	0.00643048	0.42423	0.00521483	0.000975331	0.839424	0.0204101	0.0609748	0.628988	0.0268163	0.0181038	NO	NO	NO	NO
9030624G23Rik	0.305262	-0.60767	-0.912933	0.0646373	0.235902	0.171265	0.281543	0.0854222	0.0123634	0.81774	0.493972	0.618741	0.503131	0.20479	0.091157	0.907039	0.65454	0.802287	NO	NO	NO	NO
9030624J02Rik	-0.177907	-0.0669127	0.110994	0.103703	0.266122	0.16242	0.0161125	0.436973	0.201698	0.145913	0.00412557	0.0662266	0.0815253	0.614083	0.443171	0.325292	0.0228542	0.237766	NO	NO	NO	NO
9130011E15Rik	0.447714	-0.470734	-0.918449	0.685347	-0.0874517	-0.772799	0.00134712	0.00483496	2.26576e-06	8.81468e-06	0.572671	2.79953e-05	0.015468	0.0284348	0.000341123	0.000354418	0.718223	0.00169476	NO	NO	NO	NO
9130019O22Rik	-0.0858104	-0.189937	-0.104126	-0.0395032	-0.507025	-0.467521	0.698002	0.484559	0.700646	0.858072	0.0693876	0.0925565	0.838192	0.656841	0.852441	0.929852	0.170585	0.286334	NO	NO	NO	NO
9130023H24Rik	-0.470309	-0.664183	-0.193874	-0.476956	-0.448145	0.028811	0.0258839	0.0113286	0.434031	0.0240345	0.0775509	0.906919	0.111626	0.0508526	0.67282	0.0966372	0.184095	0.959759	NO	NO	NO	NO
9130204L05Rik	-2.24104	-1.75196	0.489081	-1.32287	-1.01869	0.304178	1.65104e-07	0.000126383	0.221746	0.00030916	0.0148198	0.443322	1.87997e-05	0.00220397	0.4654	0.00475233	0.0569024	0.681877	NO	NO	NO	NO
9130401M01Rik	-0.212051	-0.166716	0.0453355	-0.240879	-0.184713	0.0561665	0.0525655	0.203881	0.725964	0.0292163	0.16064	0.664315	0.176128	0.371465	0.865788	0.110645	0.307353	0.828651	NO	NO	NO	NO
9130604C24Rik	0.0931664	-0.0143717	-0.107538	0.218627	0.0468193	-0.171807	0.839572	0.97965	0.848683	0.635343	0.933778	0.760622	0.923432	0.988477	0.925033	0.794394	0.960898	0.882575	NO	NO	NO	NO
9230110C19Rik	0.264476	0.867794	0.603318	0.267993	0.350631	0.0826375	0.241707	0.00347302	0.0343758	0.235665	0.206051	0.762371	0.461936	0.0229334	0.161059	0.44045	0.365492	0.88336	NO	NO	NO	NO
9230111E07Rik	0.732172	2.71078	1.97861	0.518444	1.17496	0.656519	0.357411	0.00872768	0.0486527	0.512927	0.230518	0.498844	0.575503	0.0426009	0.197734	0.703743	0.395032	0.722382	NO	NO	NO	NO
9330102E08Rik	-0.73565	-0.0323457	0.703304	0.368436	1.17785	0.809416	0.0199669	0.929838	0.0639994	0.225807	0.00323237	0.0348261	0.0945655	0.962514	0.231993	0.428287	0.0191931	0.160344	NO	NO	NO	NO
9330151L19Rik	1.19804	0.67501	-0.523031	1.06197	0.622366	-0.439603	0.000783418	0.0927364	0.188004	0.00236899	0.119677	0.266211	0.0106366	0.216689	0.426924	0.0201126	0.249749	0.516243	NO	NO	NO	NO
9330159F19Rik	0.673553	0.0764184	-0.597135	1.10318	1.09636	-0.00682319	0.257733	0.915481	0.409941	0.0691175	0.136084	0.992439	0.478787	0.953626	0.654727	0.19725	0.274192	0.996262	NO	NO	NO	NO
9330182L06Rik	0.418571	0.673836	0.255265	0.0645672	0.210635	0.146068	0.215959	0.107443	0.533329	0.846468	0.606813	0.720834	0.430669	0.240683	0.745828	0.923894	0.743831	0.861101	NO	NO	NO	NO
9330185C12Rik	1.56129	1.15343	-0.407857	1.78183	2.3667	0.58487	0.00021887	0.0157802	0.369998	4.38209e-05	1.46124e-05	0.202167	0.0043549	0.0642958	0.619192	0.00115977	0.000384294	0.445543	NO	NO	NO	NO
9430002A10Rik	-1.05112	-1.53014	-0.479024	-0.537168	-1.62514	-1.08797	0.0997015	0.0527444	0.531019	0.391144	0.0405266	0.161082	0.266461	0.148123	0.744316	0.598532	0.116367	0.391229	NO	NO	NO	NO
9430015G10Rik	0.493196	0.418846	-0.0743497	0.401966	0.239162	-0.162803	0.000138304	0.00471841	0.588582	0.00120266	0.0897019	0.241139	0.00316558	0.0279437	0.784282	0.0126131	0.204436	0.489284	NO	NO	NO	NO
9430016H08Rik	0.118632	-0.127485	-0.246117	0.0707743	-0.115402	-0.186177	0.190259	0.248689	0.0310717	0.429716	0.295292	0.0966231	0.398245	0.424989	0.151719	0.634	0.468854	0.293359	NO	NO	NO	NO
9430020K01Rik	0.423146	-0.053326	-0.476472	0.108522	-0.192524	-0.301046	0.0253097	0.809194	0.0383722	0.548437	0.386485	0.180062	0.11006	0.892753	0.171882	0.731301	0.558541	0.416425	NO	NO	NO	NO
9430038I01Rik	0.00752357	-0.336158	-0.343682	0.0589644	-0.365226	-0.42419	0.952137	0.0358737	0.0322363	0.638748	0.0235944	0.00964286	0.979907	0.113812	0.155039	0.796818	0.0794099	0.0751908	NO	NO	NO	NO
9430069I07Rik	0.423675	0.11464	-0.309034	-0.226374	-0.477813	-0.251438	0.552517	0.895258	0.722941	0.750377	0.58421	0.772909	0.740648	0.941592	0.864365	0.866284	0.727645	0.889283	NO	NO	NO	NO
9530027J09Rik	-0.24028	-0.628677	-0.388397	0.368108	-0.0387205	-0.406829	0.76411	0.522739	0.692247	0.646089	0.968477	0.678485	0.878921	0.686216	0.847303	0.801181	0.981534	0.836988	NO	NO	NO	NO
9530053A07Rik	0.0421205	-0.0474339	-0.0895544	-1.13759	-0.929432	0.208155	0.934036	0.939335	0.885765	0.0324725	0.14402	0.738654	0.97228	0.967688	0.942007	0.118407	0.284969	0.87154	NO	NO	NO	NO
9530068E07Rik	0.270526	0.398222	0.127697	-0.017367	0.174129	0.191496	0.00146795	0.000225422	0.182943	0.821567	0.0733122	0.050287	0.0163845	0.00333107	0.421209	0.909496	0.177389	0.201027	NO	NO	NO	NO
9530077C05Rik	0.0768659	0.333957	0.257091	0.191159	0.389808	0.198649	0.797597	0.366396	0.48546	0.524954	0.293089	0.589205	0.899421	0.547373	0.710445	0.713693	0.467053	0.782909	NO	NO	NO	NO
9930012K11Rik	0.359685	0.171692	-0.187993	0.341357	0.494059	0.152701	0.0992271	0.511257	0.472348	0.116758	0.0661857	0.558731	0.266243	0.676903	0.700363	0.279814	0.165129	0.763117	NO	NO	NO	NO
9930021J03Rik	-0.128935	-0.398649	-0.269714	-0.314913	-0.18389	0.131023	0.111067	0.00029627	0.00906632	0.000423319	0.0657257	0.182884	0.285407	0.00402653	0.0759262	0.00592996	0.164431	0.419956	NO	NO	NO	NO
A130010J15Rik	-0.134741	0.0684549	0.203196	-0.423014	-0.303101	0.119913	0.213469	0.601367	0.128367	0.000451084	0.0269868	0.362672	0.427633	0.748395	0.348375	0.00618643	0.0876279	0.614204	NO	NO	NO	NO
A230046K03Rik	0.1502	-0.191393	-0.341593	0.0964668	-0.155537	-0.252003	0.0345577	0.0284035	0.000315789	0.164125	0.0705967	0.00511122	0.134977	0.0968219	0.00865073	0.349339	0.172836	0.0510745	NO	NO	NO	NO
A230050P20Rik	0.647807	1.00647	0.358667	0.255884	0.777485	0.5216	0.00562413	0.000722006	0.184618	0.244523	0.00651627	0.0580545	0.0410376	0.00753132	0.422778	0.450422	0.0312046	0.219303	NO	NO	NO	NO
A2m	-0.838094	-1.33993	-0.501834	-0.47564	-0.897287	-0.421647	0.0502816	0.0125706	0.325103	0.25484	0.0844251	0.40709	0.171744	0.05465	0.576513	0.461396	0.195984	0.65248	NO	NO	NO	NO
A330009N23Rik	0.120536	1.65007	1.52953	0.0925968	0.947439	0.854842	0.805706	0.00993492	0.0159625	0.850093	0.122671	0.161944	0.904404	0.0465485	0.10464	0.92607	0.25417	0.392266	NO	NO	NO	NO
A330048O09Rik	-0.349575	0.750768	1.10034	0.992279	2.9263	1.93402	0.671041	0.458008	0.279591	0.23353	0.0067926	0.0630593	0.821671	0.63262	0.531107	0.438031	0.0321592	0.23121	NO	NO	NO	NO
A330094K24Rik	0.517159	0.676279	0.15912	0.866809	1.04442	0.177612	0.196378	0.16869	0.741803	0.035058	0.0378731	0.713124	0.406371	0.328177	0.873699	0.124813	0.11103	0.856668	NO	NO	NO	NO
A330102I10Rik	-1.49999	-2.61439	-1.1144	-0.734861	-1.63207	-0.897207	0.0508102	0.00720288	0.225489	0.325295	0.0804633	0.32678	0.172724	0.0373167	0.469978	0.536157	0.189317	0.578051	NO	NO	NO	NO
A430005L14Rik	-0.0336927	0.166848	0.20054	0.161968	0.269876	0.107908	0.797923	0.30513	0.21975	0.224641	0.102464	0.504703	0.899713	0.486357	0.463226	0.426554	0.224295	0.726674	NO	NO	NO	NO
A430033K04Rik	-0.0891328	-0.0898117	-0.000678844	-0.301089	-0.141073	0.160016	0.532268	0.606943	0.99689	0.0419112	0.420762	0.361975	0.723466	0.752707	0.997994	0.140325	0.590749	0.613963	NO	NO	NO	NO
A430046D13Rik	0.333891	0.342244	0.00835263	0.0612814	0.684654	0.623372	0.216605	0.298999	0.979568	0.818081	0.0435805	0.064422	0.431595	0.479967	0.989739	0.907268	0.122409	0.234302	NO	NO	NO	NO
A4galt	-0.203683	0.228403	0.432086	-0.199246	-0.256512	-0.0572661	0.316625	0.358465	0.0885713	0.327086	0.303401	0.816547	0.536824	0.539928	0.281195	0.5382	0.477331	0.913643	NO	NO	NO	NO
A530017D24Rik	0.14069	0.0856236	-0.0550666	0.196678	0.427236	0.230558	0.453168	0.708202	0.809639	0.296772	0.0700392	0.317539	0.66147	0.825261	0.907712	0.507032	0.17181	0.568759	NO	NO	NO	NO
A630001G21Rik	0.256539	0.00745004	-0.249089	1.07481	-0.944039	-2.01885	0.764658	0.994331	0.812337	0.216082	0.37164	0.0626294	0.879029	0.996635	0.909382	0.415838	0.544049	0.230293	NO	NO	NO	NO
A730036I17Rik	1.01766	2.73717	1.7195	0.387672	0.666213	0.278541	0.0209177	1.11947e-05	0.00221162	0.358034	0.200602	0.587778	0.0972999	0.000407968	0.0301229	0.568807	0.35869	0.782203	NO	NO	NO	NO
A730046J19Rik	2.63525	-1.31524	-3.9505	0.37834	-1.10667	-1.48501	0.00695821	0.24374	0.00134941	0.677858	0.32486	0.189665	0.0468776	0.418909	0.0226855	0.820851	0.498848	0.42976	NO	NO	NO	NO
A730049H05Rik	0.47209	-1.39158	-1.86367	0.838523	-0.642004	-1.48053	0.342357	0.0278487	0.00436203	0.0975729	0.292692	0.0199802	0.560326	0.0956062	0.0473108	0.248254	0.466696	0.116294	NO	NO	NO	NO
A830018L16Rik	-0.0179016	-0.367156	-0.349255	-0.347376	-0.829561	-0.482185	0.912735	0.0750602	0.0895042	0.0410952	0.000277337	0.0219865	0.961708	0.188311	0.282832	0.138552	0.00324518	0.123402	NO	NO	NO	NO
A830080D01Rik	0.393148	0.599027	0.205879	0.253326	0.880449	0.627123	0.0111311	0.00217048	0.253675	0.0902143	3.26635e-05	0.00144549	0.0638826	0.0166252	0.503118	0.236031	0.000696992	0.0231792	NO	NO	YES	NO
A930004D18Rik	0.146863	-0.318914	-0.465776	0.000899013	-0.487693	-0.488592	0.427057	0.164336	0.0464527	0.996097	0.0377309	0.0374068	0.639345	0.322485	0.193043	0.998751	0.110805	0.167319	NO	NO	NO	NO
AA415398	0.14782	0.48154	0.333719	0.830675	1.33842	0.507745	0.707268	0.321777	0.490193	0.0423137	0.00926464	0.296646	0.843961	0.503671	0.713701	0.141359	0.0404824	0.550697	NO	NO	NO	NO
AA986860	-0.235281	-0.299991	-0.0647107	-2.04315	-0.88487	1.15828	0.740693	0.730474	0.940699	0.00732834	0.313723	0.190247	0.863752	0.842254	0.970273	0.0435331	0.487997	0.430529	NO	NO	NO	NO
Aaas	-0.0876696	-0.0487033	0.0389663	-0.0141475	0.0561312	0.0702787	0.388909	0.694304	0.753055	0.888657	0.650734	0.57124	0.605507	0.816469	0.879545	0.945874	0.777781	0.771485	NO	NO	NO	NO
Aacs	0.062685	0.12948	0.0667951	-0.019778	-0.153301	-0.133523	0.545807	0.311384	0.598894	0.848378	0.2325	0.296813	0.735157	0.492042	0.789859	0.925044	0.397122	0.550697	NO	NO	NO	NO
Aadac	1.62261	0.890165	-0.732448	-1.16144	-1.47355	-0.312115	0.107246	0.46178	0.544156	0.243313	0.227231	0.795475	0.279621	0.635966	0.753378	0.449229	0.391429	0.902185	NO	NO	NO	NO
Aadat	0.406134	0.777406	0.371272	-0.512815	-1.84862	-1.3358	0.664486	0.498957	0.74594	0.584327	0.114881	0.249278	0.817993	0.668995	0.875552	0.757306	0.242278	0.497601	NO	NO	NO	NO
Aaed1	-0.0755329	-0.264938	-0.189405	-0.151961	-0.423619	-0.271658	0.608447	0.149379	0.298036	0.306343	0.0250934	0.139721	0.780975	0.302147	0.550264	0.517832	0.0832351	0.359465	NO	NO	NO	NO
Aagab	0.259493	-0.254385	-0.513879	0.330328	-0.529165	-0.859493	0.00351229	0.0163269	1.96789e-05	0.000368989	1.30648e-05	3.21463e-09	0.029913	0.0659011	0.00132156	0.00534167	0.000357634	2.4199e-06	NO	NO	NO	NO
Aak1	-0.106292	-0.251564	-0.145272	-0.0827345	-0.234278	-0.151544	0.214728	0.0208769	0.167699	0.331418	0.0303672	0.150732	0.428949	0.0778433	0.402894	0.542599	0.095095	0.375929	NO	NO	NO	NO
Aamdc	-0.342671	-0.0964323	0.246239	0.13791	0.294289	0.156379	0.0864306	0.685732	0.305585	0.479883	0.222727	0.512762	0.242974	0.810059	0.557456	0.676419	0.38662	0.731962	NO	NO	NO	NO
Aamp	-0.0821958	-0.284611	-0.202415	0.103177	-0.0601187	-0.163296	0.260024	0.00309721	0.028643	0.160237	0.497842	0.0729899	0.480818	0.0211742	0.144981	0.344582	0.658123	0.25021	NO	NO	NO	NO
Aar2	-0.0348908	-0.125752	-0.0908613	0.0884544	-0.103047	-0.191501	0.665848	0.209831	0.361469	0.278156	0.301776	0.0609229	0.818979	0.378907	0.611702	0.487875	0.475536	0.226414	NO	NO	NO	NO
Aard	1.21739	0.516019	-0.701373	1.07908	1.23173	0.152647	0.021743	0.406302	0.261637	0.0398693	0.0542185	0.804803	0.0994993	0.586616	0.510912	0.135566	0.142902	0.907702	NO	NO	YES	NO
Aars	-0.121721	0.406342	0.528063	-0.192676	0.208772	0.401448	0.314196	0.00948692	0.00117678	0.116203	0.16248	0.0102764	0.535113	0.0452053	0.0209531	0.279028	0.309475	0.0780088	NO	NO	NO	NO
Aars2	0.457901	0.368872	-0.0890295	0.617174	0.702971	0.0857968	0.00257833	0.0376381	0.601796	0.000125812	0.000289401	0.614989	0.0241172	0.117611	0.791392	0.00255202	0.00335447	0.799415	NO	NO	NO	NO
Aarsd1	0.126729	-0.475308	-0.602037	0.245917	-0.00273023	-0.248648	0.772716	0.379587	0.267835	0.576002	0.995943	0.643995	0.884092	0.560637	0.51823	0.751667	0.997342	0.816365	NO	NO	NO	NO
Aasdh	0.355997	0.681522	0.325525	0.289727	0.567255	0.277528	0.0125977	0.000279673	0.056054	0.0384715	0.00173998	0.100171	0.0694101	0.00388084	0.214898	0.132576	0.0123438	0.297959	YES	NO	NO	NO
Aasdhppt	0.157327	0.250714	0.0933864	0.0191784	0.214631	0.195453	0.140275	0.0583862	0.467716	0.85439	0.102087	0.134895	0.330101	0.158227	0.696434	0.928243	0.223711	0.352332	NO	NO	NO	NO
Aass	1.14932	-0.676074	-1.82539	0.766421	-0.605107	-1.37153	0.0188616	0.240258	0.00317977	0.107098	0.291976	0.0218036	0.0906292	0.414923	0.0387115	0.263995	0.465828	0.122714	NO	NO	NO	NO
Aatf	0.0574104	0.130431	0.0730203	-0.00984827	0.30745	0.317298	0.406609	0.129594	0.389026	0.886075	0.00102525	0.000754333	0.621145	0.274173	0.636866	0.945226	0.00842459	0.0156527	NO	NO	NO	NO
Abat	1.33801	1.35889	0.0208818	1.54465	1.47077	-0.0738792	0.0203859	0.0508233	0.975159	0.00839074	0.0356124	0.912286	0.0957134	0.144662	0.987844	0.047642	0.106411	0.961548	NO	NO	NO	NO
Abca1	1.01219	1.1937	0.181513	0.268681	-0.45541	-0.724092	0.000280862	0.000422848	0.545587	0.276977	0.136345	0.0215401	0.00516374	0.00518334	0.754588	0.48665	0.274432	0.121967	NO	NO	NO	NO
Abca2	0.177462	1.07509	0.897629	0.277606	1.12454	0.846936	0.384058	0.000166751	0.00111349	0.177715	9.75665e-05	0.00189156	0.601616	0.00270272	0.020117	0.368443	0.00154442	0.0276491	YES	NO	NO	NO
Abca3	0.672644	1.65605	0.983407	0.63308	1.4095	0.776419	0.0365106	0.000146301	0.014058	0.0480225	0.000831206	0.0477403	0.140002	0.00247285	0.097548	0.153107	0.00730061	0.193653	NO	NO	YES	NO
Abca5	0.0726844	0.128931	0.0562471	0.24993	0.512721	0.262792	0.727894	0.614765	0.825878	0.237284	0.0530016	0.308619	0.856234	0.759241	0.914875	0.442377	0.140636	0.56139	NO	NO	NO	NO
Abca7	0.677715	2.13464	1.45693	0.751951	0.973844	0.221893	0.0120178	2.05913e-07	6.48506e-05	0.00592662	0.00388205	0.477341	0.067356	2.11372e-05	0.00293888	0.0379337	0.0219724	0.706798	NO	NO	YES	NO
Abcb10	-0.49699	-0.143381	0.353609	-0.487891	-0.38403	0.103861	0.00375961	0.460919	0.0761849	0.004343	0.0553721	0.592358	0.0313534	0.635411	0.256665	0.0304752	0.144872	0.784624	NO	NO	NO	NO
Abcb1a	-0.36176	-0.444684	-0.082924	-0.447175	-0.269174	0.178001	0.0590331	0.058172	0.714909	0.0217334	0.241338	0.435092	0.189249	0.157986	0.860472	0.0899749	0.407556	0.675624	NO	NO	NO	NO
Abcb1b	0.126007	0.210304	0.0842974	-0.183701	0.211865	0.395566	0.53433	0.398578	0.733621	0.366938	0.395133	0.118389	0.725322	0.579104	0.869534	0.577134	0.566327	0.327917	NO	NO	NO	NO
Abcb5	-0.573545	-1.33322	-0.759675	-2.27149	0.617506	2.88899	0.57314	0.288641	0.542508	0.0322809	0.620146	0.0266846	0.754571	0.469744	0.752019	0.117994	0.754646	0.138112	NO	NO	NO	NO
Abcb6	0.154696	0.140779	-0.0139174	0.321466	0.673063	0.351597	0.522735	0.634265	0.962408	0.189692	0.0294836	0.239979	0.716189	0.773286	0.981314	0.384205	0.0932545	0.4881	NO	NO	NO	NO
Abcb7	-0.250937	-0.187118	0.0638187	-0.340053	-0.01327	0.326783	0.0246366	0.15864	0.624885	0.00330148	0.918844	0.0175345	0.107965	0.315393	0.806322	0.0252883	0.954561	0.108243	NO	NO	NO	NO
Abcb8	0.161305	-0.0725161	-0.233821	0.495768	0.173383	-0.322384	0.258695	0.67522	0.183372	0.00147024	0.320213	0.0706265	0.479458	0.80284	0.421553	0.0145097	0.494516	0.246612	NO	NO	NO	NO
Abcc1	0.0795799	0.913884	0.834305	0.0859086	0.553024	0.467115	0.621674	7.42592e-05	0.000219714	0.594366	0.00868954	0.0240565	0.789584	0.00147972	0.0067816	0.764757	0.038579	0.129867	NO	YES	NO	NO
Abcc10	0.595788	0.995586	0.399798	0.930719	1.2079	0.277184	0.00148752	4.94906e-05	0.0629199	7.67835e-06	3.21799e-06	0.189737	0.0165077	0.00110296	0.229788	0.000321116	0.000128195	0.429851	YES	NO	YES	NO
Abcc2	0.111366	1.70262	1.59125	-0.1788	1.32525	1.50405	0.779629	0.00154364	0.0027746	0.653649	0.0106787	0.0043557	0.88857	0.0129033	0.035451	0.80591	0.0447009	0.0460157	NO	NO	NO	NO
Abcc4	0.326409	-0.0291225	-0.355531	0.481248	0.400927	-0.0803212	0.0645652	0.889343	0.0979978	0.00848417	0.0638417	0.701516	0.20084	0.938228	0.296996	0.0479802	0.16112	0.849034	NO	NO	NO	NO
Abcc5	0.0251564	-0.222078	-0.247235	0.192311	0.150172	-0.0421392	0.829776	0.129427	0.0930352	0.108722	0.299471	0.768813	0.917684	0.273977	0.289733	0.267171	0.473327	0.887403	NO	NO	NO	NO
Abcc6	0.648847	-0.0651922	-0.714039	0.731863	0.556731	-0.175132	0.54043	0.959804	0.582027	0.49031	0.66745	0.892318	0.731451	0.978361	0.780382	0.68513	0.789865	0.951891	NO	NO	NO	NO
Abcd1	-0.210486	-0.0689558	0.14153	0.271887	0.733606	0.461719	0.457699	0.841776	0.682378	0.3391	0.0412935	0.188474	0.665406	0.910664	0.841477	0.549744	0.117746	0.428083	NO	NO	YES	NO
Abcd3	-0.249503	0.112792	0.362295	-0.345648	0.329158	0.674807	0.143841	0.582919	0.0855797	0.0466716	0.116544	0.00258372	0.335406	0.735301	0.276689	0.150321	0.24487	0.0332059	NO	NO	NO	NO
Abcd4	0.304131	0.0729649	-0.231166	0.0461185	-0.814026	-0.860145	0.0261022	0.648151	0.155386	0.723687	2.13431e-05	9.83247e-06	0.111996	0.783113	0.386713	0.84856	0.00050471	0.000822407	NO	NO	NO	NO
Abce1	-0.272584	0.00713829	0.279722	-0.384875	-0.130539	0.254336	0.0222565	0.958988	0.0520315	0.00199548	0.351027	0.0755327	0.100895	0.978041	0.206148	0.017966	0.525397	0.254848	NO	NO	NO	NO
Abcf1	-0.0441505	-0.337842	-0.293692	-0.0177902	-0.254505	-0.236715	0.569516	0.00129003	0.00423733	0.818267	0.011616	0.0180161	0.752505	0.0114472	0.0464259	0.907325	0.0475375	0.109716	NO	NO	NO	NO
Abcf2	0.126082	-0.041527	-0.167609	-0.0199305	-0.220955	-0.201024	0.13309	0.680242	0.104313	0.808384	0.0353654	0.0538865	0.319518	0.806482	0.307584	0.901144	0.105901	0.209516	NO	NO	NO	NO
Abcf3	0.252083	0.0755863	-0.176497	0.136029	0.064834	-0.0711951	0.000414991	0.332317	0.0291712	0.0385857	0.404556	0.360689	0.00674237	0.514381	0.146482	0.132902	0.576411	0.612371	NO	NO	NO	NO
Abcg1	-0.412116	-0.213831	0.198285	-0.217819	-0.112886	0.104932	0.398443	0.719044	0.73865	0.653796	0.849244	0.859746	0.613861	0.833593	0.872142	0.805944	0.910456	0.935181	NO	NO	NO	NO
Abcg2	0.188111	-0.226718	-0.414829	0.0810169	0.106239	0.0252219	0.337664	0.345283	0.0902471	0.677479	0.656177	0.915676	0.555597	0.5277	0.284383	0.820754	0.781919	0.963607	NO	NO	NO	NO
Abhd10	-0.0855477	-0.0318945	0.0536532	0.0214852	0.267317	0.245832	0.494951	0.834769	0.72587	0.863347	0.0889729	0.116269	0.696138	0.907035	0.865788	0.933073	0.2032	0.324084	NO	NO	NO	NO
Abhd11	0.0537126	0.0893828	0.0356702	0.251051	0.292482	0.0414311	0.582298	0.455951	0.765052	0.0149425	0.0199754	0.72858	0.76189	0.631051	0.886873	0.0705928	0.0704863	0.865349	NO	NO	NO	NO
Abhd12	0.122664	0.16158	0.038916	0.157159	0.104647	-0.0525123	0.139648	0.113272	0.696404	0.0616893	0.298389	0.598977	0.329428	0.249933	0.849503	0.182469	0.472058	0.788533	NO	NO	NO	NO
Abhd13	-0.384766	-0.291729	0.0930378	-0.508054	-0.3225	0.185554	0.000895656	0.0285948	0.466825	3.75381e-05	0.0165203	0.152665	0.0116397	0.0971521	0.696026	0.00104017	0.0617347	0.378619	NO	NO	NO	NO
Abhd14a	-0.350457	-0.253424	0.0970335	-0.31792	-0.381974	-0.0640543	0.00724304	0.0975304	0.516449	0.013741	0.0154324	0.667719	0.0482262	0.224751	0.733684	0.0669511	0.0586965	0.830583	NO	NO	NO	NO
Abhd14b	0.14652	0.193464	0.046944	0.55709	0.193415	-0.363674	0.683877	0.660759	0.915047	0.129357	0.660839	0.411543	0.83093	0.791556	0.956114	0.299622	0.785333	0.65624	NO	NO	NO	NO
Abhd16a	0.14955	0.209816	0.0602658	0.143646	0.313174	0.169528	0.147119	0.0987882	0.627196	0.163117	0.0167348	0.17841	0.339649	0.226955	0.807289	0.348179	0.0623471	0.414366	NO	NO	NO	NO
Abhd17a	-0.00991922	-0.133332	-0.123412	0.205134	-0.00808932	-0.213224	0.92167	0.285722	0.322341	0.0500492	0.947793	0.0930218	0.966687	0.466112	0.57413	0.15742	0.969842	0.286859	NO	NO	NO	NO
Abhd17b	0.0680058	-0.183363	-0.251369	-0.0545348	-0.151512	-0.0969771	0.380632	0.0602238	0.0121724	0.480872	0.116649	0.308591	0.598992	0.161559	0.0901781	0.677318	0.24494	0.56139	NO	NO	NO	NO
Abhd17c	-0.277432	-0.269638	0.00779399	-0.139902	-0.337345	-0.197443	0.0120685	0.041863	0.951181	0.185663	0.0126273	0.129261	0.067462	0.126702	0.975958	0.379492	0.050458	0.344016	NO	NO	NO	NO
Abhd18	-0.297695	-0.0538151	0.24388	0.297514	0.505902	0.208389	0.154168	0.830251	0.335374	0.15441	0.0519136	0.409309	0.350322	0.904129	0.586509	0.336649	0.138607	0.654379	NO	NO	NO	NO
Abhd2	0.0784063	-0.220473	-0.298879	0.206747	0.223917	0.0171696	0.301392	0.0226566	0.00289768	0.00988092	0.0208106	0.851959	0.523332	0.0828826	0.0364226	0.0533412	0.0727514	0.931121	NO	NO	NO	NO
Abhd3	0.414942	0.672046	0.257104	0.462019	0.74796	0.285941	0.344956	0.214558	0.630636	0.293971	0.168636	0.593007	0.562745	0.384356	0.809812	0.504126	0.317804	0.784845	NO	NO	NO	NO
Abhd4	-0.144419	-0.255261	-0.110842	0.0437231	-0.025572	-0.069295	0.235582	0.0914145	0.453642	0.716217	0.862052	0.638351	0.454914	0.214191	0.686722	0.844111	0.918689	0.81309	NO	NO	NO	NO
Abhd5	0.637362	0.283201	-0.354161	-0.0521657	0.0274914	0.0796571	0.0106618	0.327942	0.22352	0.823828	0.923655	0.781401	0.0620829	0.509939	0.467608	0.911031	0.957364	0.894586	NO	NO	NO	NO
Abhd6	0.562506	0.504424	-0.0580822	0.071002	0.437644	0.366642	0.0234885	0.0899269	0.840951	0.763944	0.13859	0.211876	0.104316	0.211955	0.921429	0.875069	0.277489	0.45759	NO	NO	NO	NO
Abhd8	0.102873	0.416392	0.31352	0.133298	0.235193	0.101895	0.61633	0.105548	0.218045	0.516857	0.352452	0.685067	0.787034	0.23765	0.461787	0.706742	0.526309	0.840431	NO	NO	NO	NO
Abi1	-0.173943	-0.00678982	0.167153	-0.205855	-0.0571169	0.148738	0.0172319	0.936068	0.0565722	0.00570985	0.501653	0.0875524	0.0850774	0.966085	0.216113	0.0370539	0.661033	0.277045	NO	NO	NO	NO
Abi2	-0.129853	-0.105883	0.0239694	-0.443086	-0.53312	-0.0900334	0.12429	0.300138	0.812767	1.05084e-05	1.35318e-05	0.376954	0.305955	0.480975	0.909569	0.000402228	0.00036525	0.626408	NO	NO	NO	NO
Abi3	-0.540846	0.110832	0.651677	0.409029	0.0445037	-0.364525	0.0738648	0.757957	0.0783773	0.170921	0.901445	0.315041	0.219152	0.861352	0.261451	0.359066	0.94467	0.566517	NO	NO	NO	NO
Abl1	-0.188505	-0.384847	-0.196342	-0.129813	-0.0512725	0.0785402	0.188882	0.0330967	0.261678	0.361438	0.766904	0.650145	0.396247	0.108063	0.510912	0.57199	0.857831	0.820496	NO	NO	NO	NO
Abl2	-0.0708706	-0.271475	-0.200604	-0.112919	-0.224342	-0.111424	0.342583	0.00549581	0.0341502	0.135462	0.0190069	0.22563	0.560492	0.0311843	0.160561	0.30953	0.0682415	0.472763	NO	NO	NO	NO
Ablim1	-2.01543	-0.112304	1.90313	-1.06815	0.513709	1.58186	9.84295e-06	0.806396	0.000271057	0.00769949	0.267626	0.00171768	0.000441629	0.890882	0.00771522	0.0450318	0.437963	0.0257177	NO	NO	NO	NO
Ablim2	-0.163028	0.156164	0.319192	0.488486	1.24497	0.756485	0.729768	0.786936	0.581468	0.30498	0.0385711	0.197232	0.857397	0.87848	0.779933	0.516496	0.112468	0.439467	NO	NO	YES	NO
Abo	1.74803	1.13813	-0.609906	0.4879	0.38988	-0.0980194	0.0469864	0.278011	0.557875	0.565828	0.707418	0.924728	0.164683	0.457499	0.762847	0.744665	0.818505	0.967267	NO	NO	NO	NO
Abr	-0.389777	-0.297321	0.0924555	-0.0609374	0.549482	0.610419	7.75175e-05	0.00729563	0.37432	0.472124	1.18616e-05	2.46911e-06	0.00214633	0.0376286	0.623306	0.669032	0.000334148	0.000318633	NO	NO	NO	NO
Abracl	0.229371	0.192123	-0.0372481	-0.309465	-0.32744	-0.0179749	0.138299	0.305393	0.840976	0.049141	0.0863202	0.922842	0.327442	0.486432	0.921429	0.155478	0.198817	0.96692	NO	NO	NO	NO
Abt1	0.128532	-0.106792	-0.235325	0.101165	-0.208682	-0.309846	0.181814	0.360668	0.0503908	0.290215	0.0804224	0.0119462	0.38664	0.542103	0.201712	0.50018	0.189265	0.0861017	NO	NO	NO	NO
Abtb1	0.170566	0.125161	-0.0454048	0.547079	0.321479	-0.2256	0.21206	0.450355	0.783218	0.000346962	0.0596101	0.178809	0.425993	0.626563	0.896611	0.00513247	0.153064	0.414802	NO	NO	NO	NO
Abtb2	-0.428306	0.00856968	0.436875	-0.446661	-0.0442724	0.402389	0.0633447	0.974982	0.118373	0.0534803	0.871325	0.148926	0.198318	0.985749	0.331943	0.164934	0.924908	0.373374	NO	NO	NO	NO
Acaa1a	0.206341	0.114372	-0.0919698	0.343636	0.377046	0.0334106	0.0188262	0.267636	0.370747	0.000292075	0.000911133	0.743417	0.0905563	0.446453	0.619895	0.00455847	0.00781143	0.873881	NO	NO	NO	NO
Acaa1b	0.998478	3.13752	2.13904	0.497339	2.24077	1.74343	0.141758	0.000612331	0.0134255	0.45732	0.00998462	0.0400609	0.332023	0.00668042	0.0952827	0.657088	0.042599	0.174262	NO	NO	NO	NO
Acaa2	0.314838	-0.0795857	-0.394424	0.588413	0.301284	-0.287129	0.0782251	0.708384	0.0720149	0.00201823	0.164024	0.184017	0.227408	0.825403	0.247289	0.0180866	0.311332	0.421473	NO	NO	NO	NO
Acaca	0.00605594	-0.0672562	-0.0733122	0.0199272	0.219066	0.199139	0.944598	0.530131	0.494068	0.819209	0.0481024	0.0706199	0.976334	0.692564	0.716845	0.907989	0.131039	0.246612	NO	NO	NO	NO
Acacb	0.922111	2.1668	1.24469	0.904922	1.22771	0.322786	4.97521e-06	2.46704e-11	1.08869e-06	6.58417e-06	1.35914e-06	0.115149	0.000259252	2.22856e-08	0.000204886	0.000282328	6.62458e-05	0.32237	NO	NO	YES	NO
Acad10	-0.0757426	0.469513	0.545256	0.0590411	0.642286	0.583245	0.703156	0.0618523	0.0319497	0.766314	0.0128663	0.0225527	0.841824	0.164883	0.154338	0.87657	0.0511405	0.12519	NO	NO	NO	NO
Acad11	-0.195279	0.484717	0.679996	0.15588	0.763917	0.608037	0.199982	0.0129677	0.000901621	0.303571	0.000268797	0.00248501	0.410943	0.055835	0.0175279	0.514946	0.00319491	0.0324705	NO	NO	NO	NO
Acad12	-0.114971	0.468709	0.58368	0.198607	0.624778	0.426171	0.573812	0.0689394	0.0258522	0.334109	0.0177862	0.096405	0.755163	0.177223	0.136568	0.544838	0.0650831	0.293218	NO	NO	NO	NO
Acad8	0.393856	0.0184012	-0.375455	0.46885	0.0884174	-0.380433	6.59854e-05	0.858296	0.00104866	6.03127e-06	0.394099	0.000924145	0.00195884	0.92089	0.0192799	0.000264478	0.565387	0.0174891	NO	NO	NO	NO
Acad9	-0.0338081	0.146973	0.180781	-0.0410774	0.255621	0.296699	0.750396	0.264077	0.172083	0.699245	0.0576343	0.0293347	0.869272	0.442249	0.407664	0.832998	0.149104	0.145929	NO	NO	NO	NO
Acadl	-0.102224	-0.556084	-0.45386	-0.0852751	-0.557572	-0.472296	0.533848	0.0094083	0.0305226	0.603363	0.00924202	0.0248771	0.724959	0.0448882	0.15012	0.772459	0.0404226	0.132815	NO	NO	NO	NO
Acadm	-0.307012	-0.0431683	0.263844	-0.260217	0.140077	0.400294	0.0131486	0.76265	0.0732784	0.0327566	0.331062	0.0087674	0.0714281	0.86375	0.250167	0.119187	0.505737	0.0711381	NO	NO	NO	NO
Acads	-0.172021	-0.292777	-0.120755	0.0119095	0.173109	0.161199	0.183933	0.0689073	0.441161	0.925459	0.272338	0.305967	0.389543	0.177205	0.677737	0.964264	0.443211	0.558665	NO	NO	NO	NO
Acadsb	-0.226887	-0.319658	-0.0927706	-0.298798	-0.211414	0.0873844	0.0296112	0.0135566	0.449543	0.00542628	0.0918243	0.476025	0.121434	0.0578141	0.683879	0.0359014	0.207716	0.705782	NO	NO	NO	NO
Acadvl	0.387978	-0.0566831	-0.444661	0.314954	-0.0151107	-0.330065	0.00419541	0.711651	0.00686677	0.0171578	0.921409	0.0386623	0.0338985	0.828355	0.0634356	0.0772344	0.95599	0.170702	NO	NO	NO	NO
Acan	0.332115	0.941114	0.609	0.0862041	0.407482	0.321278	0.303518	0.0222627	0.128033	0.787464	0.302673	0.41463	0.525447	0.0817835	0.347875	0.889252	0.476608	0.658876	NO	NO	NO	NO
Acap1	-0.769751	0.448123	1.21787	-0.592116	0.552365	1.14448	0.0074278	0.179783	0.000884222	0.0344337	0.101153	0.00158281	0.0490184	0.342191	0.0173389	0.123433	0.222141	0.024344	NO	NO	NO	NO
Acap2	-0.135177	-0.179142	-0.0439647	-0.0510861	0.255743	0.306829	0.180963	0.148892	0.718119	0.60791	0.0432911	0.0170146	0.386075	0.301613	0.862348	0.775702	0.121751	0.106048	NO	NO	NO	NO
Acap3	0.127275	0.0545252	-0.0727498	0.246635	-0.0401063	-0.286742	0.541922	0.830541	0.775306	0.241758	0.874893	0.265864	0.732281	0.904285	0.892609	0.447639	0.927026	0.516112	NO	NO	NO	NO
Acat1	-0.206219	-0.194364	0.0118545	-0.114895	-0.0722741	0.042621	0.106878	0.210112	0.93815	0.360825	0.636855	0.780405	0.279037	0.379047	0.969119	0.571566	0.767245	0.894153	NO	NO	NO	NO
Acat2	-0.154881	-0.0603901	0.0944913	-0.340235	-0.273177	0.0670576	0.102527	0.594805	0.407098	0.000954506	0.0218816	0.55503	0.271808	0.744097	0.652802	0.0107066	0.0753673	0.760893	NO	NO	NO	NO
Acat3	-0.163779	0.637088	0.800867	0.199525	-0.207114	-0.406639	0.848961	0.546522	0.449364	0.81656	0.844112	0.699748	0.928945	0.706427	0.683879	0.906036	0.907395	0.847857	NO	NO	NO	NO
Acbd3	0.0367516	-0.0555019	-0.0922535	0.100689	0.117822	0.0171331	0.739125	0.681513	0.496357	0.364847	0.386289	0.899041	0.862854	0.807423	0.718775	0.575315	0.558436	0.956277	NO	NO	NO	NO
Acbd4	0.0938224	0.739755	0.645932	0.476433	1.0737	0.597266	0.678535	0.0119707	0.0261348	0.0427681	0.000565288	0.0384467	0.827482	0.052852	0.137548	0.142127	0.00544396	0.170363	NO	NO	NO	NO
Acbd5	0.303656	0.297314	-0.00634199	0.0845341	0.28307	0.198535	0.00765619	0.0290892	0.961118	0.428879	0.0369672	0.135246	0.0500682	0.098245	0.980733	0.633273	0.109249	0.352887	NO	NO	NO	NO
Acbd6	-0.353768	-0.368332	-0.014564	-0.228091	-0.18605	0.0420408	5.75113e-05	0.000385451	0.873629	0.00476721	0.0501971	0.646732	0.00175513	0.00483151	0.936155	0.0326736	0.135062	0.818286	NO	NO	NO	NO
Acbd7	-0.968039	-1.13395	-0.165913	-0.953492	-0.577622	0.375871	0.076388	0.0893131	0.798373	0.0806519	0.377086	0.563778	0.223721	0.211203	0.90337	0.219312	0.549413	0.766419	NO	NO	NO	NO
Accs	0.545823	0.0554984	-0.490324	0.706123	0.742351	0.0362272	0.0105937	0.821172	0.05392	0.00143333	0.00509178	0.882666	0.061769	0.898997	0.210917	0.0142597	0.0262833	0.946213	NO	NO	YES	NO
Accsl	1.05657	0.312759	-0.743815	0.94678	0.378316	-0.568463	0.000207386	0.3085	0.0202706	0.000672354	0.220083	0.070114	0.00418167	0.4896	0.119213	0.00830466	0.383454	0.245778	NO	NO	NO	NO
Acd	-0.18058	0.207902	0.388482	0.0217679	0.320967	0.299199	0.287034	0.316316	0.0672001	0.896788	0.126691	0.153359	0.508872	0.497399	0.23818	0.950101	0.260377	0.379408	NO	NO	NO	NO
Ace	-0.318686	-0.349495	-0.0308092	-0.311038	-0.653971	-0.342933	0.529349	0.572994	0.960252	0.539206	0.295175	0.580178	0.721308	0.728269	0.980299	0.724538	0.468854	0.777664	NO	NO	NO	NO
Acer2	-0.135692	-0.107522	0.02817	-0.255607	-0.155793	0.0998136	0.232555	0.436281	0.837522	0.0294577	0.262307	0.469523	0.45158	0.613431	0.919045	0.111433	0.431813	0.701823	NO	NO	NO	NO
Acer3	-0.036486	0.396414	0.4329	-0.525787	-0.11531	0.410477	0.789423	0.0240489	0.0145754	0.000608629	0.492399	0.0198725	0.894693	0.08639	0.0992126	0.00770207	0.653342	0.115934	NO	NO	NO	NO
Acin1	0.235652	0.027641	-0.208011	0.218603	0.0957113	-0.122892	0.00510419	0.772291	0.0366904	0.00871818	0.320524	0.204841	0.0385732	0.869945	0.167223	0.0489359	0.494569	0.448544	NO	NO	NO	NO
Ackr3	-0.157516	-0.919506	-0.76199	-0.0595671	-1.00436	-0.94479	0.641947	0.0335337	0.0743178	0.860176	0.021234	0.0293213	0.80383	0.109025	0.252618	0.931164	0.073907	0.145929	NO	NO	NO	NO
Ackr4	-1.11664	-1.17133	-0.0546924	-0.58501	1.96607	2.55108	0.0344879	0.0671248	0.929643	0.253305	0.00350661	0.000299064	0.134788	0.174141	0.96504	0.459783	0.0203227	0.00871466	NO	NO	NO	NO
Acly	0.112772	0.19867	0.085898	-0.0753227	-0.0721621	0.00316062	0.297439	0.138149	0.514319	0.483974	0.583349	0.980779	0.519639	0.286795	0.732348	0.680255	0.726973	0.991314	NO	NO	NO	NO
Aco1	-0.0957482	-0.327924	-0.232176	-0.123149	-0.28177	-0.158621	0.268475	0.00390865	0.0338293	0.157744	0.0114779	0.13813	0.490265	0.0246451	0.159884	0.341062	0.0471577	0.357613	NO	NO	NO	NO
Aco2	0.0863042	0.0266433	-0.059661	0.0844976	-0.0898794	-0.174377	0.19046	0.737528	0.454921	0.199609	0.263461	0.0354182	0.398322	0.846716	0.687564	0.396369	0.433186	0.162073	NO	NO	NO	NO
Acot1	-0.131389	0.375982	0.507371	0.503662	-0.073409	-0.577071	0.582211	0.204314	0.0905953	0.042138	0.801388	0.0561247	0.76189	0.372051	0.285016	0.140876	0.880129	0.214404	NO	NO	NO	NO
Acot11	0.17116	1.11622	0.945057	0.425819	0.953571	0.527752	0.543145	0.0029005	0.00993088	0.137228	0.00935757	0.132785	0.732884	0.0202587	0.0799545	0.311987	0.0407861	0.349163	NO	NO	NO	NO
Acot13	-0.677146	-0.262257	0.414889	-0.471599	0.299177	0.770776	0.0094483	0.384201	0.173157	0.06197	0.321906	0.0150187	0.0578772	0.565185	0.408973	0.18302	0.495831	0.0985329	NO	NO	NO	NO
Acot2	1.17953	2.44405	1.26452	0.623198	1.59554	0.972345	1.67504e-05	2.02747e-09	9.55655e-05	0.0101275	3.93667e-06	0.00154831	0.000664511	5.49446e-07	0.00390034	0.0541568	0.000147762	0.0239957	NO	NO	NO	NO
Acot3	1.15141	0.960536	-0.190871	-0.88219	-0.851741	0.0304494	0.155297	0.328108	0.844574	0.272465	0.38493	0.975041	0.351709	0.510055	0.92311	0.482034	0.557363	0.988686	NO	NO	NO	NO
Acot7	-0.0349636	0.440838	0.475802	-0.0789748	0.171755	0.25073	0.794027	0.0114986	0.00687696	0.55642	0.299676	0.134378	0.897336	0.0513391	0.0634356	0.737431	0.473541	0.351462	NO	NO	NO	NO
Acot8	0.467426	0.463806	-0.00362018	0.564582	0.492816	-0.0717659	0.000107201	0.00104076	0.977291	8.67293e-06	0.000571302	0.573708	0.0026547	0.00988634	0.988928	0.000349757	0.00547852	0.77343	NO	NO	NO	NO
Acot9	-0.233884	0.0279283	0.261812	-0.292175	0.365176	0.657351	0.187678	0.896098	0.227276	0.102859	0.0963328	0.00450446	0.394409	0.94198	0.472254	0.256628	0.21483	0.0470081	NO	NO	NO	NO
Acox1	0.0161593	-0.0597874	-0.0759468	0.18785	0.200008	0.0121581	0.865346	0.60926	0.516797	0.0569244	0.0951671	0.917018	0.938615	0.75482	0.733794	0.172672	0.213178	0.964259	NO	NO	NO	NO
Acox3	0.0618443	-0.435006	-0.49685	0.479914	0.781956	0.302042	0.793344	0.140388	0.0941848	0.0499949	0.0110507	0.300826	0.896921	0.289845	0.29133	0.157323	0.0458613	0.553981	NO	NO	YES	NO
Acp1	-0.230075	-0.302706	-0.0726304	-0.0531997	-0.400082	-0.346882	0.07776	0.0592235	0.640131	0.674796	0.0148591	0.0323309	0.226542	0.159665	0.816433	0.819676	0.0570172	0.153625	NO	NO	NO	NO
Acp2	0.305588	0.441037	0.135448	0.356595	0.48873	0.132135	0.00290517	0.000646614	0.24581	0.000713447	0.00021499	0.257261	0.0262364	0.00695033	0.493043	0.00867015	0.00271052	0.507482	NO	NO	NO	NO
Acp5	0.529704	0.103009	-0.426695	1.32698	1.59463	0.267653	0.258806	0.856015	0.45456	0.00756689	0.00862225	0.637915	0.479597	0.919534	0.68742	0.0445208	0.0383431	0.812611	NO	NO	YES	NO
Acp6	0.102065	0.291366	0.1893	0.0965159	0.523761	0.427245	0.583652	0.207066	0.408289	0.604167	0.0279842	0.0688424	0.763073	0.375702	0.65337	0.773111	0.0898759	0.243488	NO	NO	NO	NO
Acp7	-0.13409	0.625986	0.760077	-0.0190318	0.648325	0.667356	0.827663	0.409487	0.31807	0.975339	0.393199	0.379655	0.916843	0.589895	0.570086	0.989112	0.564391	0.628659	NO	NO	NO	NO
Acpp	1.1376	-0.383489	-1.52109	0.98017	-0.966608	-1.94678	0.0222649	0.509782	0.0133781	0.0461691	0.103861	0.00218589	0.100899	0.67615	0.0951567	0.149092	0.226435	0.029931	NO	NO	NO	NO
Acrbp	0.835376	1.61564	0.780267	0.537361	0.913262	0.375902	0.0293309	0.00116678	0.090513	0.150207	0.049733	0.404971	0.120581	0.0107404	0.284956	0.330622	0.134373	0.650701	NO	NO	NO	NO
Acsbg1	-0.775722	-0.879591	-0.103869	-0.410209	1.24779	1.658	0.167351	0.199977	0.877833	0.459429	0.0733402	0.0198999	0.368896	0.367267	0.938453	0.658961	0.177425	0.115951	NO	NO	NO	NO
Acsbg2	0.685576	0.425395	-0.260181	0.757256	-0.0308328	-0.788089	0.0494329	0.3063	0.528945	0.031259	0.9403	0.064032	0.169729	0.487304	0.742492	0.115734	0.965232	0.233486	NO	NO	NO	NO
Acsf2	0.784087	1.77467	0.990581	0.991049	1.66511	0.674061	0.0127326	3.75893e-05	0.0104452	0.00227268	8.47451e-05	0.0718001	0.0699473	0.000924382	0.0827643	0.0196145	0.00138488	0.248504	YES	NO	YES	NO
Acsf3	-0.412148	-0.0212244	0.390923	-0.201493	0.28235	0.483842	0.0214824	0.918938	0.0693863	0.242801	0.183145	0.0269271	0.0989083	0.956198	0.241941	0.448711	0.336856	0.138626	NO	NO	NO	NO
Acsl1	-0.495775	-0.378812	0.116963	-0.671943	-0.188299	0.483645	0.00223605	0.0443695	0.520211	9.60597e-05	0.303572	0.0120604	0.0217349	0.131988	0.736811	0.00205625	0.477469	0.0866503	NO	NO	NO	NO
Acsl3	-0.0518739	-0.0595734	-0.0076995	-0.158781	0.0326136	0.191394	0.547269	0.572353	0.941656	0.0731062	0.756754	0.0774809	0.736029	0.727858	0.970521	0.205176	0.851238	0.258524	NO	NO	NO	NO
Acsl4	-0.133154	-0.182841	-0.0496868	-0.553838	-1.02644	-0.4726	0.328463	0.27435	0.764013	0.000312697	1.13199e-06	0.00767231	0.547624	0.453853	0.886251	0.00478762	5.85436e-05	0.0657141	NO	NO	NO	NO
Acsl5	0.39703	0.268875	-0.128155	-0.550713	-1.56112	-1.01041	0.133764	0.400062	0.686805	0.0412244	3.48223e-05	0.00342229	0.320378	0.580269	0.844483	0.13878	0.000733813	0.0398385	NO	NO	NO	NO
Acsl6	1.04689	1.62568	0.578791	0.182722	0.837024	0.654301	0.00122674	9.55893e-05	0.114242	0.533147	0.0257865	0.0760378	0.0145449	0.00179147	0.325138	0.72054	0.0847832	0.255915	NO	NO	NO	NO
Acss1	-0.66319	-1.35935	-0.696163	-0.768369	-1.47281	-0.704438	0.0656369	0.0034258	0.111599	0.0347985	0.00173947	0.107604	0.203264	0.022688	0.320714	0.124244	0.0123438	0.310595	NO	NO	NO	NO
Acss2	-0.0244618	0.562246	0.586708	-0.00178494	0.657964	0.659749	0.912253	0.0465378	0.0384078	0.993584	0.0214938	0.0211754	0.961579	0.136461	0.171949	0.997789	0.0745053	0.120507	NO	NO	NO	NO
Acta2	2.06916	0.535357	-1.5338	-0.483957	-2.37784	-1.89388	0.0365454	0.645606	0.193953	0.610807	0.048703	0.111638	0.140043	0.781766	0.435076	0.778153	0.132064	0.316862	NO	NO	NO	NO
Actb	-0.366042	-0.219859	0.146183	-0.214944	-0.270144	-0.0551995	8.75697e-05	0.0318404	0.143753	0.0115559	0.00977045	0.574239	0.00233443	0.105049	0.370173	0.0593878	0.041922	0.773717	NO	NO	NO	NO
Actc1	-1.03231	-0.041063	0.991251	0.0550443	0.899133	0.844089	0.34319	0.975228	0.455906	0.959343	0.498438	0.524884	0.561007	0.985851	0.688026	0.98062	0.65859	0.73975	NO	NO	NO	NO
Actg1	0.996429	0.377434	-0.618995	0.868074	0.678289	-0.189785	0.0174845	0.440086	0.209729	0.0360818	0.170556	0.696638	0.0860041	0.617388	0.451996	0.127055	0.320315	0.846514	NO	NO	NO	NO
Actl6a	-0.130985	-0.0299698	0.101015	-0.291156	-0.138075	0.15308	0.286745	0.840609	0.499561	0.0228265	0.357864	0.308915	0.508627	0.910055	0.720572	0.0932944	0.531811	0.561777	NO	NO	NO	NO
Actn1	-0.243131	-0.17209	0.0710405	-0.0250406	0.128379	0.153419	0.00217768	0.060419	0.425364	0.729466	0.155189	0.0919433	0.0213205	0.161916	0.666553	0.852239	0.300273	0.285495	NO	NO	NO	NO
Actn2	2.18355	1.73321	-0.450331	1.48454	1.19891	-0.285625	2.08524e-06	0.00057612	0.319017	0.000348127	0.0118103	0.525031	0.000133278	0.00640396	0.571103	0.00513848	0.0481133	0.73975	NO	NO	NO	NO
Actn3	0.980822	1.78619	0.805371	0.245715	0.611316	0.365601	0.0546543	0.00596045	0.189109	0.618679	0.315517	0.545849	0.180635	0.0328844	0.428431	0.783688	0.48962	0.754526	NO	YES	NO	NO
Actn4	0.0197195	-0.00392842	-0.0236479	0.078024	0.0952572	0.0172331	0.826713	0.971581	0.830267	0.389532	0.391013	0.87584	0.916429	0.98424	0.916499	0.597144	0.562327	0.942651	NO	NO	NO	NO
Actr10	-0.0138363	-0.0771478	-0.0633115	-0.0875852	-0.0423111	0.0452741	0.84117	0.365185	0.456261	0.211259	0.617528	0.593243	0.92455	0.546225	0.688228	0.409639	0.752055	0.785081	NO	NO	NO	NO
Actr1a	0.134675	-0.0668167	-0.201491	0.142524	-0.15131	-0.293834	0.128292	0.530266	0.0659626	0.108407	0.161526	0.00948101	0.3117	0.692674	0.235395	0.266543	0.308395	0.0745605	NO	NO	NO	NO
Actr1b	0.154238	-0.0331683	-0.187406	0.219414	-0.0950745	-0.314489	0.0776043	0.749717	0.0798468	0.0146372	0.363821	0.00505751	0.226176	0.85639	0.264639	0.069885	0.537386	0.050735	NO	NO	NO	NO
Actr2	0.0183785	-0.0101998	-0.0285783	-0.0555301	-0.0633408	-0.00781069	0.836189	0.925326	0.792968	0.533489	0.561766	0.94278	0.921842	0.959801	0.901554	0.720787	0.710598	0.974779	NO	NO	NO	NO
Actr3	-0.184473	-0.218668	-0.0341946	-0.262182	-0.220442	0.0417394	0.0258581	0.0305561	0.72372	0.00240165	0.0293419	0.666297	0.111585	0.101954	0.864458	0.0202378	0.0929692	0.829886	NO	NO	NO	NO
Actr3b	0.34649	0.0722266	-0.274263	0.26993	-0.446918	-0.716848	0.00143727	0.55013	0.0296485	0.0100867	0.00088194	2.21594e-06	0.0161765	0.709795	0.147822	0.054043	0.0076349	0.0002963	NO	NO	NO	NO
Actr5	0.383629	0.828791	0.445163	0.426723	0.8397	0.412977	0.00615217	1.63355e-05	0.00896927	0.00268601	1.35952e-05	0.0144893	0.0436907	0.000520814	0.0753931	0.0219635	0.000366189	0.0963819	NO	NO	NO	NO
Actr6	0.277216	0.421352	0.144136	0.193128	0.291911	0.0987829	0.0175018	0.00406693	0.291731	0.089013	0.0384173	0.467444	0.0860486	0.0254301	0.543434	0.233563	0.11214	0.701192	NO	NO	NO	NO
Actr8	0.0585679	0.0166115	-0.0419564	0.0915165	0.0377711	-0.0537454	0.382799	0.838734	0.607999	0.177058	0.644092	0.511821	0.600614	0.908897	0.795287	0.367599	0.772533	0.731712	NO	NO	NO	NO
Acvr1	-0.196372	-0.442422	-0.24605	-0.3793	-1.06938	-0.690076	0.0995298	0.0041168	0.0923473	0.00278118	4.07382e-08	4.17998e-05	0.266369	0.0255793	0.288519	0.0224717	4.95692e-06	0.00220384	NO	NO	NO	NO
Acvr1b	-0.176753	-0.470047	-0.293294	0.188694	0.0517551	-0.136939	0.257962	0.0184762	0.12913	0.227964	0.784394	0.471012	0.478898	0.0714476	0.349313	0.430868	0.86941	0.702422	NO	NO	NO	NO
Acvr2a	-0.0232738	-0.274454	-0.251181	-0.20273	-0.0589488	0.143781	0.827775	0.0439143	0.0635636	0.0664728	0.653248	0.27768	0.916892	0.131127	0.231094	0.192157	0.77974	0.528079	NO	NO	NO	NO
Acvr2b	0.0947201	-0.173825	-0.268545	0.0871638	-0.490131	-0.577294	0.463008	0.274498	0.0963611	0.499113	0.00405079	0.000977295	0.671139	0.453979	0.293985	0.692716	0.0225784	0.0181154	NO	NO	NO	NO
Acvrl1	1.36783	0.816811	-0.551015	0.18427	0.0616177	-0.122653	0.0130745	0.205771	0.389431	0.722898	0.92279	0.84706	0.0712204	0.374154	0.636879	0.848443	0.9569	0.928914	NO	NO	NO	NO
Acy1	-0.145989	0.179865	0.325854	0.0930564	0.437223	0.344166	0.166263	0.163842	0.0152417	0.372406	0.00174433	0.0108445	0.367225	0.321934	0.101586	0.581615	0.0123618	0.0811535	NO	NO	NO	NO
Acy3	-0.704632	0.0580021	0.762634	-0.0177583	0.991438	1.0092	0.0272428	0.876382	0.048796	0.953476	0.0123452	0.0110263	0.115203	0.930538	0.198138	0.977907	0.0496226	0.0818215	NO	NO	NO	NO
Acyp1	-0.194117	0.0917749	0.285892	-0.208786	-0.0974994	0.111286	0.176365	0.596287	0.1066	0.146967	0.573709	0.521154	0.380635	0.745153	0.31186	0.326971	0.719259	0.737431	NO	NO	NO	NO
Acyp2	0.194136	-0.0309404	-0.225076	0.188909	-0.0464153	-0.235324	0.348328	0.902063	0.374246	0.361249	0.853567	0.353222	0.566105	0.946196	0.623283	0.57197	0.913285	0.604624	NO	NO	NO	NO
Ada	-1.13875	-0.256947	0.8818	-0.715569	0.103011	0.81858	0.000110499	0.411127	0.00803423	0.00838031	0.740418	0.0130684	0.00269777	0.591565	0.0702347	0.0476313	0.841102	0.0905503	NO	NO	NO	NO
Adad2	0.367416	1.91426	1.54684	0.680871	1.47193	0.791063	0.210171	9.28303e-06	0.000151401	0.0247774	0.000266961	0.0324126	0.423089	0.000353329	0.00526021	0.0986581	0.00317867	0.153725	NO	NO	NO	NO
Adal	0.422617	0.407894	-0.0147228	0.190742	0.217367	0.0266253	2.64346e-06	7.44276e-05	0.867111	0.0124572	0.0191462	0.762331	0.000158501	0.0014809	0.932884	0.0624973	0.0685332	0.88336	NO	NO	NO	NO
Adam10	-0.255027	-0.329709	-0.074682	-0.242464	-0.381814	-0.13935	0.0458059	0.0357675	0.620482	0.0567198	0.0164292	0.358282	0.16234	0.113632	0.804164	0.172399	0.0615225	0.610392	NO	NO	NO	NO
Adam11	0.807994	1.17613	0.368139	-0.113514	0.140564	0.254078	0.0952323	0.0497176	0.52536	0.809836	0.807774	0.660506	0.258648	0.142486	0.74052	0.901888	0.884476	0.825998	NO	NO	NO	NO
Adam15	-0.116911	0.635841	0.752751	0.0437606	0.667972	0.624212	0.476562	0.00348694	0.000772894	0.789037	0.00232019	0.00403475	0.681737	0.0229806	0.0158437	0.890374	0.0151657	0.044125	NO	NO	NO	NO
Adam17	0.0813367	-0.00921003	-0.0905467	0.0191093	-0.0372464	-0.0563557	0.256318	0.915389	0.301152	0.787298	0.667959	0.517268	0.477272	0.953626	0.553678	0.889139	0.78999	0.734736	NO	NO	NO	NO
Adam19	-0.541834	-0.61121	-0.0693761	0.139598	0.207545	0.0679466	0.0914441	0.11857	0.856124	0.655513	0.588466	0.859055	0.252459	0.258008	0.928186	0.807032	0.730394	0.934655	NO	NO	NO	NO
Adam22	-0.0512584	0.434702	0.48596	-0.150602	0.40203	0.552632	0.741476	0.0290093	0.0157249	0.336192	0.0421571	0.00680662	0.864245	0.0980484	0.103984	0.546605	0.119479	0.0612009	NO	NO	NO	NO
Adam23	-0.780984	-0.591556	0.189428	0.036326	0.503237	0.466911	0.0327054	0.174988	0.659026	0.917313	0.246301	0.281217	0.129798	0.336231	0.828213	0.960725	0.413196	0.531895	NO	NO	NO	NO
Adam8	0.115389	0.136079	0.0206893	-0.058492	0.0581807	0.116673	0.787854	0.795538	0.968554	0.891443	0.911737	0.82415	0.894089	0.883713	0.984244	0.94715	0.950294	0.917497	NO	NO	NO	NO
Adam9	-0.452089	-0.516183	-0.0640942	-0.482879	-0.0510986	0.431781	0.048408	0.0645041	0.812556	0.0359244	0.850025	0.11847	0.167628	0.169616	0.909478	0.126632	0.911077	0.327956	NO	NO	NO	NO
Adamts1	2.19137	0.0297507	-2.16161	-0.515392	-0.459616	0.0557757	0.0164389	0.977562	0.04903	0.552029	0.664487	0.957949	0.0825711	0.9874	0.198493	0.733764	0.78809	0.981194	NO	NO	NO	NO
Adamts10	1.64774	1.7984	0.150668	1.56666	1.40708	-0.159578	7.25108e-08	5.4096e-07	0.587588	1.78187e-07	2.26458e-05	0.565823	1.02346e-05	4.52469e-05	0.784029	1.85726e-05	0.000526329	0.767996	YES	NO	NO	NO
Adamts14	0.376637	1.53144	1.1548	0.989564	1.7666	0.777032	0.212099	0.000237405	0.00353565	0.00237461	4.18591e-05	0.0404991	0.425993	0.00346543	0.041502	0.0201312	0.000843887	0.175044	NO	NO	YES	NO
Adamts15	0.0357084	-1.0684	-1.10411	-0.0530893	-0.764353	-0.711263	0.923898	0.0261224	0.0219153	0.887075	0.103614	0.128626	0.967727	0.0919372	0.12337	0.945478	0.226155	0.343359	NO	NO	NO	NO
Adamts17	1.1742	0.132141	-1.04206	0.427508	0.783395	0.355886	0.00930997	0.79865	0.052271	0.31648	0.13844	0.493734	0.0572629	0.8856	0.206614	0.527574	0.277446	0.719274	NO	NO	NO	NO
Adamts3	0.611021	-0.935171	-1.54619	-0.132703	-0.215415	-0.0827124	0.223199	0.130927	0.015855	0.788581	0.722417	0.891397	0.440867	0.276204	0.104289	0.890142	0.828423	0.951582	NO	NO	NO	NO
Adamts7	-0.158367	0.974339	1.13271	0.228722	1.06796	0.839241	0.604882	0.0140128	0.00503758	0.456157	0.00770671	0.0318433	0.778427	0.0591688	0.0519082	0.656789	0.0353029	0.152789	NO	NO	NO	NO
Adamts8	1.07784	0.432117	-0.645724	0.816674	0.420309	-0.396365	0.0123071	0.387149	0.200118	0.0519221	0.400074	0.427113	0.068233	0.567796	0.441988	0.161734	0.571113	0.668961	NO	NO	NO	NO
Adamts9	0.401936	-0.696353	-1.09829	0.614155	-0.35279	-0.966946	0.151177	0.046261	0.0027759	0.0323552	0.299044	0.00734443	0.346139	0.135914	0.035451	0.118203	0.472928	0.0641158	NO	NO	NO	NO
Adamtsl1	0.419431	0.203626	-0.215804	-0.0422072	0.0717174	0.113925	0.311777	0.686011	0.668381	0.918137	0.886621	0.82087	0.533003	0.810202	0.83284	0.960913	0.935502	0.916286	NO	NO	NO	NO
Adamtsl4	0.423778	1.2841	0.860319	0.088492	0.745224	0.656732	0.151968	0.00113107	0.0214143	0.760481	0.0436976	0.073068	0.347512	0.0104829	0.122009	0.872894	0.122555	0.250255	NO	NO	NO	NO
Adamtsl5	0.257898	1.3802	1.1223	-0.068036	2.04295	2.11098	0.788394	0.246626	0.344067	0.943516	0.0910362	0.08131	0.894178	0.422635	0.59476	0.973846	0.206489	0.265162	NO	NO	NO	NO
Adap1	0.177288	0.704828	0.527541	0.570943	1.79189	1.22095	0.440027	0.0170763	0.0677177	0.0178795	6.70432e-07	0.000153973	0.650558	0.0678148	0.239076	0.0793019	4.01962e-05	0.00536332	NO	NO	YES	NO
Adap2	-0.282617	-0.320595	-0.0379783	-0.114846	0.316627	0.431474	0.375737	0.41148	0.922001	0.717192	0.417219	0.271477	0.593537	0.59176	0.959901	0.844892	0.587775	0.522057	NO	NO	NO	NO
Adar	-0.0981489	-0.0800187	0.0181302	-0.116827	-0.125204	-0.00837739	0.402696	0.57608	0.898907	0.320552	0.383694	0.953184	0.617884	0.73083	0.948908	0.531442	0.55608	0.979402	NO	NO	NO	NO
Adarb1	-0.135786	-0.295484	-0.159698	0.0351401	-0.230613	-0.265753	0.283957	0.0626787	0.303112	0.779364	0.141212	0.0920959	0.505733	0.16632	0.554647	0.88438	0.281339	0.285495	NO	NO	NO	NO
Adat1	-0.193894	0.0264811	0.220376	-0.0427696	0.0177292	0.0604988	0.0515291	0.821884	0.0694269	0.656547	0.880165	0.607763	0.173989	0.899558	0.241959	0.808086	0.930792	0.794376	NO	NO	NO	NO
Adat2	-0.0377952	-0.479707	-0.441912	-0.022449	0.211896	0.234345	0.768802	0.00480037	0.00864911	0.861327	0.185449	0.144528	0.881902	0.0282928	0.0739403	0.932038	0.33994	0.366784	NO	NO	NO	NO
Adat3	-0.146808	-0.396967	-0.250159	0.358708	0.0386953	-0.320013	0.363327	0.0511902	0.209246	0.0322404	0.843735	0.111506	0.581349	0.145232	0.451403	0.117968	0.907134	0.316818	NO	NO	NO	NO
Adck1	0.358453	-0.0065937	-0.365047	0.319416	0.122363	-0.197053	0.00863705	0.966347	0.0260091	0.0177863	0.436318	0.214122	0.0545604	0.981486	0.13713	0.0790176	0.60414	0.460022	NO	NO	NO	NO
Adck2	0.225011	-0.0742648	-0.299276	0.588689	0.245771	-0.342918	0.261295	0.759502	0.223477	0.00576479	0.31525	0.164881	0.482363	0.862202	0.467589	0.0372499	0.489512	0.395913	NO	NO	NO	NO
Adck5	0.0755661	-0.0239963	-0.0995624	0.0991945	-0.199394	-0.298589	0.516414	0.865893	0.485417	0.395698	0.16813	0.0433351	0.710757	0.92472	0.710445	0.602913	0.317072	0.182357	NO	NO	NO	NO
Adcy1	0.952054	0.20674	-0.745314	0.966245	0.914758	-0.0514873	0.0202411	0.664981	0.126229	0.0186197	0.0633625	0.913973	0.0953957	0.794997	0.345048	0.0811504	0.160359	0.962563	NO	NO	NO	NO
Adcy2	0.182707	-0.524806	-0.707514	0.0091365	0.649905	0.640769	0.691714	0.355595	0.215976	0.984156	0.254655	0.261232	0.834862	0.53754	0.459559	0.993246	0.423591	0.511368	NO	NO	NO	NO
Adcy3	0.498822	0.985435	0.486614	0.276005	0.212329	-0.0636764	0.000721938	1.46934e-06	0.00520726	0.0439724	0.195346	0.693532	0.0100187	9.54314e-05	0.0532114	0.144541	0.352221	0.844631	NO	NO	NO	NO
Adcy5	0.130999	0.35637	0.225371	1.18016	0.467957	-0.712201	0.811471	0.597018	0.737711	0.0390944	0.488369	0.294497	0.908263	0.745585	0.87149	0.13377	0.649721	0.548166	NO	NO	NO	NO
Adcy6	-0.0152209	0.540298	0.555519	0.154606	0.758989	0.604383	0.935813	0.0260979	0.0225102	0.41627	0.00268899	0.0138368	0.972786	0.0918989	0.125159	0.621266	0.0168684	0.0934171	NO	NO	NO	NO
Adcy7	-0.157265	1.22679	1.38405	-0.344658	0.66896	1.01362	0.806083	0.126115	0.0862366	0.59139	0.39686	0.203141	0.904548	0.2689	0.277967	0.762679	0.56808	0.446811	NO	NO	NO	NO
Adcy9	-0.168388	0.174162	0.34255	-0.342519	0.0960549	0.438574	0.576045	0.636484	0.355503	0.259744	0.794054	0.239221	0.757219	0.774938	0.605996	0.467154	0.875224	0.487215	NO	NO	NO	NO
Adcyap1r1	-0.13596	-0.65931	-0.52335	-0.418335	-0.773533	-0.355198	0.752117	0.217348	0.324895	0.334981	0.149969	0.501915	0.8705	0.387968	0.576447	0.54542	0.293271	0.724594	NO	NO	NO	NO
Add1	0.0291716	0.12658	0.0974082	0.0956256	0.150982	0.0553563	0.837111	0.468438	0.576111	0.502027	0.38815	0.750211	0.922183	0.642508	0.775837	0.69508	0.559829	0.876851	NO	NO	NO	NO
Add2	-1.54731	-1.24635	0.300963	-0.536251	-1.68993	-1.15368	0.17045	0.362456	0.824655	0.629345	0.219896	0.398708	0.373014	0.543404	0.914259	0.789398	0.383271	0.645383	NO	NO	NO	NO
Add3	-0.330746	0.0895893	0.420335	-0.495833	0.0331946	0.529027	0.0416775	0.63983	0.0350858	0.00346889	0.862107	0.00951281	0.152712	0.777064	0.16259	0.0262883	0.918689	0.0746373	NO	NO	NO	NO
Adgra2	1.64111	1.77928	0.138166	1.05021	1.10483	0.0546193	0.123164	0.170286	0.913666	0.317427	0.389298	0.965811	0.304316	0.330286	0.955539	0.528589	0.560767	0.985225	YES	NO	NO	NO
Adgra3	0.0818139	0.0585816	-0.0232323	-0.254801	-0.379025	-0.124224	0.353891	0.585798	0.828499	0.00673953	0.00139027	0.252474	0.572154	0.737418	0.915673	0.0412947	0.0104956	0.501457	NO	NO	NO	NO
Adgrb1	0.0985234	1.07752	0.978992	0.343049	1.39873	1.05568	0.721721	0.00341875	0.00704308	0.220996	0.000287448	0.00402046	0.853269	0.0226634	0.0643518	0.421403	0.00333755	0.0440755	NO	NO	NO	NO
Adgrb2	0.612153	0.87296	0.260807	0.65011	0.875808	0.225698	0.0138851	0.00492259	0.367705	0.00945593	0.00480282	0.434785	0.0739572	0.028746	0.617168	0.0517897	0.0252829	0.67538	YES	NO	YES	NO
Adgrd1	-0.0805597	1.35699	1.43755	-0.0454796	1.83597	1.88145	0.860243	0.0214053	0.0153755	0.920808	0.00270195	0.00219641	0.936082	0.0793331	0.102177	0.961989	0.0169184	0.0299735	NO	NO	NO	NO
Adgre5	-0.440905	0.510626	0.951531	-0.127253	0.678202	0.805455	0.340151	0.366628	0.0986304	0.781388	0.233217	0.159093	0.558152	0.547658	0.298206	0.885713	0.397698	0.388206	NO	NO	NO	NO
Adgrf5	1.44133	-1.55651	-2.99783	0.0272968	-0.318659	-0.345955	0.00263544	0.00695465	5.89068e-06	0.950365	0.554269	0.521099	0.024475	0.0366028	0.000614801	0.977226	0.705131	0.737431	NO	NO	NO	NO
Adgrg1	-0.214842	0.739196	0.954038	-0.301387	1.04724	1.34863	0.61232	0.161372	0.0740892	0.478182	0.0513041	0.0140784	0.783827	0.318791	0.252092	0.674617	0.13725	0.0946714	NO	NO	NO	NO
Adgrg5	-1.43616	-2.68266	-1.2465	-1.2695	0.338804	1.60831	0.0862723	0.0114428	0.217744	0.127149	0.734187	0.115131	0.242781	0.0512056	0.461366	0.296434	0.836267	0.32237	NO	NO	NO	NO
Adgrg6	0.509599	-2.70916	-3.21876	1.72157	-1.47156	-3.19313	0.490527	0.00533084	0.00126555	0.0257742	0.111033	0.00136259	0.692537	0.030478	0.0216791	0.101496	0.236808	0.0224612	NO	NO	NO	NO
Adgrl1	-0.450212	-0.232222	0.21799	-0.407222	-0.470693	-0.0634714	0.000277352	0.0894033	0.109703	0.000792523	0.00137518	0.633846	0.00512006	0.211343	0.317579	0.00933799	0.0104126	0.810936	NO	NO	NO	NO
Adgrl2	-1.14545	-1.53911	-0.393661	-0.975756	-1.03499	-0.0592316	0.000523833	0.000190498	0.278242	0.00236823	0.00721805	0.868982	0.00808421	0.00296014	0.529493	0.0201126	0.0335752	0.939322	NO	NO	NO	NO
Adgrl3	1.69064	1.62789	-0.0627446	0.584433	0.714558	0.130125	2.44066e-05	0.000442753	0.878372	0.0894593	0.0899791	0.751139	0.00089381	0.00529506	0.938808	0.234418	0.204704	0.877117	NO	NO	NO	NO
Adgrv1	0.348555	0.511513	0.162958	0.373512	0.242755	-0.130758	0.195478	0.123387	0.61638	0.166351	0.456788	0.687437	0.405457	0.265211	0.801377	0.353134	0.62237	0.84169	NO	NO	NO	NO
Adh5	-0.426332	-0.341387	0.0849453	-0.449636	-0.168947	0.280689	0.000188531	0.00870901	0.487123	0.000100418	0.172612	0.0277453	0.00392918	0.042539	0.711492	0.00213381	0.323084	0.141281	NO	NO	NO	NO
Adhfe1	-1.51514	-0.360957	1.15418	-0.328604	0.500407	0.829011	0.000233121	0.415585	0.0135605	0.364766	0.261791	0.0684145	0.00455837	0.596016	0.0957005	0.575265	0.431122	0.243305	NO	NO	NO	NO
Adi1	-0.225457	-0.407153	-0.181696	-0.371754	-0.640091	-0.268337	0.123245	0.0266289	0.304319	0.0141947	0.00101766	0.133706	0.304455	0.0930913	0.556275	0.068375	0.00837742	0.3507	NO	NO	NO	NO
Adipor1	-0.0535527	-0.168804	-0.115252	0.0227949	-0.122622	-0.145417	0.511582	0.0984881	0.252748	0.779222	0.224415	0.151943	0.70778	0.226419	0.502456	0.884367	0.388456	0.377698	NO	NO	NO	NO
Adipor2	0.0507452	-0.328843	-0.379588	0.180743	-0.326411	-0.507154	0.3055	7.80181e-06	8.39737e-07	0.00093797	8.69304e-06	4.41001e-09	0.527262	0.000309107	0.000164905	0.0105824	0.000260599	2.84551e-06	NO	NO	NO	NO
Adk	-0.291626	0.114929	0.406555	-0.924671	-1.01372	-0.0890445	0.0347989	0.480326	0.0175653	1.52466e-07	9.99464e-07	0.583789	0.135652	0.653077	0.110343	1.66578e-05	5.36081e-05	0.779958	NO	NO	NO	NO
Adm	1.62261	-0.25485	-1.87746	-0.560974	-1.11087	-0.549901	0.149745	0.850577	0.172672	0.612305	0.414385	0.684758	0.343614	0.916616	0.408325	0.779255	0.585437	0.840365	NO	NO	NO	NO
Adm2	0.595254	1.99467	1.39941	0.270522	0.450371	0.179849	0.141945	0.000312353	0.00730494	0.497503	0.358199	0.711823	0.332129	0.00415347	0.0660022	0.691121	0.531998	0.856301	NO	NO	NO	NO
Adnp	0.0258362	0.108875	0.0830386	-0.133089	0.057665	0.190754	0.935895	0.782123	0.832894	0.679121	0.883485	0.628524	0.972786	0.875848	0.917612	0.821762	0.933502	0.808062	NO	NO	NO	NO
Adnp2	0.0335917	0.0655586	0.031967	-0.0555215	-0.0187313	0.0367902	0.684083	0.517746	0.75173	0.502408	0.852845	0.715873	0.83093	0.682504	0.879007	0.695257	0.912872	0.858035	NO	NO	NO	NO
Ado	-0.241748	-0.328396	-0.0866477	-0.284068	-0.316462	-0.0323934	0.000341328	0.000103861	0.239938	5.0456e-05	0.000161366	0.656788	0.00591432	0.00191212	0.486192	0.00128996	0.00220637	0.824222	NO	NO	NO	NO
Adora2b	0.219922	0.250793	0.0308718	0.170472	0.200377	0.0299056	0.652353	0.6748	0.958741	0.726736	0.737301	0.960031	0.809883	0.802611	0.979816	0.850346	0.839099	0.982064	NO	NO	NO	NO
Adpgk	0.0929783	0.251825	0.158847	0.103786	0.252176	0.14839	0.208682	0.00835673	0.0836573	0.162034	0.00827753	0.104871	0.421407	0.041311	0.272293	0.346795	0.037312	0.306184	NO	NO	NO	NO
Adprh	-0.16852	-0.290046	-0.121525	0.11865	0.0638358	-0.054814	0.332062	0.176535	0.565645	0.492704	0.762305	0.795041	0.550604	0.338098	0.768932	0.686916	0.854573	0.902119	NO	NO	NO	NO
Adprhl2	0.0544204	0.183217	0.128796	0.159133	0.207713	0.0485796	0.508683	0.0767309	0.206607	0.0606904	0.0465438	0.629351	0.706215	0.190911	0.448105	0.180653	0.128029	0.808543	NO	NO	NO	NO
Adprm	0.253848	0.268256	0.0144085	0.260328	0.375532	0.115204	0.03158	0.0607859	0.917024	0.0278185	0.0108078	0.407876	0.126638	0.162712	0.957573	0.107037	0.0450742	0.653142	NO	NO	NO	NO
Adra2b	-1.17883	-0.44934	0.729488	0.666241	0.122373	-0.543868	0.281239	0.734801	0.583032	0.539478	0.926422	0.681953	0.502809	0.84528	0.780949	0.72476	0.958059	0.838997	NO	NO	NO	NO
Adrb1	0.830132	-1.49897	-2.32911	0.666241	-0.661087	-1.32733	0.335963	0.160219	0.0333133	0.438557	0.529463	0.211847	0.554212	0.317255	0.15844	0.641663	0.685807	0.45759	NO	NO	NO	NO
Adrb2	-1.37883	-1.28797	0.0908662	-0.963931	-0.086769	0.877162	0.00101504	0.00906981	0.84408	0.0157289	0.851021	0.0660199	0.0126234	0.0438601	0.922957	0.0726349	0.911531	0.237412	NO	NO	NO	NO
Adrb3	0.0539854	-1.20281	-1.25679	0.200411	-0.392344	-0.592756	0.811324	0.000163185	9.66311e-05	0.378793	0.164172	0.0398384	0.908249	0.00267372	0.00392021	0.588404	0.311443	0.173542	NO	NO	NO	NO
Adrm1	0.0566548	0.0240533	-0.0326015	0.0939844	-0.149539	-0.243524	0.695005	0.891752	0.853681	0.516503	0.400628	0.175747	0.836351	0.939393	0.926873	0.706575	0.571783	0.41129	NO	NO	NO	NO
Adsl	0.173219	0.0976015	-0.0756178	0.102844	-0.0151077	-0.117952	0.0876246	0.421822	0.532714	0.301858	0.900453	0.333028	0.245029	0.601715	0.745536	0.512572	0.943862	0.584952	NO	NO	NO	NO
Adss	0.0985427	-0.00430989	-0.102853	-0.0582946	0.0193567	0.0776513	0.210702	0.96381	0.28418	0.454676	0.838583	0.416586	0.423845	0.980599	0.534884	0.655777	0.903818	0.660204	NO	NO	NO	NO
Adssl1	-0.573545	0.215267	0.788813	0.763553	1.2412	0.477644	0.497904	0.834807	0.447099	0.368485	0.235325	0.644105	0.698622	0.907035	0.681998	0.578293	0.400434	0.816429	NO	NO	NO	NO
Aebp1	0.459925	0.819565	0.35964	0.450796	0.688787	0.23799	0.156116	0.0431608	0.35977	0.164186	0.0857153	0.542685	0.35287	0.129588	0.609585	0.349414	0.197996	0.752182	NO	NO	NO	NO
Aebp2	-0.222048	-0.0457813	0.176266	-0.119768	0.121787	0.241555	0.0687541	0.751964	0.229653	0.315448	0.403186	0.103715	0.209532	0.858003	0.474874	0.526654	0.574829	0.304703	NO	NO	NO	NO
Aen	-0.0556507	-0.434143	-0.378492	-0.131059	-0.391686	-0.260627	0.618022	0.00342251	0.00935997	0.245243	0.00740654	0.0644268	0.787762	0.0226772	0.0771927	0.451316	0.0341588	0.234302	NO	NO	NO	NO
Aes	0.114892	0.31842	0.203528	0.33968	0.828455	0.488775	0.624413	0.272333	0.479933	0.154775	0.00711077	0.0969373	0.79172	0.451887	0.706445	0.337072	0.0332015	0.293914	NO	NO	NO	NO
AF067061	-3.23193	1.60097	4.8329	-3.42785	-0.736984	2.69086	0.0102672	0.273779	0.00229102	0.00687437	0.611202	0.0713594	0.060672	0.453121	0.0308888	0.0417862	0.746982	0.247697	NO	NO	NO	NO
Afap1	0.42519	-0.783203	-1.20839	0.578614	-0.595069	-1.17368	0.0364037	0.00266007	2.34709e-05	0.00582095	0.0181383	3.47164e-05	0.139855	0.0191825	0.00151443	0.0375154	0.0659368	0.0019519	NO	NO	NO	NO
Afap1l1	-0.194982	-0.801012	-0.606029	0.534645	0.312012	-0.222633	0.528389	0.0414465	0.116773	0.0913573	0.41133	0.556488	0.720651	0.125872	0.329366	0.237965	0.582656	0.762062	NO	NO	NO	NO
Afap1l2	0.0553273	0.21875	0.163422	-0.103866	-0.572862	-0.468996	0.838024	0.510888	0.622674	0.701443	0.0925055	0.164717	0.922814	0.676756	0.804742	0.834171	0.208891	0.395752	NO	NO	NO	NO
Afdn	0.309543	0.256011	-0.0535323	0.221447	0.379834	0.158387	0.0146299	0.0892793	0.715202	0.0727629	0.0144621	0.284998	0.0762592	0.21116	0.860472	0.204551	0.0558455	0.536486	NO	NO	NO	NO
Aff1	0.0842202	-0.0527624	-0.136983	0.126601	0.0790188	-0.0475819	0.730695	0.860126	0.647879	0.605385	0.79193	0.873732	0.857965	0.921686	0.821251	0.774011	0.874123	0.941901	NO	NO	NO	NO
Aff3	0.291578	0.126892	-0.164686	-0.289862	-0.949572	-0.65971	0.273936	0.69457	0.610684	0.276706	0.00623748	0.0489357	0.495704	0.81661	0.797568	0.48641	0.0303149	0.196683	NO	NO	NO	NO
Aff4	-0.20897	-0.246233	-0.0372627	-0.235745	-0.0477812	0.187964	0.0525446	0.0614934	0.76993	0.0302344	0.70779	0.147886	0.176128	0.164152	0.889694	0.113452	0.818694	0.372187	NO	NO	NO	NO
Afg3l1	-0.120107	0.180446	0.300553	-0.0485447	0.206051	0.254595	0.279653	0.187207	0.0325959	0.659167	0.13396	0.0669721	0.501786	0.35197	0.156182	0.80922	0.271203	0.239755	NO	NO	NO	NO
Afg3l2	0.105861	0.0328363	-0.0730246	0.193027	0.0989061	-0.0941205	0.114473	0.682679	0.366256	0.00615755	0.224003	0.246603	0.291152	0.808355	0.616039	0.0388792	0.38789	0.495034	NO	NO	NO	NO
Afmid	0.225033	0.794375	0.569342	0.378815	0.559269	0.180454	0.531151	0.0786586	0.201135	0.295049	0.208978	0.681136	0.722463	0.194245	0.443171	0.50517	0.369667	0.83873	NO	NO	NO	NO
Aftph	-0.103546	-0.0656443	0.0379016	-0.096095	-0.0196306	0.0764645	0.168183	0.469773	0.675401	0.19982	0.828091	0.400623	0.369949	0.643869	0.837338	0.396672	0.897508	0.647013	NO	NO	NO	NO
Aga	-0.258519	0.483779	0.742298	-0.215526	0.681769	0.897294	0.386793	0.190164	0.0490213	0.469628	0.0690657	0.0191803	0.603722	0.35528	0.198493	0.667029	0.170122	0.113639	NO	NO	NO	NO
Agap1	-0.105303	0.0175538	0.122857	0.0954681	0.404209	0.308741	0.200262	0.859473	0.221768	0.244273	0.000333341	0.00407029	0.41102	0.921642	0.4654	0.450125	0.00373596	0.0442698	NO	NO	NO	NO
Agap2	1.06323	1.53503	0.471801	0.421308	-0.394401	-0.815709	0.071133	0.0354522	0.501694	0.462864	0.573885	0.249401	0.214619	0.112941	0.721958	0.661234	0.719368	0.497701	NO	NO	NO	NO
Agap3	0.0823893	-0.327933	-0.410322	0.0474713	-0.270603	-0.318075	0.510151	0.0391586	0.0115066	0.703554	0.0848087	0.0449522	0.707284	0.120893	0.0875963	0.835865	0.196673	0.186784	NO	NO	NO	NO
Agbl5	-0.221394	0.210421	0.431815	-0.113285	0.389523	0.502808	0.0674445	0.15075	0.00531204	0.338071	0.0108683	0.00151597	0.206712	0.304014	0.0540098	0.548965	0.0452847	0.0238576	NO	NO	NO	NO
Ager	0.00547264	-1.01535	-1.02082	-0.161425	-0.780734	-0.619309	0.992436	0.158845	0.156694	0.779915	0.274952	0.384498	0.996259	0.315593	0.388105	0.884673	0.446446	0.633274	NO	NO	NO	NO
Agfg1	-0.0333184	0.184099	0.217417	0.136019	0.426901	0.290881	0.693598	0.083733	0.0433078	0.115759	0.000291925	0.00856479	0.835346	0.202351	0.185351	0.278392	0.00337041	0.0701226	NO	NO	NO	NO
Agfg2	-0.0689108	0.262229	0.33114	-0.150629	-0.0926899	0.0579389	0.518344	0.0520589	0.0161697	0.164121	0.478462	0.656796	0.712617	0.146714	0.10559	0.349339	0.640445	0.824222	NO	NO	NO	NO
Aggf1	0.0549219	-0.218943	-0.273865	0.0632994	-0.0699551	-0.133255	0.581612	0.0807088	0.0314571	0.525766	0.566691	0.279011	0.761654	0.197687	0.15283	0.714199	0.713896	0.529706	NO	NO	NO	NO
Agk	-0.0805535	-0.15429	-0.0737367	0.229927	0.193778	-0.0361483	0.551221	0.353683	0.655549	0.0965285	0.246283	0.826655	0.739802	0.536182	0.8264	0.246552	0.413196	0.918882	NO	NO	NO	NO
Agl	-0.0448995	0.647333	0.692232	0.0120396	0.794359	0.78232	0.804032	0.00655202	0.00396412	0.946922	0.0012186	0.00140349	0.903694	0.0351047	0.044775	0.975207	0.0095061	0.0228457	NO	NO	NO	NO
Agmat	0.641536	1.67651	1.03497	0.538929	1.11193	0.573001	0.271251	0.0238228	0.150639	0.353748	0.123659	0.419861	0.493482	0.0858506	0.380025	0.564248	0.255823	0.663242	NO	NO	NO	NO
Ago1	0.235554	-0.0702009	-0.305755	0.094445	0.188291	0.0938464	0.0549007	0.629102	0.0427481	0.427882	0.2012	0.519219	0.181131	0.769752	0.183826	0.632257	0.359427	0.735922	NO	NO	NO	NO
Ago2	0.0606897	-0.198787	-0.259477	0.0416928	-0.0887046	-0.130397	0.660507	0.245374	0.13283	0.762633	0.600454	0.442726	0.815107	0.420917	0.354501	0.874327	0.739785	0.681877	NO	NO	NO	NO
Ago3	0.0612078	-0.342169	-0.403376	0.0822807	-0.0231194	-0.1054	0.642883	0.041629	0.0179109	0.533758	0.88608	0.515286	0.80442	0.126219	0.111481	0.720863	0.935004	0.73339	NO	NO	NO	NO
Agpat1	0.0577164	0.123844	0.0661272	0.218494	0.0240588	-0.194435	0.65713	0.438535	0.677894	0.100916	0.879717	0.227713	0.813317	0.615898	0.838472	0.253649	0.930536	0.474401	NO	NO	NO	NO
Agpat2	0.00614247	-0.134387	-0.14053	0.181809	0.139407	-0.0424015	0.967454	0.468324	0.44845	0.233522	0.452043	0.818204	0.985976	0.642416	0.682974	0.438031	0.617624	0.914458	NO	NO	NO	NO
Agpat3	0.445901	0.0311236	-0.414778	0.450128	0.0392996	-0.410829	0.0116863	0.87851	0.0496471	0.011001	0.846969	0.0517032	0.0661164	0.931587	0.200154	0.0575122	0.90907	0.204489	NO	NO	NO	NO
Agpat4	0.299915	0.714442	0.414527	0.273126	0.167263	-0.105863	0.207795	0.0184313	0.15683	0.250117	0.561555	0.71277	0.420494	0.0712945	0.38835	0.456667	0.710464	0.856588	NO	NO	NO	NO
Agpat5	-0.33361	-0.131907	0.201703	-0.422857	-0.186615	0.236243	0.0200509	0.431533	0.232679	0.00415508	0.268579	0.164231	0.0948307	0.609281	0.478262	0.02957	0.438889	0.395192	NO	NO	NO	NO
Agpat9	-0.107103	-1.67223	-1.56513	-0.972476	-0.823214	0.149263	0.927716	0.253371	0.284316	0.413069	0.570293	0.917783	0.969206	0.430062	0.534992	0.619104	0.716634	0.964336	NO	NO	NO	NO
Agps	0.0332064	0.00355633	-0.0296501	-0.15072	-0.171256	-0.0205355	0.635524	0.96687	0.729423	0.0386046	0.0536812	0.810557	0.799345	0.98187	0.86737	0.132933	0.142039	0.910323	NO	NO	NO	NO
Agrn	0.00301338	0.121612	0.118599	0.120162	0.590624	0.470462	0.979504	0.400435	0.412057	0.310394	0.000304921	0.00271742	0.990672	0.580434	0.656488	0.52196	0.00348077	0.034348	NO	NO	NO	NO
Agrp	-0.373011	1.64857	2.02158	-0.641471	0.0919696	0.73344	0.543604	0.0351276	0.0112923	0.299534	0.902354	0.33216	0.73343	0.112312	0.0864957	0.510141	0.945235	0.584431	NO	NO	NO	NO
Agtpbp1	0.694257	0.379334	-0.314922	0.501216	0.583356	0.0821405	6.68789e-08	0.00279171	0.0109522	1.31168e-05	2.65458e-05	0.481736	9.93454e-06	0.019805	0.0851404	0.000477776	0.000597501	0.709673	NO	NO	YES	NO
Agtr1a	0.224849	0.768504	0.543655	0.36338	1.10235	0.738965	0.827989	0.545498	0.668363	0.725666	0.387609	0.560946	0.916952	0.7057	0.83284	0.849925	0.559448	0.76444	NO	NO	NO	NO
Agtrap	0.29403	0.0529894	-0.24104	0.732852	1.09333	0.360477	0.103102	0.805737	0.268608	0.000262117	2.27636e-05	0.10277	0.272911	0.890371	0.51891	0.00425862	0.000526921	0.302789	NO	NO	YES	NO
Ahctf1	-0.0334192	-0.0836259	-0.0502067	-0.163797	0.0753049	0.239101	0.624851	0.32122	0.549089	0.0224028	0.37088	0.00757809	0.791946	0.503067	0.756753	0.0919037	0.543347	0.0651162	NO	NO	NO	NO
Ahcy	-0.126117	0.0552932	0.18141	-0.0978035	0.00339408	0.101198	0.360907	0.741895	0.284687	0.477226	0.983854	0.547634	0.579044	0.850048	0.535319	0.674077	0.990138	0.756084	NO	NO	NO	NO
Ahcyl1	0.126166	0.38167	0.255504	-0.0377173	0.2087	0.246418	0.147937	0.00104206	0.0205054	0.659559	0.0543766	0.024954	0.340764	0.00988787	0.119969	0.80922	0.143154	0.132985	NO	NO	NO	NO
Ahcyl2	0.484599	0.102096	-0.382503	0.505657	-0.381013	-0.886669	0.000341986	0.486051	0.0134891	0.000213272	0.0138165	1.58775e-06	0.00591816	0.658138	0.0953956	0.00366731	0.0539677	0.000231333	NO	NO	NO	NO
Ahdc1	0.147885	0.0128141	-0.135071	-0.00417118	-0.288764	-0.284592	0.251273	0.934492	0.38961	0.973858	0.0725638	0.0765387	0.47198	0.965421	0.636894	0.988373	0.176299	0.256712	NO	NO	NO	NO
Ahi1	0.560269	0.533581	-0.0266877	0.262638	0.509337	0.246699	0.000396315	0.00401279	0.876001	0.0684824	0.00570856	0.157003	0.00657291	0.0251962	0.937584	0.196098	0.0285007	0.38477	NO	NO	NO	NO
Ahnak	-0.460808	-0.492784	-0.0319758	-0.0338582	0.577333	0.611191	0.150555	0.207302	0.933788	0.914205	0.141759	0.120737	0.34489	0.375945	0.967142	0.958857	0.281771	0.331842	NO	NO	NO	NO
Ahnak2	-0.713617	-0.299458	0.414159	-0.56905	0.388945	0.957995	0.12997	0.596819	0.465497	0.22361	0.492837	0.0983935	0.314313	0.745537	0.695256	0.425399	0.653739	0.295477	NO	NO	NO	NO
Ahr	-0.154337	-0.603963	-0.449626	-0.884052	-1.32994	-0.445884	0.381333	0.0084569	0.043723	2.43893e-05	1.13902e-06	0.0453728	0.599531	0.0416392	0.186522	0.000749375	5.86835e-05	0.187845	NO	NO	NO	NO
Ahsa1	0.131206	-0.131363	-0.262569	0.0169679	-0.154347	-0.171315	0.0367826	0.0836281	0.00130795	0.778334	0.0442349	0.0268063	0.140673	0.202194	0.0222017	0.88394	0.123598	0.138424	NO	NO	NO	NO
Ahsa2	0.41852	0.204349	-0.214171	0.29332	0.228506	-0.0648137	0.000337756	0.112975	0.097447	0.00773549	0.0780469	0.607446	0.00588252	0.249643	0.295989	0.0451752	0.184914	0.794181	NO	NO	NO	NO
Ahsg	1.55765	0.184557	-1.37309	0.563054	0.347139	-0.215914	0.00082123	0.718014	0.0114868	0.184092	0.498344	0.672825	0.0110175	0.833113	0.0875397	0.377146	0.658529	0.833877	NO	NO	NO	NO
AI314180	0.636344	0.783756	0.147412	0.502115	0.678	0.175885	7.4305e-05	6.92505e-05	0.383837	0.0010074	0.000374231	0.300243	0.0021071	0.00141041	0.632289	0.0111339	0.00406531	0.553435	NO	NO	NO	NO
AI413582	-0.139402	0.0829273	0.222329	0.0291225	0.439922	0.410799	0.472592	0.726195	0.351247	0.880162	0.0714728	0.0911016	0.678421	0.839084	0.60236	0.94263	0.17434	0.283972	NO	NO	NO	NO
AI427809	-0.38113	1.73462	2.11575	-0.313438	1.74534	2.05878	0.699929	0.159363	0.0888965	0.751161	0.156896	0.0973601	0.839424	0.31628	0.281627	0.866527	0.30231	0.294405	NO	NO	NO	NO
AI464131	0.135753	-0.0482425	-0.183995	0.366968	0.313381	-0.0535875	0.492399	0.841467	0.44788	0.0708689	0.200716	0.82419	0.694174	0.910402	0.682543	0.200936	0.358799	0.917497	NO	NO	NO	NO
AI467606	-0.195763	-0.299379	-0.103616	0.0553428	0.230659	0.175316	0.116381	0.0528421	0.489126	0.650073	0.130248	0.245803	0.29399	0.148281	0.71301	0.803328	0.265513	0.494453	NO	NO	NO	NO
AI480526	-0.390975	-0.596892	-0.205917	-0.275613	0.299553	0.575166	0.202831	0.115403	0.579156	0.365608	0.421281	0.128622	0.414127	0.253109	0.778296	0.575874	0.590928	0.343359	NO	NO	NO	NO
AI481877	1.47615	2.10459	0.628446	1.0087	2.13938	1.13068	0.000148732	2.1507e-05	0.136173	0.00551452	1.71501e-05	0.0102201	0.00332013	0.000629365	0.359959	0.0362318	0.000432679	0.0776852	NO	NO	NO	NO
AI504432	-1.69207	-1.38345	0.308619	-1.49634	-1.83872	-0.342386	0.0108916	0.0788291	0.686723	0.0225818	0.0221779	0.654678	0.0630688	0.194524	0.844483	0.0924701	0.0760659	0.823426	NO	NO	NO	NO
AI597479	-0.126131	-0.0259669	0.100164	-0.302385	-0.129894	0.172492	0.0972655	0.774871	0.275027	0.000329531	0.160054	0.0657427	0.262429	0.871447	0.525765	0.0049586	0.30663	0.236919	NO	NO	NO	NO
AI606181	-0.418495	-0.276473	0.142023	-0.331472	-0.0648571	0.266614	0.0331759	0.236212	0.538881	0.0865916	0.778383	0.252902	0.13125	0.410453	0.750018	0.229387	0.865369	0.501804	NO	NO	NO	NO
AI661453	0.909069	1.65626	0.747195	0.872165	1.4451	0.572938	0.00934923	0.000290272	0.0710148	0.0122316	0.00116626	0.160957	0.057452	0.00398096	0.245117	0.0619084	0.0092252	0.391065	NO	NO	NO	NO
AI662270	1.16944	-3.10726	-4.2767	0.303745	-3.59303	-3.89677	0.0565102	0.000191461	2.54702e-06	0.608804	3.15874e-05	1.02586e-05	0.184395	0.0029683	0.000352165	0.776447	0.00068046	0.000832355	NO	NO	NO	NO
AI837181	-0.273819	-0.114267	0.159552	0.0397255	0.0630659	0.0233403	0.0251632	0.425995	0.269037	0.733374	0.659059	0.870083	0.109563	0.604675	0.519247	0.854444	0.784112	0.940026	NO	NO	NO	NO
AI846148	0.133526	0.00670961	-0.126816	0.169535	0.224517	0.054982	0.199311	0.957334	0.316571	0.106403	0.082075	0.661667	0.410247	0.977372	0.568829	0.263024	0.191976	0.827007	NO	NO	NO	NO
AI854703	-0.256393	-0.160564	0.0958296	0.268412	0.0642799	-0.204132	0.305998	0.597985	0.752573	0.284338	0.832442	0.503311	0.527966	0.746	0.879462	0.493998	0.899971	0.725691	NO	NO	NO	NO
AI987944	-0.0141331	0.296067	0.310201	0.0668347	0.398274	0.331439	0.914388	0.0745196	0.0624283	0.612016	0.0190245	0.0474858	0.962476	0.18744	0.228994	0.778969	0.0682517	0.193107	NO	NO	NO	NO
Aida	-0.0111595	-0.398848	-0.387688	0.34259	-0.262322	-0.604912	0.889906	0.000368616	0.000497698	0.000210371	0.0124132	1.39396e-06	0.950197	0.00469432	0.0118199	0.00364517	0.049822	0.000212227	NO	NO	NO	NO
Aif1l	-0.277129	0.2289	0.506029	-0.337308	0.2726	0.609907	0.46358	0.620109	0.277457	0.373494	0.555357	0.192751	0.67146	0.763237	0.528545	0.582643	0.705984	0.433418	NO	NO	NO	NO
Aifm1	-0.241029	-0.290756	-0.0497272	-0.307684	-0.331188	-0.0235041	0.000902401	0.00104404	0.534451	5.87266e-05	0.000273087	0.768398	0.0116679	0.00989978	0.746425	0.00143378	0.00322609	0.887318	NO	NO	NO	NO
Aifm2	0.235794	0.0974828	-0.138312	0.446609	0.560668	0.11406	0.460767	0.802488	0.722833	0.167931	0.157916	0.769829	0.668744	0.888085	0.864312	0.355497	0.303555	0.888063	NO	NO	NO	NO
Aifm3	-0.894107	-0.212846	0.681261	-0.472048	0.404815	0.876862	0.0188491	0.630821	0.131507	0.197901	0.363453	0.0554852	0.0906292	0.771025	0.352507	0.394405	0.537283	0.213102	NO	NO	NO	NO
Aig1	0.651558	1.09351	0.441956	0.0985316	0.833197	0.734665	0.0218082	0.00249817	0.188534	0.715414	0.0170881	0.0334157	0.0995625	0.0183569	0.427742	0.843605	0.0631943	0.156283	NO	NO	NO	NO
Aim1	-0.835063	0.295031	1.13009	-1.02612	-0.445979	0.580137	0.147346	0.670269	0.110887	0.077882	0.520744	0.404772	0.339951	0.799414	0.319618	0.213958	0.678209	0.650458	NO	NO	NO	NO
Aim1l	0.411047	0.438845	0.0277983	0.38993	0.388001	-0.00192887	0.0407276	0.0718025	0.906342	0.0513423	0.109098	0.993485	0.150084	0.182171	0.952675	0.160223	0.234238	0.996648	NO	NO	NO	NO
Aim2	-0.488634	-0.509445	-0.0208115	-0.382236	-0.0877887	0.294447	0.0509587	0.0933967	0.943859	0.121622	0.766605	0.323586	0.172926	0.217931	0.972052	0.287705	0.857831	0.575103	NO	NO	NO	NO
Aimp1	-0.270696	-0.203284	0.0674125	-0.304337	-0.131293	0.173044	0.0146092	0.121021	0.599698	0.00676575	0.310203	0.184157	0.0762345	0.261914	0.790359	0.0413886	0.484246	0.42165	NO	NO	NO	NO
Aimp2	-0.11784	-0.222076	-0.104235	-0.0888092	-0.325008	-0.236199	0.172281	0.0401042	0.320159	0.299965	0.003926	0.0298261	0.375247	0.122916	0.571863	0.510372	0.0221011	0.147498	NO	NO	NO	NO
Aip	0.0251822	0.0451472	0.019965	0.13641	-0.0739538	-0.210364	0.803239	0.7155	0.871822	0.184252	0.551329	0.0977071	0.903433	0.831335	0.935624	0.377351	0.702644	0.294928	NO	NO	NO	NO
Aire	-1.86961	-1.36825	0.501362	-0.500791	-1.17354	-0.67275	4.21075e-06	0.00191903	0.218027	0.134543	0.00650525	0.102155	0.000223748	0.0151532	0.461787	0.307897	0.0311911	0.301765	NO	NO	NO	NO
Ajuba	0.00398752	-0.351389	-0.355376	-0.0428305	-0.192043	-0.149213	0.958253	0.000760784	0.000679799	0.575081	0.0475116	0.118236	0.982396	0.00785119	0.0145748	0.750852	0.129847	0.327559	NO	NO	NO	NO
AK010878	-0.312474	-0.637741	-0.325267	-0.0526782	-0.344443	-0.291765	0.0759256	0.00479742	0.128308	0.757954	0.10821	0.170705	0.222875	0.0282876	0.348342	0.871249	0.233033	0.404098	NO	NO	NO	NO
Ak1	-0.28286	-0.373883	-0.0910228	-0.317055	-0.0865572	0.230498	0.239416	0.205168	0.754322	0.188744	0.765993	0.4304	0.459628	0.373241	0.879983	0.383064	0.857432	0.671693	NO	NO	NO	NO
Ak2	0.107927	-0.0805887	-0.188516	0.178996	0.0290009	-0.149995	0.0883383	0.29044	0.0179332	0.00681214	0.700986	0.0549553	0.246496	0.471482	0.111568	0.0415599	0.813795	0.211941	NO	NO	NO	NO
Ak3	0.665232	1.23676	0.571529	0.730126	1.56951	0.839387	0.0179557	0.00070854	0.0882713	0.0101279	4.62018e-05	0.0150697	0.087778	0.00742515	0.280637	0.0541568	0.000907559	0.0986162	NO	NO	NO	NO
Ak4	-1.32588	0.495931	1.82181	-0.431035	0.244101	0.675136	0.00710838	0.381062	0.00295801	0.351584	0.664618	0.23595	0.0475882	0.562215	0.0368419	0.562252	0.78809	0.483095	NO	NO	NO	NO
Ak5	-0.835501	-2.09808	-1.26258	0.119206	0.963321	0.844115	0.353495	0.0635412	0.254292	0.893834	0.381966	0.442854	0.571718	0.1678	0.503898	0.948279	0.55448	0.681877	NO	NO	NO	NO
Ak6	-0.186365	-0.527272	-0.340908	-0.589645	-0.916672	-0.327027	0.203986	0.00568672	0.0624178	0.000329919	1.72114e-05	0.0731324	0.416002	0.0318582	0.228994	0.0049586	0.000432679	0.250365	NO	NO	NO	NO
Ak7	0.353582	1.51799	1.1644	0.786478	1.3307	0.54422	0.479398	0.0182857	0.0644875	0.122389	0.0363488	0.375398	0.683198	0.0709538	0.232581	0.288864	0.107963	0.625276	NO	NO	YES	NO
Ak8	0.0275112	0.440606	0.413095	0.61725	0.421648	-0.195601	0.962715	0.542434	0.567765	0.299241	0.559826	0.786246	0.984283	0.703028	0.770469	0.509835	0.709405	0.89704	NO	NO	NO	NO
Akap1	-0.0211812	-0.275196	-0.254014	0.0175248	-0.114401	-0.131926	0.743148	0.00160722	0.00318804	0.786231	0.155951	0.103912	0.865016	0.0132469	0.0387688	0.888496	0.301059	0.304829	NO	NO	NO	NO
Akap10	0.00494968	0.0596689	0.0547192	-0.0967083	-0.0452904	0.0514179	0.932918	0.410385	0.449828	0.108619	0.530949	0.477357	0.971914	0.590748	0.684005	0.266967	0.687337	0.706798	NO	NO	NO	NO
Akap11	-0.209164	-0.187782	0.0213823	-0.242566	0.182346	0.424912	0.205118	0.34959	0.914475	0.143764	0.363489	0.0404299	0.417445	0.532361	0.955811	0.32193	0.537283	0.174912	NO	NO	NO	NO
Akap12	-0.163638	0.0447946	0.208433	-0.211142	0.121436	0.332578	0.0357182	0.624998	0.0294747	0.00824822	0.19139	0.00106752	0.138191	0.767025	0.147427	0.0471974	0.347213	0.0193123	NO	NO	NO	NO
Akap13	-0.233246	-0.410126	-0.17688	-0.342165	-0.373402	-0.0312376	0.0809939	0.0148862	0.27141	0.0130476	0.025258	0.844275	0.232958	0.0616465	0.52198	0.0644295	0.0836278	0.927737	NO	NO	NO	NO
Akap17b	-0.100947	-0.190408	-0.089461	-0.41582	-0.292523	0.123297	0.387371	0.187306	0.53027	0.00121953	0.0473716	0.388648	0.604222	0.352109	0.743497	0.0127113	0.1297	0.636935	NO	NO	NO	NO
Akap6	-1.80083	-3.70346	-1.90262	-0.210213	1.48997	1.70019	0.0895024	0.00640927	0.140237	0.838571	0.244337	0.185703	0.248618	0.0345861	0.366201	0.919753	0.411174	0.423714	NO	NO	NO	NO
Akap7	-0.148575	-0.283132	-0.134557	-0.126257	-0.106438	0.0198189	0.372072	0.169348	0.50777	0.447187	0.599773	0.921969	0.590174	0.329021	0.727226	0.649313	0.739148	0.966477	NO	NO	NO	NO
Akap8	0.403798	0.0971196	-0.306678	0.260223	0.321525	0.0613019	0.00291371	0.525244	0.0521737	0.0441834	0.0424771	0.687742	0.0262437	0.688329	0.206325	0.144995	0.120114	0.841691	NO	NO	NO	NO
Akap8l	0.593442	1.02106	0.427619	0.599449	1.07557	0.476123	8.97352e-05	6.5657e-07	0.0115601	7.92355e-05	2.72225e-07	0.00552262	0.0023702	5.17835e-05	0.0877763	0.00180444	2.08586e-05	0.0535658	YES	NO	NO	NO
Akap9	0.247591	-0.192311	-0.439902	0.106094	-0.219398	-0.325492	0.0997992	0.289186	0.020058	0.471328	0.228062	0.0784159	0.266617	0.470122	0.118609	0.668393	0.392485	0.260234	NO	NO	NO	NO
Akip1	0.883057	0.425399	-0.457658	0.751423	0.205086	-0.546337	1.56171e-08	0.00409681	0.00225412	2.91155e-07	0.141682	0.000413491	3.56963e-06	0.0255348	0.0305433	2.64776e-05	0.281669	0.0107883	NO	NO	NO	NO
Akirin1	0.17683	0.0760913	-0.100738	-0.00303129	-0.147458	-0.144426	0.036995	0.447145	0.316199	0.97025	0.146613	0.154766	0.141197	0.623845	0.568387	0.986487	0.28854	0.381495	NO	NO	NO	NO
Akirin2	0.117115	0.0956588	-0.0214566	-0.199799	-0.208619	-0.00882021	0.0960272	0.260049	0.798288	0.00665357	0.0184882	0.916289	0.260176	0.438158	0.90337	0.0409613	0.0668575	0.964001	NO	NO	NO	NO
Akna	-0.0212598	0.573736	0.594995	0.135922	0.437574	0.301652	0.896037	0.00727673	0.00560097	0.406507	0.0353744	0.138239	0.954256	0.0375761	0.0552748	0.613108	0.105905	0.357616	NO	NO	NO	NO
Akr1a1	0.00785	0.184613	0.176763	0.0418146	0.200567	0.158752	0.930486	0.102534	0.117235	0.642829	0.0773994	0.157621	0.97055	0.232925	0.329804	0.799597	0.1838	0.385725	NO	NO	NO	NO
Akr1b10	0.814781	1.11814	0.303358	0.56057	0.740264	0.179694	1.02222e-06	1.48239e-07	0.066078	0.000185388	7.51143e-05	0.266339	7.69507e-05	1.63304e-05	0.235682	0.00338319	0.00126749	0.516243	YES	NO	NO	NO
Akr1b3	0.104404	-0.42577	-0.530174	-0.00663032	-0.35223	-0.3456	0.374165	0.00566766	0.000876047	0.954653	0.0193426	0.0215033	0.592075	0.0318527	0.0172035	0.978483	0.0690062	0.121813	NO	NO	NO	NO
Akr1b8	0.528573	-0.601637	-1.13021	0.28323	-0.467665	-0.750895	0.0634671	0.0832232	0.00224514	0.308699	0.173321	0.0331885	0.198595	0.201696	0.0304521	0.520602	0.323618	0.155499	NO	NO	NO	NO
Akr1c13	1.93789	-0.329821	-2.26771	1.59835	0.165017	-1.43333	0.00890087	0.697964	0.0119863	0.0277574	0.845886	0.0998899	0.0556818	0.818667	0.0895833	0.106862	0.908638	0.297736	NO	NO	NO	NO
Akr1e1	0.751514	0.405326	-0.346188	0.533426	0.0581362	-0.47529	0.000532591	0.0944385	0.150279	0.00950381	0.805454	0.0520738	0.00817282	0.219342	0.379548	0.0520298	0.882788	0.205475	NO	NO	NO	NO
Akr7a5	-0.145523	0.0292462	0.174769	0.138552	0.253756	0.115205	0.249932	0.848416	0.259015	0.272782	0.105729	0.453767	0.470359	0.915718	0.508786	0.482218	0.229331	0.690226	NO	NO	NO	NO
Akt1	-0.313555	0.302683	0.616239	-0.0202368	0.042186	0.0624228	0.0891003	0.175779	0.00871476	0.910175	0.847758	0.776445	0.248071	0.337175	0.0741035	0.957076	0.909366	0.89152	NO	NO	NO	NO
Akt1s1	0.092707	-0.359789	-0.452496	0.249304	-0.303751	-0.553055	0.448303	0.0217114	0.00492366	0.0483359	0.0494275	0.000873816	0.657851	0.0801607	0.0508503	0.153672	0.133788	0.0170608	NO	NO	NO	NO
Akt2	-0.038627	-0.279278	-0.240651	0.0265616	-0.125461	-0.152022	0.689404	0.0244723	0.0497948	0.783279	0.293558	0.205303	0.834071	0.0875735	0.200407	0.886787	0.467414	0.449193	NO	NO	NO	NO
Akt3	-0.558934	-0.514595	0.0443391	-0.973425	-1.18267	-0.209247	0.00123503	0.0114275	0.816656	1.04692e-06	1.19234e-06	0.279044	0.0145773	0.0511537	0.911282	7.05679e-05	6.05103e-05	0.529706	NO	NO	NO	NO
Aktip	-0.249297	0.0457338	0.295031	-0.405963	-0.195919	0.210044	0.0836585	0.789841	0.0940163	0.00693493	0.259055	0.227109	0.237941	0.880561	0.291246	0.0419689	0.428202	0.473872	NO	NO	NO	NO
Alad	0.0319983	-0.000223489	-0.0322218	-0.0689808	0.103003	0.171984	0.789071	0.998782	0.82587	0.565106	0.483736	0.246159	0.894496	0.998929	0.914875	0.744139	0.645076	0.494801	NO	NO	NO	NO
Alas1	0.0404448	0.199433	0.158988	0.0198312	-0.0531304	-0.0729616	0.619759	0.0534241	0.118904	0.807438	0.59471	0.466082	0.788668	0.149226	0.332745	0.900666	0.734984	0.700215	NO	NO	NO	NO
Alcam	-0.158159	-1.51018	-1.35203	-0.0097047	-1.59462	-1.58492	0.755044	0.0208067	0.0366702	0.984712	0.0152045	0.0157684	0.872715	0.0776242	0.167223	0.993446	0.0580177	0.101166	NO	NO	NO	NO
Aldh16a1	0.303659	-0.031606	-0.335265	0.403944	0.0451742	-0.35877	0.00171514	0.769258	0.0040761	8.32368e-05	0.675276	0.00234609	0.0182207	0.86797	0.0453601	0.00186014	0.795026	0.0312354	NO	NO	NO	NO
Aldh18a1	0.221743	0.597695	0.375951	0.1392	0.535647	0.396447	0.0120984	2.73001e-06	0.000921394	0.102586	1.3843e-05	0.000542151	0.0675584	0.000147966	0.017783	0.256181	0.000368008	0.0125375	NO	NO	NO	NO
Aldh1a2	-0.0239831	-0.454123	-0.43014	-1.67375	-1.98247	-0.308723	0.934825	0.21289	0.237348	4.22216e-06	6.9589e-06	0.393346	0.972431	0.38248	0.48329	0.000204757	0.000227212	0.641087	NO	NO	NO	NO
Aldh1b1	-0.511467	-0.0591635	0.452303	0.114244	-0.465782	-0.580026	0.111605	0.877654	0.245235	0.716087	0.231809	0.139366	0.286292	0.93121	0.492287	0.844105	0.396392	0.359014	NO	NO	NO	NO
Aldh1l1	-1.52634	-1.53627	-0.00992345	-1.19011	-0.748223	0.441886	8.89728e-07	1.74065e-05	0.973323	3.5511e-05	0.0170514	0.144587	7.00919e-05	0.000543714	0.987018	0.000998288	0.0630977	0.366814	NO	NO	NO	NO
Aldh1l2	-0.0529601	0.921871	0.974831	0.0448798	1.02576	0.980878	0.811415	0.00200989	0.00121407	0.839739	0.000743229	0.00114568	0.908263	0.0156697	0.0213036	0.920302	0.0067228	0.0201087	NO	NO	NO	NO
Aldh2	-0.251508	-0.117192	0.134315	0.12134	0.372273	0.250933	0.0847374	0.50158	0.441797	0.39535	0.0396114	0.156345	0.240145	0.670694	0.678164	0.602774	0.114418	0.38392	NO	NO	NO	NO
[truncated: 12,841 more rows]
