# Supplementary material for: NMD is required for timely cell fate transitions by fine-tuning gene expression and regulating translation
Source: Genes Dev. 2022 Mar 1;36(5-6):348–67. doi: 10.1101/gad.347690.120 (PMC8973849; doi:10.1101/gad.347690.120)
Supplement: Supplemental Material [file supp_gad.347690.120_Supplemental_Table_4_Half_life_analysis.xlsx]

## Sheet: Supplemental_Table_4a
Supplemental Table 4: Half-life (HL) analysis in WT, Smg5 KO and Smg6 KO ESCs
HL measurements in 2i
		hours			minutes			ratios
ID	name	HL_Smg5_KO_2i	HL_Smg6_KO_2i	HL_WT_2i	HL_Smg5_KO_2i_min	HL_Smg6_KO_2i_min	HL_WT_2i_min	Smg5_KO/WT	Smg6_KO/WT
858157040610007P14Rik	0610007P14Rik	3.59614	4.49733	4.77404	215.768	269.84	286.443	0.753269	0.942039
516858150610009B22Rik	0610009B22Rik	1.88062	2.18026	0.975743	112.837	130.816	58.5446	1.92737	2.23447
382626290610009O20Rik	0610009O20Rik	3.33995	4.77661	2.90699	200.397	286.597	174.42	1.14894	1.64315
1751923780610010B08Rik	0610010B08Rik	1.81248	1.4335	1.63313	108.749	86.01	97.9878	1.10982	0.877762
319480210610012G03Rik	0610012G03Rik	3.4049	2.73786	4.06876	204.294	164.272	244.126	0.836839	0.672897
723531600610030E20Rik	0610030E20Rik	4.43194	3.29157	2.34107	265.916	197.494	140.464	1.89312	1.40601
1568735621110008F13Rik	1110008F13Rik	2.33125	3.91271	2.59146	139.875	234.763	155.488	0.899591	1.50985
703894181110012L19Rik	1110012L19Rik	2.233	2.50292	1.44875	133.98	150.175	86.9251	1.54133	1.72764
1327510551110034G24Rik	1110034G24Rik	2.12023	2.25992	2.08419	127.214	135.595	125.051	1.01729	1.08432
349504851110038B12Rik	1110038B12Rik	5.9186	4.73948	3.81862	355.116	284.369	229.117	1.54993	1.24115
769509791110038F14Rik	1110038F14Rik	2.32116	2.85825	2.31508	139.27	171.495	138.905	1.00263	1.23462
215975621110059E24Rik	1110059E24Rik	2.77614	3.14513	2.31982	166.568	188.708	139.189	1.19671	1.35576
1229477871110059G10Rik	1110059G10Rik	1.77734	1.58502	2.37092	106.64	95.1012	142.255	0.749641	0.668525
1248497431110065P20Rik	1110065P20Rik	3.15318	3.99658	2.86284	189.191	239.795	171.77	1.10142	1.39602
945181161190002N15Rik	1190002N15Rik	1.44381	2.05997	1.45487	86.6287	123.598	87.2923	0.992398	1.41591
945191571190002N15Rik	1190002N15Rik	0.810984	2.91317	2.01989	48.659	174.79	121.194	0.401499	1.44224
242154971600002H07Rik	1600002H07Rik	2.56433	2.62288	1.39675	153.86	157.373	83.805	1.83593	1.87785
242158001600002H07Rik	1600002H07Rik	2.74635	3.13847	2.1954	164.781	188.308	131.724	1.25095	1.42957
149459391600012H06Rik	1600012H06Rik	1.62945	1.93596	1.1363	97.7669	116.157	68.1778	1.434	1.70374
572533661700017B05Rik	1700017B05Rik	1.30964	1.29915	1.03023	78.5786	77.949	61.8139	1.27121	1.26103
208046411700030C10Rik	1700030C10Rik	1.79458	1.95101	1.48408	107.675	117.061	89.0448	1.20922	1.31463
1311465741700037H04Rik	1700037H04Rik	3.05489	3.9379	3.78387	183.293	236.274	227.032	0.807345	1.04071
568889051700061G19Rik	1700061G19Rik	4.21202	3.73491	4.08882	252.721	224.095	245.329	1.03013	0.913446
900658751700094D03Rik	1700094D03Rik	2.66457	2.33235	1.1264	159.874	139.941	67.5838	2.36557	2.07063
306226901700097N02Rik	1700097N02Rik	2.47379	3.86583	3.68414	148.427	231.95	221.048	0.671471	1.04932
88907591810009A15Rik	1810009A15Rik	3.42902	4.74249	4.63005	205.741	284.55	277.803	0.740601	1.02429
88567001810013L24Rik	1810013L24Rik	1.41606	1.2302	1.02805	84.9633	73.8121	61.6829	1.37742	1.19664
126551301810030O07Rik	1810030O07Rik	3.04681	3.36684	2.48201	182.809	202.011	148.921	1.22756	1.3565
1166757991810032O08Rik	1810032O08Rik	3.09803	1.51033	1.08031	185.882	90.6195	64.8185	2.86773	1.39805
1229261941810037I17Rik	1810037I17Rik	2.95899	5.21667	3.88515	177.539	313	233.109	0.761614	1.34272
37178811810055G02Rik	1810055G02Rik	1.37283	1.52305	1.29945	82.37	91.3829	77.9668	1.05648	1.17207
1149485482210016L21Rik	2210016L21Rik	2.60285	3.58005	1.41386	156.171	214.803	84.8314	1.84096	2.53212
1762403302210418O10Rik	2210418O10Rik	2.82648	2.852	1.29327	169.589	171.12	77.5962	2.18553	2.20526
633947522300009A05Rik	2300009A05Rik	1.88728	3.43669	2.28055	113.237	206.202	136.833	0.827552	1.50696
901250852310010J17Rik	2310010J17Rik	3.57233	3.55053	2.80329	214.34	213.032	168.198	1.27433	1.26656
803189592310011J03Rik	2310011J03Rik	2.16994	3.03219	1.76095	130.196	181.931	105.657	1.23226	1.72191
275820982310022A10Rik	2310022A10Rik	2.39358	2.34806	1.77584	143.615	140.884	106.55	1.34786	1.32223
592107382310033P09Rik	2310033P09Rik	3.01351	2.99977	2.91018	180.811	179.986	174.611	1.03551	1.03079
1057551312310035C23Rik	2310035C23Rik	2.77498	2.56169	1.18639	166.499	153.701	71.1835	2.33901	2.15923
850302862310036O22Rik	2310036O22Rik	3.23619	4.40474	3.27426	194.171	264.285	196.456	0.988372	1.34526
1313429672310057M21Rik	2310057M21Rik	1.62268	1.5888	0.943097	97.361	95.3281	56.5858	1.72059	1.68466
358929362310061I04Rik	2310061I04Rik	3.25372	2.08873	2.59566	195.223	125.324	155.74	1.25352	0.804699
442523192410002F23Rik	2410002F23Rik	1.67653	1.91512	1.40834	100.592	114.907	84.5005	1.19043	1.35984
1459442762410004B18Rik	2410004B18Rik	1.8823	2.48262	1.70813	112.938	148.957	102.488	1.10196	1.45341
1182615172410131K14Rik	2410131K14Rik	2.69699	1.97631	1.63082	161.819	118.579	97.8493	1.65376	1.21185
664299742410141K09Rik	2410141K09Rik	3.42897	2.34725	2.05964	205.738	140.835	123.579	1.66483	1.13964
188401592510002D24Rik	2510002D24Rik	2.91958	3.00049	2.18597	175.175	180.029	131.158	1.3356	1.37261
138700492610001J05Rik	2610001J05Rik	2.02053	3.46888	2.08078	121.232	208.133	124.847	0.971043	1.66711
138703772610001J05Rik	2610001J05Rik	2.25228	3.49596	2.32839	135.137	209.757	139.703	0.967311	1.50145
108994232610301B20Rik	2610301B20Rik	2.00691	2.63384	2.09387	120.415	158.031	125.632	0.95847	1.25788
244777672700062C07Rik	2700062C07Rik	1.56709	2.35858	1.24287	94.0252	141.515	74.5725	1.26086	1.89768
74259072700081O15Rik	2700081O15Rik	1.69877	2.16377	1.35874	101.926	129.826	81.5245	1.25025	1.59248
1248396092810004N23Rik	2810004N23Rik	2.83211	3.58119	2.85321	169.927	214.872	171.193	0.992605	1.25515
1243418522810006K23Rik	2810006K23Rik	2.85146	1.20858	2.45501	171.087	72.515	147.3	1.16149	0.492293
887129332810403A07Rik	2810403A07Rik	3.10018	3.25222	1.16753	186.011	195.133	70.0517	2.65534	2.78556
1493356632810474O19Rik	2810474O19Rik	1.68189	2.30698	1.09002	100.913	138.419	65.4013	1.54299	2.11645
351915363110043O21Rik	3110043O21Rik	3.42114	2.55413	1.64955	205.268	153.248	98.9729	2.07399	1.54838
1194861184833420G17Rik	4833420G17Rik	2.68013	2.94782	1.59906	160.808	176.869	95.9439	1.67606	1.84346
854091074921524J17Rik	4921524J17Rik	1.68247	2.19861	1.34479	100.948	131.917	80.6877	1.2511	1.63491
84314464930452B06Rik	4930452B06Rik	4.46043	3.67671	2.6058	267.626	220.602	156.348	1.71173	1.41097
647663544930453N24Rik	4930453N24Rik	1.56344	2.07163	1.67513	93.8066	124.298	100.508	0.933329	1.2367
584696234930461G14Rik	4930461G14Rik	2.38005	2.59404	1.84039	142.803	155.642	110.423	1.29323	1.4095
900624384933434E20Rik	4933434E20Rik	1.77215	1.75504	1.07699	106.329	105.302	64.6197	1.64546	1.62957
1004210915430416N02Rik	5430416N02Rik	3.79994	2.92723	1.78615	227.996	175.634	107.169	2.12744	1.63884
483888445730480H06Rik	5730480H06Rik	2.14289	2.85333	1.60869	128.573	171.2	96.5215	1.33207	1.7737
128086646030458C11Rik	6030458C11Rik	4.21603	2.56762	1.60243	252.962	154.057	96.146	2.63101	1.60232
202685356820431F20Rik	6820431F20Rik	2.94135	2.11118	2.33114	176.481	126.671	139.868	1.26176	0.905641
776317468030462N17Rik	8030462N17Rik	2.10419	2.33009	1.12385	126.251	139.806	67.4308	1.87231	2.07332
1373758239430038I01Rik	9430038I01Rik	2.22864	2.47813	2.21952	133.719	148.688	133.171	1.00411	1.11652
1249446949930104L06Rik	9930104L06Rik	3.13763	2.53925	1.13523	188.258	152.355	68.114	2.76386	2.23676
153961924A430005L14Rik	A430005L14Rik	1.91237	2.20695	0.893907	114.742	132.417	53.6344	2.13934	2.46888
159593081A830080D01Rik	A830080D01Rik	2.05504	3.15701	1.8161	123.302	189.421	108.966	1.13156	1.73834
12938541AA414768	AA414768	1.74844	2.03317	1.67839	104.906	121.99	100.703	1.04174	1.21139
83294637AA465934	AA465934	2.49092	2.60328	2.07052	149.455	156.197	124.231	1.20304	1.25731
87003227Aak1	Aak1	2.34341	2.64965	1.50238	140.604	158.979	90.1426	1.5598	1.76364
97550818Aamdc	Aamdc	3.34252	5.04482	5.76887	200.551	302.689	346.132	0.579407	0.874491
156568156Aar2	Aar2	1.42623	1.85714	2.18819	85.5738	111.429	131.292	0.651785	0.848711
52045722Aard	Aard	3.84693	4.8462	3.28759	230.816	290.772	197.255	1.17014	1.47409
76876189Aasdh	Aasdh	3.15174	4.6486	2.21991	189.105	278.916	133.195	1.41976	2.09405
123952710Abcb10	Abcb10	4.19308	4.50494	2.46834	251.585	270.296	148.101	1.69874	1.82509
8748570Abcb1a	Abcb1a	2.8364	3.68034	2.80774	170.184	220.82	168.465	1.01021	1.31078
75171970Abcb6	Abcb6	2.32913	2.95135	1.93431	139.748	177.081	116.059	1.20411	1.52579
118483367Abcc4	Abcc4	2.43901	3.557	3.4383	146.341	213.42	206.298	0.709365	1.03452
20331553Abcc5	Abcc5	3.41467	3.50058	2.59877	204.88	210.035	155.926	1.31396	1.34702
121759159Abcd3	Abcd3	2.18135	2.71877	1.52872	130.881	163.126	91.7235	1.42691	1.77846
79683894Abce1	Abce1	4.1965	5.31515	4.48972	251.79	318.909	269.383	0.934692	1.18385
35957071Abcf1	Abcf1	3.75868	4.84454	3.80833	225.521	290.672	228.5	0.986963	1.27209
20560823Abcf3	Abcf3	4.57425	2.55172	1.8946	274.455	153.103	113.676	2.41436	1.34683
58692451Abcg2	Abcg2	3.72022	3.64129	2.13759	223.213	218.477	128.255	1.74038	1.70345
45731543Abhd10	Abhd10	1.8439	2.12383	1.06057	110.634	127.43	63.6343	1.73859	2.00253
135012175Abhd11	Abhd11	3.74921	5.2925	4.12233	224.953	317.55	247.34	0.909489	1.28386
9989050Abhd13	Abhd13	1.34447	1.67484	1.54965	80.6685	100.49	92.9788	0.867601	1.08079
9990004Abhd13	Abhd13	2.40221	1.25884	1.50373	144.133	75.5306	90.2235	1.59751	0.83715
9992154Abhd13	Abhd13	2.1639	1.958	1.10821	129.834	117.48	66.4927	1.9526	1.76681
80583904Abhd17a	Abhd17a	3.71086	4.67296	4.87717	222.651	280.377	292.63	0.760862	0.958128
21685640Abhd17b	Abhd17b	1.91135	2.40452	1.57565	114.681	144.271	94.539	1.21305	1.52605
84109609Abhd17c	Abhd17c	2.12056	3.37672	2.90847	127.234	202.603	174.508	0.729098	1.161
79365505Abhd2	Abhd2	3.0349	2.63526	1.63628	182.094	158.115	98.1766	1.85476	1.61052
122381523Abhd5	Abhd5	2.14854	2.14225	1.96352	128.912	128.535	117.811	1.09423	1.09103
60481163Abi2	Abi2	2.21147	3.69921	1.43852	132.688	221.953	86.311	1.53733	2.57154
31803538Abl1	Abl1	3.1009	3.14406	1.8759	186.054	188.643	112.554	1.65302	1.67603
156649619Abl2	Abl2	2.26598	1.86838	1.80109	135.959	112.103	108.065	1.25812	1.03736
76417041Abr	Abr	3.51703	3.55223	2.02688	211.022	213.134	121.613	1.7352	1.75256
119350299Acaa1a	Acaa1a	5.7702	6.99733	5.47887	346.212	419.84	328.732	1.05317	1.27715
115110549Acads	Acads	3.17593	3.84601	3.96978	190.556	230.761	238.187	0.800027	0.96882
93855612Accsl	Accsl	4.57295	3.18228	2.67636	274.377	190.937	160.582	1.70865	1.18903
100476607Acly	Acly	5.20126	7.0557	5.51515	312.076	423.342	330.909	0.943087	1.27933
164793023Acot8	Acot8	3.63857	4.65932	2.68808	218.314	279.559	161.285	1.3536	1.73333
155297654Acot9	Acot9	4.87152	5.51126	5.66134	292.291	330.676	339.68	0.86049	0.973492
35613801Acox3	Acox3	3.81344	4.28185	2.6287	228.806	256.911	157.722	1.45069	1.62889
97176576Acp6	Acp6	4.13033	4.83193	4.75547	247.82	289.916	285.328	0.868543	1.01608
78706977Acsl3	Acsl3	2.3803	2.80614	1.99223	142.818	168.368	119.534	1.19479	1.40854
32726971Actl6a	Actl6a	3.66318	5.60814	5.88992	219.791	336.489	353.395	0.621939	0.952159
70962284Actr10	Actr10	3.9436	4.96256	4.0006	236.616	297.753	240.036	0.985751	1.24045
20062831Actr2	Actr2	5.09639	6.27257	7.91361	305.784	376.354	474.817	0.644003	0.79263
25850691Actr3b	Actr3b	2.38836	2.936	2.04959	143.301	176.16	122.976	1.16528	1.43248
158639211Actr5	Actr5	2.30529	2.7009	1.82996	138.318	162.054	109.797	1.25975	1.47594
29993221Actr8	Actr8	2.76535	3.39641	2.04595	165.921	203.785	122.757	1.35162	1.66006
85272647Acyp1	Acyp1	3.42482	4.40493	3.27427	205.489	264.296	196.456	1.04598	1.34532
89339895Adam15	Adam15	5.41894	7.3205	4.74094	325.136	439.23	284.456	1.14301	1.5441
21324059Adam17	Adam17	2.14654	2.67555	2.0977	128.792	160.533	125.862	1.02328	1.27547
63592911Adam23	Adam23	4.07063	3.74077	3.36364	244.238	224.446	201.819	1.21018	1.11212
63596101Adam23	Adam23	1.31518	2.85885	2.48571	78.9107	171.531	149.143	0.529096	1.15011
89751410Adar	Adar	4.36216	2.08285	1.34749	261.73	124.971	80.8491	3.23726	1.54573
89753455Adar	Adar	2.28899	2.71586	1.83515	137.34	162.951	110.109	1.24731	1.47991
80607654Adat3	Adat3	1.88022	2.2661	0.894752	112.813	135.966	53.6851	2.10139	2.53265
83723612Adgre5	Adgre5	2.8874	2.31576	2.23996	173.244	138.945	134.398	1.28904	1.03384
119353403Adipor2	Adipor2	2.57223	2.82839	1.95692	154.334	169.703	117.415	1.31443	1.44533
168181246Adnp	Adnp	1.79232	1.98548	1.54441	107.539	119.129	92.6647	1.16052	1.28559
67544761Ado	Ado	2.08637	3.30003	1.63727	125.182	198.002	98.2359	1.2743	2.01557
67547885Ado	Ado	1.19889	1.35611	1.86918	71.9336	81.3667	112.151	0.641401	0.725511
67038129Adprm	Adprm	2.75326	1.97351	1.69678	165.195	118.41	101.807	1.62264	1.16309
27226025Adrb3	Adrb3	3.17462	3.36794	1.83461	190.477	202.076	110.077	1.73041	1.83578
4286251Adrbk1	Adrbk1	3.60913	3.99464	2.75126	216.548	239.678	165.076	1.31181	1.45193
180176288Adrm1	Adrm1	3.14223	4.69761	2.91723	188.534	281.856	175.034	1.07713	1.6103
80969306Adsl	Adsl	4.02791	4.67881	5.77556	241.675	280.729	346.533	0.697406	0.810106
177763781Adss	Adss	3.60082	2.74323	2.28946	216.049	164.594	137.367	1.57278	1.1982
140652821Aebp2	Aebp2	2.02846	1.84147	1.44039	121.708	110.488	86.4235	1.40827	1.27845
140655481Aebp2	Aebp2	3.16338	3.18295	1.17757	189.803	190.977	70.6543	2.68636	2.70298
78908382Aen	Aen	2.15561	2.60653	1.79593	129.337	156.392	107.756	1.20028	1.45135
103855322Aff1	Aff1	2.10768	2.55188	2.05632	126.461	153.113	123.379	1.02498	1.241
53421238Aff4	Aff4	2.60851	2.2512	1.81295	156.511	135.072	108.777	1.43882	1.24173
20685973Aftph	Aftph	1.99285	2.24617	2.00507	119.571	134.77	120.304	0.993905	1.12025
53523422Aga	Aga	5.14643	5.89239	2.63412	308.786	353.544	158.047	1.95376	2.23695
89895282Agap1	Agap1	2.15568	1.96055	1.58787	129.341	117.633	95.272	1.3576	1.23471
24502047Agap3	Agap3	2.49847	3.1429	1.68444	149.908	188.574	101.066	1.48326	1.86585
82895675Agfg1	Agfg1	3.33892	4.12378	2.6757	200.335	247.427	160.542	1.24787	1.54119
82901001Agfg1	Agfg1	2.74423	3.09533	2.84201	164.654	185.72	170.52	0.965594	1.08913
95350968Aggf1	Aggf1	2.28933	2.84221	1.64959	137.36	170.533	98.9752	1.38782	1.72298
40396762Agk	Agk	2.38846	2.40245	2.91909	143.308	144.147	175.146	0.818221	0.823011
126435270Ago1	Ago1	2.64611	2.62104	1.86011	158.767	157.263	111.607	1.42256	1.40908
73096108Ago2	Ago2	4.27782	3.67764	2.37989	256.669	220.659	142.793	1.79749	1.5453
26593341Agpat2	Agpat2	3.11788	2.97383	2.03429	187.073	178.43	122.057	1.53266	1.46185
18882055Agpat5	Agpat5	3.47667	3.90013	2.74299	208.6	234.008	164.58	1.26747	1.42185
75929647Agps	Agps	2.84247	4.05204	2.31984	170.548	243.123	139.19	1.22529	1.74669
156165542Agrn	Agrn	3.64105	4.17282	3.18533	218.463	250.369	191.12	1.14307	1.31001
59449791Agtpbp1	Agtpbp1	3.23682	4.49738	2.45336	194.209	269.843	147.202	1.31934	1.83315
179745153Ahctf1	Ahctf1	3.91889	3.02518	1.3497	235.134	181.511	80.9819	2.90353	2.24137
179746339Ahctf1	Ahctf1	2.28274	3.04079	2.78534	136.965	182.447	167.12	0.819556	1.09171
9019196Ahnak	Ahnak	2.93518	3.77523	2.89152	176.111	226.514	173.491	1.0151	1.30562
9076926Ahnak	Ahnak	2.67787	4.34851	3.75031	160.672	260.911	225.018	0.714039	1.15951
87273997Ahsa1	Ahsa1	3.47095	5.13596	4.47456	208.257	308.158	268.474	0.775707	1.14781
58800281AI314180	AI314180	4.38807	3.96063	4.61089	263.284	237.638	276.653	0.951677	0.858974
127094049AI467606	AI467606	1.09061	1.80013	0.772108	65.4366	108.008	46.3265	1.41251	2.33144
43115947AI597479	AI597479	2.27958	2.14817	1.31758	136.775	128.89	79.0548	1.73013	1.63039
41596158AI606181	AI606181	2.78143	2.98404	2.34078	166.886	179.042	140.447	1.18825	1.27481
5427316AI837181	AI837181	1.03245	2.05538	1.40057	61.9468	123.323	84.0342	0.737161	1.46753
41373179AI987944	AI987944	1.71552	1.94988	1.28954	102.931	116.993	77.3725	1.33033	1.51207
183323613Aida	Aida	3.87445	2.83967	3.39814	232.467	170.38	203.889	1.14017	0.835654
61738652Aifm2	Aifm2	4.52934	8.1973	4.01475	271.76	491.838	240.885	1.12817	2.04179
134092504Aim1l	Aim1l	3.81376	6.10147	3.7336	228.826	366.088	224.016	1.02147	1.63421
132660756Aimp1	Aimp1	5.01567	5.44032	7.93834	300.94	326.419	476.301	0.631828	0.685322
143902954Aimp2	Aimp2	3.10801	3.8517	3.28009	186.48	231.102	196.805	0.947538	1.17427
54567724Ajuba	Ajuba	2.19487	2.34221	1.5864	131.692	140.532	95.184	1.38355	1.47643
101464543Ak4	Ak4	2.59436	4.83265	4.04615	155.661	289.959	242.769	0.641191	1.19438
100666415Ak6	Ak6	2.49564	2.66028	1.93142	149.739	159.617	115.885	1.29213	1.37737
88831154Akap1	Akap1	2.5716	3.35559	1.77478	154.296	201.336	106.487	1.44897	1.89071
78492496Akap11	Akap11	2.4622	3.28015	1.71715	147.732	196.809	103.029	1.43389	1.91023
4359472Akap12	Akap12	3.00163	4.33006	2.88664	180.098	259.804	173.199	1.03983	1.50003
75754609Akap13	Akap13	2.02253	1.13712	0.708366	121.352	68.2273	42.5019	2.85521	1.60527
57894854Akap2	Akap2	1.72397	1.92156	1.46976	103.438	115.294	88.1855	1.17296	1.3074
57896984Akap2	Akap2	1.95856	2.51076	1.442	117.514	150.646	86.5198	1.35823	1.74117
32303925Akap8	Akap8	2.43429	2.91263	2.48678	146.058	174.758	149.207	0.978894	1.17124
123735615Akirin1	Akirin1	2.33685	3.63079	1.78788	140.211	217.847	107.273	1.30705	2.03078
34566909Akirin2	Akirin2	2.88291	3.12543	2.04963	172.975	187.526	122.978	1.40655	1.52487
27639453Akt2	Akt2	3.23945	3.85957	3.32555	194.367	231.574	199.533	0.97411	1.16058
45804608Aldh1b1	Aldh1b1	2.39307	1.37677	0.721586	143.584	82.6064	43.2951	3.31641	1.90798
78326760Aldoc	Aldoc	3.09675	3.17941	5.32127	185.805	190.764	319.276	0.581957	0.59749
22071627Alg11	Alg11	1.62972	2.1033	1.62364	97.7831	126.198	97.4184	1.00374	1.29542
54749436Alg5	Alg5	3.33295	3.44925	3.85044	199.977	206.955	231.026	0.865603	0.895808
97392158Alg8	Alg8	4.08018	3.7203	2.20772	244.811	223.218	132.463	1.84814	1.68513
87428328Alkbh1	Alkbh1	2.68403	2.17471	0.928349	161.042	130.482	55.701	2.89119	2.34255
114124184Alkbh2	Alkbh2	2.37418	2.75086	2.21897	142.451	165.051	133.138	1.06995	1.2397
93980890Alkbh3	Alkbh3	3.35016	3.67998	1.54921	201.01	220.799	92.9527	2.16249	2.37539
136141614Alkbh4	Alkbh4	1.24091	2.19425	1.874	74.4544	131.655	112.44	0.66217	1.17089
3385846Alkbh8	Alkbh8	3.29736	1.97868	2.75206	197.841	118.721	165.124	1.19814	0.718983
110900530Als2cl	Als2cl	2.34584	2.65029	1.80816	140.75	159.017	108.49	1.29736	1.46574
91918849Ambra1	Ambra1	1.89587	3.10199	2.84341	113.752	186.12	170.605	0.66676	1.09094
40287715Amd1	Amd1	1.59246	2.30006	1.19909	95.5478	138.003	71.9453	1.32806	1.91817
40287714Amd2	Amd2	1.66528	2.30683	1.17688	99.9169	138.41	70.6125	1.415	1.96013
142851397Ammecr1	Ammecr1	3.37072	3.14051	3.80745	202.243	188.43	228.447	0.885294	0.824831
31783768Ammecr1l	Ammecr1l	2.21563	3.12899	1.58425	132.938	187.739	95.0549	1.39853	1.97506
102733417Amotl2	Amotl2	1.63368	1.45947	1.08243	98.0211	87.568	64.9457	1.50928	1.34833
33775155Angptl4	Angptl4	1.64802	0.868683	1.74099	98.8813	52.121	104.46	0.9466	0.498959
110254669Ankle2	Ankle2	2.20258	2.72989	1.44398	132.155	163.793	86.6385	1.52536	1.89054
98273918Ankra2	Ankra2	3.93015	3.83348	2.6215	235.809	230.009	157.29	1.4992	1.46232
11611831Ankrd10	Ankrd10	3.26016	4.02325	2.08515	195.61	241.395	125.109	1.56351	1.92948
122883582Ankrd11	Ankrd11	2.4679	2.5787	1.46874	148.074	154.722	88.1241	1.68029	1.75573
158008034Ankrd13c	Ankrd13c	2.45841	3.66334	3.4561	147.505	219.8	207.366	0.711326	1.05996
90228241Ankrd17	Ankrd17	2.84082	3.31159	1.54695	170.449	198.695	92.817	1.8364	2.14072
90228990Ankrd17	Ankrd17	3.40662	4.39345	1.82914	204.397	263.607	109.749	1.86241	2.40192
35639237Ankrd27	Ankrd27	3.26085	4.75388	2.31056	195.651	285.233	138.634	1.41128	2.05746
31700439Ankrd28	Ankrd28	3.04875	3.35175	2.72617	182.925	201.105	163.57	1.11833	1.22947
36477917Ankrd46	Ankrd46	3.64067	3.83268	2.73947	218.44	229.961	164.368	1.32897	1.39906
14780036Ankrd49	Ankrd49	1.35173	2.54195	1.31775	81.1038	152.517	79.065	1.02579	1.92901
79053351Ankrd54	Ankrd54	2.28147	2.60233	1.89998	136.888	156.14	113.999	1.20079	1.36966
28062779Anks1	Anks1	3.02425	4.18249	1.77057	181.455	250.949	106.234	1.70806	2.36222
4941687Anks3	Anks3	3.76086	3.05025	2.1014	225.651	183.015	126.084	1.78969	1.45153
95947389Anp32e	Anp32e	3.47388	4.08779	3.91621	208.433	245.268	234.972	0.887053	1.04381
127807263Ap1ar	Ap1ar	2.90562	3.58557	2.39816	174.337	215.134	143.89	1.2116	1.49513
109861541Ap1g1	Ap1g1	2.84382	3.22111	1.90486	170.629	193.266	114.292	1.49293	1.69099
109864209Ap1g1	Ap1g1	2.26206	2.47246	1.70274	135.723	148.348	102.164	1.32848	1.45205
141633011Ap2a2	Ap2a2	4.09054	4.65893	3.78645	245.432	279.536	227.187	1.08031	1.23042
103822025Ap4b1	Ap4b1	2.12969	2.14734	1.70697	127.781	128.84	102.418	1.24765	1.25798
138178685Ap4m1	Ap4m1	2.66594	3.53904	1.97419	159.956	212.342	118.452	1.3504	1.79265
138180429Ap4m1	Ap4m1	3.73534	2.40668	2.11944	224.121	144.401	127.167	1.76242	1.13552
66299029Apbb2	Apbb2	4.52151	2.06774	0.649276	271.291	124.064	38.9565	6.96393	3.18468
36671409Apbb3	Apbb3	4.44246	1.83801	1.15108	266.547	110.281	69.0649	3.85937	1.59677
65028672Apela	Apela	3.54625	4.15754	2.74071	212.775	249.453	164.443	1.29392	1.51696
50927188Apex1	Apex1	3.03368	4.10841	4.70991	182.021	246.504	282.595	0.644105	0.87229
95897469Aph1a	Aph1a	4.39161	5.00323	3.42682	263.497	300.194	205.609	1.28154	1.46002
94411980Api5	Api5	4.69403	5.61376	3.91388	281.642	336.826	234.833	1.19933	1.43432
149128680Apitd1	Apitd1	2.99201	3.10443	2.66917	179.52	186.266	160.15	1.12095	1.16307
150583330Apmap	Apmap	3.99235	3.81493	3.15122	239.541	228.896	189.073	1.26692	1.21062
85189720Appbp2	Appbp2	1.71369	3.19346	1.90375	102.821	191.607	114.225	0.900164	1.67746
26919243Appl1	Appl1	3.16452	3.39366	2.62952	189.871	203.62	157.771	1.20346	1.2906
83600285Appl2	Appl2	3.55552	3.61215	1.68621	213.331	216.729	101.172	2.10859	2.14217
122574886Aprt	Aprt	4.89613	7.50888	5.6779	293.768	450.533	340.674	0.862315	1.32248
40686491Aptx	Aptx	2.05456	2.64054	1.83992	123.274	158.432	110.395	1.11666	1.43514
84918398Arel1	Arel1	2.99403	3.0392	3.22141	179.642	182.352	193.285	0.929416	0.943438
103985350Arf2	Arf2	3.60683	3.93677	2.34573	216.41	236.206	140.744	1.53762	1.67827
69373785Arf6	Arf6	1.65543	2.0311	1.45677	99.3258	121.866	87.4062	1.13637	1.39425
69375980Arf6	Arf6	1.94812	3.73949	1.61939	116.887	224.369	97.1635	1.20299	2.30919
180982524Arfgap1	Arfgap1	2.05063	2.4022	2.8439	123.038	144.132	170.634	0.721064	0.844685
91276930Arfgap2	Arfgap2	2.99424	3.27591	2.25777	179.654	196.555	135.466	1.32619	1.45095
84496346Arfip1	Arfip1	2.46025	3.94906	2.62359	147.615	236.943	157.416	0.93774	1.50521
105635868Arfip2	Arfip2	2.36775	3.11959	2.48583	142.065	187.175	149.15	0.952502	1.25495
181358753Arfrp1	Arfrp1	3.26887	2.27963	2.92395	196.132	136.778	175.437	1.11796	0.779641
8666826Arglu1	Arglu1	2.77449	3.3373	2.69344	166.47	200.238	161.606	1.03009	1.23905
91672320Arhgap1	Arhgap1	4.16997	4.67046	5.29346	250.198	280.228	317.608	0.787758	0.882307
6024872Arhgap12	Arhgap12	2.80906	2.075	2.21903	168.544	124.5	133.142	1.2659	0.93509
123279527Arhgap17	Arhgap17	3.94937	3.81697	1.80255	236.962	229.018	108.153	2.191	2.11754
20848191Arhgap21	Arhgap21	2.8149	2.61336	1.22361	168.894	156.802	73.4165	2.30049	2.13578
39376285Arhgap26	Arhgap26	1.94077	1.28039	1.07222	116.446	76.8232	64.3335	1.81004	1.19414
16495285Arhgap35	Arhgap35	2.43944	3.17205	1.3782	146.366	190.323	82.6918	1.77002	2.3016
80031471Arhgap45	Arhgap45	3.4054	2.0499	2.46205	204.324	122.994	147.723	1.38316	0.832601
52568834Arhgap5	Arhgap5	2.53358	2.044	1.31721	152.015	122.64	79.0326	1.92344	1.55176
52569653Arhgap5	Arhgap5	2.50483	1.46723	1.59404	150.29	88.0339	95.6427	1.57137	0.920446
120578354Arhgdia	Arhgdia	3.88051	6.32893	5.44697	232.831	379.736	326.818	0.712417	1.16192
100872384Arhgef17	Arhgef17	2.57127	2.23007	1.27039	154.276	133.804	76.2235	2.024	1.75542
3456600Arhgef18	Arhgef18	2.06897	2.14866	1.33895	124.138	128.92	80.3369	1.54522	1.60474
88648052Arhgef2	Arhgef2	2.56702	3.04291	1.25531	154.021	182.574	75.3185	2.04493	2.42403
62462221Arhgef26	Arhgef26	1.923	2.90385	1.51879	115.38	174.231	91.1277	1.26614	1.91194
27403911Arhgef3	Arhgef3	3.29311	2.14223	1.42312	197.587	128.534	85.387	2.31401	1.50531
43496395Arhgef39	Arhgef39	2.64461	3.13941	1.76892	158.677	188.365	106.135	1.49504	1.77476
11835217Arhgef7	Arhgef7	1.9412	2.31386	1.7282	116.472	138.832	103.692	1.12325	1.33888
133679259Arid1a	Arid1a	2.67666	3.09265	2.00732	160.6	185.559	120.439	1.33345	1.54068
57790754Arid3b	Arid3b	2.36789	2.34947	0.959276	142.073	140.968	57.5565	2.46842	2.44921
68092772Arid5b	Arid5b	1.75098	2.20738	1.58445	105.059	132.443	95.0672	1.1051	1.39315
59390359Arih1	Arih1	2.57763	2.65453	1.59084	154.658	159.272	95.4506	1.62029	1.66863
108603194Arih2	Arih2	2.75595	3.10554	2.85068	165.357	186.333	171.041	0.96677	1.0894
108604935Arih2	Arih2	3.43097	3.79909	2.22791	205.858	227.945	133.675	1.54	1.70523
54582766Arl10	Arl10	2.18794	2.05127	1.28825	131.277	123.076	77.2948	1.69839	1.59229
106962868Arl14ep	Arl14ep	2.51099	2.88075	1.73362	150.659	172.845	104.017	1.44841	1.6617
114157461Arl15	Arl15	2.1935	2.09134	2.36785	131.61	125.48	142.071	0.926371	0.883224
120464575Arl16	Arl16	1.75659	1.8139	1.1766	105.395	108.834	70.5962	1.49293	1.54164
40036071Arl4a	Arl4a	1.2756	1.01805	1.45449	76.5358	61.083	87.2694	0.877006	0.699937
88700453Arl4c	Arl4c	1.37828	1.88729	0.968531	82.6971	113.238	58.1119	1.42307	1.94861
52398206Arl5a	Arl5a	2.28541	2.77422	1.82007	137.125	166.453	109.204	1.25567	1.52423
15082451Arl5b	Arl5b	1.93731	2.07507	1.62119	116.239	124.504	97.2713	1.195	1.27997
118119224Arl6ip1	Arl6ip1	3.81582	4.23144	3.12732	228.949	253.887	187.639	1.22016	1.35306
124118196Arl6ip4	Arl6ip4	3.76915	3.60147	5.38742	226.149	216.088	323.245	0.699622	0.668496
53218486Arl6ip6	Arl6ip6	1.39983	3.14109	1.16573	83.9896	188.465	69.944	1.20081	2.69452
108823723Arl8b	Arl8b	3.22242	4.22873	3.44481	193.345	253.724	206.688	0.935444	1.22757
19132393Armc1	Armc1	2.3604	3.00266	2.08607	141.624	180.16	125.164	1.1315	1.43938
19134171Armc1	Armc1	2.72231	3.3381	2.11266	163.339	200.286	126.76	1.28857	1.58004
99478751Armc8	Armc8	2.64164	3.02455	1.66358	158.498	181.473	99.8146	1.58793	1.8181
113389655Arpc4	Arpc4	3.2326	4.03101	5.41579	193.956	241.861	324.947	0.596884	0.744307
39015593Arpc5l	Arpc5l	2.95738	3.59474	3.01384	177.443	215.685	180.831	0.981267	1.19274
80896043Arrdc3	Arrdc3	1.37753	1.52528	0.927957	82.6519	91.5169	55.6774	1.48448	1.6437
135995359Arxes2	Arxes2	2.9279	3.18699	2.64306	175.674	191.22	158.584	1.10777	1.20579
91559590Asb1	Asb1	1.77204	1.33656	1.61047	106.322	80.1935	96.6279	1.10033	0.829921
31101470Asb3	Asb3	3.08934	2.88223	1.98452	185.361	172.934	119.071	1.55672	1.45236
30823352Asb6	Asb6	1.84171	1.75243	0.159863	110.503	105.146	9.5918	11.5205	10.962
98134889Asb8	Asb8	1.45995	3.21473	1.20492	87.5968	192.884	72.2953	1.21165	2.668
60099990Ascc1	Ascc1	4.79328	5.38348	3.97147	287.597	323.009	238.288	1.20693	1.35554
4685700Ascc2	Ascc2	2.11385	2.55367	1.29867	126.831	153.22	77.92	1.62771	1.96638
142967081Ascl2	Ascl2	1.18756	0.687551	0.684212	71.2538	41.2531	41.0527	1.73567	1.00488
53608061Asf1a	Asf1a	1.96175	2.59494	3.10106	117.705	155.696	186.064	0.632604	0.83679
83970196Asf1b	Asf1b	2.31178	2.74353	1.61307	138.707	164.612	96.784	1.43316	1.70082
53344893Asnsd1	Asnsd1	3.92254	3.46038	3.08956	235.352	207.623	185.374	1.26961	1.12002
153402099Asxl1	Asxl1	1.80915	1.71903	1.53865	108.549	103.142	92.3193	1.1758	1.11723
153403683Asxl1	Asxl1	1.16669	1.47393	0.929119	70.0017	88.4359	55.7472	1.2557	1.58638
153404007Asxl1	Asxl1	1.63441	1.93395	1.02834	98.0647	116.037	61.7002	1.58937	1.88066
32672812Atad1	Atad1	2.42685	3.56307	2.10621	145.611	213.784	126.373	1.15223	1.6917
32673072Atad1	Atad1	2.94493	3.69421	2.08154	176.696	221.652	124.892	1.41479	1.77475
58094303Atad2	Atad2	2.87741	2.82678	1.90831	172.645	169.607	114.498	1.50783	1.4813
5047410Atad2b	Atad2b	2.27738	3.28583	1.74923	136.643	197.15	104.954	1.30193	1.87844
155740898Atad3a	Atad3a	2.26859	2.95738	2.81641	136.115	177.443	168.984	0.80549	1.05005
80135791Atad5	Atad5	1.79712	3.28773	0.681343	107.827	197.264	40.8806	2.63761	4.82537
130391938Ate1	Ate1	2.03287	2.50979	1.70289	121.972	150.587	102.173	1.19378	1.47385
100261248Atf1	Atf1	2.40001	2.7532	2.50829	144	165.192	150.497	0.956831	1.09764
73816773Atf2	Atf2	1.98986	1.94276	1.2913	119.392	116.565	77.4777	1.54098	1.5045
80257547Atf4	Atf4	1.85056	2.16704	1.42179	111.034	130.022	85.3071	1.30158	1.52417
44812505Atf5	Atf5	3.97296	5.09702	4.09021	238.377	305.821	245.413	0.971333	1.24615
136607379Atf7ip	Atf7ip	2.37369	2.79579	1.53433	142.421	167.748	92.0601	1.54705	1.82215
136610846Atf7ip	Atf7ip	2.40634	2.56521	1.56446	144.381	153.913	93.8674	1.53813	1.63968
101290949Atg101	Atg101	1.78036	2.31812	1.63364	106.822	139.087	98.0182	1.08982	1.41899
46732675Atg12	Atg12	2.58808	3.17736	1.5133	155.285	190.642	90.798	1.71022	2.09962
47541143Atg14	Atg14	2.01694	2.07232	1.64625	121.016	124.339	98.7748	1.22518	1.25882
87792428Atg16l1	Atg16l1	2.73459	2.73955	1.5454	164.075	164.373	92.7238	1.7695	1.77272
101289908Atg16l2	Atg16l2	2.22782	2.33381	1.56004	133.669	140.029	93.6021	1.42806	1.496
105616386Atg2b	Atg2b	3.7414	2.68935	2.04921	224.484	161.361	122.952	1.82578	1.31239
93788182Atg4b	Atg4b	3.10509	3.53824	2.42428	186.305	212.294	145.457	1.28083	1.4595
21273753Atg4d	Atg4d	3.07805	2.96893	2.36878	184.683	178.136	142.127	1.29943	1.25336
71579406Atic	Atic	3.98183	7.02754	4.2087	238.91	421.652	252.522	0.946096	1.66977
7538609Atl3	Atl3	1.87198	2.19069	2.04053	112.319	131.441	122.432	0.917397	1.07359
116958244Atmin	Atmin	1.96586	1.7789	1.46662	117.951	106.734	87.9975	1.3404	1.21292
116960446Atmin	Atmin	2.5126	2.4812	1.97049	150.756	148.872	118.229	1.27512	1.25918
35856276Atp11b	Atp11b	3.82414	3.04008	2.34292	229.449	182.405	140.575	1.63221	1.29756
69807748Atp13a1	Atp13a1	3.09317	2.64375	2.07137	185.59	158.625	124.282	1.49329	1.27633
30312890Atp13a3	Atp13a3	4.2627	3.0263	1.68941	255.762	181.578	101.365	2.52319	1.79134
164437357Atp1b1	Atp1b1	2.31396	2.85289	2.13368	138.837	171.173	128.021	1.08449	1.33708
96333294Atp1b3	Atp1b3	3.62206	3.84548	2.87888	217.324	230.729	172.733	1.25815	1.33576
126868679Atp23	Atp23	4.01331	3.15443	2.96941	240.799	189.266	178.165	1.35155	1.06231
126887498Atp23	Atp23	1.54323	2.879	2.14786	92.5936	172.74	128.872	0.718494	1.3404
122453771Atp2a2	Atp2a2	2.47755	2.65694	2.49811	148.653	159.416	149.887	0.991768	1.06358
122456582Atp2a2	Atp2a2	3.83268	4.18955	2.26825	229.961	251.373	136.095	1.68971	1.84704
99024079Atp2b1	Atp2b1	1.45739	3.08366	3.06619	87.4433	185.02	183.971	0.47531	1.0057
99026143Atp2b1	Atp2b1	2.16733	4.24884	2.72652	130.04	254.93	163.591	0.794906	1.55834
105411612Atp2c1	Atp2c1	2.78888	3.93868	3.24163	167.333	236.321	194.498	0.860332	1.21503
74304721Atp6ap1	Atp6ap1	4.23753	5.30002	3.28412	254.252	318.001	197.047	1.29031	1.61383
101063717Atp6v0a1	Atp6v0a1	3.52836	4.7093	2.91822	211.701	282.558	175.093	1.20908	1.61376
117884579Atp6v0b	Atp6v0b	5.14575	3.51963	3.73501	308.745	211.178	224.101	1.37771	0.942333
24164115Atp6v0c	Atp6v0c	3.81443	4.5575	3.72576	228.866	273.45	223.545	1.0238	1.22324
26699646Atp6v0e	Atp6v0e	5.67667	7.99754	4.85919	340.6	479.852	291.551	1.16823	1.64586
48541800Atp6v0e2	Atp6v0e2	3.52677	3.25418	2.33533	211.606	195.251	140.12	1.51018	1.39346
69113717Atp6v1b2	Atp6v1b2	3.69427	4.66452	3.60573	221.656	279.871	216.344	1.02456	1.29364
38692446Atp6v1c1	Atp6v1c1	4.22845	4.18638	3.58963	253.707	251.183	215.378	1.17796	1.16624
78843238Atp6v1d	Atp6v1d	3.82376	4.80379	3.56973	229.425	288.227	214.184	1.07116	1.3457
120795494Atp6v1e1	Atp6v1e1	4.48155	5.74423	4.13822	268.893	344.654	248.293	1.08296	1.38809
29470516Atp6v1f	Atp6v1f	4.57706	7.56241	9.0962	274.624	453.744	545.772	0.503184	0.831381
63550702Atp6v1g1	Atp6v1g1	4.57182	4.7105	6.63242	274.309	282.63	397.945	0.689315	0.710224
5162549Atp6v1h	Atp6v1h	3.66488	4.76054	2.79046	219.893	285.632	167.427	1.31336	1.70601
168634688Atp9a	Atp9a	4.53224	6.10315	4.58138	271.934	366.189	274.883	0.989273	1.33216
115811920Atpaf1	Atpaf1	2.66578	4.18763	3.45547	159.947	251.258	207.328	0.771468	1.21188
31054633Atraid	Atraid	2.3516	2.97287	3.50196	141.096	178.372	210.118	0.671509	0.848914
105797866Atrx	Atrx	3.31918	5.17553	3.82707	199.151	310.532	229.624	0.867289	1.35235
105865795Atrx	Atrx	2.31138	2.29422	1.85632	138.683	137.653	111.379	1.24514	1.2359
101919152Atxn3	Atxn3	2.84168	2.86152	1.6507	170.501	171.691	99.0417	1.72151	1.73353
102289550Atxn7l3	Atxn7l3	2.35079	2.74693	2.03724	141.048	164.816	122.235	1.15391	1.34836
112925682Atxn7l3b	Atxn7l3b	2.80858	3.82248	2.36039	168.515	229.349	141.623	1.18988	1.61943
6081477AU022751	AU022751	2.54041	2.90291	2.4409	152.424	174.175	146.454	1.04077	1.18928
52835359Auh	Auh	4.67553	2.75842	2.72233	280.532	165.505	163.34	1.71748	1.01326
134523922Aunip	Aunip	1.44741	1.58264	1.03974	86.8445	94.9584	62.3846	1.39208	1.52215
172356446Aurka	Aurka	2.19912	2.39369	1.48735	131.947	143.621	89.2409	1.47855	1.60937
69051664Aurkb	Aurkb	2.46855	3.27239	2.42309	148.113	196.344	145.385	1.01876	1.3505
131437584Auts2	Auts2	1.38965	1.8336	1.71768	83.3787	110.016	103.061	0.809024	1.06749
112631255Aven	Aven	4.53905	5.19415	3.55567	272.343	311.649	213.34	1.27657	1.46081
56761911Avl9	Avl9	1.4825	2.43102	1.71575	88.9503	145.861	102.945	0.864055	1.41688
42123650Avpi1	Avpi1	2.4286	3.13411	2.52968	145.716	188.047	151.781	0.960044	1.23894
14638203AW209491	AW209491	1.28587	1.5388	1.18249	77.1523	92.3282	70.9495	1.08743	1.30132
26195811Axin1	Axin1	2.19333	2.47959	1.65803	131.6	148.776	99.482	1.32285	1.4955
38488497Azin1	Azin1	3.46514	3.60711	3.21859	207.909	216.426	193.115	1.0766	1.12071
38490044Azin1	Azin1	2.88957	2.75445	1.96056	173.374	165.267	117.634	1.47385	1.40493
55703500B230219D22Rik	B230219D22Rik	1.78265	2.02187	1.3875	106.959	121.312	83.2503	1.28479	1.4572
45442544B230354K17Rik	B230354K17Rik	1.86502	1.80295	1.65371	111.901	108.177	99.2224	1.12778	1.09024
8927236B3gat3	B3gat3	3.75963	2.67924	2.14549	225.578	160.754	128.729	1.75234	1.24878
22835111B3gnt2	B3gnt2	1.57742	1.39765	1.08445	94.645	83.859	65.067	1.45458	1.28881
86307305B3gnt7	B3gnt7	2.00971	2.939	1.89582	120.583	176.34	113.749	1.06007	1.55025
40804853B4galt1	B4galt1	2.56138	3.18832	1.95025	153.683	191.299	117.015	1.31336	1.63483
171276897B4galt3	B4galt3	2.31001	1.71139	1.40968	138.601	102.683	84.5806	1.63868	1.21403
167298694B4galt5	B4galt5	2.5153	2.66074	2.18444	150.918	159.644	131.066	1.15146	1.21804
20684856B4galt6	B4galt6	1.78834	2.34321	1.81481	107.301	140.592	108.888	0.985419	1.29116
5041134B4gat1	B4gat1	2.90514	3.86881	2.12022	174.309	232.129	127.213	1.37021	1.82472
25686560B9d2	B9d2	1.88206	2.05274	2.41045	112.923	123.164	144.627	0.780791	0.851599
87733346Bach1	Bach1	1.81734	1.45275	2.8123	109.041	87.165	168.738	0.646212	0.51657
6951905Bad	Bad	2.33483	3.52576	2.56512	140.09	211.545	153.907	0.910221	1.3745
128546979Bag3	Bag3	2.19709	2.35105	1.71857	131.825	141.063	103.114	1.27844	1.36803
25764795Bag4	Bag4	2.31714	2.43593	0.15711	139.029	146.156	9.4266	14.7485	15.5046
25767450Bag4	Bag4	2.61923	2.36555	1.55899	157.154	141.933	93.5392	1.68009	1.51737
111709744Bag5	Bag5	1.69989	1.53085	0.978241	101.994	91.8507	58.6945	1.7377	1.5649
122026179Banp	Banp	2.19803	2.24666	1.52891	131.882	134.8	91.7346	1.43764	1.46945
71027785Bard1	Bard1	2.87668	3.18731	1.92288	172.601	191.238	115.373	1.49603	1.65757
25363527Basp1	Basp1	3.18134	4.5593	3.78188	190.88	273.558	226.913	0.841205	1.20557
135246130Baz1b	Baz1b	2.3998	2.43492	1.67077	143.988	146.095	100.246	1.43634	1.45736
59899734Baz2b	Baz2b	2.59146	2.04166	1.85511	155.488	122.5	111.306	1.39693	1.10056
16318334Bbc3	Bbc3	1.74879	2.15891	1.53617	104.928	129.535	92.1705	1.13841	1.40538
25185534BC003965	BC003965	2.01065	1.9124	1.61014	120.639	114.744	96.6083	1.24874	1.18773
121222840BC017643	BC017643	2.42326	1.54469	0.908924	145.395	92.6812	54.5355	2.66607	1.69947
75009935BC031181	BC031181	3.98854	3.64346	2.49011	239.312	218.608	149.407	1.60175	1.46317
138259919BC037034	BC037034	1.7092	3.04952	1.3281	102.552	182.971	79.6858	1.28695	2.29616
33908431BC051226	BC051226	2.25823	2.20099	2.33945	135.494	132.06	140.367	0.965285	0.940817
115778768BC052040	BC052040	3.62368	4.11248	3.67276	217.421	246.749	220.366	0.986634	1.11972
163954310BC055324	BC055324	3.09142	3.44171	2.58403	185.485	206.503	155.042	1.19636	1.33192
73686635Bcap31	Bcap31	5.95229	5.80473	3.36761	357.138	348.284	202.057	1.76751	1.72369
99470333Bcdin3d	Bcdin3d	1.12584	1.84421	0.724322	67.5501	110.652	43.4593	1.55433	2.54611
152780927Bcl2l1	Bcl2l1	2.36763	2.11325	1.35386	142.058	126.795	81.2313	1.7488	1.56091
128160961Bcl2l11	Bcl2l11	1.5522	1.71879	1.20272	93.1323	103.127	72.1629	1.29058	1.42909
135181852Bcl7b	Bcl7b	3.99689	3.27753	2.22972	239.813	196.652	133.783	1.79256	1.46993
44510412Bcl9l	Bcl9l	1.66022	2.46455	1.38504	99.6129	147.873	83.1025	1.19868	1.77941
20342640Bclaf1	Bclaf1	2.62284	3.1082	2.27463	157.37	186.492	136.478	1.15308	1.36647
74592188Bcs1l	Bcs1l	3.17587	3.3713	2.31832	190.552	202.278	139.099	1.3699	1.4542
31457499Bdh1	Bdh1	3.92477	4.09678	3.93953	235.486	245.807	236.372	0.996254	1.03992
101288516Becn1	Becn1	3.56417	5.69575	4.11861	213.85	341.745	247.117	0.865382	1.38293
67392398Bend4	Bend4	3.13373	3.45442	3.18798	188.024	207.265	191.279	0.982984	1.08358
140853659Bet1l	Bet1l	1.63162	1.63542	1.44958	97.8974	98.1254	86.9748	1.12558	1.12821
136271978Bex3	Bex3	3.9072	5.35089	5.50558	234.432	321.053	330.335	0.70968	0.971902
135891081Bhlhb9	Bhlhb9	2.65874	3.84157	1.97684	159.524	230.494	118.61	1.34495	1.94329
120893371Bid	Bid	2.19511	2.5514	1.91255	131.706	153.084	114.753	1.14774	1.33403
117855744Birc5	Birc5	3.42628	4.51971	3.42061	205.577	271.183	205.237	1.00166	1.32132
74703356Birc6	Birc6	4.00022	5.90131	2.42864	240.013	354.078	145.718	1.64711	2.42988
157556612Blcap	Blcap	2.10184	1.81551	1.72865	126.11	108.93	103.719	1.21589	1.05025
76987389Blmh	Blmh	3.99306	5.45305	4.02072	239.584	327.183	241.243	0.993121	1.35624
36747633Bloc1s4	Bloc1s4	2.02025	1.64287	1.05641	121.215	98.5725	63.3844	1.91238	1.55515
36747890Bloc1s4	Bloc1s4	1.37724	2.05883	1.17195	82.6345	123.53	70.3169	1.17517	1.75676
164291420Blzf1	Blzf1	2.41543	1.87864	1.4866	144.926	112.719	89.1959	1.6248	1.26372
164292376Blzf1	Blzf1	1.7851	1.53747	0.887873	107.106	92.248	53.2724	2.01054	1.73163
34411318Bmpr1a	Bmpr1a	2.28218	2.04378	1.543	136.931	122.627	92.5802	1.47905	1.32455
59877615Bmpr2	Bmpr2	2.10386	1.72519	2.25031	126.231	103.511	135.019	0.934918	0.766645
118383635Bms1	Bms1	3.93169	3.70858	3.41564	235.902	222.515	204.938	1.15109	1.08577
26792563Bnip1	Bnip1	2.72765	3.58635	2.44171	163.659	215.181	146.503	1.11711	1.46879
70008256Bnip2	Bnip2	2.3415	2.54224	2.2952	140.49	152.535	137.712	1.02017	1.10764
66985495Bnip3l	Bnip3l	2.65987	3.58821	3.89753	159.592	215.292	233.852	0.68245	0.920636
66987565Bnip3l	Bnip3l	3.39353	5.67838	4.11258	203.612	340.703	246.755	0.825157	1.38073
31665436Bod1	Bod1	3.31087	3.58152	2.80219	198.652	214.891	168.132	1.18153	1.27811
134711184Borcs5	Borcs5	2.09982	1.81086	1.63986	125.989	108.651	98.3918	1.28048	1.10427
69061577Borcs6	Borcs6	1.46842	1.33245	1.876	88.1054	79.947	112.56	0.782743	0.710262
107035189Bptf	Bptf	3.30904	3.43839	2.09847	198.542	206.303	125.908	1.57688	1.63852
121687249Brap	Brap	2.64897	2.25084	1.98438	158.938	135.051	119.063	1.33491	1.13428
101489013Brca1	Brca1	2.92624	3.48055	2.10725	175.575	208.833	126.435	1.38865	1.6517
88687557Brd1	Brd1	2.11303	2.38372	1.39184	126.782	143.023	83.5105	1.51816	1.71264
34112281Brd2	Brd2	2.53064	2.72229	1.36543	151.839	163.337	81.9261	1.85336	1.99372
88332560Brd7	Brd7	3.73054	4.4445	4.41972	223.833	266.67	265.183	0.844069	1.00561
34600079Brd8	Brd8	2.32474	3.05167	1.40383	139.484	183.1	84.2299	1.65599	2.17381
112960332Brf1	Brf1	3.08721	2.90562	2.65425	185.232	174.337	159.255	1.16312	1.09471
27123596Brf2	Brf2	1.95969	2.28137	1.55755	117.581	136.882	93.4532	1.25818	1.46471
144264573Bri3	Bri3	3.04798	3.52844	3.70551	182.879	211.706	222.331	0.822552	0.952214
86061460Brip1	Brip1	2.2499	2.48872	1.48678	134.994	149.323	89.207	1.51327	1.6739
10476424Brix1	Brix1	3.22387	4.02767	2.09539	193.432	241.66	125.724	1.53855	1.92216
183276591Brox	Brox	2.57816	3.32489	2.32978	154.689	199.493	139.787	1.10661	1.42713
113324862Brpf1	Brpf1	1.63598	1.91249	1.43039	98.1586	114.749	85.8236	1.14372	1.33704
95992341Brwd1	Brwd1	2.15197	2.90693	3.19224	129.118	174.416	191.535	0.674126	0.910625
108742457Brwd3	Brwd3	2.79108	3.50969	3.30355	167.465	210.581	198.213	0.844872	1.0624
37014057Btaf1	Btaf1	2.9593	3.17607	2.01448	177.558	190.564	120.869	1.46901	1.57662
113315895Btbd10	Btbd10	3.05716	3.49671	1.76927	183.429	209.803	106.156	1.72792	1.97636
80642874Btbd2	Btbd2	3.49752	3.63926	2.9399	209.851	218.355	176.394	1.18967	1.23788
102781050Btbd7	Btbd7	2.05092	3.21546	2.40485	123.055	192.928	144.291	0.852823	1.33707
30217788Btbd9	Btbd9	2.06818	3.85266	1.61342	124.091	231.159	96.8051	1.28186	2.38788
108816966Btf3l4	Btf3l4	3.09193	4.29666	3.70175	185.516	257.8	222.105	0.835261	1.16071
96619625Btg1	Btg1	1.51394	2.06726	1.26883	90.8362	124.035	76.1297	1.19318	1.62926
134077125Btg2	Btg2	3.71277	2.68612	1.73495	222.766	161.167	104.097	2.13999	1.54824
78360116Btg3	Btg3	1.8127	3.38778	1.93853	108.762	203.267	116.312	0.935087	1.7476
131571176Bub3	Bub3	3.15174	3.09725	2.48463	189.104	185.835	149.078	1.26849	1.24656
145148078Bud31	Bud31	2.74172	3.30464	2.37604	164.503	198.279	142.562	1.1539	1.39082
36092093Bzw2	Bzw2	4.1452	4.6848	3.62695	248.712	281.088	217.617	1.14289	1.29167
38631041C1galt1c1	C1galt1c1	2.65821	1.21988	1.37419	159.492	73.1928	82.4513	1.93438	0.88771
70978100C1qbp	C1qbp	4.10563	4.91461	3.25311	246.338	294.877	195.187	1.26206	1.51074
26137062C330006A16Rik	C330006A16Rik	3.25175	3.57761	2.30827	195.105	214.657	138.496	1.40874	1.54991
129219952C77080	C77080	2.3484	1.83548	1.28132	140.904	110.129	76.8794	1.83279	1.43249
94500328Caap1	Caap1	2.78047	4.41477	2.34577	166.828	264.886	140.746	1.18531	1.88201
85851578Cab39	Cab39	2.50866	3.0998	2.617	150.52	185.988	157.02	0.9586	1.18448
75646363Cabin1	Cabin1	2.98886	3.24121	2.26496	179.332	194.472	135.898	1.31961	1.43102
27021091Cacfd1	Cacfd1	3.6914	5.26648	2.79758	221.484	315.989	167.855	1.3195	1.88251
84640249Cacna1a	Cacna1a	3.6866	3.64102	2.06637	221.196	218.461	123.982	1.7841	1.76204
81326251Cactin	Cactin	2.05589	2.78892	2.57415	123.354	167.335	154.449	0.798668	1.08343
60524978Cacul1	Cacul1	1.85815	2.83405	2.72553	111.489	170.043	163.532	0.681759	1.03982
60527139Cacul1	Cacul1	2.19048	4.02844	2.49463	131.429	241.706	149.678	0.878078	1.61484
96099165Calcoco2	Calcoco2	3.7425	4.6847	4.52428	224.55	281.082	271.457	0.827205	1.03546
96099619Calcoco2	Calcoco2	5.46651	4.6644	4.78419	327.991	279.864	287.052	1.14262	0.974961
100206514Calm1	Calm1	4.00686	4.93883	5.98474	240.411	296.33	359.084	0.669513	0.825237
5293712Camk1d	Camk1d	2.22668	2.13258	1.66892	133.601	127.955	100.135	1.3342	1.27781
20735124Camk2g	Camk2g	2.15384	1.6601	1.11471	129.231	99.6059	66.8828	1.9322	1.48926
73042065Camkk1	Camkk1	0.178089	1.52755	0.896686	10.6853	91.6528	53.8012	0.198607	1.70355
25928600Camsap1	Camsap1	2.85296	2.14015	1.31377	171.178	128.409	78.8264	2.17158	1.62901
25929526Camsap1	Camsap1	2.21052	1.9934	2.26784	132.631	119.604	136.07	0.974723	0.878986
136268542Camsap2	Camsap2	2.41161	1.98978	1.6448	144.697	119.387	98.6881	1.4662	1.20974
3609075Camsap3	Camsap3	2.62932	3.14718	2.04956	157.759	188.831	122.974	1.28287	1.53554
70669716Camta2	Camta2	1.68157	1.49678	0.167711	100.894	89.8069	10.0626	10.0266	8.92478
118406544Cant1	Cant1	3.08876	2.69272	1.05559	185.326	161.563	63.3356	2.92609	2.5509
5988795Capn1	Capn1	4.28668	6.59687	6.46615	257.201	395.812	387.969	0.662943	1.02022
92947948Capn10	Capn10	3.04016	3.65637	2.44506	182.409	219.382	146.704	1.24339	1.49541
31371986Capn7	Capn7	3.76863	3.64453	2.82003	226.118	218.672	169.202	1.33638	1.29237
103767358Caprin1	Caprin1	4.74969	5.18292	4.3863	284.981	310.975	263.178	1.08285	1.18162
17666536Capza2	Capza2	3.56489	3.59056	4.63072	213.893	215.434	277.843	0.769836	0.775379
17666966Capza2	Capza2	4.9193	4.90262	3.2794	295.158	294.157	196.764	1.50006	1.49497
14900770Car2	Car2	5.28694	5.53906	2.92145	317.216	332.344	175.287	1.8097	1.896
78775391Card10	Card10	2.54339	3.38747	1.58382	152.603	203.248	95.0292	1.60586	2.1388
18704792Carnmt1	Carnmt1	3.81649	4.89227	3.39055	228.99	293.536	203.433	1.12563	1.44292
143557953Cars	Cars	3.10508	3.92433	3.16888	186.305	235.46	190.133	0.979868	1.2384
98833807Casc3	Casc3	3.25928	2.48971	1.73512	195.557	149.382	104.107	1.87841	1.43489
4643381Casd1	Casd1	2.96677	3.2832	1.95414	178.006	196.992	117.249	1.51819	1.68012
115799601Caskin2	Caskin2	2.10715	2.08067	0.182423	126.429	124.84	10.9454	11.5509	11.4057
42282508Casp2	Casp2	1.80992	1.96658	2.18865	108.595	117.995	131.319	0.826954	0.898533
141815978Casp9	Casp9	2.39	3.22263	1.82015	143.4	193.358	109.209	1.31308	1.77053
80130803Cbarp	Cbarp	3.01854	2.85425	2.06055	181.112	171.255	123.633	1.46492	1.38519
105217988Cbfb	Cbfb	2.47001	3.38106	1.92845	148.201	202.863	115.707	1.28083	1.75325
31485195Cbll1	Cbll1	1.86407	1.38832	1.22615	111.844	83.2991	73.569	1.52026	1.13226
24919886Cbwd1	Cbwd1	2.86839	3.24027	2.799	172.103	194.416	167.94	1.02479	1.15765
119031275Cbx2	Cbx2	1.4776	2.28351	1.35648	88.6559	137.011	81.3888	1.08929	1.68341
51483708Cbx3	Cbx3	4.1516	5.45909	3.94702	249.096	327.545	236.821	1.05183	1.38309
103191798Cbx5	Cbx5	5.55808	5.0157	3.18037	333.485	300.942	190.822	1.74762	1.57708
79824148Cbx6	Cbx6	1.47298	1.69205	1.15455	88.3789	101.523	69.2729	1.27581	1.46555
79916062Cbx7	Cbx7	3.13192	3.49857	2.40288	187.915	209.914	144.173	1.3034	1.45599
79917533Cbx7	Cbx7	2.54953	3.40177	2.97153	152.972	204.106	178.292	0.857986	1.14479
94903120Ccdc102a	Ccdc102a	1.36986	1.66229	1.53307	82.1917	99.7372	91.9844	0.89354	1.08428
43495921Ccdc107	Ccdc107	4.83753	3.8532	2.13503	290.252	231.192	128.102	2.2658	1.80476
34436927Ccdc115	Ccdc115	2.67469	3.13847	1.80503	160.481	188.308	108.302	1.4818	1.73874
5529139Ccdc117	Ccdc117	2.19695	1.92632	1.57531	131.817	115.579	94.5184	1.39462	1.22282
110711593Ccdc12	Ccdc12	3.83488	3.08538	4.99442	230.093	185.123	299.665	0.767834	0.617767
74357676Ccdc127	Ccdc127	1.5303	2.61771	1.24706	91.8178	157.062	74.8236	1.22712	2.0991
84258549Ccdc130	Ccdc130	2.58723	1.96892	0.910023	155.234	118.135	54.6014	2.84303	2.16359
82142202Ccdc134	Ccdc134	2.88025	2.15846	1.5636	172.815	129.507	93.8157	1.84207	1.38045
52799468Ccdc160	Ccdc160	1.93925	1.69645	0.658067	116.355	101.787	39.484	2.94689	2.57793
75980922Ccdc166	Ccdc166	1.57269	3.19289	2.77851	94.3615	191.573	166.71	0.56602	1.14914
91899850Ccdc174	Ccdc174	3.72796	2.01625	1.00401	223.678	120.975	60.2404	3.71308	2.00821
56787735Ccdc186	Ccdc186	1.75476	1.85033	1.10471	105.286	111.02	66.2828	1.58843	1.67494
65866605Ccdc25	Ccdc25	3.27013	3.51736	2.01597	196.208	211.042	120.958	1.62211	1.74475
119018411Ccdc32	Ccdc32	2.08253	2.69061	1.88363	124.952	161.437	113.018	1.10559	1.42842
102684937Ccdc43	Ccdc43	2.93462	3.44158	3.44841	176.077	206.495	206.905	0.851006	0.99802
106199607Ccdc47	Ccdc47	3.9521	3.99842	2.43075	237.126	239.905	145.845	1.62588	1.64493
27452218Ccdc50	Ccdc50	3.47474	4.42402	1.59291	208.484	265.441	95.5747	2.18138	2.77731
105847510Ccdc59	Ccdc59	2.1731	2.89278	2.35697	130.386	173.567	141.418	0.921991	1.22733
70193201Ccdc6	Ccdc6	2.99221	3.86405	2.31458	179.533	231.843	138.875	1.29277	1.66944
108464554Ccdc71	Ccdc71	1.60777	2.00546	1.34802	96.4662	120.327	80.8813	1.19269	1.4877
120324573Ccdc77	Ccdc77	2.62224	2.45115	2.17563	157.334	147.069	130.538	1.20528	1.12664
10942639Ccdc86	Ccdc86	1.08127	1.59924	0.660499	64.8761	95.9543	39.63	1.63705	2.42126
100911773Ccdc88c	Ccdc88c	3.03014	2.40782	1.72401	181.808	144.469	103.441	1.7576	1.39664
16275725Ccdc9	Ccdc9	4.36102	2.20275	1.73326	261.661	132.165	103.996	2.51608	1.27087
121506460Ccdc93	Ccdc93	1.87722	2.29593	1.37057	112.633	137.756	82.2343	1.36967	1.67516
4360020Ccl25	Ccl25	3.76393	3.39199	3.18734	225.836	203.519	191.24	1.1809	1.06421
6596761Ccm2	Ccm2	2.44352	2.66554	1.68077	146.611	159.932	100.846	1.45381	1.5859
36565123Ccna2	Ccna2	3.48749	3.53902	3.00729	209.249	212.341	180.438	1.15968	1.17681
100778996Ccnb1	Ccnb1	2.23052	2.4746	1.98764	133.831	148.476	119.258	1.1222	1.24499
100779817Ccnb1	Ccnb1	3.4685	4.8248	3.35941	208.11	289.488	201.565	1.03247	1.4362
50789498Ccnb1ip1	Ccnb1ip1	2.39724	2.74573	1.44766	143.835	164.744	86.8595	1.65595	1.89667
144930181Ccnd1	Ccnd1	3.76483	3.92282	2.5863	225.89	235.369	155.178	1.45568	1.51677
38098233Ccne1	Ccne1	2.68377	3.17632	2.28018	161.026	190.579	136.811	1.177	1.39302
24223641Ccnf	Ccnf	2.67274	2.55303	1.8432	160.364	153.182	110.592	1.45005	1.38511
40748803Ccng1	Ccng1	3.09793	3.24946	2.03121	185.876	194.967	121.873	1.52516	1.59976
93182184Ccni	Ccni	2.63705	3.5415	2.80429	158.223	212.49	168.258	0.940364	1.26288
108203363Ccnk	Ccnk	3.04422	3.67298	2.75676	182.653	220.379	165.405	1.10428	1.33235
65946400Ccnl1	Ccnl1	1.74015	1.92083	1.34616	104.409	115.25	80.7698	1.29268	1.42689
155824543Ccnl2	Ccnl2	2.83301	2.63121	1.44062	169.98	157.873	86.4374	1.96652	1.82644
98538951Ccnt1	Ccnt1	1.74264	1.80972	1.50965	104.558	108.583	90.5788	1.15434	1.19877
98543460Ccnt1	Ccnt1	1.73898	1.99921	1.74157	104.339	119.953	104.494	0.998512	1.14794
127804837Ccnt2	Ccnt2	2.7941	2.33627	1.38895	167.646	140.176	83.337	2.01166	1.68204
127805933Ccnt2	Ccnt2	2.46732	2.31361	1.37165	148.039	138.817	82.2989	1.7988	1.68674
9316195Ccny	Ccny	2.90622	3.00961	2.93029	174.373	180.576	175.817	0.991786	1.02707
73013938Ccpg1	Ccpg1	3.30142	3.13231	2.68371	198.085	187.939	161.023	1.23017	1.16716
36875194Ccser2	Ccser2	1.27719	1.51766	0.906988	76.6312	91.0597	54.4193	1.40816	1.6733
117051255Cct2	Cct2	5.4393	6.32467	7.31601	326.358	379.48	438.96	0.74348	0.864497
88321766Cct3	Cct3	4.61732	5.28398	5.74187	277.039	317.039	344.512	0.804149	0.920254
23003336Cct4	Cct4	5.13705	4.94348	4.72432	308.223	296.609	283.459	1.08736	1.04639
23006234Cct4	Cct4	3.4281	3.56388	2.54544	205.686	213.833	152.727	1.34676	1.4001
41531044Cd164	Cd164	3.5961	3.77621	2.85074	215.766	226.573	171.045	1.26146	1.32464
42793449Cd2ap	Cd2ap	4.17427	3.98553	1.86645	250.456	239.132	111.987	2.23647	2.13535
127193933Cd2bp2	Cd2bp2	3.03858	4.1195	2.96326	182.315	247.17	177.796	1.02542	1.39019
33848755Cd320	Cd320	3.91382	3.80724	4.13236	234.829	228.434	247.941	0.947116	0.921324
19356620Cd3eap	Cd3eap	1.66644	2.1281	1.83692	99.9865	127.686	110.215	0.907192	1.15851
118433151Cdc20	Cdc20	3.36005	4.10759	3.04888	201.603	246.455	182.933	1.10206	1.34724
34633038Cdc23	Cdc23	4.13729	4.61725	4.51842	248.237	277.035	271.105	0.91565	1.02187
109893896Cdc25a	Cdc25a	1.74346	1.78035	1.90545	104.608	106.821	114.327	0.91499	0.934349
131198511Cdc25b	Cdc25b	3.75522	4.41771	2.51134	225.313	265.063	150.681	1.4953	1.7591
62394838Cdc26	Cdc26	2.78098	2.62484	2.5924	166.859	157.491	155.544	1.07274	1.01251
104502995Cdc27	Cdc27	2.54874	2.40449	1.78457	152.924	144.269	107.074	1.42821	1.34738
104504405Cdc27	Cdc27	2.67237	1.66123	3.17502	160.342	99.6736	190.501	0.841686	0.523218
79688402Cdc34	Cdc34	3.4553	4.54992	3.43367	207.318	272.995	206.02	1.0063	1.32509
113727105Cdc42ep4	Cdc42ep4	1.65393	2.21676	1.57492	99.2358	133.006	94.4951	1.05017	1.40754
95236424Cdc42se1	Cdc42se1	1.7381	2.66133	1.09938	104.286	159.68	65.9629	1.58098	2.42076
54717733Cdc42se2	Cdc42se2	3.04497	2.99307	1.78143	182.698	179.584	106.886	1.70928	1.68015
18780702Cdc45	Cdc45	2.71286	3.51174	2.65786	162.772	210.705	159.472	1.02069	1.32127
45392139Cdc5l	Cdc5l	2.84612	4.30691	2.5679	170.767	258.414	154.074	1.10835	1.67721
98921893Cdc6	Cdc6	1.7575	1.90634	1.50963	105.45	114.38	90.5777	1.16419	1.26279
106984439Cdc7	Cdc7	2.01524	1.69931	1.51615	120.915	101.959	90.969	1.32918	1.12081
67676980Cdca2	Cdca2	1.73249	1.83839	1.07667	103.95	110.303	64.6001	1.60912	1.70748
124833280Cdca3	Cdca3	3.71337	5.72612	5.60676	222.802	343.567	336.405	0.662302	1.02129
112820485Cdca4	Cdca4	1.42671	1.61631	1.15215	85.6028	96.9783	69.1288	1.23831	1.40286
6091775Cdca5	Cdca5	1.80514	2.40081	1.48005	108.308	144.048	88.8032	1.21964	1.62211
72486890Cdca7	Cdca7	2.72843	3.04485	1.70006	163.706	182.691	102.003	1.60491	1.79103
117878706Cdca7l	Cdca7l	2.06333	3.09959	3.24665	123.8	185.975	194.799	0.635528	0.954705
124918718Cdca8	Cdca8	3.60915	3.90697	3.06254	216.549	234.418	183.752	1.17848	1.27573
106670247Cdh1	Cdh1	4.66016	6.19937	4.28177	279.61	371.962	256.906	1.08837	1.44785
16589345Cdh2	Cdh2	2.44397	5.40662	1.89393	146.638	324.397	113.636	1.29042	2.85471
126980502Cdipt	Cdipt	2.57874	2.57895	2.10095	154.724	154.737	126.057	1.22742	1.22752
69338554Cdk1	Cdk1	3.10088	3.17365	2.01443	186.053	190.419	120.866	1.53933	1.57546
155649934Cdk11b	Cdk11b	4.23061	4.73779	3.85141	253.837	284.267	231.084	1.09846	1.23014
98253541Cdk12	Cdk12	0.173389	3.00006	1.6616	10.4033	180.004	99.6962	0.10435	1.80552
64439721Cdk20	Cdk20	2.57543	3.69927	2.25881	154.526	221.956	135.529	1.14017	1.63771
127067287Cdk4	Cdk4	6.15239	7.13573	9.4591	369.143	428.144	567.546	0.65042	0.754377
154335635Cdk5rap1	Cdk5rap1	2.35059	3.49868	2.17384	141.036	209.921	130.431	1.08131	1.60945
96908062Cdk5rap3	Cdk5rap3	3.96939	5.87886	4.70845	238.163	352.732	282.507	0.843036	1.24858
3531005Cdk6	Cdk6	1.25598	1.86716	1.13312	75.3587	112.029	67.987	1.10843	1.64781
100703560Cdk7	Cdk7	2.48075	2.329	1.79926	148.845	139.74	107.956	1.37876	1.29442
32707687Cdk9	Cdk9	2.15468	2.57546	1.62081	129.281	154.528	97.2488	1.32938	1.58899
92006413Cdkl2	Cdkl2	2.99537	3.11349	4.08309	179.722	186.809	244.985	0.733605	0.762533
29100723Cdkn1a	Cdkn1a	1.18566	1.30975	1.19472	71.1393	78.585	71.6832	0.992414	1.09628
134925525Cdkn1b	Cdkn1b	2.18312	2.55391	1.13631	130.987	153.234	68.1786	1.92123	2.24754
47710485Cdkn2aip	Cdkn2aip	1.85828	1.7221	1.82238	111.497	103.326	109.343	1.0197	0.944972
51977336Cdkn2aipnl	Cdkn2aipnl	3.04372	3.2739	2.98246	182.623	196.434	178.947	1.02054	1.09772
21288790Cdkn2d	Cdkn2d	2.21404	2.7254	1.3514	132.843	163.524	81.0841	1.63833	2.01672
120957291Cdr2	Cdr2	2.12362	1.21591	0.804249	127.417	72.9543	48.2549	2.6405	1.51185
122573134Cdt1	Cdt1	1.75568	2.00063	1.35511	105.341	120.038	81.3065	1.2956	1.47636
103353357Cdv3	Cdv3	2.69963	3.4372	2.39441	161.978	206.232	143.664	1.12747	1.43551
61019113Cdx1	Cdx1	1.27724	3.74059	3.4261	76.6342	224.436	205.566	0.372796	1.09179
35874064Cdyl	Cdyl	1.75236	2.60637	1.60819	105.141	156.382	96.4916	1.08964	1.62068
116568973Cdyl2	Cdyl2	1.76669	2.41529	1.74053	106.001	144.917	104.432	1.01503	1.38767
120771192Cecr2	Cecr2	2.79907	3.76694	1.92327	167.944	226.016	115.396	1.45537	1.95861
131177538Cenpb	Cenpb	2.90333	3.01337	2.7643	174.2	180.802	165.858	1.05029	1.0901
86012278Cenpc1	Cenpc1	2.8194	3.0185	1.73529	169.164	181.11	104.118	1.62474	1.73947
189642229Cenpf	Cenpf	2.80473	3.35536	2.70585	168.284	201.322	162.351	1.03654	1.24004
100759935Cenph	Cenph	4.32365	4.88309	3.40525	259.419	292.986	204.315	1.2697	1.43399
134362643Cenpi	Cenpi	1.61657	2.68547	1.53215	96.9943	161.128	91.9293	1.0551	1.75274
56527032Cenpj	Cenpj	1.09337	1.85609	1.91031	65.6022	111.366	114.618	0.572354	0.971621
161086329Cenpl	Cenpl	1.66361	1.63457	1.01673	99.8163	98.0745	61.0037	1.63623	1.60768
161086724Cenpl	Cenpl	1.05322	3.83883	1.24415	63.1932	230.33	74.6493	0.846535	3.0855
82234224Cenpm	Cenpm	3.98706	4.86069	4.84193	239.224	291.641	290.516	0.823445	1.00387
116941503Cenpn	Cenpn	2.6742	4.22364	3.08896	160.452	253.418	185.337	0.86573	1.36734
4213734Cenpo	Cenpo	2.31924	2.63342	0.901393	139.155	158.005	54.0836	2.57295	2.9215
46578721Cenpu	Cenpu	3.01294	3.53855	3.62494	180.776	212.313	217.497	0.831169	0.976168
154008737Cep104	Cep104	2.10475	1.98133	1.31162	126.285	118.88	78.6974	1.60469	1.5106
125563339Cep152	Cep152	2.27858	2.13264	1.26978	136.715	127.958	76.1865	1.79448	1.67954
32108055Cep19	Cep19	1.84665	2.9405	1.41674	110.799	176.43	85.0042	1.30345	2.07554
67885170Cep192	Cep192	4.39706	4.497	2.23284	263.824	269.82	133.97	1.96927	2.01403
155998900Cep250	Cep250	2.79979	2.39162	2.59846	167.987	143.497	155.907	1.07748	0.920401
38074425Cep55	Cep55	2.91942	2.13507	1.70437	175.165	128.104	102.262	1.7129	1.2527
13808045Cep57	Cep57	3.26942	2.48107	1.65369	196.165	148.864	99.2216	1.97704	1.50032
102586934Cep63	Cep63	3.26604	3.31081	2.09174	195.962	198.649	125.504	1.5614	1.5828
20238636Cep68	Cep68	2.51597	2.66999	1.98499	150.958	160.199	119.099	1.2675	1.34509
134130111Cep85	Cep85	3.10211	2.48537	2.3777	186.127	149.122	142.662	1.30467	1.04528
29882840Cercam	Cercam	4.2942	4.57152	3.65741	257.652	274.291	219.445	1.17411	1.24993
4524055Cers4	Cers4	3.38579	1.95939	2.1093	203.148	117.564	126.558	1.60517	0.928931
99735841Cers5	Cers5	4.70273	4.96495	2.8436	282.164	297.897	170.616	1.65379	1.74601
54860546Cfl2	Cfl2	1.77941	1.77555	2.68072	106.764	106.533	160.843	0.663779	0.662341
64856141Cggbp1	Cggbp1	1.97623	3.16864	1.75823	118.574	190.119	105.494	1.12399	1.80218
64859491Cggbp1	Cggbp1	1.75533	2.01472	1.20368	105.32	120.883	72.2207	1.4583	1.6738
30933407Cgref1	Cgref1	6.24289	7.00338	2.53176	374.573	420.203	151.906	2.46583	2.76621
119354327Chac1	Chac1	1.17223	0.72184	1.19184	70.3338	43.3104	71.5104	0.983546	0.605652
56068026Chaf1a	Chaf1a	2.42807	2.64252	2.19355	145.684	158.551	131.613	1.10691	1.20468
93906112Chaf1b	Chaf1b	3.17336	4.12926	2.93004	190.402	247.755	175.802	1.08305	1.40929
13880567Champ1	Champ1	0.820625	1.52337	1.10416	49.2375	91.4024	66.2497	0.743211	1.37967
13881639Champ1	Champ1	1.50099	1.26815	1.82459	90.0592	76.0888	109.476	0.822641	0.695029
32792476Chchd3	Chchd3	5.91062	3.94909	4.71876	354.637	236.945	283.125	1.25258	0.836892
91464531Chchd4	Chchd4	2.23629	3.34115	2.11888	134.178	200.469	127.133	1.05541	1.57685
129134111Chchd5	Chchd5	3.08946	2.2808	1.24057	185.367	136.848	74.434	2.49036	1.83851
3943525Chchd7	Chchd7	2.30018	3.95599	3.27528	138.011	237.359	196.517	0.702285	1.20783
15771044Chd1	Chd1	1.74861	0.954244	2.12882	104.917	57.2546	127.729	0.821402	0.448251
73426947Chd2	Chd2	2.18536	2.73747	1.25597	131.121	164.248	75.3581	1.73998	2.17957
125130592Chd4	Chd4	3.76365	5.07752	7.63469	225.819	304.651	458.082	0.492967	0.665059
8867647Chd7	Chd7	1.37373	2.61747	0.835449	82.4236	157.048	50.1269	1.6443	3.13301
52198400Chd8	Chd8	2.93699	2.17757	1.54613	176.22	130.654	92.7677	1.89958	1.4084
110874138Chek2	Chek2	2.73889	3.48844	2.04624	164.334	209.307	122.775	1.3385	1.7048
72460738Cherp	Cherp	3.8084	4.0173	2.8811	228.504	241.038	172.866	1.32186	1.39437
110171973Chfr	Chfr	4.53762	6.42229	7.86272	272.257	385.338	471.763	0.577106	0.816803
103396118Chic1	Chic1	2.10778	1.87002	1.09578	126.467	112.201	65.7465	1.92355	1.70657
75006760Chic2	Chic2	2.42684	3.2409	1.89993	145.611	194.454	113.996	1.27733	1.7058
3894369Chka	Chka	2.97945	3.11779	3.25382	178.767	187.067	195.229	0.915677	0.958192
89426598Chkb	Chkb	4.37517	4.15154	2.19889	262.51	249.092	131.933	1.98972	1.88802
113040841Chm	Chm	2.66977	1.87188	2.16904	160.186	112.313	130.142	1.23086	0.863001
123204515Chmp1a	Chmp1a	3.23841	4.67581	2.8755	194.305	280.549	172.53	1.12621	1.62609
67207887Chmp1b	Chmp1b	1.63221	2.33115	1.54247	97.9328	139.869	92.5483	1.05818	1.51131
71580172Chmp3	Chmp3	4.73707	7.06277	4.65284	284.224	423.766	279.17	1.0181	1.51795
119919552Chmp6	Chmp6	2.34237	3.556	2.11515	140.542	213.36	126.909	1.10743	1.68121
69717250Chmp7	Chmp7	2.82603	3.5782	2.05428	169.562	214.692	123.257	1.37568	1.74183
18314000Chordc1	Chordc1	4.0498	3.41358	3.07673	242.988	204.815	184.604	1.31627	1.10948
119587022Chp1	Chp1	4.17481	4.34704	3.76495	250.489	260.822	225.897	1.10886	1.15461
75474818Chpf	Chpf	2.26796	2.45474	1.94894	136.078	147.284	116.937	1.16369	1.25952
73094075Chrac1	Chrac1	2.21952	3.07605	2.21856	133.171	184.563	133.114	1.00043	1.38651
65977486Chrna9	Chrna9	1.7338	2.26525	1.76637	104.028	135.915	105.982	0.981562	1.28243
38864122Chst10	Chst10	2.18202	2.72575	1.76715	130.921	163.545	106.029	1.23477	1.54246
66173798Chsy1	Chsy1	1.97193	2.08159	1.53768	118.316	124.895	92.261	1.2824	1.35372
106884140Chtf8	Chtf8	2.52997	3.10268	2.40307	151.798	186.161	144.184	1.05281	1.29113
90499213Chtop	Chtop	2.36364	3.15826	2.74207	141.818	189.495	164.524	0.861991	1.15178
90499944Chtop	Chtop	2.57798	3.09084	2.54316	154.679	185.45	152.589	1.01369	1.21536
94822802Ciapin1	Ciapin1	3.44724	4.73164	4.20725	206.834	283.898	252.435	0.819356	1.12464
25294159Cic	Cic	2.50254	3.38428	1.65986	150.152	203.057	99.5919	1.50768	2.03889
67367794Cidea	Cidea	2.6797	2.77565	1.62435	160.782	166.539	97.4612	1.6497	1.70877
69880615Cilp2	Cilp2	2.43535	2.63457	1.54794	146.121	158.074	92.8764	1.57328	1.70198
73284121Cir1	Cir1	4.92126	2.73242	1.75704	295.275	163.945	105.422	2.80089	1.55513
80171653Cirbp	Cirbp	3.12454	5.22081	4.72215	187.472	313.248	283.329	0.661677	1.1056
84526555Ckap4	Ckap4	1.91138	2.41092	2.54737	114.683	144.655	152.842	0.750337	0.946436
91620665Ckap5	Ckap5	2.98259	3.19827	3.03777	178.956	191.896	182.266	0.981837	1.05284
104263447Cklf	Cklf	2.76879	3.28349	2.17083	166.128	197.009	130.25	1.27545	1.51255
89415721Cks1b	Cks1b	3.28253	4.54833	4.83797	196.952	272.9	290.278	0.678492	0.940131
51650662Cks2	Cks2	2.75551	3.29475	2.16236	165.331	197.685	129.741	1.27431	1.52368
19581293Clasrp	Clasrp	3.54161	3.8269	2.9975	212.497	229.614	179.85	1.18152	1.2767
108678840Clcc1	Clcc1	2.46797	2.3761	1.41311	148.078	142.566	84.7868	1.74647	1.68147
7154066Clcn5	Clcn5	2.78852	2.90173	2.33279	167.311	174.104	139.967	1.19536	1.24389
148004597Clcn6	Clcn6	3.99365	3.40107	2.66338	239.619	204.064	159.803	1.49947	1.27698
25162105Clcn7	Clcn7	2.92477	3.19034	1.37603	175.486	191.42	82.5616	2.12552	2.31851
5505360Cldn12	Cldn12	2.0903	3.33387	1.83365	125.418	200.032	110.019	1.13997	1.81816
134945378Cldn4	Cldn4	1.76013	1.98928	1.41468	105.608	119.357	84.8808	1.24419	1.40617
58412250Clk1	Clk1	1.96253	1.70502	1.57549	117.752	102.301	94.5293	1.24566	1.08222
89177087Clk2	Clk2	1.90103	2.29031	1.45761	114.062	137.419	87.4569	1.3042	1.57127
89182770Clk2-scamp3	Clk2-scamp3	4.96971	5.06484	3.92701	298.183	303.89	235.62	1.26552	1.28975
57750960Clk3	Clk3	2.36975	2.8234	1.51548	142.185	169.404	90.929	1.56369	1.86304
51281770Clk4	Clk4	1.82797	2.21751	0.844668	109.678	133.05	50.6801	2.16412	2.6253
40784046Clmp	Clmp	0.73141	1.51146	2.21433	43.8846	90.6875	132.86	0.330309	0.682582
14897939Cln8	Cln8	1.30173	1.95808	1.17179	78.1037	117.485	70.3076	1.11089	1.67101
14901719Cln8	Cln8	1.44229	2.29707	1.13057	86.5373	137.824	67.8345	1.27571	2.03177
84723375Clp1	Clp1	1.93518	1.82682	1.35893	116.111	109.609	81.5356	1.42405	1.34431
56996371Clpp	Clpp	4.39669	5.27394	4.35125	263.801	316.437	261.075	1.01044	1.21205
73620639Clptm1l	Clptm1l	3.31121	2.65676	2.04095	198.672	159.406	122.457	1.62238	1.30173
126593909Clspn	Clspn	2.00061	2.50207	2.11935	120.037	150.124	127.161	0.943974	1.18058
86694904Cltc	Cltc	5.50609	7.2275	6.37047	330.365	433.65	382.228	0.864315	1.13453
3941147Cluap1	Cluap1	2.99176	4.13177	1.9591	179.506	247.906	117.546	1.52711	2.10901
74670849Cluh	Cluh	2.49475	4.38201	2.41074	149.685	262.921	144.645	1.03485	1.8177
116889767Cmc2	Cmc2	2.38042	4.28755	3.09683	142.825	257.253	185.81	0.768663	1.38449
117461505Cmip	Cmip	3.09867	2.9492	2.1476	185.92	176.952	128.856	1.44285	1.37325
29703360Cmtr1	Cmtr1	2.86069	3.40637	2.57058	171.641	204.382	154.235	1.11286	1.32514
87842864Cnbp	Cnbp	1.65628	2.59365	0.979026	99.377	155.619	58.7415	1.69177	2.64922
87843423Cnbp	Cnbp	3.92434	4.70754	2.94523	235.461	282.453	176.714	1.33244	1.59836
46878292Cnnm2	Cnnm2	2.72309	3.20063	1.87307	163.386	192.038	112.384	1.45381	1.70876
36527215Cnnm3	Cnnm3	2.05776	2.0402	1.64491	123.466	122.412	98.6945	1.25099	1.24031
95720407Cnot1	Cnot1	3.56364	4.52051	2.68314	213.818	271.231	160.988	1.32816	1.68478
114586348Cnot10	Cnot10	4.42584	4.20038	3.76832	265.55	252.023	226.099	1.17449	1.11465
39545381Cnot11	Cnot11	2.72509	3.47609	2.40111	163.506	208.565	144.067	1.13493	1.4477
116485415Cnot2	Cnot2	2.66696	2.90815	1.2812	160.018	174.489	76.8718	2.08162	2.26987
49671751Cnot6	Cnot6	1.95107	2.10585	1.21247	117.064	126.351	72.7482	1.60917	1.73682
40492805Cnot7	Cnot7	3.16688	3.34429	2.04998	190.013	200.658	122.999	1.54483	1.63138
58118594Cnot8	Cnot8	2.04211	3.01821	1.5402	122.526	181.093	92.4118	1.32587	1.95963
74530842Cnot9	Cnot9	3.24089	3.75651	2.27232	194.453	225.391	136.339	1.42625	1.65316
75136020Cnppd1	Cnppd1	2.80176	3.33037	2.43047	168.106	199.822	145.828	1.15277	1.37026
138193642Cnpy4	Cnpy4	3.67574	3.03792	2.40501	220.544	182.275	144.301	1.52837	1.26316
108338740Coa7	Coa7	2.01541	2.43443	1.71608	120.925	146.066	102.965	1.17443	1.4186
12236925Cobl	Cobl	3.07654	3.40805	2.22835	184.592	204.483	133.701	1.38064	1.52941
124552007Cog2	Cog2	2.41847	3.32141	2.35054	145.108	199.284	141.032	1.0289	1.41304
110882234Cog4	Cog4	3.76849	5.02778	5.34196	226.11	301.667	320.518	0.705452	0.941187
107048958Cog8	Cog8	1.92647	2.12403	1.79428	115.588	127.442	107.657	1.07367	1.18377
88991614Coil	Coil	2.27426	1.74281	1.84814	136.456	104.568	110.889	1.23056	0.943004
57646609Commd2	Commd2	2.73865	2.90926	2.77015	164.319	174.556	166.209	0.98863	1.05022
18676221Commd3	Commd3	5.43848	4.5903	4.46245	326.309	275.418	267.747	1.21872	1.02865
76901306Commd5	Commd5	1.78101	2.39129	1.85443	106.861	143.478	111.266	0.96041	1.2895
72156826Commd8	Commd8	2.04393	4.40379	1.91334	122.636	264.227	114.8	1.06825	2.30163
13885040Coprs	Coprs	3.40496	4.74335	4.27347	204.298	284.601	256.408	0.796768	1.10995
125831970Cops2	Cops2	2.68043	2.68199	5.51173	160.826	160.919	330.704	0.486314	0.486597
59818053Cops3	Cops3	4.26205	5.07335	8.22631	255.723	304.401	493.579	0.5181	0.616722
10025074Cops5	Cops5	4.45037	5.93498	4.20712	267.022	356.099	252.427	1.05782	1.4107
124958714Cops7a	Cops7a	8.71696	5.55492	7.371	523.017	333.295	442.26	1.1826	0.753618
86606500Cops7b	Cops7b	3.02652	4.66593	3.12831	181.591	279.956	187.699	0.96746	1.49152
90613341Cops8	Cops8	2.82072	3.93466	2.9226	169.243	236.08	175.356	0.965138	1.34629
4154035Coro1b	Coro1b	3.72761	5.40134	4.76332	223.656	324.08	285.799	0.782564	1.13394
63962883Cox10	Cox10	2.1543	2.72724	1.99261	129.258	163.634	119.556	1.08115	1.36868
90644938Cox11	Cox11	2.31577	2.53747	2.05044	138.946	152.248	123.026	1.1294	1.23753
178322693Cox20	Cox20	4.47849	5.30542	3.59554	268.71	318.325	215.732	1.24557	1.47556
83502176Cox7a2l	Cox7a2l	5.6833	5.56845	4.07235	340.998	334.107	244.341	1.39558	1.36738
58680389Cpox	Cpox	3.99895	2.96597	2.87616	239.937	177.958	172.57	1.39038	1.03122
11803970Cpped1	Cpped1	3.3517	2.84728	4.22737	201.102	170.837	253.642	0.792859	0.673535
102004281Cpsf2	Cpsf2	2.79285	2.95035	2.00609	167.571	177.021	120.365	1.39219	1.4707
102005531Cpsf2	Cpsf2	2.1842	3.10462	2.01308	131.052	186.277	120.785	1.085	1.54222
102006429Cpsf2	Cpsf2	3.38596	2.64286	2.68668	203.158	158.572	161.201	1.26028	0.983692
21315056Cpsf3	Cpsf3	4.49341	4.65603	3.35041	269.604	279.362	201.025	1.34115	1.38969
117344917Cpsf6	Cpsf6	2.87592	2.34508	1.07766	172.555	140.705	64.6596	2.66867	2.17609
117347537Cpsf6	Cpsf6	3.18709	4.18656	3.73178	191.226	251.194	223.907	0.85404	1.12187
117348617Cpsf6	Cpsf6	4.25781	4.25514	2.86921	255.468	255.308	172.153	1.48396	1.48303
10547735Cpsf7	Cpsf7	2.80544	3.3585	2.0736	168.327	201.51	124.416	1.35294	1.61965
3385734Cpt1a	Cpt1a	2.63283	3.84741	3.56419	157.97	230.845	213.851	0.738691	1.07946
155865532Cptp	Cptp	1.27108	2.21244	1.37733	76.2647	132.747	82.6397	0.922858	1.60633
95174991Cradd	Cradd	3.071	1.37115	2.08411	184.26	82.269	125.047	1.47353	0.657905
95175518Cradd	Cradd	1.93538	2.08222	2.56049	116.123	124.933	153.63	0.755862	0.813212
130060803Crcp	Crcp	2.59751	1.72747	2.73414	155.851	103.648	164.049	0.950026	0.631815
64602970Creb1	Creb1	1.96334	2.06204	1.88635	117.801	123.722	113.181	1.04082	1.09314
43567060Creb3	Creb3	2.56096	3.10311	2.24565	153.658	186.186	134.739	1.14041	1.38183
4081587Crebbp	Crebbp	1.53972	4.66772	1.36979	92.3831	280.063	82.1875	1.12405	3.40762
75706068Crk	Crk	1.649	2.08509	2.43665	98.9401	125.105	146.199	0.676749	0.855719
17487440Crkl	Crkl	2.04642	1.91181	1.45782	122.785	114.709	87.4694	1.40375	1.31141
109554958Crlf2	Crlf2	4.71965	5.89414	4.36023	283.179	353.649	261.614	1.08243	1.3518
8966297Crot	Crot	2.94439	3.32008	2.00883	176.664	199.205	120.53	1.46572	1.65274
85131950Cry1	Cry1	2.07498	2.49893	1.56441	124.499	149.936	93.8645	1.32637	1.59736
92403898Cry2	Cry2	2.28931	1.66639	2.07737	137.358	99.9835	124.642	1.10202	0.802165
102177252Csad	Csad	4.3824	4.35686	4.04235	262.944	261.412	242.541	1.08412	1.0778
103058188Csde1	Csde1	4.40909	4.82643	4.78078	264.545	289.586	286.847	0.922253	1.00955
166946389Cse1l	Cse1l	3.83574	5.00507	4.46861	230.144	300.304	268.117	0.858373	1.12005
118107701Csgalnact2	Csgalnact2	3.47238	3.44887	1.59803	208.343	206.932	95.8816	2.17292	2.1582
57626904Csk	Csk	3.28324	2.80357	1.86591	196.994	168.214	111.954	1.75959	1.50252
61588299Csnk1a1	Csnk1a1	3.23008	3.8768	2.82156	193.805	232.608	169.294	1.14478	1.37399
61590062Csnk1a1	Csnk1a1	2.19909	2.75694	1.62046	131.945	165.417	97.2274	1.35708	1.70134
120962002Csnk1d	Csnk1d	2.23853	2.27493	1.82966	134.312	136.496	109.779	1.22347	1.24336
120963674Csnk1d	Csnk1d	3.26041	4.2896	1.75597	195.624	257.376	105.358	1.85676	2.44287
79418110Csnk1e	Csnk1e	2.5963	3.00909	1.82724	155.778	180.546	109.634	1.42089	1.6468
66045014Csnk1g1	Csnk1g1	1.90569	2.09246	1.74212	114.341	125.548	104.527	1.09389	1.2011
80640771Csnk1g2	Csnk1g2	3.05683	4.03414	3.18854	183.41	242.048	191.312	0.958695	1.2652
152279249Csnk2a1	Csnk2a1	2.34339	4.63265	2.73421	140.604	277.959	164.053	0.857064	1.69433
152281851Csnk2a1	Csnk2a1	4.57538	5.6371	5.02747	274.523	338.226	301.648	0.910076	1.12126
95449882Csnk2a2	Csnk2a2	2.51435	3.10854	1.14596	150.861	186.512	68.7573	2.19411	2.71262
95452078Csnk2a2	Csnk2a2	1.89569	1.7735	1.99791	113.741	106.41	119.875	0.948834	0.887678
95453117Csnk2a2	Csnk2a2	3.39073	3.01713	1.79363	203.444	181.028	107.618	1.89043	1.68214
119971415Csrnp1	Csrnp1	1.46656	1.31784	0.4117	87.9935	79.0706	24.702	3.56221	3.20098
144407675Csrp2bp	Csrp2bp	1.99171	1.74772	1.66248	119.503	104.863	99.7488	1.19804	1.05127
148871971Cst3	Cst3	4.8906	3.83332	6.39302	293.436	229.999	383.581	0.76499	0.599609
172381086Cstf1	Cstf1	2.15278	2.1926	1.84865	129.167	131.556	110.919	1.16451	1.18605
134086823Cstf2	Cstf2	3.41722	4.00233	2.45708	205.033	240.14	147.425	1.39077	1.6289
31086592Cstf2t	Cstf2t	1.93142	2.12755	1.47271	115.885	127.653	88.3626	1.31147	1.44465
104665425Cstf3	Cstf3	3.60136	3.67794	2.14198	216.082	220.676	128.519	1.68132	1.71708
132987260Ctbp2	Ctbp2	2.44197	2.95873	1.76261	146.518	177.524	105.757	1.38543	1.67861
105682922Ctcf	Ctcf	2.35333	3.36204	1.73768	141.2	201.723	104.261	1.35429	1.93478
69990600Ctdnep1	Ctdnep1	2.84463	2.34254	2.8081	170.678	140.552	168.486	1.01301	0.834207
126997311Ctdsp2	Ctdsp2	4.04272	2.95879	3.21837	242.563	177.527	193.102	1.25614	0.919344
126999975Ctdsp2	Ctdsp2	2.66718	2.91399	2.18622	160.031	174.839	131.173	1.22	1.33289
122012615Ctdspl2	Ctdspl2	2.85354	2.80158	1.64423	171.212	168.095	98.6538	1.73549	1.70389
122015326Ctdspl2	Ctdspl2	1.65509	2.46192	0.213748	99.3052	147.715	12.8249	7.74316	11.5178
157894679Cth	Cth	4.9903	5.49974	3.48244	299.418	329.985	208.946	1.43299	1.57928
73183849Ctns	Ctns	2.29028	3.77194	1.46992	137.417	226.316	88.1954	1.55809	2.56608
120540118Ctps	Ctps	3.89548	3.1444	2.19146	233.729	188.664	131.487	1.77757	1.43485
111056377Ctr9	Ctr9	2.87391	4.1804	2.04337	172.434	250.824	122.602	1.40645	2.04584
105002168Cttnbp2nl	Cttnbp2nl	1.40714	1.46974	1.23606	84.4286	88.1845	74.1637	1.13841	1.18905
43678297Ctu1	Ctu1	2.40469	2.31175	0.985157	144.282	138.705	59.1094	2.44092	2.34658
122481743Ctu2	Ctu2	3.00423	4.02273	3.24071	180.254	241.364	194.443	0.927027	1.24131
47526139Cul1	Cul1	3.00941	3.37933	3.08217	180.564	202.76	184.93	0.976392	1.09641
3435409Cul2	Cul2	3.36338	3.97268	2.38634	201.803	238.361	143.18	1.40944	1.66476
80267072Cul3	Cul3	3.50339	3.23716	2.13666	210.204	194.229	128.2	1.63966	1.51505
38531870Cul4b	Cul4b	3.70954	5.07299	7.03172	222.572	304.38	421.903	0.527543	0.721444
53614831Cul5	Cul5	2.28882	3.34445	1.24844	137.329	200.667	74.9067	1.83333	2.67889
53617417Cul5	Cul5	4.97349	3.70559	4.54334	298.409	222.335	272.601	1.09468	0.815609
14510620Cwc15	Cwc15	4.83612	6.02299	4.54104	290.167	361.379	272.462	1.06498	1.32635
97745731Cwc25	Cwc25	1.76471	1.86617	1.26596	105.883	111.97	75.9578	1.39397	1.47411
104631576Cwc27	Cwc27	4.70883	5.0017	2.72712	282.53	300.102	163.627	1.72667	1.83406
44110280Cwf19l1	Cwf19l1	1.77366	2.82521	2.28262	106.42	169.512	136.957	0.777027	1.2377
74221491Cxxc1	Cxxc1	3.21385	3.55716	3.94295	192.831	213.43	236.577	0.815087	0.902156
107187470Cyb5b	Cyb5b	4.84301	5.28577	3.93982	290.581	317.146	236.389	1.22925	1.34163
134411738Cyb5r1	Cyb5r1	3.63999	3.71212	2.72318	218.4	222.727	163.391	1.33667	1.36315
87077449Cyb5r4	Cyb5r4	5.37922	5.69338	2.85229	322.753	341.603	171.138	1.88593	1.99607
76646017Cyhr1	Cyhr1	3.04832	3.66085	4.3752	182.899	219.651	262.512	0.696728	0.836729
76647182Cyhr1	Cyhr1	3.62999	2.58054	3.02172	217.799	154.833	181.303	1.2013	0.853999
88748556Cyld	Cyld	2.58249	3.34496	2.13958	154.95	200.698	128.375	1.20701	1.56337
60388060Cyp20a1	Cyp20a1	2.19905	2.56075	1.77009	131.943	153.645	106.206	1.24234	1.44667
4081394Cyp51	Cyp51	2.43779	3.01073	1.80357	146.267	180.644	108.214	1.35164	1.66931
4082367Cyp51	Cyp51	3.1255	3.16556	1.60055	187.53	189.934	96.0329	1.95277	1.9778
4082795Cyp51	Cyp51	2.44831	2.78206	1.92954	146.899	166.924	115.772	1.26886	1.44183
45807899Cyth2	Cyth2	2.94966	2.96859	1.95593	176.98	178.115	117.356	1.50806	1.51774
18718428D030056L22Rik	D030056L22Rik	1.52426	2.22824	1.40477	91.4555	133.694	84.286	1.08506	1.5862
83368835D10Wsu102e	D10Wsu102e	2.89473	2.83232	1.74519	173.684	169.939	104.711	1.6587	1.62293
113694649D11Wsu47e	D11Wsu47e	1.23515	2.23253	1.95317	74.1091	133.952	117.19	0.632382	1.14303
78540585D16Ertd472e	D16Ertd472e	1.29774	2.13789	1.50843	77.8643	128.273	90.5059	0.860322	1.41729
34996975D17H6S56E-5	D17H6S56E-5	1.93336	2.38051	1.97046	116.001	142.831	118.227	0.981172	1.2081
27751481D17Wsu92e	D17Wsu92e	3.15498	3.71615	2.26805	189.299	222.969	136.083	1.39105	1.63848
105253051D230025D16Rik	D230025D16Rik	2.29585	2.4698	1.06153	137.751	148.188	63.6915	2.16278	2.32665
126975704D6Wsu163e	D6Wsu163e	3.49615	2.00482	1.45968	209.769	120.289	87.581	2.39514	1.37346
84246484D8Ertd738e	D8Ertd738e	3.32485	5.21074	3.41342	199.491	312.645	204.805	0.974051	1.52655
83898546D930015E06Rik	D930015E06Rik	1.80075	1.75653	1.33097	108.045	105.392	79.8581	1.35296	1.31974
35730994Dab2ip	Dab2ip	2.70769	2.79735	1.62901	162.462	167.841	97.7404	1.66217	1.71722
14195480Dact2	Dact2	1.78819	1.56414	1.13007	107.292	93.8485	67.804	1.58238	1.38412
16887301Dact3	Dact3	2.47913	4.11438	3.3636	148.748	246.863	201.816	0.737046	1.22321
31274340Dap	Dap	5.21957	3.43036	3.64467	313.174	205.822	218.68	1.43211	0.9412
33915590Daxx	Daxx	1.88351	2.1611	1.57205	113.011	129.666	94.3229	1.19813	1.37471
8397447Dbf4	Dbf4	2.24928	3.1369	1.6279	134.957	188.214	97.6739	1.38171	1.92696
45379723Dcaf10	Dcaf10	2.05879	1.87782	1.34034	123.528	112.669	80.4207	1.53602	1.401
41291552Dcaf12	Dcaf12	2.4338	2.83314	2.80081	146.028	169.988	168.049	0.86896	1.01154
41293261Dcaf12	Dcaf12	4.00507	3.21312	3.4284	240.304	192.787	205.704	1.1682	0.937207
39146855Dcaf13	Dcaf13	3.83359	3.865	2.84238	230.015	231.9	170.543	1.34873	1.35978
165329759Dcaf6	Dcaf6	2.78503	3.34023	1.93526	167.102	200.414	116.116	1.43909	1.72598
106059323Dcaf7	Dcaf7	2.81824	2.52293	1.62031	169.094	151.376	97.2186	1.73932	1.55707
172196393Dcaf8	Dcaf8	2.78124	2.85713	4.11684	166.875	171.428	247.01	0.675578	0.69401
52321378Dcbld1	Dcbld1	2.50546	1.5964	1.30588	150.328	95.7841	78.3531	1.9186	1.22247
58469071Dcbld2	Dcbld2	2.34375	4.94118	2.30321	140.625	296.471	138.193	1.0176	2.14534
88783277Dck	Dck	2.17304	3.6945	1.32144	130.383	221.67	79.2861	1.64446	2.79582
44396084Dcp2	Dcp2	4.22981	4.25735	2.8275	253.788	255.441	169.65	1.49595	1.50569
44424969Dcp2	Dcp2	2.78646	2.67054	2.13474	167.188	160.232	128.085	1.30529	1.25099
83200118Dctn1	Dctn1	5.68105	6.71378	4.57078	340.863	402.827	274.247	1.2429	1.46885
127281959Dctn2	Dctn2	4.13156	5.05635	3.79393	247.893	303.381	227.636	1.08899	1.33275
41715202Dctn3	Dctn3	5.44629	6.12282	7.44671	326.777	367.369	446.803	0.731368	0.822218
60557252Dctn4	Dctn4	2.18361	3.80968	2.90604	131.017	228.581	174.363	0.751403	1.31095
60558762Dctn4	Dctn4	1.9921	2.10883	1.50049	119.526	126.53	90.0293	1.32763	1.40543
127257209Dctpp1	Dctpp1	4.00904	5.79449	6.13735	240.542	347.67	368.241	0.65322	0.944135
35894144Dcun1d1	Dcun1d1	1.85746	2.75803	1.95534	111.447	165.482	117.321	0.94994	1.41051
13256311Dcun1d2	Dcun1d2	2.54143	2.89456	1.88494	152.486	173.674	113.096	1.34828	1.53562
119856054Dcun1d3	Dcun1d3	1.68244	1.32115	0.948015	100.946	79.2689	56.8809	1.7747	1.39359
7207040Dcun1d5	Dcun1d5	4.05757	3.96692	2.51694	243.454	238.015	151.017	1.6121	1.57609
71475093Dda1	Dda1	3.47254	3.62117	3.37598	208.353	217.27	202.559	1.0286	1.07263
71476097Dda1	Dda1	3.19394	2.49776	2.74491	191.637	149.865	164.695	1.16359	0.90996
11814350Ddc	Ddc	3.56755	3.37752	4.89224	214.053	202.651	293.535	0.729227	0.690383
25725596Ddhd2	Ddhd2	2.54203	2.22517	1.90415	152.522	133.51	114.249	1.33499	1.16859
141683814Ddi2	Ddi2	3.02078	2.85027	1.72222	181.247	171.016	103.333	1.754	1.655
92857778Ddias	Ddias	1.68151	2.35719	1.16608	100.891	141.431	69.9646	1.44203	2.02147
127296288Ddit3	Ddit3	2.39968	2.25001	1.0617	143.981	135	63.7018	2.26023	2.11926
59949968Ddit4	Ddit4	1.53201	1.78777	1.18506	91.9203	107.266	71.1037	1.29276	1.50859
35681831Ddr1	Ddr1	3.56949	3.18186	3.40609	214.17	190.911	204.365	1.04797	0.934167
66151456Ddx11	Ddx11	4.33241	4.08968	2.17177	259.944	245.381	130.306	1.99488	1.88311
79527991Ddx17	Ddx17	2.84859	3.84421	3.26754	170.915	230.652	196.052	0.871783	1.17648
110975247Ddx19a	Ddx19a	2.10774	3.01533	2.39117	126.465	180.92	143.47	0.881468	1.26102
105678711Ddx20	Ddx20	1.67819	2.18456	1.49525	100.691	131.074	89.7149	1.12235	1.461
62580501Ddx21	Ddx21	3.52202	4.64991	3.11292	211.321	278.994	186.775	1.13142	1.49374
103408235Ddx24	Ddx24	2.68288	3.28845	2.84121	160.973	197.307	170.473	0.944273	1.15741
167034945Ddx27	Ddx27	3.12906	4.39032	2.73459	187.744	263.419	164.076	1.14425	1.60547
106009871Ddx28	Ddx28	1.84779	1.36265	1.23043	110.867	81.7589	73.8258	1.50174	1.10746
28905218Ddx31	Ddx31	1.70362	2.01406	1.46665	102.217	120.844	87.9992	1.16157	1.37324
83723351Ddx39	Ddx39	3.89384	4.61315	6.15582	233.631	276.789	369.349	0.632547	0.749397
13294051Ddx3x	Ddx3x	2.44844	3.21613	2.51537	146.907	192.968	150.922	0.973393	1.27859
1260964Ddx3y	Ddx3y	2.47304	4.07989	3.20855	148.382	244.794	192.513	0.770766	1.27157
106249142Ddx42	Ddx42	2.4127	3.54621	2.05552	144.762	212.772	123.331	1.17376	1.72521
135023776Ddx47	Ddx47	2.67752	3.17117	2.64721	160.651	190.27	158.833	1.01145	1.19793
70293116Ddx49	Ddx49	4.00905	3.37184	2.69783	240.543	202.31	161.87	1.48603	1.24983
106780605Ddx5	Ddx5	3.56064	4.56342	3.04338	213.638	273.805	182.603	1.16996	1.49946
62616278Ddx50	Ddx50	4.68613	3.50524	2.58711	281.168	210.314	155.226	1.81134	1.35489
110658197Ddx51	Ddx51	2.23708	2.67647	2.64334	134.225	160.588	158.601	0.846306	1.01253
83962190Ddx52	Ddx52	1.7634	3.3967	3.18071	105.804	203.802	190.843	0.554403	1.06791
83963086Ddx52	Ddx52	2.61215	2.04276	3.07034	156.729	122.566	184.22	0.850768	0.665322
120627628Ddx54	Ddx54	2.77573	4.53269	3.10646	166.544	271.961	186.388	0.893533	1.45911
6259232Ddx56	Ddx56	3.76794	3.37525	3.74057	226.076	202.515	224.434	1.00732	0.902335
136440220Ddx59	Ddx59	2.93009	4.16231	1.73689	175.805	249.739	104.213	1.68698	2.39642
44640731Ddx6	Ddx6	3.43659	3.31273	2.40862	206.195	198.764	144.517	1.42679	1.37537
171341690Dedd	Dedd	2.79652	2.34224	1.54283	167.791	140.535	92.5698	1.81259	1.51815
25203089Dedd2	Dedd2	1.19713	1.40137	0.886185	71.8279	84.0823	53.1711	1.35088	1.58135
28228608Def6	Def6	2.59199	2.85634	2.87483	155.52	171.38	172.49	0.901617	0.993568
123463268Def8	Def8	4.34635	4.54326	4.1404	260.781	272.595	248.424	1.04974	1.0973
182276218Degs1	Degs1	2.6059	3.46009	2.09111	156.354	207.606	125.467	1.24618	1.65466
47085041Dek	Dek	3.63545	4.83534	3.86694	218.127	290.12	232.016	0.940137	1.25043
103169733Dennd2c	Dennd2c	1.81388	1.83421	1.19603	108.833	110.052	71.7619	1.51658	1.53358
109894032Dennd5a	Dennd5a	3.29603	2.94657	3.00937	197.762	176.794	180.562	1.09526	0.979133
26631734Dennd6a	Dennd6a	2.91769	3.20892	2.89789	175.062	192.535	173.873	1.00684	1.10733
104722036Depdc7	Depdc7	1.88677	3.80084	1.36688	113.206	228.05	82.0129	1.38035	2.78066
71007694Derl2	Derl2	1.82257	2.13359	0.989758	109.354	128.015	59.3855	1.84143	2.15567
71010182Derl2	Derl2	2.58085	2.69461	2.13112	154.851	161.676	127.867	1.21103	1.26441
78827920Det1	Det1	1.15436	2.70029	1.79712	69.2614	162.017	107.827	0.642337	1.50257
17900960Dgcr14	Dgcr14	2.03903	2.97599	2.53496	122.342	178.559	152.098	0.804365	1.17398
17902014Dgcr14	Dgcr14	2.28324	2.64601	2.28688	136.994	158.761	137.213	0.998408	1.15704
17840609Dgcr2	Dgcr2	2.94264	3.05831	2.12768	176.558	183.499	127.661	1.38303	1.4374
18254214Dgcr8	Dgcr8	2.90854	3.2805	2.52319	174.513	196.83	151.391	1.15273	1.30014
87944489Dgkd	Dgkd	2.8913	4.12721	1.85714	173.478	247.632	111.428	1.55686	2.22234
89035428Dgke	Dgke	1.18569	1.10223	0.181925	71.1411	66.1335	10.9155	6.51743	6.05867
78559604Dgkh	Dgkh	2.36673	4.197	0.749165	142.004	251.82	44.9499	3.15916	5.60223
83480468Dguok	Dguok	3.87147	4.04409	3.5361	232.288	242.645	212.166	1.09484	1.14366
133969306Dhdds	Dhdds	2.9458	3.68349	2.50196	176.748	221.009	150.118	1.1774	1.47224
45473205Dhdh	Dhdh	5.64386	6.26192	2.71516	338.632	375.715	162.91	2.07865	2.30628
109593497Dhodh	Dhodh	2.96359	6.56683	1.75021	177.815	394.01	105.012	1.69328	3.75203
78037865Dhrs13	Dhrs13	1.67717	1.5061	0.79978	100.63	90.3658	47.9868	2.09704	1.88314
60858150Dhrs7b	Dhrs7b	3.06372	4.25069	2.48162	183.823	255.042	148.897	1.23457	1.71287
52150462Dhx15	Dhx15	3.61553	3.98896	3.53516	216.932	239.338	212.11	1.02273	1.12837
70984441Dhx33	Dhx33	2.01816	2.14852	1.35308	121.09	128.911	81.1845	1.49154	1.58788
86769098Dhx40	Dhx40	2.60329	3.06564	2.86695	156.197	183.938	172.017	0.908033	1.0693
86770001Dhx40	Dhx40	4.35766	3.14478	3.46713	261.459	188.687	208.028	1.25685	0.907027
101767357Dhx8	Dhx8	2.65554	3.25516	1.88088	159.332	195.31	112.853	1.41186	1.73066
37843854Diaph1	Diaph1	4.55201	5.42481	2.61548	273.121	325.489	156.929	1.74041	2.07412
130465833Diaph2	Diaph2	2.37759	2.61532	2.67681	142.656	156.919	160.609	0.888218	0.977027
104691688Dicer1	Dicer1	4.89721	4.38692	4.18731	293.832	263.215	251.238	1.16954	1.04767
180658212Dido1	Dido1	2.24809	2.90195	1.7348	134.885	174.117	104.088	1.29588	1.67279
180658607Dido1	Dido1	1.97642	2.22674	0.637803	118.585	133.604	38.2682	3.0988	3.49126
193107537Diexf	Diexf	2.45663	1.71316	1.2421	147.398	102.789	74.5263	1.9778	1.37924
110281097Dio3	Dio3	1.45354	3.47553	1.60903	87.2127	208.532	96.542	0.903365	2.16001
75109776Dkc1	Dkc1	4.26054	4.93051	5.63342	255.632	295.831	338.005	0.756297	0.875225
36567996Dlc1	Dlc1	1.32663	2.01821	1.59319	79.598	121.093	95.5916	0.832688	1.26677
36568786Dlc1	Dlc1	1.21958	1.56014	1.17477	73.1748	93.6086	70.486	1.03815	1.32805
31331959Dld	Dld	3.58507	4.11267	3.9872	215.104	246.76	239.232	0.899146	1.03147
100818410Dlg3	Dlg3	2.15487	2.96795	1.28395	129.292	178.077	77.0373	1.6783	2.31157
24134204Dlg5	Dlg5	3.51493	3.82682	2.78212	210.896	229.609	166.927	1.2634	1.3755
25604328Dmrt1	Dmrt1	2.46291	4.90582	3.57619	147.775	294.349	214.571	0.688698	1.3718
9119119Dmtf1	Dmtf1	2.18854	2.87798	1.29571	131.313	172.679	77.7423	1.68907	2.22116
19082777Dmwd	Dmwd	2.75948	2.16568	2.10589	165.569	129.941	126.353	1.31036	1.02839
49964253Dmxl1	Dmxl1	1.71786	2.16663	1.7347	103.071	129.998	104.082	0.990293	1.24899
40733911Dnaja1	Dnaja1	3.09437	3.98601	2.60201	185.662	239.161	156.121	1.18922	1.5319
85538881Dnaja2	Dnaja2	3.13845	3.88972	2.45993	188.307	233.383	147.596	1.27583	1.58123
4707693Dnaja3	Dnaja3	3.66963	2.81706	2.34359	220.178	169.024	140.615	1.56582	1.20203
83610970Dnajb1	Dnajb1	2.67289	2.77962	1.80354	160.374	166.777	108.213	1.48202	1.5412
83611902Dnajb1	Dnajb1	1.27088	1.57531	1.61514	76.2527	94.5187	96.9085	0.786852	0.97534
29767103Dnajb6	Dnajb6	2.98005	4.08216	2.79565	178.803	244.93	167.739	1.06596	1.46018
29786478Dnajb6	Dnajb6	2.56311	2.84318	2.30177	153.787	170.591	138.106	1.11354	1.23521
44206146Dnajb9	Dnajb9	0.155194	1.81511	0.182423	9.31164	108.907	10.9454	0.850735	9.94998
80354055Dnajc10	Dnajc10	3.7969	3.23142	2.49548	227.814	193.885	149.729	1.52151	1.29491
151981224Dnajc11	Dnajc11	3.08352	3.73712	3.33664	185.011	224.227	200.199	0.924139	1.12003
141760437Dnajc16	Dnajc16	1.01305	1.84017	0.993237	60.7828	110.41	59.5942	1.01995	1.8527
21757527Dnajc2	Dnajc2	3.55897	3.52634	3.4615	213.538	211.58	207.69	1.02816	1.01873
10447015Dnajc21	Dnajc21	3.17159	3.82831	3.47934	190.295	229.699	208.76	0.91155	1.1003
135065365Dnajc30	Dnajc30	1.29621	1.85333	1.73386	77.7727	111.2	104.032	0.747586	1.0689
181551559Dnajc5	Dnajc5	4.18779	3.52797	2.16759	251.267	211.678	130.056	1.932	1.6276
181552885Dnajc5	Dnajc5	2.95308	3.28006	2.02404	177.185	196.804	121.442	1.459	1.62055
132553742Dnajc8	Dnajc8	4.43966	6.04135	5.06064	266.38	362.481	303.638	0.877293	1.19379
79761705Dnal4	Dnal4	2.43247	4.01649	1.90556	145.948	240.989	114.334	1.27651	2.10777
21507146Dnm2	Dnm2	3.32403	3.68917	3.40381	199.442	221.35	204.229	0.976562	1.08383
3908996Dnmt3a	Dnmt3a	4.04503	2.47199	2.12587	242.702	148.319	127.552	1.90276	1.16281
153687730Dnmt3b	Dnmt3b	3.86526	4.28084	4.10896	231.916	256.85	246.538	0.940691	1.04183
46499627Dnph1	Dnph1	5.71555	5.59956	3.9641	342.933	335.974	237.846	1.44183	1.41257
67752332Dock5	Dock5	3.42445	3.08184	2.10963	205.467	184.911	126.578	1.62325	1.46084
81388354Dohh	Dohh	3.33787	3.91529	3.12862	200.272	234.917	187.717	1.06688	1.25144
83031185Dok1	Dok1	2.01387	1.69942	1.69741	120.832	101.965	101.845	1.18643	1.00118
30284510Dolk	Dolk	1.85749	1.2131	1.63101	111.45	72.7858	97.8607	1.13886	0.743769
91679514Donson	Donson	2.7228	3.1204	2.57214	163.368	187.224	154.328	1.05858	1.21315
86554630Dopey1	Dopey1	2.25269	2.63363	2.63899	135.161	158.018	158.339	0.853618	0.997969
80794461Dot1l	Dot1l	2.88076	3.66942	2.9549	172.846	220.165	177.294	0.974909	1.24181
80795460Dot1l	Dot1l	2.62459	3.31011	2.21238	157.475	198.607	132.743	1.18632	1.49618
44333601Dpagt1	Dpagt1	4.0257	4.09976	4.09512	241.542	245.986	245.707	0.983048	1.00113
29317586Dpf1	Dpf1	3.06901	3.18502	1.46448	184.14	191.101	87.8686	2.09563	2.17485
5897640Dpf2	Dpf2	3.35971	2.83336	1.93751	201.582	170.001	116.251	1.73403	1.46237
75177892Dph1	Dph1	2.10878	3.16033	2.45507	126.527	189.62	147.304	0.858948	1.28727
117889156Dph2	Dph2	1.5948	2.15047	2.12559	95.6879	129.028	127.535	0.750285	1.01171
32083121Dph3	Dph3	2.29862	3.5394	2.75558	137.917	212.364	165.335	0.834169	1.28445
115929323Dph5	Dph5	1.93516	1.91552	2.4879	116.11	114.931	149.274	0.77783	0.769932
114516673Dph6	Dph6	4.40108	4.15428	3.58028	264.065	249.257	214.817	1.22926	1.16032
48319558Dppa2	Dppa2	2.57557	3.87447	2.62297	154.534	232.468	157.378	0.98193	1.47713
48294292Dppa4	Dppa4	4.21148	4.32765	3.61401	252.689	259.659	216.841	1.16532	1.19746
11261572Dpy19l4	Dpy19l4	2.30955	1.83388	1.10359	138.573	110.033	66.2151	2.09277	1.66175
83067219Dqx1	Dqx1	2.17853	2.5297	1.32795	130.712	151.782	79.6769	1.64052	1.90497
108280524Dr1	Dr1	2.24282	3.0182	2.01432	134.569	181.092	120.859	1.11344	1.49837
12935291Drosha	Drosha	3.76394	3.95876	3.01176	225.836	237.526	180.706	1.24975	1.31443
94498039Dscr3	Dscr3	2.55317	3.20497	1.65034	153.19	192.298	99.0202	1.54706	1.94201
20604526Dsg2	Dsg2	2.5698	3.57969	1.57316	154.188	214.782	94.3896	1.63353	2.27548
156995630Dsn1	Dsn1	2.09024	2.51343	1.55987	125.414	150.806	93.5923	1.34001	1.6113
191537615Dtl	Dtl	1.50594	1.44267	1.37258	90.3565	86.5604	82.3549	1.09716	1.05107
49696394Dtwd2	Dtwd2	1.65025	2.84602	1.45879	99.0153	170.761	87.5272	1.13125	1.95095
49697723Dtwd2	Dtwd2	3.05769	2.14268	2.53346	183.461	128.561	152.008	1.20692	0.845753
136032881Dtx2	Dtx2	3.16626	2.20566	1.67994	189.976	132.34	100.796	1.88475	1.31294
93792825Dtymk	Dtymk	4.40927	5.75436	4.96745	264.556	345.262	298.047	0.887633	1.15841
106053840Dus2	Dus2	3.17905	3.93782	2.1206	190.743	236.269	127.236	1.49913	1.85693
26505845Dusp1	Dusp1	1.22162	1.72433	0.852336	73.2975	103.46	51.1402	1.43327	2.02306
85942520Dusp11	Dusp11	2.58475	2.03884	2.67996	155.085	122.33	160.798	0.964472	0.760772
85947600Dusp11	Dusp11	6.4083	3.35438	5.50601	384.498	201.263	330.361	1.16387	0.609221
170874437Dusp12	Dusp12	3.21067	4.07643	3.86146	192.64	244.586	231.688	0.831466	1.05567
84048294Dusp14	Dusp14	1.82114	2.42451	0.895259	109.268	145.471	53.7156	2.0342	2.70817
134715799Dusp16	Dusp16	1.57262	1.6067	1.54798	94.3572	96.4018	92.8786	1.01592	1.03793
30711232Dusp22	Dusp22	4.10507	2.40052	4.00976	246.304	144.031	240.585	1.02377	0.598668
166098401Dusp27	Dusp27	2.07261	1.83734	1.27713	124.357	110.241	76.6276	1.62287	1.43865
99267489Dusp6	Dusp6	1.62647	1.26365	1.13128	97.5881	75.8191	67.8767	1.43773	1.11701
70010114Dvl2	Dvl2	3.13198	3.59936	2.18718	187.919	215.961	131.231	1.43197	1.64566
20534013Dvl3	Dvl3	2.82566	3.25811	1.95729	169.539	195.487	117.438	1.44366	1.6646
75286967Dym	Dym	2.50335	1.89839	1.86435	150.201	113.903	111.861	1.34275	1.01826
110666944Dync1h1	Dync1h1	5.4876	5.64866	4.86724	329.256	338.92	292.035	1.12746	1.16055
104417931Dync1li2	Dync1li2	2.609	2.49463	1.74688	156.54	149.678	104.813	1.49352	1.42805
104419184Dync1li2	Dync1li2	2.80223	2.2017	1.96709	168.134	132.102	118.025	1.42456	1.11927
115298763Dynll1	Dynll1	3.1873	4.18589	4.09374	191.238	251.153	245.624	0.778578	1.02251
87979782Dynll2	Dynll2	3.57437	3.61023	2.59628	214.462	216.614	155.777	1.37673	1.39054
87981519Dynll2	Dynll2	2.32356	4.10797	3.40077	139.414	246.478	204.046	0.683246	1.20795
94695065Dyrk1a	Dyrk1a	1.83881	1.58678	1.30272	110.329	95.207	78.1632	1.41152	1.21805
131128698Dyrk3	Dyrk3	1.20133	1.6309	1.48714	72.0799	97.8539	89.2283	0.807814	1.09667
48924483Dzip3	Dzip3	2.97124	3.33947	1.82213	178.274	200.368	109.328	1.63064	1.83273
22144553E030030I06Rik	E030030I06Rik	1.59873	2.37837	1.05191	95.9238	142.702	63.1144	1.51984	2.26101
101346773E130102H24Rik	E130102H24Rik	1.22127	1.81593	1.67042	73.2765	108.956	100.225	0.731119	1.08711
143301457E130309D02Rik	E130309D02Rik	2.05011	2.66774	2.76726	123.006	160.065	166.036	0.740844	0.964037
154559885E2f1	E2f1	2.03163	2.50006	1.56889	121.898	150.004	94.1335	1.29494	1.59352
29906833E2f3	E2f3	1.30598	1.70848	1.29052	78.3589	102.509	77.4313	1.01198	1.32387
105305371E2f4	E2f4	4.15287	3.01209	3.38975	249.172	180.726	203.385	1.22513	0.888589
14606309E2f5	E2f5	2.81457	3.31658	1.78632	168.874	198.995	107.179	1.57562	1.85665
16826752E2f6	E2f6	2.63708	2.78601	2.12779	158.225	167.161	127.667	1.23935	1.30935
110787384E2f7	E2f7	2.11109	2.18802	0.627122	126.665	131.281	37.6273	3.36631	3.48899
24444027E4f1	E4f1	2.52529	2.94841	1.7953	151.517	176.905	107.718	1.40661	1.6423
122038910Ears2	Ears2	2.49369	3.0787	1.71721	149.621	184.722	103.033	1.45217	1.79285
8185578Ebp	Ebp	3.11198	4.49731	3.56569	186.719	269.839	213.941	0.872759	1.26128
20320626Ecd	Ecd	3.15877	3.56618	2.87202	189.526	213.971	172.321	1.09984	1.2417
20618871Ece2	Ece2	2.29342	5.45962	3.91466	137.605	327.577	234.88	0.585855	1.39466
27097476Ect2	Ect2	2.78821	1.84651	1.69552	167.292	110.79	101.731	1.64446	1.08905
97334091Eda2r	Eda2r	2.51795	2.51343	1.70963	151.077	150.806	102.578	1.47281	1.47016
57750162Edc3	Edc3	1.87814	2.32279	2.20952	112.688	139.367	132.571	0.850022	1.05127
105893225Edc4	Edc4	6.58419	4.23373	4.12166	395.051	254.024	247.3	1.59746	1.02719
151822052Edem3	Edem3	3.05253	2.86131	1.88047	183.152	171.679	112.828	1.62328	1.52159
25562082Edf1	Edf1	4.79251	7.67517	7.75782	287.551	460.51	465.469	0.617766	0.989347
89954978Eed	Eed	3.1072	3.08935	2.63356	186.432	185.361	158.014	1.17985	1.17307
38645940Eef1e1	Eef1e1	2.12564	2.79944	2.31035	127.538	167.966	138.621	0.920052	1.2117
115777327Efcab14	Efcab14	2.41487	4.93829	1.97224	144.892	296.297	118.335	1.22443	2.5039
82777852Efl1	Efl1	3.00467	3.1424	3.69855	180.28	188.544	221.913	0.812391	0.84963
80190011Efna2	Efna2	3.48954	2.36813	2.13814	209.372	142.088	128.288	1.63205	1.10757
89333987Efna4	Efna4	1.24572	2.09984	1.17163	74.743	125.99	70.2979	1.06323	1.79223
65873812Efr3a	Efr3a	4.1096	4.35147	3.22411	246.576	261.088	193.447	1.27465	1.34967
102838727Eftud2	Eftud2	3.5946	5.6618	4.23705	215.676	339.708	254.223	0.848373	1.33626
27158914Egln2	Egln2	2.11914	2.92572	2.27535	127.148	175.543	136.521	0.931343	1.28583
6298898Ehd1	Ehd1	3.81636	4.44636	3.29793	228.982	266.782	197.876	1.1572	1.34823
6300096Ehd1	Ehd1	3.31705	4.43334	2.84422	199.023	266.001	170.653	1.16624	1.55872
24791025Ehmt1	Ehmt1	3.12377	3.19372	2.07607	187.426	191.623	124.564	1.50465	1.53835
34914052Ehmt2	Ehmt2	4.44811	4.47749	3.9668	266.887	268.649	238.008	1.12134	1.12874
36779403Ei24	Ei24	2.59431	2.95629	2.11228	155.658	177.378	126.737	1.2282	1.39957
28269168Eid2	Eid2	1.45903	1.83769	1.42945	87.542	110.262	85.7667	1.0207	1.2856
100321537Eif1	Eif1	2.69992	3.10692	2.35132	161.995	186.415	141.079	1.14826	1.32135
100322099Eif1	Eif1	2.16649	2.29045	2.01558	129.989	137.427	120.935	1.07487	1.13637
46609181Eif1a	Eif1a	1.72484	2.03605	1.40412	103.49	122.163	84.2471	1.22842	1.45006
46610225Eif1a	Eif1a	2.29743	2.35259	1.38423	137.846	141.156	83.0538	1.65972	1.69957
5370249Eif1ad	Eif1ad	2.32081	2.59101	2.30337	139.249	155.461	138.202	1.00757	1.12488
120495327Eif1b	Eif1b	2.36978	2.85537	2.27015	142.187	171.322	136.209	1.04389	1.25779
58557501Eif2a	Eif2a	4.05304	4.52364	5.46071	243.183	271.419	327.642	0.742219	0.828399
143902717Eif2ak1	Eif2ak1	3.09923	1.66765	2.61874	185.954	100.059	157.124	1.18348	0.636816
124570901Eif2b1	Eif2b1	4.1229	6.43764	2.43419	247.374	386.258	146.051	1.69375	2.64468
85226628Eif2b2	Eif2b2	3.09095	3.41277	2.30021	185.457	204.766	138.013	1.34377	1.48368
31187833Eif2b4	Eif2b4	5.19453	2.82097	2.42672	311.672	169.258	145.603	2.14055	1.16246
20509325Eif2b5	Eif2b5	4.29256	6.06249	6.64987	257.553	363.749	398.992	0.64551	0.91167
154872683Eif2s2	Eif2s2	3.6171	5.32314	4.59495	217.026	319.388	275.697	0.787191	1.15848
60761374Eif3a	Eif3a	2.75827	3.3333	2.50819	165.496	199.998	150.491	1.09971	1.32897
77959247Eif3d	Eif3d	3.99862	4.85168	3.17306	239.917	291.101	190.384	1.26018	1.52902
69667185Eif4a1	Eif4a1	3.86356	5.05626	4.22859	231.814	303.376	253.716	0.913675	1.19573
23114138Eif4a2	Eif4a2	2.42493	3.0503	2.0999	145.496	183.018	125.994	1.15478	1.4526
119288612Eif4a3	Eif4a3	3.08165	4.27493	3.24656	184.899	256.496	194.794	0.949206	1.31676
102096583Eif4b	Eif4b	4.53006	4.67708	3.80655	271.804	280.625	228.393	1.19007	1.22869
102097173Eif4b	Eif4b	3.92536	3.80201	3.01654	235.521	228.12	180.992	1.30128	1.26039
138556460Eif4e	Eif4e	2.57619	3.65225	2.12528	154.571	219.135	127.517	1.21217	1.71848
138556908Eif4e	Eif4e	3.47194	5.04033	3.64919	208.316	302.42	218.952	0.951426	1.38122
87228064Eif4e2	Eif4e2	4.06667	5.14506	5.36182	244	308.703	321.709	0.758451	0.959574
87240488Eif4e2	Eif4e2	1.6756	2.31	1.50115	100.536	138.6	90.0689	1.11621	1.53882
27275656Eif4ebp1	Eif4ebp1	3.65316	5.15899	3.81477	219.19	309.539	228.886	0.957637	1.35237
3244588Eif4enif1	Eif4enif1	2.60112	3.32135	2.05994	156.067	199.281	123.597	1.26271	1.61235
111544927Eif5	Eif5	4.11774	4.52422	3.18064	247.065	271.453	190.838	1.29463	1.42243
111545713Eif5	Eif5	2.28344	1.97963	1.6579	137.006	118.778	99.4743	1.3773	1.19406
111546753Eif5	Eif5	2.36783	2.9056	1.76956	142.07	174.336	106.173	1.33809	1.64199
155820086Eif6	Eif6	3.40336	4.38456	2.86523	204.202	263.073	171.914	1.18781	1.53026
65001598Elac2	Elac2	4.80902	2.48034	3.2456	288.541	148.821	194.736	1.4817	0.764217
4288593Elavl1	Elavl1	4.90244	5.80514	4.44144	294.147	348.309	266.487	1.1038	1.30704
91251016Elavl2	Elavl2	2.35568	2.41141	1.41647	141.341	144.684	84.9884	1.66306	1.7024
51255478Elf2	Elf2	1.43635	2.0942	1.52866	86.1808	125.652	91.7198	0.93961	1.36995
75772358Ell2	Ell2	2.06594	2.58746	2.18469	123.957	155.248	131.081	0.945646	1.18436
165289405Elmo2	Elmo2	3.0341	3.14007	1.53024	182.046	188.404	91.8146	1.98276	2.05201
83313275Elmod2	Elmod2	4.68996	3.27188	1.68624	281.398	196.313	101.175	2.78131	1.94034
84149423Elmsan1	Elmsan1	1.59111	1.41229	1.82694	95.4665	84.7374	109.616	0.870914	0.773036
22113241Elof1	Elof1	2.96119	4.06841	3.20833	177.671	244.105	192.5	0.922969	1.26808
118432617Elovl1	Elovl1	2.45859	3.1255	1.65605	147.515	187.53	99.363	1.48461	1.88732
41182748Elovl2	Elovl2	3.36461	3.56381	2.55625	201.877	213.828	153.375	1.31623	1.39415
77984519Elovl5	Elovl5	3.91823	4.91865	2.35883	235.094	295.119	141.53	1.66109	2.08521
129638493Elovl6	Elovl6	2.62144	2.32094	1.79715	157.286	139.256	107.829	1.45867	1.29146
65530704Elp3	Elp3	3.21039	3.85171	3.08265	192.623	231.103	184.959	1.04144	1.24948
69968480Elp5	Elp5	3.15933	5.13388	4.63845	189.56	308.033	278.307	0.681119	1.10681
113515136Emc3	Emc3	2.57455	3.08155	1.77497	154.473	184.893	106.498	1.45047	1.73611
112363271Emc4	Emc4	3.61366	4.63992	3.02156	216.819	278.395	181.294	1.19596	1.5356
73175774Emc6	Emc6	2.8446	2.71331	1.90182	170.676	162.799	114.109	1.49572	1.42669
73176446Emc6	Emc6	2.3855	3.51306	3.13033	143.13	210.784	187.82	0.76206	1.12227
112467436Emc7	Emc7	3.63678	2.95195	2.02917	218.207	177.117	121.75	1.79225	1.45476
120654163Emc8	Emc8	2.16916	4.42147	1.41213	130.149	265.288	84.7275	1.53609	3.13108
120658099Emc8	Emc8	3.67248	4.22829	3.45532	220.349	253.697	207.319	1.06285	1.2237
98590855Emsy	Emsy	2.11895	2.22065	0.544942	127.137	133.239	32.6965	3.88839	4.07503
181903208Enah	Enah	2.66225	3.92189	2.65539	159.735	235.314	159.323	1.00259	1.47696
181903874Enah	Enah	4.80604	3.65944	2.47536	288.362	219.567	148.522	1.94155	1.47835
97253040Enc1	Enc1	1.62988	1.34407	1.00665	97.7926	80.6441	60.3993	1.6191	1.33518
44096559Enpp4	Enpp4	2.01117	2.01425	2.31222	120.67	120.855	138.733	0.869802	0.871131
44435872Eny2	Eny2	4.63965	5.8023	5.50723	278.379	348.138	330.434	0.842466	1.05358
81652077Ep300	Ep300	1.91705	1.67847	1.28581	115.023	100.708	77.1485	1.49093	1.30538
156540830Epb41l1	Epb41l1	3.12671	4.1661	2.7684	187.603	249.966	166.104	1.12943	1.50487
33796577Epb41l4a	Epb41l4a	1.90215	2.92358	2.66967	114.129	175.415	160.18	0.712504	1.09511
33797210Epb41l4a	Epb41l4a	3.0461	2.71752	2.00701	182.766	163.051	120.421	1.51773	1.35401
57061987Epb41l4b	Epb41l4b	3.83204	4.62411	2.55459	229.922	277.447	153.276	1.50006	1.81012
6437001Epc1	Epc1	1.79145	1.88053	1.48326	107.487	112.832	88.9956	1.20778	1.26784
49551186Epc2	Epc2	1.5096	1.90614	1.21629	90.5759	114.368	72.9772	1.24115	1.56718
49551940Epc2	Epc2	1.43637	1.68116	1.87846	86.1822	100.869	112.707	0.764655	0.894968
136654539Ephb2	Ephb2	3.90871	3.04087	2.07317	234.523	182.452	124.39	1.88538	1.46678
21223304Ephb3	Ephb3	1.70205	1.63068	1.23948	102.123	97.841	74.3687	1.3732	1.31562
137374522Ephb4	Ephb4	2.64719	2.47097	1.23664	158.831	148.258	74.1982	2.14064	1.99814
111279097Epm2aip1	Epm2aip1	2.4983	1.87405	1.11754	149.898	112.443	67.0524	2.23553	1.67694
5098181Epn1	Epn1	5.71968	4.14891	3.09101	343.181	248.935	185.461	1.85042	1.34225
61517505Epn2	Epn2	2.42561	2.91914	1.42786	145.537	175.148	85.6717	1.69877	2.04441
97627636Epop	Epop	2.27402	2.31659	2.05519	136.441	138.995	123.311	1.10648	1.12719
185428356Eprs	Eprs	4.66354	5.40179	4.97963	279.812	324.108	298.778	0.936524	1.08478
109387816Eps15	Eps15	3.53243	3.72443	1.85606	211.946	223.466	111.364	1.90319	2.00663
78073628Eral1	Eral1	3.88426	3.01307	1.95349	233.056	180.784	117.209	1.98837	1.54241
7924548Eras	Eras	1.72311	2.24223	1.71144	103.386	134.534	102.687	1.00681	1.31014
128567795Erbb3	Erbb3	2.41913	3.32017	1.56647	145.148	199.21	93.9885	1.54432	2.11952
103819042Erbin	Erbin	1.22012	1.49543	2.41925	73.2073	89.7259	145.155	0.50434	0.61814
19395693Ercc2	Ercc2	2.23683	3.68071	2.86557	134.21	220.843	171.934	0.780586	1.28446
13148732Ercc4	Ercc4	2.23334	2.18829	1.85838	134	131.297	111.503	1.20176	1.17752
44181260Ercc5	Ercc5	3.81586	2.95348	2.49833	228.951	177.209	149.9	1.52737	1.18218
102143205Ercc6l	Ercc6l	1.25021	2.02613	1.99291	75.0125	121.568	119.575	0.627328	1.01667
108194515Ercc8	Ercc8	2.87014	4.04631	1.79998	172.208	242.779	107.999	1.59454	2.24798
90816466Erdr1	Erdr1	4.77874	3.99019	2.11511	286.725	239.411	126.907	2.25933	1.88651
25243575Erf	Erf	1.97667	2.09437	1.36989	118.6	125.662	82.1932	1.44294	1.52886
148179840Ergic2	Ergic2	3.83805	4.09265	2.91518	230.283	245.559	174.911	1.31657	1.40391
35466584Eri1	Eri1	1.93776	2.67075	1.806	116.266	160.245	108.36	1.07296	1.47882
35467623Eri1	Eri1	2.11412	2.71372	1.66379	126.847	162.823	99.8275	1.27066	1.63104
119784085Eri2	Eri2	2.68655	2.39173	1.60728	161.193	143.504	96.4365	1.67149	1.48806
29610450Ermp1	Ermp1	3.13334	3.39076	6.52104	188	203.446	391.263	0.480496	0.519972
121445002Erp29	Erp29	3.40666	4.29369	3.91072	204.399	257.621	234.643	0.871107	1.09793
37538319Esam	Esam	3.8988	1.94302	2.12528	233.928	116.581	127.517	1.83449	0.914241
10566762Esco1	Esco1	2.7651	3.06867	1.13235	165.906	184.12	67.9408	2.44192	2.71001
140120135Esf1	Esf1	2.53064	2.22881	1.52672	151.839	133.729	91.6031	1.65757	1.45987
86521628Esrrb	Esrrb	2.47533	2.26649	1.73904	148.52	135.989	104.343	1.42339	1.3033
17940143Etaa1	Etaa1	1.2355	1.92031	1.21679	74.1302	115.219	73.0074	1.01538	1.57818
34903041Etf1	Etf1	3.7528	4.11358	4.44557	225.168	246.815	266.734	0.844165	0.925322
34904729Etf1	Etf1	3.70409	4.82929	4.09159	222.245	289.757	245.495	0.905293	1.1803
20810535Etl4	Etl4	2.69819	3.92398	2.69742	161.892	235.439	161.845	1.00029	1.45472
143208547Etnk1	Etnk1	3.42501	3.71795	2.49723	205.501	223.077	149.834	1.37152	1.48883
95721049Ets2	Ets2	1.3595	2.59773	1.51422	81.5703	155.864	90.8532	0.897825	1.71556
22381565Etv5	Etv5	2.70784	3.19667	2.10108	162.47	191.8	126.065	1.28878	1.52144
134270147Etv6	Etv6	1.92601	2.76288	2.01925	115.561	165.773	121.155	0.953828	1.36827
43227293EU599041	EU599041	0.679417	3.0791	2.01799	40.765	184.746	121.079	0.33668	1.52582
107745048Evi5	Evi5	4.01435	3.24786	2.128	240.861	194.871	127.68	1.88644	1.52625
108688515Evl	Evl	6.24311	6.49201	2.93578	374.586	389.521	176.147	2.12656	2.21134
175908737Exo1	Exo1	1.85951	2.11309	1.71266	111.571	126.785	102.76	1.08574	1.2338
175911396Exo1	Exo1	1.37009	2.86277	3.50956	82.2057	171.766	210.573	0.390389	0.815706
76570298Exoc1	Exoc1	2.10902	3.74368	2.07217	126.541	224.621	124.33	1.01778	1.80665
74172245Exoc3	Exoc3	3.44465	3.53959	3.72487	206.679	212.375	223.492	0.924772	0.950259
33972930Exoc4	Exoc4	2.80718	3.59556	4.61094	168.431	215.734	276.656	0.608808	0.77979
119464238Exog	Exog	2.1546	3.38288	0.79023	129.276	202.973	47.4138	2.72654	4.28088
41923857Exosc1	Exosc1	2.20703	3.02121	2.64531	132.422	181.273	158.719	0.834317	1.1421
25668032Exosc5	Exosc5	3.62478	5.58387	6.4403	217.487	335.032	386.418	0.562828	0.86702
111057664Exosc6	Exosc6	1.58282	1.69859	1.3001	94.9692	101.915	78.0063	1.21745	1.3065
116029016Extl2	Extl2	1.96058	1.06904	0.167711	117.635	64.1426	10.0626	11.6903	6.37433
65052313Extl3	Extl3	2.72728	2.92188	3.08123	163.637	175.313	184.874	0.885128	0.948286
132722134Eya3	Eya3	3.20991	2.37932	4.34729	192.595	142.759	260.837	0.738372	0.547313
132724765Eya3	Eya3	2.3195	2.08861	1.11542	139.17	125.316	66.9255	2.07947	1.87248
47530537Ezh2	Ezh2	3.50938	4.74028	2.3037	210.563	284.417	138.222	1.52337	2.05768
171464011F11r	F11r	3.19061	2.99328	1.98539	191.436	179.597	119.123	1.60704	1.50765
95602052F2r	F2r	3.73262	3.9468	1.71223	223.957	236.808	102.734	2.17998	2.30507
95511979F2rl1	F2rl1	2.71648	2.57674	1.30348	162.989	154.604	78.2088	2.08402	1.97682
120369817Faap100	Faap100	2.40311	2.87468	3.15138	144.186	172.481	189.083	0.762556	0.912196
155256687Faap20	Faap20	2.75817	4.49405	2.69751	165.49	269.643	161.851	1.02249	1.666
35392401Faap24	Faap24	1.56153	1.11004	1.57501	93.692	66.6026	94.5007	0.991442	0.704784
109962053Faf1	Faf1	3.62941	4.51431	3.61994	217.765	270.859	217.196	1.00262	1.24707
54661704Faf2	Faf2	1.50671	2.85486	1.23278	90.4026	171.291	73.9671	1.2222	2.31578
24849145Fahd1	Fahd1	1.92374	3.55063	2.72746	115.425	213.038	163.648	0.705324	1.30181
121854606Fam109a	Fam109a	0.929788	1.27607	1.98913	55.7873	76.5641	119.348	0.467435	0.641523
151969648Fam110a	Fam110a	1.22935	1.34033	1.29333	73.7607	80.42	77.5999	0.950526	1.03634
5800051Fam110b	Fam110b	1.24425	1.4281	1.03781	74.6549	85.686	62.2685	1.19892	1.37607
95381872Fam117a	Fam117a	3.58912	2.79988	2.20514	215.347	167.993	132.308	1.62762	1.26971
59985348Fam117b	Fam117b	1.96043	2.49842	1.4639	117.626	149.905	87.8337	1.33919	1.70669
35217484Fam118b	Fam118b	2.75907	3.11006	2.13927	165.544	186.604	128.356	1.28973	1.4538
48879470Fam120a	Fam120a	2.97242	3.3645	2.57806	178.345	201.87	154.683	1.15297	1.30505
151474134Fam120c	Fam120c	3.55968	3.83986	1.65164	213.581	230.391	99.0986	2.15523	2.32487
24476367Fam122a	Fam122a	2.24883	1.61684	0.708484	134.93	97.0105	42.5091	3.17414	2.28211
53243664Fam122b	Fam122b	4.7066	4.10562	4.4095	282.396	246.337	264.57	1.06738	0.931086
58523173Fam126b	Fam126b	1.40866	1.98292	0.988118	84.5198	118.975	59.2871	1.4256	2.00677
3570241Fam133b	Fam133b	2.06669	2.6795	2.30796	124.002	160.77	138.478	0.895461	1.16098
75147909Fam134a	Fam134a	2.57144	2.76034	1.23425	154.286	165.62	74.0549	2.0834	2.23645
86370065Fam136a	Fam136a	3.9914	4.40186	3.00985	239.484	264.112	180.591	1.32611	1.46248
34440822Fam13b	Fam13b	3.03313	2.72433	0.952053	181.988	163.46	57.1232	3.18589	2.86153
105378860Fam160a2	Fam160a2	2.4728	2.69557	1.57105	148.368	161.734	94.263	1.57398	1.71577
57389594Fam160b1	Fam160b1	2.10732	2.41694	0.781518	126.439	145.016	46.8911	2.69644	3.09262
70583545Fam160b2	Fam160b2	2.79526	3.74634	2.5138	167.715	224.78	150.828	1.11196	1.49031
23023741Fam161a	Fam161a	4.44979	2.40198	1.53609	266.987	144.119	92.1654	2.89683	1.5637
100841630Fam168a	Fam168a	2.55863	2.10047	1.74603	153.518	126.028	104.762	1.4654	1.20299
34813476Fam168b	Fam168b	2.71646	2.40202	1.608	162.988	144.121	96.4802	1.68934	1.49379
68363092Fam169b	Fam169b	3.40562	2.43048	1.77786	204.337	145.829	106.672	1.91557	1.36708
3227809Fam171a1	Fam171a1	3.09772	2.36094	2.18804	185.863	141.656	131.282	1.41575	1.07902
102437233Fam171a2	Fam171a2	1.77749	2.10089	2.25431	106.649	126.054	135.259	0.788485	0.931945
31617535Fam173b	Fam173b	3.368	3.34501	2.41155	202.08	200.7	144.693	1.39661	1.38708
132885114Fam175b	Fam175b	1.80342	1.73508	1.43735	108.205	104.105	86.2407	1.25469	1.20714
65022576Fam179b	Fam179b	1.66283	2.14101	2.2078	99.7697	128.46	132.468	0.75316	0.969745
21482124Fam185a	Fam185a	2.74724	2.81332	2.16169	164.834	168.799	129.702	1.27087	1.30144
94575190Fam192a	Fam192a	2.04048	3.58263	1.90666	122.429	214.958	114.399	1.07019	1.87901
34486458Fam193a	Fam193a	1.78707	1.70386	1.24273	107.224	102.231	74.5639	1.43802	1.37106
55539568Fam193b	Fam193b	3.4392	2.929	1.83887	206.352	175.74	110.332	1.87028	1.59282
120543138Fam195b	Fam195b	2.43025	3.45833	2.04816	145.815	207.5	122.889	1.18656	1.68851
137082501Fam199x	Fam199x	3.55213	2.61556	2.16595	213.128	156.934	129.957	1.63999	1.20758
77486904Fam207a	Fam207a	1.76201	2.16617	1.47269	105.721	129.97	88.3615	1.19646	1.47089
27483554Fam208a	Fam208a	2.10427	2.66936	2.54788	126.256	160.162	152.873	0.82589	1.04768
122364833Fam216a	Fam216a	3.1194	3.11004	2.62125	187.164	186.602	157.275	1.19005	1.18647
57543193Fam219b	Fam219b	2.71453	3.2535	0.904012	162.872	195.21	54.2407	3.00275	3.59896
143551939Fam220a	Fam220a	3.11133	3.19525	3.04884	186.68	191.715	182.93	1.0205	1.04802
72223032Fam32a	Fam32a	3.02545	4.88225	4.20494	181.527	292.935	252.296	0.719499	1.16107
72223433Fam32a	Fam32a	4.05577	3.69753	2.50328	243.346	221.852	150.197	1.62018	1.47708
22306777Fam3c	Fam3c	3.33219	2.22342	2.18936	199.931	133.405	131.361	1.52199	1.01556
30602797Fam43a	Fam43a	1.29036	1.92746	1.30881	77.4213	115.648	78.5288	0.985897	1.47268
12376361Fam49a	Fam49a	2.45185	1.93986	0.946362	147.111	116.391	56.7817	2.59081	2.04981
63931192Fam49b	Fam49b	3.21176	4.37893	3.09936	192.706	262.736	185.961	1.03627	1.41285
33600605Fam53a	Fam53a	2.76085	3.96106	3.20332	165.651	237.664	192.199	0.861873	1.23655
34773760Fam53c	Fam53c	2.06215	2.54553	2.03715	123.729	152.732	122.229	1.01227	1.24955
148921310Fam60a	Fam60a	2.7168	2.61306	1.56041	163.008	156.784	93.6245	1.74108	1.6746
95296165Fam63a	Fam63a	2.75549	3.85386	2.69026	165.329	231.232	161.416	1.02425	1.43252
132899465Fam76a	Fam76a	2.37274	3.31155	2.35272	142.364	198.693	141.163	1.00851	1.40754
13846529Fam76b	Fam76b	2.44556	2.39672	1.16533	146.734	143.803	69.9199	2.0986	2.05669
158786637Fam83d	Fam83d	3.03619	2.58109	2.0228	182.172	154.865	121.368	1.50099	1.276
46678062Fam8a1	Fam8a1	2.63484	2.39791	1.69146	158.09	143.875	101.487	1.55773	1.41766
117271542Fam98b	Fam98b	3.71577	3.121	3.33828	222.946	187.26	200.297	1.11308	0.934915
113597020Fancd2	Fancd2	3.45246	4.75178	2.41948	207.148	285.107	145.169	1.42695	1.96397
28326574Fance	Fance	2.79154	3.17538	1.99937	167.492	190.523	119.962	1.39621	1.58819
26471883Fancl	Fancl	4.95223	4.53706	3.28963	297.134	272.223	197.378	1.50541	1.3792
84869257Farsa	Farsa	3.5158	5.04396	4.09376	210.948	302.637	245.626	0.858819	1.23211
78425335Farsb	Farsb	4.40055	5.55696	5.51462	264.033	333.418	330.877	0.797979	1.00768
120807326Fasn	Fasn	4.11492	4.32098	3.63741	246.895	259.259	218.245	1.13128	1.18793
24441289Fastk	Fastk	3.36773	4.53925	3.40531	202.064	272.355	204.319	0.988965	1.33299
63752465Fastkd2	Fastkd2	2.53378	3.14736	3.02031	152.027	188.842	181.219	0.838916	1.04207
68592338Fastkd3	Fastkd3	1.87665	1.85839	1.42609	112.599	111.503	85.5651	1.31595	1.30314
130614096Fastkd5	Fastkd5	1.47201	2.40462	2.30092	88.3207	144.277	138.055	0.639748	1.04507
45052257Fat1	Fat1	3.93438	2.8673	2.25927	236.063	172.038	135.556	1.74144	1.26913
127491513Fbrs	Fbrs	2.25789	1.99966	1.15698	135.473	119.98	69.4187	1.95154	1.72835
110430133Fbrsl1	Fbrsl1	1.74209	2.06494	1.1982	104.525	123.896	71.892	1.45392	1.72337
142867204Fbxl18	Fbxl18	2.58483	2.90128	1.79225	155.09	174.077	107.535	1.44223	1.61879
127768935Fbxl19	Fbxl19	3.39938	2.15262	3.78729	203.963	129.157	227.238	0.897574	0.568378
103081283Fbxl3	Fbxl3	1.03892	1.74268	0.155194	62.3352	104.561	9.31164	6.69433	11.229
43744874Fbxl5	Fbxl5	3.28824	2.72606	1.22423	197.295	163.564	73.4537	2.68597	2.22676
43758072Fbxl5	Fbxl5	2.03914	3.34223	0.824602	122.348	200.534	49.4761	2.47288	4.05314
76535977Fbxl6	Fbxl6	3.20523	4.64981	1.49288	192.314	278.988	89.5725	2.14702	3.11467
105269326Fbxl8	Fbxl8	0.135038	0.167711	0.847726	8.10225	10.0626	50.8636	0.159294	0.197836
84981472Fbxo15	Fbxo15	2.89978	3.84073	2.6727	173.987	230.444	160.362	1.08496	1.43702
118010197Fbxo21	Fbxo21	2.94276	3.45818	4.18474	176.565	207.491	251.084	0.703212	0.82638
55224433Fbxo22	Fbxo22	4.4116	4.03887	3.06433	264.696	242.332	183.86	1.43966	1.31803
182315438Fbxo28	Fbxo28	1.13649	2.13248	0.899306	68.1896	127.949	53.9583	1.26375	2.37125
11296965Fbxo30	Fbxo30	1.65705	2.58311	2.0441	99.4231	154.987	122.646	0.810649	1.26369
121552267Fbxo31	Fbxo31	2.19502	2.91457	1.6824	131.701	174.874	100.944	1.3047	1.73239
59200904Fbxo33	Fbxo33	1.45983	1.81207	0.940114	87.59	108.724	56.4068	1.55283	1.9275
62504405Fbxo38	Fbxo38	3.6867	2.75319	2.54126	221.202	165.191	152.476	1.45074	1.0834
141204062Fbxo42	Fbxo42	2.5344	2.40836	2.26779	152.064	144.502	136.067	1.11756	1.06198
19138261Fbxo46	Fbxo46	1.37434	1.83647	1.04393	82.4604	110.188	62.6359	1.3165	1.75919
5799409Fbxo5	Fbxo5	1.60666	1.77266	1.16171	96.3997	106.36	69.7025	1.38302	1.52591
148146042Fbxo6	Fbxo6	4.58736	4.67019	4.2967	275.241	280.211	257.802	1.06765	1.08692
78081755Fbxo9	Fbxo9	3.31751	3.14483	1.9508	199.05	188.69	117.048	1.70059	1.61207
32746814Fbxw11	Fbxw11	2.20895	2.48347	2.46568	132.537	149.008	147.941	0.89588	1.00722
50433769Fbxw17	Fbxw17	3.00731	3.81749	2.08869	180.438	229.05	125.321	1.43981	1.8277
34805656Fbxw2	Fbxw2	3.16175	4.02979	2.65153	189.705	241.788	159.092	1.19243	1.5198
84979198Fbxw7	Fbxw7	1.56003	2.07619	1.28589	93.602	124.571	77.1534	1.21319	1.61459
118066865Fbxw8	Fbxw8	3.00609	5.20391	3.09405	180.365	312.234	185.643	0.971572	1.68191
63146650Fdft1	Fdft1	2.99941	3.28179	2.4335	179.964	196.907	146.01	1.23255	1.34859
21067769Fdx1l	Fdx1l	2.62989	2.20376	2.54303	157.793	132.226	152.582	1.03415	0.866588
115268277Fdxr	Fdxr	2.02949	2.87639	2.58117	121.77	172.583	154.87	0.78627	1.11438
56260123Fem1a	Fem1a	1.31157	1.77506	1.3235	78.694	106.504	79.4101	0.990982	1.34119
56263608Fem1a	Fem1a	2.37549	2.17348	1.46844	142.529	130.409	88.1062	1.6177	1.48013
62792079Fem1b	Fem1b	2.38923	3.4659	1.93058	143.354	207.954	115.835	1.23757	1.79526
62796284Fem1b	Fem1b	2.15136	2.24651	1.51128	129.082	134.791	90.6771	1.42353	1.48649
10199388Fen1	Fen1	2.04323	3.14849	2.13166	122.594	188.909	127.9	0.958516	1.47701
45460002Fermt2	Fermt2	3.58459	4.76	2.66784	215.075	285.6	160.071	1.34363	1.78421
151089686Fgd1	Fgd1	2.8275	3.65763	3.08762	169.65	219.458	185.257	0.915752	1.18461
144865249Fgf4	Fgf4	1.06544	1.6524	1.0579	63.9262	99.1439	63.4741	1.00712	1.56196
25574790Fgfr1	Fgfr1	3.68046	3.28545	3.39419	220.827	197.127	203.652	1.08434	0.967961
8196476Fgfr1op	Fgfr1op	2.8027	1.87654	1.16832	168.162	112.592	70.0989	2.39892	1.60619
146599198Fgfr1op2	Fgfr1op2	1.2178	1.42567	0.936849	73.068	85.5404	56.211	1.29989	1.52177
108706950Fgfrl1	Fgfrl1	2.60134	1.93781	1.98722	156.08	116.269	119.233	1.30904	0.975138
105329418Fhod1	Fhod1	2.62014	4.10298	2.25178	157.208	246.179	135.107	1.16358	1.82211
11800626Fignl1	Fignl1	1.78445	1.81047	1.6425	107.067	108.628	98.5502	1.08642	1.10226
74596148Fip1l1	Fip1l1	2.99779	3.57532	1.52738	179.867	214.519	91.6429	1.9627	2.34081
74598788Fip1l1	Fip1l1	3.96465	2.62659	1.83896	237.879	157.595	110.337	2.15592	1.4283
128430927Fkbp4	Fkbp4	5.22345	6.54424	5.76561	313.407	392.654	345.937	0.905967	1.13505
28399343Fkbp5	Fkbp5	4.02076	4.19147	2.57857	241.246	251.488	154.714	1.5593	1.6255
135291954Fkbp6	Fkbp6	3.64493	4.01471	3.23234	218.696	240.882	193.94	1.12764	1.24204
34646327Fkbpl	Fkbpl	1.6618	1.45645	0.817737	99.7077	87.3872	49.0642	2.03219	1.78108
59792002Flcn	Flcn	2.37838	2.22812	1.60304	142.703	133.687	96.1825	1.48367	1.38994
78060433Flot2	Flot2	5.34323	6.27736	5.09041	320.594	376.642	305.425	1.04967	1.23317
68717961Fmr1	Fmr1	5.49122	5.45634	3.69802	329.473	327.38	221.881	1.48491	1.47548
31026456Fnbp1	Fnbp1	2.55788	2.99339	2.68776	153.473	179.603	161.266	0.951679	1.11371
31029865Fnbp1	Fnbp1	3.02871	1.87261	2.3372	181.723	112.356	140.232	1.29587	0.801217
122538974Fnbp1l	Fnbp1l	3.3911	3.77219	2.00359	203.466	226.332	120.215	1.69251	1.88272
90780474Fnbp4	Fnbp4	3.82602	4.33542	2.42411	229.561	260.125	145.447	1.57832	1.78846
54518241Fnip1	Fnip1	1.93515	3.64631	1.89603	116.109	218.779	113.762	1.02063	1.92313
25999217Fnta	Fnta	3.79012	3.65071	3.271	227.407	219.042	196.26	1.1587	1.11608
101858593Folr1	Folr1	3.97649	3.87776	3.22456	238.59	232.666	193.474	1.23319	1.20257
14299494Fopnl	Fopnl	2.45404	3.31671	1.77577	147.242	199.003	106.546	1.38195	1.86776
76668077Foxh1	Foxh1	5.2395	4.23249	3.68965	314.37	253.949	221.379	1.42005	1.14712
119629120Foxj3	Foxj3	1.37631	1.90394	0.941389	82.5787	114.236	56.4833	1.462	2.02248
42182095Foxo3	Foxo3	2.05729	2.55103	2.03496	123.438	153.062	122.097	1.01098	1.2536
101260873Foxo4	Foxo4	3.60258	4.53443	5.76137	216.155	272.066	345.682	0.625299	0.78704
120267331Foxo6	Foxo6	1.58431	1.5425	0.212096	95.0586	92.5502	12.7257	7.46979	7.27268
98929715Foxp1	Foxp1	2.34548	1.50054	1.79451	140.729	90.0323	107.671	1.30703	0.836182
32682858Fpgs	Fpgs	3.41119	3.29197	1.82601	204.672	197.518	109.561	1.86811	1.80282
38188735Fra10ac1	Fra10ac1	2.4579	3.42006	2.16632	147.474	205.204	129.979	1.1346	1.57874
41846227Frat2	Frat2	1.57171	1.40624	1.40732	94.3027	84.3746	84.4394	1.11681	0.999232
97287116Frmd4b	Frmd4b	2.64508	1.27005	1.94412	158.705	76.2033	116.647	1.36056	0.653282
116903750Frrs1	Frrs1	3.59247	3.18018	3.06185	215.548	190.811	183.711	1.1733	1.03865
116907714Frrs1	Frrs1	2.95499	4.13456	1.81935	177.299	248.073	109.161	1.6242	2.27255
117069675Frs2	Frs2	2.59214	0.949508	1.13761	155.528	56.9705	68.2564	2.27859	0.834654
73020586Fryl	Fryl	1.79882	3.48394	1.85927	107.929	209.036	111.556	0.967489	1.87383
142973189Fscn1	Fscn1	4.15945	6.52608	4.95586	249.567	391.565	297.352	0.839299	1.31684
91668433Fto	Fto	3.01772	3.89687	4.14151	181.063	233.812	248.491	0.728652	0.940928
106249393Ftsj3	Ftsj3	3.61949	4.21925	3.68925	217.169	253.155	221.355	0.981091	1.14366
31617526Fubp3	Fubp3	4.64279	4.74893	3.50255	278.567	284.936	210.153	1.32554	1.35585
80389444Furin	Furin	2.03791	3.39524	3.18136	122.274	203.714	190.882	0.640577	1.06723
127982033Fus	Fus	4.73415	5.76288	6.21835	284.049	345.773	373.101	0.76132	0.926754
31261486Fut10	Fut10	2.73611	2.00245	1.60053	164.167	120.147	96.0318	1.7095	1.25112
20700197Fut11	Fut11	2.21267	1.87449	1.26324	132.76	112.47	75.7943	1.75158	1.48388
34069979Fxr1	Fxr1	3.59794	4.93125	2.36348	215.877	295.875	141.809	1.52231	2.08643
69653297Fxr2	Fxr2	2.9974	3.24127	2.27702	179.844	194.476	136.621	1.31637	1.42347
128604093Fzd10	Fzd10	1.50616	1.31297	0.840239	90.3698	78.7785	50.4143	1.79254	1.56262
64734660Fzd5	Fzd5	0.990377	1.40273	0.945772	59.4226	84.1639	56.7463	1.04716	1.48316
135249187Fzd9	Fzd9	1.49058	2.54534	0.173564	89.4348	152.721	10.4138	8.5881	14.6652
81367128Fzr1	Fzr1	2.42587	2.96483	2.40314	145.552	177.89	144.188	1.00946	1.23373
51376986G2e3	G2e3	2.06788	2.14415	1.86515	124.073	128.649	111.909	1.10869	1.14959
55500158G3bp1	G3bp1	4.39273	5.49145	3.88602	263.564	329.487	233.161	1.13039	1.41313
80764683Gab1	Gab1	3.05251	3.60768	2.39733	183.15	216.461	143.84	1.2733	1.50488
69994949Gabarap	Gabarap	4.2603	4.34456	5.47665	255.618	260.673	328.599	0.777903	0.793287
129542332Gabarapl1	Gabarapl1	2.42888	3.46018	1.69754	145.733	207.611	101.852	1.43083	2.03835
111952584Gabarapl2	Gabarapl2	5.59539	6.39092	5.46672	335.723	383.455	328.003	1.02354	1.16906
111952915Gabarapl2	Gabarapl2	4.23281	5.26543	4.54113	253.969	315.926	272.468	0.932105	1.1595
37074306Gabbr1	Gabbr1	4.77102	3.66483	2.35359	286.261	219.89	141.215	2.02713	1.55712
84861593Gabpa	Gabpa	2.89774	5.64323	3.89131	173.864	338.594	233.478	0.74467	1.45021
67035354Gadd45a	Gadd45a	1.30371	2.24944	1.26685	78.2228	134.966	76.0109	1.0291	1.77562
80932204Gadd45b	Gadd45b	1.95875	1.53812	0.517714	117.525	92.2872	31.0629	3.78346	2.97098
108569669Gak	Gak	3.93425	4.37183	2.66066	236.055	262.31	159.639	1.47868	1.64314
24286816Galnt1	Galnt1	2.89353	3.33497	2.12437	173.612	200.098	127.462	1.36206	1.56986
25265918Galnt11	Galnt11	2.27326	3.54232	3.58162	136.396	212.539	214.897	0.634702	0.989026
99113247Galnt4	Galnt4	1.62497	1.69021	1.20776	97.4982	101.413	72.4658	1.34544	1.39946
8916742Ganab	Ganab	5.12745	5.18603	4.60098	307.647	311.162	276.059	1.11443	1.12716
34677232Gapvd1	Gapvd1	2.28034	2.86734	2.09189	136.82	172.04	125.513	1.09009	1.37069
5060752Gas2l1	Gas2l1	2.90364	2.3881	2.70098	174.218	143.286	162.059	1.07503	0.884163
89409074Gas2l3	Gas2l3	0.616058	1.113	0.766684	36.9635	66.7798	46.001	0.803535	1.4517
69908903Gatad2a	Gatad2a	2.95262	2.73985	4.26511	177.157	164.391	255.906	0.692274	0.642387
46286510Gbf1	Gbf1	3.80524	4.30809	5.56239	228.314	258.486	333.743	0.684101	0.774504
28416938Gcc1	Gcc1	1.82712	1.50015	1.17356	109.627	90.0091	70.4135	1.55691	1.27829
77794489Gclc	Gclc	2.94057	2.08864	2.12921	176.434	125.318	127.753	1.38106	0.980944
17326390Gcnt1	Gcnt1	1.58158	2.81821	1.60165	94.8948	169.093	96.0989	0.987471	1.75957
40960892Gcnt2	Gcnt2	1.21826	2.08142	1.16368	73.0959	124.885	69.8207	1.04691	1.78866
118688807Gde1	Gde1	4.40766	6.6859	2.4	264.46	401.154	144	1.83653	2.78579
70629643Gdf15	Gdf15	1.21616	1.3269	0.74002	72.9696	79.6142	44.4012	1.64341	1.79306
122605652Gdf3	Gdf3	3.17626	2.48482	2.86575	190.576	149.089	171.945	1.10835	0.867075
122606494Gdf3	Gdf3	3.14652	3.56676	2.20779	188.791	214.006	132.467	1.42519	1.61554
59027944Gemin2	Gemin2	6.0809	4.1711	4.15557	364.854	250.266	249.334	1.46331	1.00374
19565203Gemin7	Gemin7	1.6354	2.16263	2.37239	98.1237	129.758	142.343	0.689346	0.911585
24693440Gfer	Gfer	2.50672	2.91205	2.06306	150.403	174.723	123.783	1.21505	1.41152
24694447Gfer	Gfer	4.21945	6.05805	3.48611	253.167	363.483	209.167	1.21036	1.73777
87092207Gfpt1	Gfpt1	3.75211	3.12612	2.39248	225.127	187.567	143.549	1.56829	1.30664
49838620Gfpt2	Gfpt2	2.54125	3.1783	2.01285	152.475	190.698	120.771	1.26251	1.57901
78894587Gga1	Gga1	3.38278	3.90294	3.73265	202.967	234.176	223.959	0.906267	1.04562
121986971Gga2	Gga2	3.09487	4.32769	3.72772	185.692	259.661	223.663	0.830231	1.16095
84832835Ggnbp2	Ggnbp2	2.79035	2.38954	2.19121	167.421	143.372	131.473	1.27343	1.09051
60445277Gid4	Gid4	4.09817	3.93804	3.16814	245.89	236.283	190.088	1.29356	1.24302
137527935Gigyf1	Gigyf1	2.32507	2.73691	2.16769	139.504	164.215	130.061	1.07261	1.2626
87450810Gigyf2	Gigyf2	1.94769	2.49405	2.31601	116.862	149.643	138.961	0.840969	1.07687
120581518Gins2	Gins2	4.08492	4.95757	4.37011	245.095	297.454	262.207	0.934741	1.13443
95645060Gins3	Gins3	2.09361	1.48771	0.952335	125.617	89.2624	57.1401	2.1984	1.56217
23227095Gins4	Gins4	3.16129	3.77636	3.1297	189.677	226.582	187.782	1.01009	1.20662
83664789Gipc1	Gipc1	3.95115	4.01212	4.41198	237.069	240.727	264.719	0.895551	0.90937
77507774Git1	Git1	3.01209	2.93638	2.7299	180.726	176.183	163.794	1.10337	1.07564
127325484Gjb3	Gjb3	2.95246	2.53134	1.28968	177.148	151.881	77.3807	2.2893	1.96277
114474380Glb1	Glb1	3.16923	4.22927	4.73269	190.154	253.756	283.961	0.669647	0.89363
62057500Glce	Glce	2.23318	1.69394	1.29289	133.991	101.636	77.5731	1.72729	1.3102
29959432Gle1	Gle1	4.10357	4.27221	2.40654	246.214	256.333	144.392	1.70517	1.77525
111153559Glg1	Glg1	3.81882	3.60517	3.94139	229.129	216.31	236.483	0.968903	0.914697
111157807Glg1	Glg1	3.47226	4.63777	4.74112	208.335	278.266	284.467	0.732371	0.978202
118834385Gli2	Gli2	1.85287	2.25723	1.41255	111.172	135.434	84.7532	1.31171	1.59798
143746775Glrx2	Glrx2	4.3019	4.24981	3.94086	258.114	254.989	236.452	1.09162	1.0784
105040911Glrx5	Glrx5	4.10573	5.24179	3.30233	246.344	314.507	198.14	1.24328	1.5873
52185530Gls	Gls	2.5266	3.03542	1.94057	151.596	182.125	116.434	1.30199	1.56419
127708743Glt1d1	Glt1d1	2.79604	1.95539	1.4349	167.762	117.323	86.0939	1.9486	1.36274
127709372Glt1d1	Glt1d1	2.26778	2.13463	1.19094	136.067	128.078	71.4563	1.90419	1.79239
46798373Gltscr1l	Gltscr1l	1.64438	1.81111	1.24577	98.6626	108.667	74.7464	1.31997	1.4538
34344270Glud1	Glud1	6.15494	5.89203	5.80032	369.297	353.522	348.019	1.06114	1.01581
60412574Gm13580	Gm13580	3.41375	5.57404	3.31956	204.825	334.442	199.174	1.02837	1.67915
176240330Gm14296	Gm14296	2.82648	2.852	1.29327	169.589	171.12	77.5962	2.18553	2.20526
177773275Gm14322	Gm14322	3.39235	1.81168	1.45358	203.541	108.701	87.2146	2.33379	1.24636
177829240Gm14325	Gm14325	1.38542	1.75971	1.44673	83.1253	105.583	86.8039	0.957623	1.21634
33836148Gm15455	Gm15455	2.90684	3.05283	2.02234	174.411	183.17	121.341	1.43736	1.50955
80212738Gm16286	Gm16286	1.83918	1.60209	1.45466	110.351	96.1252	87.2795	1.26434	1.10135
22086131Gm16845	Gm16845	1.72546	1.69724	2.25433	103.528	101.834	135.26	0.765397	0.752878
56696524Gm16973	Gm16973	4.32335	3.66776	1.53059	259.401	220.066	91.8355	2.82463	2.3963
102741985Gm20604	Gm20604	1.82303	2.00864	0.738498	109.382	120.518	44.3099	2.46857	2.71989
104153965Gm20765	Gm20765	1.68364	3.41648	1.31998	101.018	204.989	79.1987	1.2755	2.58829
104196522Gm20765	Gm20765	2.78278	3.42599	2.67482	166.967	205.559	160.489	1.04036	1.28083
94878321Gm20939	Gm20939	2.34605	1.8245	1.62515	140.763	109.47	97.5088	1.4436	1.12267
104153936Gm21293	Gm21293	1.66959	3.38671	1.31782	100.176	203.202	79.0689	1.26694	2.56994
104196493Gm21293	Gm21293	2.80191	3.42684	2.70736	168.115	205.61	162.442	1.03492	1.26575
104153936Gm21304	Gm21304	1.66959	3.38671	1.31782	100.176	203.202	79.0689	1.26694	2.56994
104196493Gm21304	Gm21304	2.80191	3.42684	2.70736	168.115	205.61	162.442	1.03492	1.26575
104153965Gm21312	Gm21312	1.68364	3.41648	1.31998	101.018	204.989	79.1987	1.2755	2.58829
104196522Gm21312	Gm21312	2.78278	3.42599	2.67482	166.967	205.559	160.489	1.04036	1.28083
119912284Gm21761	Gm21761	2.62616	3.01051	1.73013	157.57	180.631	103.808	1.5179	1.74005
68626482Gm21949	Gm21949	2.52867	3.47995	3.25735	151.72	208.797	195.441	0.776298	1.06834
4785408Gm21992	Gm21992	2.32805	2.63916	2.24487	139.683	158.349	134.692	1.03705	1.17564
62368580Gm3604	Gm3604	1.42981	1.1572	1.19146	85.7887	69.4322	71.4874	1.20005	0.971251
104153965Gm4340	Gm4340	1.68364	3.41648	1.31998	101.018	204.989	79.1987	1.2755	2.58829
30097686Gm4961	Gm4961	1.83456	1.46693	2.79881	110.074	88.016	167.929	0.655479	0.524127
89093064Gm525	Gm525	4.06226	2.61799	1.87563	243.736	157.08	112.538	2.16581	1.39579
23676482Gm6563	Gm6563	4.73305	4.17653	4.1098	283.983	250.592	246.588	1.15165	1.01624
17319801Gm6712	Gm6712	1.39116	1.61572	1.38986	83.4695	96.9431	83.3915	1.00094	1.16251
104153936Gm6763	Gm6763	1.66959	3.38671	1.31782	100.176	203.202	79.0689	1.26694	2.56994
104196493Gm6763	Gm6763	2.80191	3.42684	2.70736	168.115	205.61	162.442	1.03492	1.26575
104153936Gm8764	Gm8764	1.66959	3.38671	1.31782	100.176	203.202	79.0689	1.26694	2.56994
104196493Gm8764	Gm8764	2.80191	3.42684	2.70736	168.115	205.61	162.442	1.03492	1.26575
136329983Gm8994	Gm8994	2.30715	3.80012	2.05186	138.429	228.007	123.112	1.12442	1.85204
23728925Gm9938	Gm9938	2.78568	1.50731	2.11779	167.141	90.4384	127.068	1.31537	0.711735
86692019Gmcl1	Gmcl1	4.08022	4.63563	2.88019	244.813	278.138	172.811	1.41665	1.60949
132223217Gmeb1	Gmeb1	2.23769	3.07625	1.06618	134.261	184.575	63.9711	2.09878	2.88529
132225957Gmeb1	Gmeb1	3.00133	1.38246	1.42339	180.08	82.9476	85.4033	2.10858	0.971246
24752103Gmnn	Gmnn	3.27036	4.0372	3.18831	196.221	242.232	191.299	1.02573	1.26625
108051936Gmppb	Gmppb	2.14566	2.56375	1.87945	128.74	153.825	112.767	1.14164	1.36409
81502563Gna15	Gna15	2.75502	2.42646	1.12272	165.301	145.588	67.3631	2.45388	2.16124
18564536Gnb1l	Gnb1l	2.50775	3.0661	3.83748	150.465	183.966	230.249	0.653489	0.79899
146505550Gng5	Gng5	5.47937	7.06988	7.28961	328.762	424.193	437.377	0.751668	0.969856
35988868Gnl1	Gnl1	2.95557	7.78045	5.41814	177.334	466.827	325.088	0.545496	1.436
31012683Gnl3	Gnl3	2.36439	2.50171	1.81615	141.863	150.103	108.969	1.30187	1.37748
150983382Gnl3l	Gnl3l	4.29432	4.76464	2.76376	257.659	285.878	165.826	1.5538	1.72397
25234567Gnptg	Gnptg	4.76324	3.19914	3.588	285.794	191.948	215.28	1.32755	0.891622
121397251Gns	Gns	3.71977	2.45705	1.74009	223.186	147.423	104.405	2.13769	1.41202
32307921Golga2	Golga2	2.60824	2.38787	1.68486	156.494	143.272	101.092	1.54804	1.41725
110226469Golga3	Golga3	2.48042	3.67285	2.13216	148.825	220.371	127.929	1.16334	1.7226
118582520Golga4	Golga4	5.03891	3.0021	2.40042	302.335	180.126	144.025	2.09918	1.25066
12351271Golph3	Golph3	1.80584	2.92551	1.55598	108.35	175.53	93.3586	1.16058	1.88017
142403859Golt1b	Golt1b	3.13115	2.93103	2.63904	187.869	175.862	158.343	1.18647	1.11064
88910099Gon4l	Gon4l	2.65356	2.81796	1.7651	159.214	169.078	105.906	1.50335	1.59649
102753530Gon7	Gon7	2.08282	1.49771	1.56453	124.969	89.8624	93.8719	1.33127	0.957288
70691726Gorasp2	Gorasp2	3.12508	4.26169	2.96567	187.505	255.701	177.94	1.05375	1.43701
103677103Gosr2	Gosr2	3.08213	3.42154	1.91792	184.928	205.292	115.075	1.60702	1.78399
43500243Got1	Got1	3.92163	3.37393	2.61994	235.298	202.436	157.197	1.49684	1.28779
166166510Gpa33	Gpa33	3.88835	4.66547	3.44478	233.301	279.928	206.687	1.12877	1.35436
35124817Gpank1	Gpank1	1.37592	1.59857	1.2513	82.555	95.9145	75.0783	1.09958	1.27753
23173983Gpat4	Gpat4	1.88895	2.29009	2.07977	113.337	137.406	124.786	0.908249	1.10113
187351429Gpatch2	Gpatch2	2.21038	2.13338	0.914205	132.623	128.003	54.8523	2.41782	2.33359
88055994Gpatch4	Gpatch4	2.4315	3.08307	1.9067	145.89	184.984	114.402	1.27524	1.61697
102476166Gpatch8	Gpatch8	2.07351	2.51489	1.85078	124.41	150.894	111.047	1.12034	1.35883
111425933Gpbp1	Gpbp1	1.71696	2.31704	1.4584	103.018	139.022	87.5037	1.1773	1.58876
111426432Gpbp1	Gpbp1	1.5325	1.9651	1.28707	91.9501	117.906	77.2242	1.19069	1.5268
116593882Gpbp1l1	Gpbp1l1	2.80077	3.62903	2.43395	168.046	217.742	146.037	1.15071	1.49101
114900032Gpd1l	Gpd1l	4.69066	5.33682	3.88441	281.44	320.209	233.065	1.20756	1.37391
31511627Gpn1	Gpn1	2.85361	3.72726	2.84003	171.216	223.636	170.402	1.00478	1.3124
31214609Gpr107	Gpr107	3.39754	3.0364	3.96398	203.853	182.184	237.839	0.857103	0.765996
31216567Gpr107	Gpr107	3.00247	3.69395	2.57645	180.148	221.637	154.587	1.16535	1.43373
57235166Gpr108	Gpr108	4.11593	2.70609	2.50566	246.956	162.365	150.34	1.64265	1.07999
134869405Gpr19	Gpr19	1.78093	2.23873	1.58174	106.856	134.324	94.9042	1.12594	1.41536
135803469Gprasp1	Gprasp1	3.16876	4.15318	3.00806	190.126	249.191	180.484	1.05342	1.38068
135084708Gprc5a	Gprc5a	1.8424	1.64028	1.38826	110.544	98.417	83.2956	1.32713	1.18154
120789103Gps1	Gps1	3.6737	3.90211	5.18719	220.422	234.127	311.231	0.708227	0.75226
85527599Gpt2	Gpt2	2.47106	1.25649	1.14627	148.263	75.3894	68.7759	2.15575	1.09616
108400665Gpx7	Gpx7	2.99857	4.00739	2.36626	179.914	240.443	141.976	1.26722	1.69355
113043012Gpx8	Gpx8	3.26546	2.40882	1.68273	195.928	144.529	100.964	1.94057	1.4315
101232756Grasp	Grasp	1.50884	2.15002	1.26387	90.5304	129.001	75.8321	1.19383	1.70114
115644294Grb2	Grb2	2.72262	3.4937	3.02788	163.357	209.622	181.673	0.899185	1.15385
115645674Grb2	Grb2	3.43034	3.60457	2.97571	205.82	216.274	178.543	1.15278	1.21133
7820567Gripap1	Gripap1	3.60689	5.05307	2.84141	216.413	303.184	170.484	1.2694	1.77837
36471700Grpel1	Grpel1	2.21941	2.91216	4.0774	133.164	174.73	244.644	0.544319	0.714219
61715262Grpel2	Grpel2	0.94583	1.63336	1.82908	56.7498	98.0015	109.745	0.517107	0.892994
88659723Grsf1	Grsf1	2.93445	4.33226	2.57265	176.067	259.936	154.359	1.14063	1.68397
45825486Grwd1	Grwd1	1.72624	2.09422	1.51722	103.574	125.653	91.0333	1.13776	1.3803
120581383Gse1	Gse1	2.61801	2.0289	1.44554	157.081	121.734	86.7326	1.81109	1.40355
25228516Gsk3a	Gsk3a	3.45189	4.08443	4.86665	207.113	245.066	291.999	0.709294	0.839269
38245476Gsk3b	Gsk3b	2.74667	2.75988	1.28624	164.8	165.593	77.1741	2.13544	2.1457
11220656Gspt1	Gspt1	4.77051	4.5803	5.01684	286.231	274.818	301.011	0.950899	0.912984
94638561Gspt2	Gspt2	1.24198	2.04998	2.36752	74.5185	122.999	142.051	0.52459	0.86588
155563436Gss	Gss	4.20741	5.1823	3.80574	252.445	310.938	228.344	1.10554	1.36171
75774374Gstt3	Gstt3	4.67267	1.60644	1.96428	280.36	96.3862	117.857	2.37882	0.817824
91559714Gtf2a1	Gtf2a1	2.52575	1.67649	2.02718	151.545	100.59	121.631	1.24594	0.827006
37510045Gtf2e1	Gtf2e1	1.59918	2.4181	2.00744	95.9506	145.086	120.446	0.796626	1.20457
33777173Gtf2e2	Gtf2e2	3.40529	3.78081	2.59551	204.317	226.849	155.731	1.31199	1.45667
75897653Gtf2f2	Gtf2f2	2.21174	3.12909	2.11216	132.704	187.745	126.729	1.04715	1.48147
6085114Gtf2h5	Gtf2h5	3.01099	5.17659	5.8587	180.66	310.595	351.522	0.513936	0.883573
134238090Gtf2i	Gtf2i	4.53066	4.31361	3.31225	271.839	258.817	198.735	1.36785	1.30232
134357912Gtf2ird1	Gtf2ird1	3.87879	2.74253	1.94078	232.727	164.552	116.447	1.99857	1.41311
146955614Gtf3a	Gtf3a	4.45743	3.03033	2.6488	267.446	181.82	158.928	1.68281	1.14404
31156255Gtf3c2	Gtf3c2	2.10997	3.32775	2.48871	126.598	199.665	149.322	0.847819	1.33714
54397829Gtf3c3	Gtf3c3	3.25505	3.94783	2.82381	195.303	236.87	169.428	1.15272	1.39805
28822555Gtf3c4	Gtf3c4	2.21418	2.72092	1.60252	132.851	163.255	96.1514	1.38169	1.69789
40249452Gtf3c6	Gtf3c6	3.09579	2.3966	1.31589	185.747	143.796	78.9536	2.35261	1.82127
71493400Gtpbp3	Gtpbp3	2.41094	2.76412	0.976198	144.656	165.847	58.5719	2.46972	2.83152
8972877Gtpbp4	Gtpbp4	2.39266	3.22063	2.20208	143.56	193.238	132.125	1.08655	1.46254
163087280Gtsf1l	Gtsf1l	0.878054	2.1754	1.43811	52.6832	130.524	86.2868	0.610559	1.51267
75507072Gucd1	Gucd1	1.80882	3.08625	2.06931	108.529	185.175	124.159	0.874118	1.49144
69571976Guf1	Guf1	4.0769	4.89274	2.66929	244.614	293.564	160.157	1.52734	1.83298
93239991Gxylt1	Gxylt1	1.89856	2.64503	1.62742	113.914	158.702	97.6449	1.16661	1.6253
20122336Gyg	Gyg	2.08332	3.95922	3.29224	124.999	237.553	197.534	0.632796	1.20259
45456617Gys1	Gys1	3.41803	4.72485	2.68555	205.082	283.491	161.133	1.27275	1.75936
152705051H13	H13	3.97263	5.51142	2.90031	238.358	330.685	174.018	1.36973	1.90029
152708668H13	H13	3.26825	1.7387	1.0357	196.095	104.322	62.1422	3.15559	1.67876
87980670H1fx	H1fx	2.41653	3.9164	4.04388	144.992	234.984	242.633	0.597576	0.968475
44336076H2afx	H2afx	3.12467	3.87134	2.96234	187.48	232.28	177.74	1.0548	1.30685
116023104H3f3b	H3f3b	2.69646	3.90335	2.72075	161.788	234.201	163.245	0.991074	1.43466
64987232Hacd3	Hacd3	2.9515	3.4781	2.12826	177.09	208.686	127.696	1.38682	1.63425
30184593Hadhb	Hadhb	2.87182	3.87459	3.75972	172.309	232.475	225.583	0.763838	1.03055
24864450Hagh	Hagh	5.1132	5.7427	3.48057	306.792	344.562	208.834	1.46907	1.64993
36791872Hars2	Hars2	1.71798	2.15568	1.34273	103.079	129.341	80.564	1.27947	1.60544
120621562Haus2	Haus2	3.38457	3.78504	1.70425	203.074	227.103	102.255	1.98596	2.22095
34154146Haus3	Haus3	2.05804	2.4182	1.38207	123.482	145.092	82.924	1.4891	1.7497
86579107Haus6	Haus6	2.23561	3.89502	1.2098	134.136	233.701	72.5881	1.84791	3.21955
71251373Haus8	Haus8	3.91225	4.71719	3.85983	234.735	283.031	231.59	1.01358	1.22212
31926704Hbp1	Hbp1	3.16765	2.61187	1.5374	190.059	156.712	92.244	2.06039	1.69889
21368894Hbs1l	Hbs1l	6.23421	4.88413	3.50558	374.053	293.048	210.335	1.77837	1.39325
73943042Hcfc1	Hcfc1	2.77597	4.42849	2.97735	166.558	265.709	178.641	0.932361	1.48739
91929028Hdac4	Hdac4	2.02683	1.84497	1.14873	121.61	110.698	68.9241	1.7644	1.60609
97792913Hdac7	Hdac7	2.43609	2.91566	2.5075	146.166	174.939	150.45	0.971523	1.16277
80346102Hddc3	Hddc3	1.07267	2.52751	1.26912	64.3602	151.65	76.1472	0.845208	1.99154
87916132Hdgf	Hdgf	5.89684	6.77699	6.74261	353.81	406.619	404.557	0.874563	1.0051
93406192Hdlbp	Hdlbp	6.42201	4.98713	2.95999	385.321	299.228	177.6	2.1696	1.68485
88172026Heatr3	Heatr3	4.20029	3.93491	3.64788	252.017	236.095	218.873	1.15143	1.07868
17899291Heca	Heca	3.25294	1.90898	1.06616	195.177	114.539	63.9695	3.05109	1.79052
51743971Hectd1	Hectd1	3.50929	3.72269	2.26019	210.558	223.361	135.611	1.55266	1.64707
120083864Helb	Helb	2.62519	2.67116	2.23003	157.511	160.27	133.802	1.1772	1.19781
38970468Hells	Hells	3.92318	3.28164	1.51675	235.391	196.899	91.0047	2.58658	2.16361
63317881Herc4	Herc4	3.24748	3.0942	2.26987	194.849	185.652	136.192	1.43069	1.36316
94395367Herpud1	Herpud1	1.30889	1.81369	1.59379	78.5335	108.822	95.6273	0.821245	1.13798
25108380Herpud2	Herpud2	1.57245	2.68414	3.50807	94.3472	161.048	210.484	0.448238	0.765132
30067796Hes1	Hes1	1.46968	2.4014	0.924526	88.1806	144.084	55.4716	1.58965	2.59744
91411753Hes6	Hes6	2.48816	3.92158	2.00114	149.29	235.295	120.068	1.24337	1.95968
121222656Hexdc	Hexdc	4.20677	2.47155	3.22866	252.406	148.293	193.72	1.30294	0.765504
103118375Hexim1	Hexim1	1.58527	1.87212	1.37952	95.1164	112.327	82.7712	1.14915	1.35708
37440731Hhex	Hhex	0.712911	2.29737	1.25843	42.7746	137.842	75.5055	0.56651	1.82559
79966100Hhip	Hhip	1.44294	2.18493	1.18904	86.5764	131.096	71.3426	1.21353	1.83755
17263430Hic2	Hic2	1.6457	1.90214	1.20218	98.7419	114.128	72.1308	1.36893	1.58224
73946892Hif1a	Hif1a	3.18047	3.40164	3.26677	190.828	204.099	196.006	0.973582	1.04129
44576274Hif1an	Hif1an	2.01111	2.37723	1.67045	120.667	142.634	100.227	1.20393	1.4231
29275449Hilpda	Hilpda	1.28566	1.58549	1.11294	77.1399	95.1295	66.7765	1.15519	1.42459
44292690Hinfp	Hinfp	1.5469	1.69512	1.20133	92.8137	101.707	72.0799	1.28765	1.41104
103740067Hipk1	Hipk1	2.77181	2.69074	1.88317	166.309	161.444	112.99	1.47188	1.42883
126865122Hirip3	Hirip3	3.2225	4.02159	2.85867	193.35	241.296	171.52	1.12727	1.4068
21810918Hist1h2ao	Hist1h2ao	1.90222	2.09741	1.97445	114.133	125.844	118.467	0.963417	1.06227
21833273Hist1h2ao	Hist1h2ao	1.91796	2.33952	2.25723	115.077	140.371	135.434	0.849694	1.03645
21810918Hist1h2ap	Hist1h2ap	1.90222	2.09741	1.97445	114.133	125.844	118.467	0.963417	1.06227
21833273Hist1h2ap	Hist1h2ap	1.91796	2.33952	2.25723	115.077	140.371	135.434	0.849694	1.03645
88263358Hjurp	Hjurp	2.62919	2.16777	1.24675	157.752	130.066	74.8048	2.10884	1.73874
62269355Hk1	Hk1	4.52692	5.53684	3.88328	271.615	332.21	232.997	1.16575	1.42582
87936619Hmces	Hmces	3.83537	3.95165	3.30998	230.122	237.099	198.599	1.15873	1.19386
96649213Hmgcr	Hmgcr	2.30952	3.48712	1.51034	138.571	209.227	90.6206	1.52913	2.30882
119708260Hmgcs1	Hmgcs1	3.36399	4.21341	2.50821	201.84	252.804	150.493	1.34119	1.67984
61131542Hmgxb3	Hmgxb3	2.04888	2.45291	1.31082	122.933	147.174	78.6494	1.56305	1.87127
75031978Hmgxb4	Hmgxb4	1.74222	2.4279	1.41525	104.533	145.674	84.9153	1.23103	1.71552
75100593Hmox1	Hmox1	3.0493	3.043	2.37812	182.958	182.58	142.687	1.28223	1.27958
4766249Hmox2	Hmox2	2.58928	3.42562	1.37586	155.357	205.537	82.5517	1.88193	2.4898
115497604Hn1	Hn1	2.10724	2.40034	1.78906	126.435	144.021	107.343	1.17785	1.34168
115498277Hn1	Hn1	3.51799	4.43774	5.35372	211.079	266.264	321.223	0.657111	0.828907
58127161Hnrnpa0	Hnrnpa0	3.54752	4.01657	3.56652	212.851	240.994	213.991	0.994672	1.12619
75669407Hnrnpa3	Hnrnpa3	4.86593	5.27636	2.59501	291.956	316.582	155.701	1.87511	2.03327
51600349Hnrnpab	Hnrnpab	3.40478	5.40094	3.26294	204.287	324.056	195.777	1.04347	1.65523
51601325Hnrnpab	Hnrnpab	3.46287	5.25464	3.21175	207.772	315.278	192.705	1.07819	1.63607
52073799Hnrnpc	Hnrnpc	4.33817	6.16991	9.16466	260.29	370.195	549.879	0.473358	0.673229
100033828Hnrnpdl	Hnrnpdl	3.81604	3.66245	2.3336	228.962	219.747	140.016	1.63526	1.56945
100034976Hnrnpdl	Hnrnpdl	2.70835	3.11654	2.67208	162.501	186.992	160.325	1.01357	1.16634
50386529Hnrnph1	Hnrnph1	4.03701	5.39441	3.28726	242.221	323.664	197.236	1.22808	1.641
134607057Hnrnph2	Hnrnph2	2.98736	4.79035	3.136	179.242	287.421	188.16	0.952603	1.52753
58391486Hnrnpk	Hnrnpk	3.80589	5.40393	3.83609	228.353	324.236	230.166	0.992125	1.40871
80029761Hnrnpll	Hnrnpll	2.70813	4.99565	2.35581	162.488	299.739	141.349	1.14955	2.12057
80030592Hnrnpll	Hnrnpll	4.12582	7.03527	3.65636	247.549	422.116	219.381	1.1284	1.92412
25721463Hnrnpul1	Hnrnpul1	5.34912	3.69708	3.84593	320.947	221.825	230.756	1.39085	0.961298
8834142Hnrnpul2	Hnrnpul2	4.3123	4.99445	3.62108	258.738	299.667	217.265	1.19089	1.37927
70294361Homer3	Homer3	3.5494	4.38644	3.39162	212.964	263.186	203.497	1.04652	1.29332
52155843Hoxa1	Hoxa1	1.47142	2.19886	1.42024	88.2851	131.932	85.2144	1.03604	1.54823
17791929Hpcal1	Hpcal1	2.82719	2.99869	2.41332	169.632	179.922	144.799	1.1715	1.24256
112378424Hps4	Hps4	2.04788	2.57591	1.71557	122.873	154.555	102.934	1.1937	1.50149
46006173Hps6	Hps6	1.75011	1.16726	1.60634	105.006	70.0353	96.3806	1.0895	0.726653
8343824Hs1bp3	Hs1bp3	3.43077	2.62088	3.0554	205.846	157.253	183.324	1.12286	0.857788
144433751Hs2st1	Hs2st1	3.54617	3.24513	2.56493	212.77	194.708	153.896	1.38256	1.26519
36106446Hs6st1	Hs6st1	1.46967	1.82136	1.17183	88.18	109.281	70.31	1.25416	1.55428
119348929Hsbp1	Hsbp1	4.70611	5.33117	2.64998	282.366	319.87	158.999	1.77591	2.01178
103990022Hsd17b11	Hsd17b11	3.53574	3.53559	1.88113	212.144	212.136	112.868	1.87959	1.87951
94032951Hsd17b12	Hsd17b12	5.0719	5.46902	3.5556	304.314	328.141	213.336	1.42645	1.53814
45567321Hsd17b14	Hsd17b14	3.0585	3.23266	3.4032	183.51	193.96	204.192	0.898711	0.949887
169949790Hsd17b7	Hsd17b7	2.31765	1.59531	1.28189	139.059	95.7184	76.9135	1.80799	1.24449
119562238Hsdl1	Hsdl1	3.67284	2.31308	2.1034	220.37	138.785	126.204	1.74614	1.09969
57513143Hsf2	Hsf2	2.5039	3.0474	2.16193	150.234	182.844	129.716	1.15818	1.40957
31946348Hsf2bp	Hsf2bp	5.66408	5.39375	3.27343	339.845	323.625	196.406	1.73032	1.64774
75755444Hspa13	Hspa13	2.38599	3.7229	1.97397	143.159	223.374	118.438	1.20872	1.886
53261824Hspa4	Hspa4	3.22482	4.18327	4.03986	193.489	250.996	242.392	0.798249	1.0355
34776529Hspa5	Hspa5	2.98751	3.94878	2.79111	179.251	236.927	167.466	1.07037	1.41477
40805201Hspa8	Hspa8	3.33853	3.43203	2.88493	200.312	205.922	173.096	1.15723	1.18964
34938368Hspa9	Hspa9	4.47673	5.0381	3.30709	268.604	302.286	198.426	1.35368	1.52342
116408742Hspb8	Hspb8	2.33978	2.25713	1.91247	140.387	135.428	114.748	1.22343	1.18021
35826503Hspbap1	Hspbap1	2.36956	2.53431	0.99345	142.174	152.058	59.607	2.38518	2.55102
55078083Hspd1	Hspd1	4.16719	5.46368	4.8004	250.031	327.821	288.024	0.868092	1.13817
149617100Hsph1	Hsph1	3.40867	4.6826	3.28244	204.52	280.956	196.947	1.03845	1.42656
49774000Htatip2	Htatip2	3.22503	3.78289	1.73297	193.502	226.973	103.978	1.86098	2.18289
90499553Hunk	Hunk	2.13665	2.31107	1.61328	128.199	138.664	96.797	1.32441	1.43253
8993386Hus1	Hus1	1.34933	3.39362	1.92515	80.9596	203.617	115.509	0.700895	1.76278
44392369Hyou1	Hyou1	4.58794	5.58487	3.1426	275.276	335.092	188.556	1.45992	1.77715
59157683Iba57	Iba57	1.54944	2.11897	1.2346	92.9662	127.138	74.0762	1.25501	1.71632
85687794Ibtk	Ibtk	2.39422	3.28794	3.0857	143.653	197.276	185.142	0.77591	1.06554
69433074Ice2	Ice2	2.83964	3.54223	2.68073	170.378	212.534	160.844	1.05928	1.32137
152737412Id1	Id1	1.99639	1.55647	0.17052	119.783	93.3885	10.2312	11.7077	9.12781
136145392Id3	Id3	1.71804	1.65287	1.11265	103.082	99.1725	66.7592	1.54409	1.48552
37268999Ide	Ide	3.03284	3.81652	2.76613	181.971	228.991	165.968	1.09642	1.37973
84661587Ier2	Ier2	1.32396	1.75066	1.19672	79.4376	105.04	71.803	1.10633	1.46289
76941614Ier3ip1	Ier3ip1	3.04232	4.18288	2.73319	182.539	250.973	163.992	1.1131	1.5304
30472890Ier5l	Ier5l	1.01489	1.66889	1.68104	60.8935	100.133	100.862	0.60373	0.992772
19610227Ifngr1	Ifngr1	1.97727	2.23327	1.3299	118.636	133.996	79.7938	1.48679	1.67928
40203379Ifrd1	Ifrd1	2.49708	2.78277	1.80051	149.825	166.966	108.03	1.38688	1.54555
78541732Ift20	Ift20	3.61336	4.15607	3.38343	216.802	249.364	203.006	1.06796	1.22836
65187029Igdcc3	Igdcc3	3.77933	4.77089	4.03389	226.76	286.253	242.033	0.936896	1.1827
95957413Igf2bp1	Igf2bp1	3.46571	3.51947	3.53857	207.943	211.168	212.314	0.979411	0.994603
22059259Igf2bp2	Igf2bp2	3.72931	4.90688	3.62471	223.758	294.413	217.482	1.02886	1.35373
172319843Igsf8	Igsf8	2.39377	3.01622	2.52632	143.626	180.973	151.579	0.947533	1.19392
27356332Igsf9b	Igsf9b	2.45328	2.9222	3.10372	147.197	175.332	186.223	0.790432	0.941518
36757639Ik	Ik	4.26439	5.76519	4.14331	255.863	345.912	248.598	1.02922	1.39145
131388903Ikzf5	Ikzf5	1.73	2.34412	1.34294	103.8	140.647	80.5762	1.28822	1.74552
120483729Il17ra	Il17ra	2.21159	2.4645	1.09113	132.695	147.87	65.4677	2.02689	2.25868
27107286Il17rd	Il17rd	2.21339	1.67233	1.29512	132.803	100.34	77.7069	1.70903	1.29126
110742079Il34	Il34	2.91851	3.15962	2.073	175.111	189.577	124.38	1.40787	1.52418
112506860Il6st	Il6st	1.64332	2.04807	1.94757	98.5989	122.884	116.854	0.843777	1.0516
21401803Ilf3	Ilf3	3.96925	6.05026	4.14735	238.155	363.016	248.841	0.957058	1.45883
91376081Ilkap	Ilkap	3.53695	4.48273	4.74599	212.217	268.964	284.759	0.74525	0.944529
78584502Ilvbl	Ilvbl	2.87323	2.4186	1.56101	172.394	145.116	93.6608	1.84062	1.54938
71875266Immt	Immt	4.47707	4.61871	4.60792	268.624	277.123	276.475	0.971604	1.00234
56938399Imp3	Imp3	1.81071	2.46232	1.93903	108.643	147.739	116.342	0.933822	1.26987
34444958Imp4	Imp4	2.85989	3.84795	2.74279	171.594	230.877	164.568	1.04269	1.40293
67318841Impa2	Impa2	3.12444	4.31553	4.96985	187.467	258.932	298.191	0.62868	0.868342
4762733Impad1	Impad1	2.65022	2.75925	1.85824	159.013	165.555	111.494	1.4262	1.48488
4764287Impad1	Impad1	2.94977	3.81362	2.42163	176.986	228.817	145.298	1.21809	1.57482
4764600Impad1	Impad1	2.84521	2.51883	2.12138	170.712	151.13	127.283	1.3412	1.18735
29200691Impdh1	Impdh1	5.78082	4.09486	2.34055	346.849	245.692	140.433	2.46986	1.74953
47025326Ina	Ina	1.01957	2.59147	2.18708	61.1741	155.488	131.225	0.466178	1.1849
9872652Incenp	Incenp	2.7726	3.48228	2.34442	166.356	208.937	140.665	1.18263	1.48534
11563252Ing1	Ing1	1.52256	1.70393	1.45003	91.3535	102.236	87.0016	1.05002	1.1751
47668773Ing2	Ing2	1.05866	1.83966	1.23592	63.5196	110.379	74.1553	0.856576	1.48849
21974901Ing3	Ing3	2.80064	1.63673	1.84966	168.038	98.2039	110.98	1.51414	0.884881
21976038Ing3	Ing3	2.1836	2.38415	2.17479	131.016	143.049	130.488	1.00405	1.09627
93822102Ing5	Ing5	1.92407	2.89232	2.02476	115.444	173.539	121.485	0.950274	1.42848
59769896Inip	Inip	1.1513	1.08102	0.971372	69.0778	64.861	58.2823	1.18523	1.11288
24105016Ino80c	Ino80c	2.72769	2.78805	1.71067	163.661	167.283	102.64	1.59451	1.6298
63048052Ino80d	Ino80d	1.42918	1.77422	1.52669	85.7507	106.453	91.6013	0.93613	1.16214
126852682Ino80e	Ino80e	2.88928	3.82778	4.10235	173.357	229.667	246.141	0.704298	0.93307
139579652Inpp5a	Inpp5a	2.83093	2.70397	3.90096	169.856	162.238	234.058	0.725701	0.693155
124801511Inpp5b	Inpp5b	3.04676	2.69586	2.50112	182.806	161.752	150.067	1.21816	1.07786
87720510Inpp5d	Inpp5d	2.36403	3.28566	2.20022	141.842	197.14	132.013	1.07445	1.49333
101822882Inppl1	Inppl1	3.73273	3.77871	2.86618	223.964	226.722	171.971	1.30234	1.31838
28078662Insig1	Insig1	2.4378	3.63753	1.798	146.268	218.252	107.88	1.35584	2.0231
155889103Ints11	Ints11	2.87228	4.3833	4.1823	172.337	262.998	250.938	0.68677	1.04806
146549890Ints13	Ints13	3.61133	2.61133	2.28542	216.68	156.68	137.125	1.58016	1.1426
64986655Ints14	Ints14	2.63318	2.45793	1.32028	157.991	147.476	79.217	1.9944	1.86167
90391651Ints3	Ints3	3.20573	4.27264	2.79758	192.344	256.358	167.855	1.14589	1.52726
8897890Ints5	Ints5	1.59827	2.03308	1.90204	95.8961	121.985	114.123	0.84029	1.06889
191622678Ints7	Ints7	2.35355	2.95601	2.30079	141.213	177.36	138.047	1.02293	1.28478
108048782Ip6k1	Ip6k1	2.41185	2.39402	1.27335	144.711	143.641	76.4009	1.8941	1.8801
108806333Ip6k2	Ip6k2	1.55536	1.82307	1.77197	93.3218	109.384	106.318	0.877758	1.02884
71385885Ipmk	Ipmk	2.79351	2.61763	3.58262	167.611	157.058	214.957	0.779739	0.730646
106794700Ipo11	Ipo11	2.53445	2.56443	2.24685	152.067	153.866	134.811	1.128	1.14134
117894742Ipo13	Ipo13	3.39638	2.73837	1.07115	203.783	164.302	64.2687	3.17079	2.55649
110056119Ipo7	Ipo7	3.04493	4.40188	1.95635	182.696	264.113	117.381	1.55644	2.25005
110056605Ipo7	Ipo7	3.41297	3.42726	2.41677	204.778	205.636	145.006	1.4122	1.41812
49463061Ippk	Ippk	2.22526	2.19243	2.19369	133.515	131.546	131.622	1.01439	0.999426
80712933Iqgap1	Iqgap1	5.62818	6.39907	3.97693	337.691	383.944	238.616	1.41521	1.60905
152225237Iqsec2	Iqsec2	3.77306	3.7496	2.42484	226.383	224.976	145.49	1.556	1.54633
82847688Irak1bp1	Irak1bp1	3.76488	2.76199	1.12652	225.893	165.72	67.591	3.34206	2.4518
113695027Irak2	Irak2	2.78767	1.56213	0.182423	167.26	93.7276	10.9454	15.2813	8.5632
54912534Ireb2	Ireb2	2.80989	3.38302	1.8704	168.593	202.981	112.224	1.50229	1.80872
53777324Irf1	Irf1	1.32893	1.90377	1.44735	79.736	114.226	86.8411	0.918183	1.31535
19006774Irf2bp1	Irf2bp1	1.79392	1.33176	1.41943	107.635	79.9059	85.1658	1.26383	0.938239
86880952Irf2bpl	Irf2bpl	1.65002	1.71791	1.68152	99.0014	103.075	100.891	0.981268	1.02164
45002389Irf3	Irf3	2.24974	1.50719	1.91588	134.984	90.4314	114.953	1.17426	0.786683
55610030Irf9	Irf9	0.912261	1.51589	1.16989	54.7356	90.9533	70.1932	0.779785	1.29576
24538602Irgq	Irgq	1.55772	2.55261	1.71909	93.4634	153.156	103.145	0.906133	1.48486
84775089Isca2	Isca2	3.74569	3.34655	3.93996	224.742	200.793	236.398	0.950693	0.849385
58680365Isoc1	Isoc1	4.03868	4.2586	2.89672	242.321	255.516	173.803	1.39422	1.47014
109671573Ist1	Ist1	2.08918	2.97919	2.73029	125.351	178.752	163.817	0.765188	1.09116
87818698Isy1	Isy1	4.37349	4.60634	3.1975	262.409	276.381	191.85	1.36778	1.44061
70597290Isyna1	Isyna1	6.11041	5.90541	5.05102	366.625	354.325	303.061	1.20974	1.16915
85717806Itfg1	Itfg1	2.25401	2.32958	3.23878	135.24	139.775	194.327	0.695943	0.719276
85718960Itfg1	Itfg1	3.30182	3.72346	1.68221	198.109	223.407	100.932	1.96279	2.21344
128409861Itfg2	Itfg2	2.50743	2.84625	1.32729	150.446	170.775	79.6371	1.88914	2.14442
71858427Itga6	Itga6	3.3163	3.74027	3.12645	198.978	224.416	187.587	1.06072	1.19633
128733195Itgb1	Itgb1	3.43514	4.19742	2.64888	206.108	251.845	158.933	1.29683	1.5846
33949338Itgb5	Itgb5	2.55212	2.56967	2.46385	153.127	154.18	147.831	1.03583	1.04295
130681614Itpa	Itpa	4.23789	5.74454	3.34952	254.274	344.672	200.971	1.26522	1.71503
102568832Itpk1	Itpk1	2.45849	2.21118	1.89543	147.509	132.671	113.726	1.29706	1.16658
127139208Itpripl1	Itpripl1	2.56521	1.96957	1.24013	153.912	118.174	74.4077	2.0685	1.5882
91870570Itsn1	Itsn1	6.41066	3.6645	2.77183	384.64	219.87	166.31	2.31279	1.32205
151364445Ivns1abp	Ivns1abp	3.75557	4.40511	3.07582	225.334	264.307	184.549	1.221	1.43218
32097520Iws1	Iws1	2.92638	2.81564	2.21777	175.583	168.939	133.066	1.31951	1.26958
41616864Jade1	Jade1	1.60581	1.64809	1.13197	96.3484	98.8856	67.9184	1.41859	1.45595
113448229Jagn1	Jagn1	1.58781	1.97548	1.27282	95.2687	118.529	76.3691	1.24748	1.55205
37125298Jakmip1	Jakmip1	1.58643	3.35897	1.77236	95.1857	201.538	106.342	0.895092	1.89519
84823157Jam2	Jam2	3.77569	5.28985	2.80635	226.541	317.391	168.381	1.34541	1.88496
44920299Jarid2	Jarid2	2.98754	2.94583	4.37602	179.253	176.75	262.561	0.682707	0.673174
44921270Jarid2	Jarid2	2.75316	3.62571	2.5137	165.19	217.542	150.822	1.09526	1.44238
44921643Jarid2	Jarid2	2.38793	2.65633	1.99836	143.276	159.38	119.902	1.19494	1.32925
72101529Jkamp	Jkamp	3.81616	2.90432	1.98148	228.97	174.259	118.889	1.92591	1.46573
67256326Jmjd1c	Jmjd1c	1.54891	2.88525	1.56832	92.9349	173.115	94.0989	0.987629	1.83971
116837682Jmjd6	Jmjd6	2.16987	2.22788	1.7735	130.192	133.673	106.41	1.2235	1.25621
79674502Josd1	Josd1	1.54792	2.05195	2.26818	92.8749	123.117	136.091	0.682448	0.90467
74704812Jrk	Jrk	1.57417	1.85223	3.22231	94.4504	111.134	193.339	0.488523	0.574812
70700618Jund	Jund	2.19673	3.85014	2.08839	131.804	231.008	125.303	1.05188	1.84359
100370868Jup	Jup	3.92983	4.79289	2.91066	235.79	287.573	174.64	1.35015	1.64667
104333751Kansl1	Kansl1	2.323	2.87636	1.59381	139.38	172.582	95.6286	1.45752	1.80471
98519060Kansl2	Kansl2	2.22085	2.27548	1.78155	133.251	136.529	106.893	1.24658	1.27725
36335986Kansl3	Kansl3	2.79327	3.3323	1.78966	167.596	199.938	107.379	1.56079	1.86198
100704999Kat2a	Kat2a	5.45411	6.28117	5.25077	327.246	376.87	315.046	1.03873	1.19624
53672721Kat2b	Kat2b	3.07027	2.84993	2.30218	184.216	170.996	138.131	1.33364	1.23793
5603266Kat5	Kat5	2.45349	3.40633	2.20612	147.209	204.38	132.367	1.11213	1.54404
21672478Kat6b	Kat6b	2.05487	2.30497	1.40592	123.292	138.298	84.3549	1.46159	1.63948
95274509Kat7	Kat7	2.52897	2.22143	1.75699	151.738	133.286	105.419	1.43938	1.26434
7763150Katna1	Katna1	3.69448	4.34251	3.82874	221.669	260.551	229.724	0.964933	1.13419
112414237Katnbl1	Katnbl1	1.84641	1.8994	1.6579	110.785	113.964	99.4742	1.1137	1.14566
142141061Kazn	Kazn	2.67562	2.53437	1.36164	160.537	152.062	81.6983	1.965	1.86126
15033332Kbtbd11	Kbtbd11	1.70661	1.76748	1.58211	102.397	106.049	94.9264	1.0787	1.11717
56777781Kbtbd2	Kbtbd2	1.23541	1.9775	0.89809	74.1246	118.65	53.8854	1.3756	2.20189
95129793Kbtbd8	Kbtbd8	2.77658	1.83157	0.984806	166.595	109.894	59.0884	2.81941	1.85983
72842784Kcmf1	Kcmf1	2.30562	3.57333	1.79168	138.337	214.4	107.501	1.28685	1.9944
72843054Kcmf1	Kcmf1	2.00947	2.16099	1.36713	120.568	129.659	82.0276	1.46985	1.58068
20140307Kcnk5	Kcnk5	1.6271	1.27183	1.25184	97.6261	76.3098	75.1102	1.29977	1.01597
34639268Kctd15	Kctd15	1.71724	0.979926	0.182423	103.034	58.7956	10.9454	9.41347	5.37171
57955507Kctd18	Kctd18	2.69798	3.37983	2.86673	161.879	202.79	172.004	0.941133	1.17898
115431275Kctd2	Kctd2	2.90588	3.49726	2.23848	174.353	209.836	134.309	1.29815	1.56234
28967937Kctd20	Kctd20	2.71941	4.47297	2.09226	163.164	268.378	125.536	1.29974	2.13786
188971417Kctd3	Kctd3	2.52973	2.97339	1.6264	151.784	178.404	97.5841	1.55541	1.8282
24047991Kctd5	Kctd5	3.79527	4.21893	3.01832	227.716	253.136	181.099	1.25741	1.39778
8223569Kctd6	Kctd6	0.857691	1.54274	1.45158	51.4614	92.5642	87.0946	0.590868	1.0628
67742310Kctd9	Kctd9	2.46531	2.51627	1.47215	147.918	150.976	88.3288	1.67463	1.70925
45883726Kdelr1	Kdelr1	4.16701	5.02561	4.42847	250.021	301.537	265.708	0.940959	1.13484
122870925Kdm2b	Kdm2b	2.91475	2.75259	1.83363	174.885	165.155	110.018	1.5896	1.50117
71589289Kdm3a	Kdm3a	2.59765	3.06411	2.57996	155.859	183.847	154.798	1.00686	1.18766
118137255Kdm4a	Kdm4a	3.29489	3.21301	1.95608	197.693	192.781	117.365	1.68443	1.64258
120442244Kdm5a	Kdm5a	2.61122	2.05119	0.85104	156.673	123.071	51.0624	3.06827	2.41022
134632383Kdm5b	Kdm5b	2.31284	3.19525	2.21377	138.77	191.715	132.826	1.04475	1.44336
134632882Kdm5b	Kdm5b	2.7855	2.51477	3.50031	167.13	150.886	210.018	0.795786	0.718442
152273871Kdm5c	Kdm5c	2.72608	3.65837	3.80031	163.565	219.502	228.019	0.717331	0.96265
152274530Kdm5c	Kdm5c	2.52904	4.99329	2.73934	151.742	299.598	164.36	0.923229	1.82281
69398767Kdm6b	Kdm6b	3.58775	3.17652	2.3393	215.265	190.591	140.358	1.53368	1.35789
21229979Keap1	Keap1	2.47714	1.72733	1.58839	148.628	103.64	95.3032	1.55953	1.08747
21230406Keap1	Keap1	3.35733	1.56859	1.30235	201.44	94.1154	78.141	2.5779	1.20443
129715102Khdrbs1	Khdrbs1	5.09194	4.54559	4.86235	305.516	272.735	291.741	1.04722	0.934854
69093518Khdrbs3	Khdrbs3	4.68364	4.6648	3.02176	281.018	279.888	181.306	1.54997	1.54374
25059697Kidins220	Kidins220	3.85175	3.54359	2.09331	231.105	212.616	125.599	1.84003	1.69282
46749346Kif13a	Kif13a	2.81364	2.54615	1.79272	168.818	152.769	107.563	1.56948	1.42027
136529578Kif14	Kif14	2.30869	2.18144	1.63764	138.521	130.886	98.2584	1.40976	1.33206
102906170Kif18b	Kif18b	3.81286	2.48654	1.86874	228.772	149.192	112.125	2.04033	1.33059
62558724Kif1bp	Kif1bp	3.13718	3.97952	2.50448	188.231	238.771	150.269	1.25263	1.58896
70729499Kif1c	Kif1c	3.76548	3.74591	3.47637	225.929	224.755	208.582	1.08316	1.07753
34632804Kif20a	Kif20a	2.69974	3.49886	2.36873	161.984	209.932	142.124	1.13974	1.4771
61917528Kif23	Kif23	3.30993	2.8293	2.57661	198.596	169.758	154.597	1.2846	1.09807
106960834Kif2a	Kif2a	3.43274	1.74208	2.97084	205.964	104.525	178.251	1.15548	0.586393
117159887Kif2c	Kif2c	2.62938	2.60045	1.52353	157.763	156.027	91.4117	1.72585	1.70686
100727271Kif4	Kif4	4.55897	3.43019	1.78241	273.538	205.812	106.945	2.55775	1.92447
6201267Kif5b	Kif5b	2.73504	3.11308	2.41771	164.103	186.785	145.063	1.13125	1.28762
49774778Kif5c	Kif5c	1.44988	1.92186	1.72988	86.9929	115.312	103.793	0.838139	1.11098
33875917Kifc1	Kifc1	2.48197	2.53093	1.77407	148.918	151.856	106.444	1.39902	1.42662
95100079Kifc3	Kifc3	1.97535	3.37412	2.01436	118.521	202.447	120.861	0.980637	1.67503
26932579Kifc5b	Kifc5b	2.28514	1.55492	0.752576	137.109	93.2953	45.1545	3.03643	2.06613
10092701Kin	Kin	1.71132	1.45051	1.57399	102.679	87.0305	94.4395	1.08725	0.921548
87082525Kirrel	Kirrel	1.67663	3.18077	1.26723	100.598	190.846	76.0337	1.32307	2.51002
111806775Klc1	Klc1	2.00145	2.3909	2.78642	120.087	143.454	167.185	0.718285	0.858053
46630880Klc4	Klc4	3.00473	4.72871	2.51593	180.284	283.722	150.956	1.19428	1.87951
38294665Klf10	Klf10	1.23813	2.05127	0.881276	74.2876	123.076	52.8765	1.40493	2.32762
63886604Klf13	Klf13	2.57455	1.43684	1.26173	154.473	86.2106	75.7038	2.04049	1.13879
90475209Klf15	Klf15	0.847439	1.11485	0.155194	50.8463	66.8912	9.31164	5.46052	7.18361
80567376Klf16	Klf16	1.90291	2.3017	1.43747	114.174	138.102	86.2484	1.32379	1.60121
72321349Klf2	Klf2	1.37934	1.51348	1.11909	82.7606	90.8086	67.1457	1.23255	1.35241
64830129Klf3	Klf3	1.21832	1.14796	0.162696	73.099	68.8778	9.76178	7.48828	7.05586
99313409Klf5	Klf5	1.54903	1.89179	1.17459	92.9419	113.507	70.4753	1.31879	1.6106
5868113Klf6	Klf6	1.47958	2.86591	0.831195	88.775	171.955	49.8717	1.78007	3.44794
5870393Klf6	Klf6	1.21759	1.81047	0.167711	73.0556	108.628	10.0626	7.26009	10.7952
153396134Klf8	Klf8	2.27979	3.47788	2.75193	136.787	208.673	165.116	0.828432	1.26379
69310687Klhdc2	Klhdc2	3.58933	4.01601	3.73669	215.36	240.96	224.202	0.960564	1.07475
46674801Klhdc3	Klhdc3	2.34471	3.32909	2.8578	140.683	199.745	171.468	0.82046	1.16491
100457374Klhl11	Klhl11	1.98425	2.31438	1.56245	119.055	138.863	93.7467	1.26996	1.48126
100462866Klhl11	Klhl11	2.44921	0.947015	2.49334	146.952	56.8209	149.6	0.982301	0.379818
134490873Klhl12	Klhl12	2.26965	3.43745	1.88232	136.179	206.247	112.939	1.20577	1.82618
152017679Klhl21	Klhl21	1.30732	2.20318	1.64549	78.4392	132.191	98.7293	0.794487	1.33892
70450728Klhl26	Klhl26	3.24567	2.37183	1.8087	194.74	142.31	108.522	1.79447	1.31134
24160789Klhl7	Klhl7	2.64839	2.47422	1.53011	158.903	148.453	91.8068	1.73084	1.61702
88718544Klhl9	Klhl9	1.95604	3.73786	1.18142	117.362	224.271	70.8849	1.65567	3.16388
30569108Kmt2b	Kmt2b	2.67473	3.29488	1.8361	160.484	197.693	110.166	1.45675	1.7945
25272047Kmt2c	Kmt2c	3.41267	3.05787	0.776641	204.76	183.472	46.5985	4.39414	3.93729
98831922Kmt2d	Kmt2d	2.7861	4.08265	1.71669	167.166	244.959	103.001	1.62295	2.37822
23503817Kmt2e	Kmt2e	1.45252	1.78065	0.91487	87.1509	106.839	54.8922	1.58767	1.94634
118842555Knop1	Knop1	2.42162	2.8132	2.51847	145.297	168.792	151.108	0.961546	1.11703
118846010Knop1	Knop1	2.58489	4.49136	2.55562	155.093	269.482	153.337	1.01145	1.75745
118834647Knstrn	Knstrn	3.07835	4.34656	3.29239	184.701	260.794	197.544	0.934987	1.32018
36036162Kpna1	Kpna1	2.76909	3.77151	2.52398	166.145	226.29	151.439	1.09711	1.49427
36037114Kpna1	Kpna1	1.99702	4.5672	2.18498	119.821	274.032	131.099	0.913979	2.09028
106988883Kpna2	Kpna2	2.21854	2.51547	1.66272	133.112	150.928	99.7635	1.33428	1.51286
129647897Kpna6	Kpna6	3.60136	3.94537	2.24648	216.081	236.722	134.789	1.60311	1.75624
97162288Kpnb1	Kpnb1	4.52336	3.9485	4.01851	271.402	236.91	241.111	1.12563	0.982578
145216953Kras	Kras	2.06034	2.46944	2.06741	123.62	148.166	124.045	0.996579	1.19446
21273710Kri1	Kri1	3.00998	2.59755	2.17937	180.599	155.853	130.762	1.38113	1.19188
3841444Krit1	Krit1	4.62354	3.68311	2.1665	277.412	220.987	129.99	2.13411	1.70003
111986120Krr1	Krr1	3.0211	3.63348	1.67913	181.266	218.009	100.748	1.7992	2.1639
108849412Kti12	Kti12	3.02072	1.87051	1.35938	181.243	112.231	81.5628	2.22213	1.376
98738487L1td1	L1td1	2.58019	3.36582	2.398	154.811	201.949	143.88	1.07597	1.40359
81688315L3mbtl2	L3mbtl2	3.46159	4.35987	3.21574	207.695	261.592	192.944	1.07645	1.35579
42312835Lace1	Lace1	1.77599	2.17318	2.87679	106.559	130.391	172.607	0.617353	0.755418
180176623Lama5	Lama5	5.04651	5.08977	2.71868	302.79	305.386	163.121	1.85623	1.87215
153123007Lamc2	Lamc2	3.11238	3.66639	2.94769	186.743	219.983	176.861	1.05587	1.24382
38419757Lamp2	Lamp2	2.45233	3.22306	2.05563	147.14	193.384	123.338	1.19298	1.56792
101911903Lamtor1	Lamtor1	3.44014	4.29202	3.54014	206.408	257.521	212.408	0.971752	1.21239
138259395Lamtor4	Lamtor4	4.00199	5.08572	5.51043	240.119	305.143	330.626	0.726256	0.922926
8938741Laptm4a	Laptm4a	4.99453	5.48724	4.30651	299.672	329.234	258.391	1.15976	1.27417
100016358Larp4	Larp4	2.37671	2.4535	1.23653	142.602	147.21	74.1917	1.92208	1.98419
9174451Larp4b	Larp4b	2.21243	3.06501	1.99331	132.746	183.901	119.599	1.10993	1.53765
42202598Lars	Lars	4.32009	6.38581	7.09546	259.205	383.148	425.728	0.608853	0.899985
8890759Lbhd1	Lbhd1	3.41629	4.77716	4.62652	204.977	286.63	277.591	0.738415	1.03256
123430358Lcmt1	Lcmt1	4.45393	5.63569	4.99211	267.236	338.142	299.527	0.892194	1.12892
121138773Lcmt2	Lcmt2	1.53307	1.39096	0.851509	91.9844	83.4579	51.0906	1.80042	1.63353
21749918Ldlr	Ldlr	1.54388	1.5584	1.06404	92.6327	93.5042	63.8425	1.45096	1.46461
101950450Ldlrad3	Ldlrad3	2.15801	2.83877	2.53007	129.481	170.326	151.804	0.852946	1.12202
134745673Ldlrap1	Ldlrap1	2.13171	3.04433	1.92399	127.902	182.66	115.439	1.10796	1.5823
3660357Leng1	Leng1	2.94726	2.35601	1.31644	176.836	141.36	78.9865	2.23881	1.78968
4148173Leng8	Leng8	1.42207	3.77093	1.10941	85.3244	226.256	66.5646	1.28183	3.39904
34137783Leprotl1	Leprotl1	2.9954	4.68038	3.09321	179.724	280.823	185.593	0.968377	1.51311
33742568Letm1	Letm1	3.46568	4.47191	3.0794	207.941	268.315	184.764	1.12544	1.4522
20823829Lgalsl	Lgalsl	1.48029	2.39747	1.66003	88.8173	143.848	99.6018	0.891724	1.44423
110014257Lgr4	Lgr4	2.13028	3.64938	1.37485	127.817	218.963	82.491	1.54946	2.65438
99778722Lima1	Lima1	2.39279	3.05541	2.42218	143.568	183.325	145.331	0.987866	1.26143
134656302Limk1	Limk1	3.42366	2.57597	3.51798	205.42	154.558	211.079	0.97319	0.732231
3344707Limk2	Limk2	3.96934	4.48656	2.63593	238.16	269.194	158.156	1.50586	1.70208
134003590Lin28a	Lin28a	4.45549	6.27788	2.82788	267.33	376.673	169.673	1.57556	2.22
45376882Lin28b	Lin28b	3.72562	3.70296	1.18986	223.537	222.177	71.3916	3.13114	3.1121
100442452Lin54	Lin54	2.70657	1.71569	2.20911	162.394	102.941	132.547	1.22518	0.776641
109901002Lin7c	Lin7c	3.04916	3.47801	1.85569	182.95	208.681	111.341	1.64315	1.87424
180690687Lin9	Lin9	1.92845	1.95314	1.38227	115.707	117.188	82.936	1.39513	1.413
25379904Lipe	Lipe	2.80804	2.68302	0.955632	168.483	160.981	57.3379	2.93842	2.80759
21955833Liph	Liph	3.41994	3.51589	1.67289	205.197	210.953	100.373	2.04433	2.10169
37876298Lipt1	Lipt1	0.894419	1.60523	0.155194	53.6651	96.314	9.31164	5.76323	10.3434
115855780Llgl2	Llgl2	4.21734	5.02273	3.05232	253.04	301.364	183.139	1.38168	1.64554
55344086Lman2	Lman2	2.44159	3.94698	2.97678	146.495	236.819	178.607	0.820211	1.32592
29232224Lmbr1	Lmbr1	2.09024	2.1524	1.91017	125.415	129.144	114.61	1.09427	1.12681
98904185Lmbr1l	Lmbr1l	2.14495	2.69316	2.08372	128.697	161.589	125.023	1.02938	1.29247
144188789Lmo4	Lmo4	2.37673	2.83215	0.981586	142.604	169.929	58.8951	2.42132	2.88528
45804142Lmtk3	Lmtk3	3.04206	2.95492	0.993588	182.523	177.295	59.6153	3.06169	2.97399
17521662Lnpep	Lnpep	3.16893	2.841	1.91845	190.136	170.46	115.107	1.65182	1.48088
147017529Lnx2	Lnx2	1.86182	1.72083	1.27202	111.709	103.25	76.3211	1.46368	1.35283
8091846LOC109729085	LOC109729085	2.42587	2.28986	1.67154	145.552	137.391	100.292	1.45127	1.36991
56614547Lonp1	Lonp1	5.3805	5.59509	6.23245	322.83	335.706	373.947	0.863303	0.897735
36216313Lonrf1	Lonrf1	1.94386	2.46195	1.27046	116.632	147.717	76.2276	1.53004	1.93784
58435513Lpar1	Lpar1	2.03808	2.1611	1.76434	122.285	129.666	105.86	1.15515	1.22488
73239781Lpar6	Lpar6	1.36496	0.890625	0.727115	81.8978	53.4375	43.6269	1.87723	1.22488
73516422Lpcat1	Lpcat1	2.95882	3.28725	2.3799	177.529	197.235	142.794	1.24325	1.38126
16536212Lpin1	Lpin1	1.75682	1.7267	1.25826	105.409	103.602	75.4955	1.39623	1.37229
71249818Lpin2	Lpin2	1.72175	1.72309	1.32367	103.305	103.385	79.4201	1.30074	1.30175
137641099Lrch4	Lrch4	1.98404	2.48849	1.70899	119.043	149.31	102.539	1.16095	1.45612
104454233Lrig2	Lrig2	2.69423	2.24764	1.69485	161.654	134.858	101.691	1.58966	1.32616
104457377Lrig2	Lrig2	2.25547	2.94021	1.32466	135.328	176.413	79.4794	1.70268	2.2196
54470291Lrp10	Lrp10	1.7419	2.41163	1.18466	104.514	144.698	71.0796	1.47038	2.03571
84705496Lrpprc	Lrpprc	3.36464	4.54315	5.88976	201.879	272.589	353.386	0.57127	0.771363
69179010Lrr1	Lrr1	2.64784	2.10335	1.80481	158.87	126.201	108.289	1.4671	1.16541
76715096Lrrc14	Lrrc14	1.42148	1.85381	1.69397	85.2885	111.229	101.638	0.83914	1.09436
67513660Lrrc28	Lrrc28	2.5681	2.6479	1.83504	154.086	158.874	110.103	1.39948	1.44296
158067091Lrrc40	Lrrc40	3.99965	4.36525	3.58414	239.979	261.915	215.048	1.11593	1.21793
107233765Lrrc42	Lrrc42	2.82462	3.86196	3.07678	169.477	231.717	184.607	0.918045	1.2552
154021512Lrrc47	Lrrc47	2.03765	3.40223	1.6189	122.259	204.134	97.1339	1.25867	2.10157
37888857Lrrc58	Lrrc58	2.33203	3.06773	1.82842	139.922	184.064	109.705	1.27544	1.67781
30263792Lrrc8a	Lrrc8a	2.59791	3.07897	2.19459	155.875	184.738	131.676	1.18378	1.40298
105814734Lrrc8d	Lrrc8d	2.06603	2.60074	1.75351	123.962	156.045	105.21	1.17823	1.48317
111224258Lrrfip2	Lrrfip2	2.66495	2.6669	2.18625	159.897	160.014	131.175	1.21896	1.21985
136123323Lrwd1	Lrwd1	6.43617	5.16769	11.2511	386.17	310.061	675.065	0.572049	0.459306
30561619Lsg1	Lsg1	2.33419	2.81626	2.53471	140.051	168.975	152.082	0.920892	1.11108
25802531Lsm1	Lsm1	3.11583	2.72316	2.46549	186.95	163.389	147.929	1.26378	1.10451
126098584Lsm10	Lsm10	2.01707	2.15286	1.54648	121.024	129.172	92.789	1.30429	1.3921
45928519Lsm11	Lsm11	2.39019	1.50396	0.182423	143.411	90.2373	10.9454	13.1024	8.24431
34344969Lsm14a	Lsm14a	3.45925	3.64699	3.14426	207.555	218.819	188.656	1.10018	1.15989
34985893Lsm2	Lsm2	2.69788	3.32488	2.4968	161.873	199.493	149.808	1.08054	1.33166
91522625Lsm3	Lsm3	3.32507	4.32602	5.98411	199.504	259.561	359.047	0.555651	0.722918
18854059Lsm8	Lsm8	2.97694	4.15981	2.99196	178.616	249.588	179.518	0.994981	1.39033
27305390Ltbp4	Ltbp4	3.09145	4.4666	2.61003	185.487	267.996	156.602	1.18445	1.71132
26280730Luc7l	Luc7l	4.84994	4.8824	1.73346	290.997	292.944	104.008	2.79784	2.81656
26281968Luc7l	Luc7l	4.91892	3.76081	3.47388	295.135	225.648	208.433	1.41598	1.0826
38603878Luc7l2	Luc7l2	4.42363	4.28187	2.56495	265.418	256.912	153.897	1.72464	1.66937
38608941Luc7l2	Luc7l2	4.11424	3.89121	2.71992	246.854	233.473	163.195	1.51263	1.43063
38609470Luc7l2	Luc7l2	2.86635	2.87517	1.50484	171.981	172.51	90.2906	1.90475	1.91061
94291389Luc7l3	Luc7l3	2.5653	3.24148	2.01373	153.918	194.489	120.824	1.2739	1.60969
80954301Lurap1l	Lurap1l	1.13637	2.28229	1.07774	68.1822	136.937	64.6645	1.0544	2.11766
136549318Luzp1	Luzp1	1.7968	2.16668	1.6591	107.808	130.001	99.5458	1.083	1.30594
60292358Ly75	Ly75	2.9798	5.35583	4.28731	178.788	321.35	257.239	0.695027	1.24923
4846737Lypla1	Lypla1	4.88252	4.84395	4.93419	292.951	290.637	296.051	0.989529	0.981711
135968476Lypla2	Lypla2	3.67839	5.13502	3.62597	220.704	308.101	217.558	1.01446	1.41618
35979709Lyrm4	Lyrm4	2.04534	3.99686	3.34248	122.72	239.811	200.549	0.611922	1.19578
67228468Lysmd4	Lysmd4	1.2966	2.05128	1.5271	77.7958	123.077	91.6257	0.84906	1.34326
17526333Lztr1	Lztr1	3.88008	6.47875	1.47659	232.805	388.725	88.5952	2.62773	4.38765
122317680M6pr	M6pr	3.76415	4.13607	3.24357	225.849	248.164	194.614	1.1605	1.27516
123349970Macf1	Macf1	3.77404	4.87635	2.36966	226.442	292.581	142.18	1.59265	2.05783
140008953Mad1l1	Mad1l1	3.78653	3.03674	2.92205	227.192	182.204	175.323	1.29585	1.03925
66541110Mad2l1	Mad2l1	2.98081	3.67758	3.66807	178.849	220.655	220.084	0.812637	1.00259
33373296Maea	Maea	2.59138	3.05251	2.21075	155.483	183.151	132.645	1.17217	1.38076
76354378Maf1	Maf1	2.62749	3.37685	3.56779	157.649	202.611	214.067	0.736447	0.946484
120625367Mafg	Mafg	2.46045	2.06125	1.55148	147.627	123.675	93.0889	1.58587	1.32857
120628600Mafg	Mafg	2.45179	2.79813	1.99084	147.107	167.888	119.45	1.23154	1.4055
153036419Mageh1	Mageh1	2.34017	2.79744	1.9617	140.41	167.847	117.702	1.19293	1.42603
57415958Maip1	Maip1	2.8579	3.36278	2.4435	171.474	201.767	146.61	1.16959	1.37621
31159847Mak16	Mak16	2.03046	2.31883	1.80685	121.827	139.13	108.411	1.12375	1.28335
49084717Malsu1	Malsu1	2.68158	3.45604	3.11534	160.895	207.362	186.92	0.860765	1.10936
26324755Manea	Manea	1.87101	1.69508	1.3058	112.261	101.705	78.3482	1.43284	1.29811
121598049Map1lc3b	Map1lc3b	3.7084	3.79643	3.67963	222.504	227.786	220.778	1.00782	1.03174
64186192Map2k1	Map2k1	4.08219	3.75269	2.07187	244.932	225.162	124.312	1.97029	1.81126
60952803Map2k3	Map2k3	2.27438	2.65312	1.56173	136.463	159.187	93.7039	1.45632	1.69883
65688604Map2k4	Map2k4	2.95487	3.10447	2.1054	177.292	186.268	126.324	1.40348	1.47453
63164019Map2k5	Map2k5	3.01022	1.82757	1.13576	180.613	109.654	68.1457	2.6504	1.60911
4247897Map2k7	Map2k7	2.36105	2.48735	1.68311	141.663	149.241	100.987	1.40279	1.47783
111746684Map3k1	Map3k1	1.58833	1.38104	1.12975	95.2997	82.8623	67.7851	1.40591	1.22243
106156654Map3k3	Map3k3	1.79847	1.80769	1.07269	107.908	108.461	64.3615	1.6766	1.68519
12227881Map3k4	Map3k4	2.87556	3.78114	3.76605	172.534	226.868	225.963	0.763549	1.00401
32023470Map3k7	Map3k7	3.59929	3.02539	2.18602	215.958	181.524	131.161	1.64651	1.38397
40026310Map4k4	Map4k4	4.91219	5.39396	3.34711	294.732	323.638	200.826	1.46759	1.61153
99320352Map6	Map6	4.11079	3.17496	1.31861	246.648	190.498	79.1168	3.11751	2.4078
99337137Map6	Map6	1.89746	1.27173	1.36788	113.848	76.304	82.073	1.38715	0.929709
126232418Map7d1	Map7d1	1.76114	2.65015	2.11225	105.669	159.009	126.735	0.833776	1.25466
82395268Map9	Map9	1.85997	1.71109	1.81014	111.598	102.665	108.609	1.02753	0.945279
17045281Mapk1	Mapk1	3.44884	4.56554	3.14193	206.931	273.933	188.516	1.09768	1.4531
28748406Mapk14	Mapk14	2.99704	2.76681	1.87633	179.822	166.009	112.58	1.59729	1.47459
138836073Mapk1ip1	Mapk1ip1	1.88558	1.82101	1.76738	113.135	109.26	106.043	1.06688	1.03034
47319620Mapk1ip1l	Mapk1ip1l	3.56325	3.20924	2.89671	213.795	192.555	173.803	1.2301	1.10789
47323204Mapk1ip1l	Mapk1ip1l	2.82286	3.66551	2.08318	169.371	219.931	124.991	1.35507	1.75958
73928740Mapk4	Mapk4	2.03424	2.57932	1.61419	122.054	154.759	96.8515	1.26022	1.5979
75387154Mapk6	Mapk6	2.21015	2.82439	2.63466	132.609	169.463	158.08	0.838875	1.07201
61489068Mapk7	Mapk7	3.03376	2.73079	1.9725	182.026	163.847	118.35	1.53803	1.38443
33381045Mapk8	Mapk8	2.0871	2.33821	2.45277	125.226	140.292	147.166	0.850915	0.953292
24897783Mapk8ip3	Mapk8ip3	4.51389	4.78009	2.84893	270.833	286.805	170.936	1.58442	1.67785
34623914Mapkap1	Mapkap1	2.48824	2.82976	2.84885	149.294	169.786	170.931	0.873418	0.9933
131053952Mapkapk2	Mapkapk2	3.48714	4.39209	4.59	209.228	263.525	275.4	0.759725	0.956883
33691779March2	March2	3.99384	2.01211	2.68332	239.63	120.727	160.999	1.4884	0.74986
37222138March5	March5	2.90664	4.15521	2.38392	174.398	249.313	143.035	1.21927	1.74301
31456149March6	March6	2.35361	3.09528	1.85934	141.216	185.717	111.56	1.26583	1.66472
60249210March7	March7	2.28517	2.51084	1.82111	137.11	150.65	109.267	1.25482	1.37874
127056299March9	March9	1.73189	2.58004	0.167711	103.913	154.802	10.0626	10.3266	15.3839
37135070Marcks	Marcks	3.61842	3.88217	3.56009	217.105	232.93	213.605	1.01639	1.09047
14109427Marf1	Marf1	2.35258	3.71738	2.80392	141.155	223.043	168.235	0.839034	1.32578
42151703Marveld1	Marveld1	3.06043	4.25999	1.70708	183.626	255.6	102.425	1.79279	2.49549
70778372Mast3	Mast3	1.83292	1.74261	1.06789	109.975	104.556	64.0736	1.71639	1.63182
72433048Mat2a	Mat2a	1.75382	1.74714	1.53237	105.229	104.828	91.9425	1.14451	1.14015
40679565Mat2b	Mat2b	2.16775	2.90033	1.34059	130.065	174.02	80.4356	1.61701	2.16347
35590806Matr3	Matr3	2.62182	2.82352	3.37189	157.309	169.411	202.314	0.77755	0.837368
131248024Mavs	Mavs	2.36942	2.15488	1.66138	142.165	129.293	99.6831	1.42617	1.29704
76937602Max	Max	2.15599	2.49258	1.27196	129.36	149.555	76.3177	1.69501	1.95963
76937925Max	Max	2.39056	2.09658	1.54478	143.434	125.795	92.6866	1.54751	1.35721
127022386Maz	Maz	2.49301	3.41836	2.69896	149.58	205.101	161.938	0.923691	1.26654
78430767Mb21d1	Mb21d1	1.86022	2.49001	1.22346	111.613	149.4	73.4075	1.52046	2.03522
80392798Mbd3	Mbd3	3.15059	4.03805	3.71702	189.035	242.283	223.021	0.84761	1.08637
127282213Mbd6	Mbd6	2.74946	3.40071	2.02906	164.968	204.043	121.743	1.35504	1.67601
60629750Mbnl1	Mbnl1	1.16487	1.7557	0.48043	69.8924	105.342	28.8258	2.42465	3.65444
93946985Mbtd1	Mbtd1	3.73208	3.93547	2.76258	223.925	236.128	165.755	1.35094	1.42456
119508403Mbtps1	Mbtps1	3.1129	4.07479	3.56076	186.774	244.487	213.646	0.874224	1.14436
157548093Mbtps2	Mbtps2	2.64614	4.31781	2.32105	158.768	259.069	139.263	1.14006	1.86028
44142726Mcam	Mcam	4.90581	3.0611	2.49447	294.349	183.666	149.668	1.96668	1.22716
95661017Mcl1	Mcl1	1.68835	2.28664	0.967047	101.301	137.198	58.0228	1.74588	2.36456
95661939Mcl1	Mcl1	1.6149	1.87942	1.64472	96.8939	112.765	98.6831	0.98187	1.1427
95663178Mcl1	Mcl1	1.84693	1.86421	1.12635	110.816	111.853	67.5809	1.63975	1.65509
4990974Mcm10	Mcm10	2.6458	2.58509	1.5637	158.748	155.105	93.8223	1.69201	1.65318
88883964Mcm2	Mcm2	4.41235	5.99516	4.67706	264.741	359.71	280.623	0.943402	1.28182
20803263Mcm3	Mcm3	3.38188	4.40503	4.13717	202.913	264.302	248.23	0.817438	1.06474
76515858Mcm3ap	Mcm3ap	3.5197	4.87139	5.96682	211.182	292.283	358.009	0.589878	0.816412
75127768Mcm5	Mcm5	3.76922	4.57405	4.14244	226.153	274.443	248.546	0.909903	1.10419
138164848Mcm7	Mcm7	3.46513	4.37186	4.50244	207.908	262.312	270.146	0.769612	0.970998
128698438Mcmbp	Mcmbp	3.06649	4.3203	2.34872	183.99	259.218	140.923	1.3056	1.83943
99243072Mcrs1	Mcrs1	4.46524	3.69309	4.21599	267.914	221.586	252.959	1.05912	0.875973
38613525Mcts1	Mcts1	4.82473	6.73101	5.48822	289.484	403.861	329.293	0.879107	1.22645
152687947Mcts2	Mcts2	2.44362	3.43406	2.7094	146.617	206.043	162.564	0.901905	1.26746
35859670Mdc1	Mdc1	2.97536	3.14128	2.14714	178.522	188.477	128.828	1.38573	1.46301
117689151Mdm2	Mdm2	1.74061	1.86873	1.271	104.437	112.124	76.2597	1.36949	1.47029
132986468Mdm4	Mdm4	2.31316	2.08517	1.31995	138.789	125.11	79.1969	1.75246	1.57974
32775217Mdn1	Mdn1	3.74135	2.78704	3.34064	224.481	167.222	200.438	1.11995	0.834282
55658128Mdp1	Mdp1	3.31413	4.1586	2.54277	198.848	249.516	152.566	1.30335	1.63546
[truncated: 2,344 more rows]

## Sheet: Supplemental_Table_4b
Supplemental Table 4: Half-life (HL) analysis in WT, Smg5 KO and Smg6 KO ESCs
HL measurements at the onset of differentiation (N0-N6)
		hours			minutes			ratios
ID	name	HL_Smg5_KO_N2	HL_Smg6_KO_N2	HL_WT_N2	HL_Smg5_KO_N2_min	HL_Smg6_KO_N2_min	HL_WT_N2_min	Smg5_KO/WT	Smg6_KO/WT
858157040610007P14Rik	0610007P14Rik	3.32953	4.44833	3.60982	199.772	266.9	216.589	0.922355	1.23229
516858150610009B22Rik	0610009B22Rik	1.908	1.91417	0.945749	114.48	114.85	56.745	2.01745	2.02398
1751923780610010B08Rik	0610010B08Rik	2.45996	2.25824	1.37465	147.598	135.494	82.4789	1.78952	1.64278
723531600610030E20Rik	0610030E20Rik	3.32576	2.14717	1.67716	199.545	128.83	100.63	1.98297	1.28024
1161052101110004F10Rik	1110004F10Rik	3.10357	4.89006	4.22302	186.214	293.403	253.381	0.734918	1.15795
1568735621110008F13Rik	1110008F13Rik	2.38608	3.38735	2.90468	143.165	203.241	174.281	0.82146	1.16617
703894181110012L19Rik	1110012L19Rik	1.84026	2.76007	1.58736	110.416	165.604	95.2415	1.15932	1.73878
115498841110037F02Rik	1110037F02Rik	2.88328	4.36832	2.25279	172.997	262.099	135.167	1.27987	1.93907
349504851110038B12Rik	1110038B12Rik	5.23177	4.02504	3.75879	313.906	241.502	225.528	1.39187	1.07083
769509791110038F14Rik	1110038F14Rik	1.9028	2.7943	2.15169	114.168	167.658	129.101	0.88433	1.29866
215975621110059E24Rik	1110059E24Rik	2.72617	3.46059	1.87585	163.57	207.635	112.551	1.4533	1.84481
1229477871110059G10Rik	1110059G10Rik	2.91867	2.25563	1.87727	175.12	135.338	112.636	1.55474	1.20154
1248497431110065P20Rik	1110065P20Rik	2.6949	3.0348	2.79666	161.694	182.088	167.799	0.963614	1.08515
945181161190002N15Rik	1190002N15Rik	1.45115	1.28117	1.88276	87.0692	76.8703	112.966	0.770758	0.680475
1148130491500011B03Rik	1500011B03Rik	4.0418	4.3312	5.95121	242.508	259.872	357.073	0.679155	0.727785
242154971600002H07Rik	1600002H07Rik	3.34787	3.18274	1.18508	200.872	190.965	71.1047	2.82502	2.68568
149459391600012H06Rik	1600012H06Rik	2.3474	1.46524	1.28288	140.844	87.9144	76.9728	1.82979	1.14215
572533661700017B05Rik	1700017B05Rik	1.64295	0.887226	1.42797	98.5771	53.2336	85.6783	1.15055	0.621319
529225731700019D03Rik	1700019D03Rik	2.12266	3.05432	2.60668	127.36	183.259	156.401	0.814316	1.17173
1196007441700020I14Rik	1700020I14Rik	3.21552	3.78119	2.31718	192.931	226.871	139.031	1.38769	1.63181
435254011700021F05Rik	1700021F05Rik	2.25501	4.20758	1.57651	135.301	252.455	94.5906	1.43038	2.66892
819815631700029P11Rik	1700029P11Rik	2.68767	3.10981	3.73986	161.26	186.588	224.392	0.718655	0.83153
208046411700030C10Rik	1700030C10Rik	2.00821	1.7643	1.70976	120.492	105.858	102.586	1.17455	1.0319
724605411700030K09Rik	1700030K09Rik	1.77978	1.41192	2.30538	106.787	84.7151	138.323	0.772014	0.612446
1311465741700037H04Rik	1700037H04Rik	3.45523	3.30745	4.29817	207.314	198.447	257.89	0.803884	0.769502
551395921700047I17Rik2	1700047I17Rik2	1.8444	3.32175	1.70033	110.664	199.305	102.02	1.08473	1.95359
568889051700061G19Rik	1700061G19Rik	3.09679	2.81711	2.63724	185.807	169.027	158.235	1.17425	1.0682
900658751700094D03Rik	1700094D03Rik	2.49158	1.67162	1.43015	149.495	100.297	85.8088	1.74219	1.16885
546907421700123O20Rik	1700123O20Rik	1.58244	2.66681	1.64986	94.9461	160.009	98.9918	0.959131	1.61638
88567001810013L24Rik	1810013L24Rik	1.41994	0.773951	1.46076	85.1962	46.437	87.6457	0.972053	0.529827
88582001810013L24Rik	1810013L24Rik	1.31936	1.6745	1.62685	79.1616	100.47	97.6112	0.810989	1.02929
146065381810022K09Rik	1810022K09Rik	3.78831	5.62495	5.004	227.299	337.497	300.24	0.757058	1.12409
126551301810030O07Rik	1810030O07Rik	2.90028	3.08668	2.77095	174.017	185.201	166.257	1.04667	1.11394
1166757991810032O08Rik	1810032O08Rik	2.91184	1.38562	0.933204	174.711	83.1369	55.9922	3.12027	1.48479
1229261941810037I17Rik	1810037I17Rik	2.74258	4.30494	4.21703	164.555	258.296	253.022	0.650357	1.02085
37178811810055G02Rik	1810055G02Rik	1.17112	1.16752	1.32198	70.2675	70.0514	79.3191	0.885884	0.883159
352620591810058I24Rik	1810058I24Rik	1.7749	2.03726	3.34268	106.494	122.236	200.561	0.530982	0.609471
633022862010111I01Rik	2010111I01Rik	1.36813	1.30273	0.182423	82.0877	78.1641	10.9454	7.49974	7.14127
1149485482210016L21Rik	2210016L21Rik	2.07909	2.58606	2.40837	124.746	155.164	144.502	0.863279	1.07378
1762403302210418O10Rik	2210418O10Rik	2.58135	2.55855	0.642195	154.881	153.513	38.5317	4.01958	3.98408
633947522300009A05Rik	2300009A05Rik	1.82977	2.10452	2.17247	109.786	126.271	130.348	0.842256	0.968726
803189592310011J03Rik	2310011J03Rik	2.25622	2.19233	1.70048	135.373	131.54	102.029	1.32681	1.28924
275820982310022A10Rik	2310022A10Rik	2.47415	2.10494	1.78188	148.449	126.297	106.913	1.38851	1.18131
592107382310033P09Rik	2310033P09Rik	2.78054	2.15905	2.56449	166.833	129.543	153.869	1.08425	0.841903
1057551312310035C23Rik	2310035C23Rik	1.99541	2.0013	1.61676	119.725	120.078	97.0057	1.2342	1.23785
850302862310036O22Rik	2310036O22Rik	2.98163	3.60949	3.05161	178.898	216.569	183.096	0.97707	1.18281
358929362310061I04Rik	2310061I04Rik	3.4796	2.00987	1.97304	208.776	120.592	118.382	1.76357	1.01867
442523192410002F23Rik	2410002F23Rik	1.71512	1.74367	1.42768	102.907	104.62	85.6605	1.20133	1.22133
976228932410003L11Rik	2410003L11Rik	3.01204	4.39187	4.62073	180.722	263.512	277.244	0.651853	0.95047
1459442762410004B18Rik	2410004B18Rik	1.92298	2.79379	1.847	115.379	167.627	110.82	1.04114	1.51261
1182615172410131K14Rik	2410131K14Rik	2.78838	2.10152	0.782415	167.303	126.091	46.9449	3.56382	2.68594
664299742410141K09Rik	2410141K09Rik	2.85399	2.00217	1.67411	171.239	120.13	100.447	1.70478	1.19596
575067302500002B13Rik	2500002B13Rik	1.40431	3.09548	2.49724	84.2583	185.729	149.834	0.562344	1.23956
1479473152510039O18Rik	2510039O18Rik	2.22687	2.8904	2.36151	133.612	173.424	141.691	0.942984	1.22396
138700492610001J05Rik	2610001J05Rik	2.46824	2.71057	1.81652	148.095	162.634	108.991	1.35878	1.49218
138703772610001J05Rik	2610001J05Rik	2.14083	3.12717	1.83628	128.45	187.63	110.177	1.16585	1.70299
108994232610301B20Rik	2610301B20Rik	2.22781	1.86148	1.49405	133.669	111.689	89.6427	1.49113	1.24593
782906252610507B11Rik	2610507B11Rik	4.14473	4.92522	3.53167	248.684	295.513	211.9	1.17359	1.39458
1148221862610524H06Rik	2610524H06Rik	2.12438	1.5727	2.04094	127.463	94.3621	122.456	1.04088	0.770577
244777672700062C07Rik	2700062C07Rik	1.73201	2.37079	1.11553	103.92	142.248	66.9319	1.55263	2.12526
74259072700081O15Rik	2700081O15Rik	1.60267	2.40686	1.64146	96.1604	144.411	98.4878	0.976369	1.46629
947751292700099C18Rik	2700099C18Rik	3.52612	3.06829	1.20086	211.567	184.098	72.0514	2.93633	2.55509
1248396092810004N23Rik	2810004N23Rik	2.93978	3.37074	2.76703	176.387	202.244	166.022	1.06243	1.21818
1243418522810006K23Rik	2810006K23Rik	2.80476	3.01435	2.00204	168.286	180.861	120.122	1.40095	1.50564
1230446022810013P06Rik	2810013P06Rik	1.43857	1.88382	1.31227	86.3143	113.029	78.7359	1.09625	1.43555
887129332810403A07Rik	2810403A07Rik	1.99967	2.11659	1.36514	119.98	126.996	81.9082	1.46481	1.55046
1493356632810474O19Rik	2810474O19Rik	1.58929	1.66903	1.38844	95.3573	100.142	83.3065	1.14466	1.20209
351915363110043O21Rik	3110043O21Rik	2.39013	2.60624	0.771327	143.408	156.375	46.2796	3.09872	3.37891
1194861184833420G17Rik	4833420G17Rik	2.12393	2.4828	2.45955	127.436	148.968	147.573	0.863546	1.00945
854091074921524J17Rik	4921524J17Rik	1.5775	1.32937	1.25998	94.6503	79.7623	75.5987	1.25201	1.05507
765148074930444M15Rik	4930444M15Rik	1.48798	3.19033	2.42869	89.2785	191.42	145.721	0.612667	1.3136
647663544930453N24Rik	4930453N24Rik	1.67628	1.99972	1.45203	100.577	119.983	87.1216	1.15444	1.37719
584696234930461G14Rik	4930461G14Rik	1.8908	1.74273	1.48905	113.448	104.564	89.3432	1.2698	1.17036
112998844930526L06Rik	4930526L06Rik	3.2578	3.70376	1.35178	195.468	222.226	81.1071	2.41	2.7399
722184504930563E22Rik	4930563E22Rik	2.97252	0.579923	1.79837	178.351	34.7954	107.902	1.6529	0.322472
370530334932438A13Rik	4932438A13Rik	2.70306	3.0154	3.10625	162.184	180.924	186.375	0.870199	0.970751
900624384933434E20Rik	4933434E20Rik	1.59418	1.48208	1.99143	95.6511	88.9248	119.486	0.800524	0.74423
849482455031439G07Rik	5031439G07Rik	4.98826	3.62019	3.22714	299.295	217.211	193.628	1.54572	1.1218
1004210915430416N02Rik	5430416N02Rik	2.66212	2.60356	1.77708	159.727	156.214	106.625	1.49803	1.46508
483888445730480H06Rik	5730480H06Rik	1.92249	2.03673	1.48968	115.349	122.204	89.3811	1.29053	1.36722
1362137715730559C18Rik	5730559C18Rik	2.12432	0.730064	0.155194	127.459	43.8039	9.31164	13.6882	4.70421
202685356820431F20Rik	6820431F20Rik	3.15427	2.39531	2.00034	189.256	143.719	120.02	1.57686	1.19745
776317468030462N17Rik	8030462N17Rik	1.62458	2.23498	1.12019	97.4751	134.099	67.2113	1.45028	1.99518
458176129130011E15Rik	9130011E15Rik	1.8931	2.64326	1.89065	113.586	158.595	113.439	1.0013	1.39807
580225279130401M01Rik	9130401M01Rik	3.70856	5.53246	7.68066	222.514	331.948	460.84	0.482844	0.720311
1373758239430038I01Rik	9430038I01Rik	2.77124	2.2827	2.13983	166.274	136.962	128.39	1.29508	1.06677
1249446949930104L06Rik	9930104L06Rik	2.0211	1.97337	0.929228	121.266	118.402	55.7537	2.17503	2.12366
193176301A130010J15Rik	A130010J15Rik	2.43962	2.17262	1.9065	146.377	130.357	114.39	1.27964	1.13959
153961924A430005L14Rik	A430005L14Rik	1.51639	1.64708	1.96485	90.9835	98.825	117.891	0.771761	0.838276
159593081A830080D01Rik	A830080D01Rik	2.29056	3.03054	1.49318	137.434	181.833	89.5908	1.53402	2.02959
12938541AA414768	AA414768	2.33476	2.09799	1.92705	140.086	125.879	115.623	1.21157	1.0887
83294637AA465934	AA465934	2.04086	2.51072	2.20455	122.451	150.643	132.273	0.925745	1.13888
102338502Aaas	Aaas	6.84772	6.26832	4.52243	410.863	376.099	271.346	1.51417	1.38605
63641897Aagab	Aagab	2.97881	2.58286	1.58139	178.729	154.971	94.8834	1.88366	1.63328
87003227Aak1	Aak1	2.41061	2.8007	1.90181	144.637	168.042	114.109	1.26753	1.47265
97550818Aamdc	Aamdc	3.60757	4.10917	3.08493	216.454	246.55	185.096	1.16942	1.33201
156568156Aar2	Aar2	2.05598	2.49049	1.84239	123.359	149.429	110.543	1.11593	1.35177
52045722Aard	Aard	2.40799	3.21253	4.11502	144.48	192.752	246.901	0.585171	0.780683
111055569Aars	Aars	3.78426	4.42883	4.51651	227.056	265.73	270.991	0.837872	0.980586
76876189Aasdh	Aasdh	2.72285	2.24344	1.31858	163.371	134.606	79.1148	2.06499	1.7014
4296865Aasdhppt	Aasdhppt	4.01039	5.27176	3.34	240.624	316.306	200.4	1.20072	1.57837
123952710Abcb10	Abcb10	3.36493	3.91598	2.73801	201.896	234.959	164.28	1.22897	1.43023
8748570Abcb1a	Abcb1a	2.51484	2.93659	2.3683	150.891	176.196	142.098	1.06187	1.23996
75171970Abcb6	Abcb6	2.53935	2.36058	1.88919	152.361	141.635	113.351	1.34415	1.24952
14474878Abcc1	Abcc1	2.8972	2.09598	2.03556	173.832	125.759	122.134	1.42329	1.02968
118483026Abcc4	Abcc4	2.70083	2.52557	1.49209	162.05	151.534	89.5253	1.8101	1.69264
118483367Abcc4	Abcc4	2.44542	2.55317	2.62498	146.725	153.19	157.499	0.931597	0.972644
20331553Abcc5	Abcc5	3.52103	3.42678	2.42668	211.262	205.607	145.601	1.45097	1.41213
121759159Abcd3	Abcd3	2.24132	1.95115	1.49281	134.479	117.069	89.5688	1.50141	1.30703
79683894Abce1	Abce1	3.61724	5.27809	5.16744	217.035	316.686	310.046	0.700007	1.02141
35957071Abcf1	Abcf1	3.6465	4.34588	3.91704	218.79	260.753	235.023	0.930932	1.10948
20560823Abcf3	Abcf3	3.31301	3.44818	1.59606	198.781	206.891	95.7638	2.07574	2.16043
58692451Abcg2	Abcg2	2.20536	1.94319	1.85397	132.322	116.591	111.238	1.18954	1.04812
45731543Abhd10	Abhd10	1.53085	1.9297	1.26596	91.851	115.782	75.9579	1.20924	1.52429
150832764Abhd12	Abhd12	3.36126	3.19065	1.84839	201.676	191.439	110.904	1.81848	1.72618
9989050Abhd13	Abhd13	1.85318	2.07732	2.03502	111.191	124.639	122.101	0.910644	1.02079
9990004Abhd13	Abhd13	1.87007	1.84239	1.58075	112.204	110.543	94.8448	1.18303	1.16552
9992154Abhd13	Abhd13	2.32576	1.53122	1.29853	139.546	91.8733	77.9117	1.79107	1.1792
35102987Abhd16a	Abhd16a	2.22926	2.28312	1.02701	133.756	136.987	61.6209	2.17062	2.22307
80583904Abhd17a	Abhd17a	3.70577	4.58355	3.40221	222.346	275.013	204.133	1.08922	1.34723
21685640Abhd17b	Abhd17b	1.4418	2.26945	1.4176	86.5078	136.167	85.0558	1.01707	1.60091
84109609Abhd17c	Abhd17c	2.14769	2.77175	2.89526	128.861	166.305	173.716	0.741793	0.95734
8056028Abhd6	Abhd6	1.63564	2.24776	1.75906	98.1382	134.866	105.544	0.929834	1.27782
60479709Abi2	Abi2	1.88811	3.97519	1.28274	113.286	238.511	76.9644	1.47193	3.09898
60481163Abi2	Abi2	2.45395	3.43725	1.31243	147.237	206.235	78.746	1.86977	2.61899
31803538Abl1	Abl1	2.78173	3.27382	1.68963	166.904	196.429	101.378	1.64636	1.9376
156649619Abl2	Abl2	1.88698	1.53676	1.21749	113.219	92.2059	73.0493	1.5499	1.26224
76417041Abr	Abr	2.91653	3.84842	1.5862	174.992	230.905	95.1722	1.83869	2.42618
23421791Abt1	Abt1	1.67463	2.36741	1.1976	100.478	142.045	71.8562	1.39832	1.97679
119350299Acaa1a	Acaa1a	4.88129	4.87104	5.30515	292.877	292.262	318.309	0.920103	0.918172
115110549Acads	Acads	3.45566	4.60437	4.73204	207.339	276.262	283.923	0.730267	0.973019
12943291Acat2	Acat2	5.60025	6.29635	5.74981	336.015	377.781	344.989	0.973988	1.09505
103112199Acbd4	Acbd4	2.19353	2.98724	0.974666	131.612	179.234	58.48	2.25055	3.06489
93855612Accsl	Accsl	3.67008	2.95051	2.84128	220.205	177.03	170.477	1.2917	1.03844
54642414Acin1	Acin1	3.19563	4.00298	3.47833	191.738	240.179	208.7	0.918725	1.15083
100476607Acly	Acly	5.09879	6.60746	5.12609	305.927	396.448	307.565	0.994675	1.28899
40198334Aco1	Aco1	4.88611	5.18904	4.08872	293.167	311.342	245.323	1.19502	1.26911
164793023Acot8	Acot8	2.59523	3.57661	3.42608	155.714	214.597	205.565	0.757492	1.04394
155297654Acot9	Acot9	4.26898	5.65516	8.03812	256.139	339.31	482.287	0.531092	0.703543
35613801Acox3	Acox3	3.51558	3.61433	2.37867	210.935	216.86	142.72	1.47796	1.51948
97176576Acp6	Acp6	3.78171	3.86637	4.03564	226.903	231.982	242.138	0.937079	0.958056
46536051Acsl1	Acsl1	3.33887	3.99098	2.31082	200.332	239.459	138.649	1.44489	1.72709
78706977Acsl3	Acsl3	2.63702	2.44678	2.29857	158.221	146.807	137.914	1.14724	1.06448
142318244Acsl4	Acsl4	2.41274	4.60251	3.00598	144.764	276.151	180.359	0.802647	1.53112
120345944Actg1	Actg1	3.35183	4.37588	3.78303	201.11	262.553	226.982	0.886018	1.15671
32726971Actl6a	Actl6a	3.93392	5.41872	5.12693	236.035	325.123	307.616	0.767305	1.05691
80167988Actn1	Actn1	4.94607	6.16743	7.0449	296.764	370.046	422.694	0.702078	0.875446
28893504Actn4	Actn4	3.01635	4.04029	5.33903	180.981	242.417	320.342	0.564962	0.756746
70962284Actr10	Actr10	3.23419	4.62651	2.99001	194.051	277.59	179.4	1.08167	1.54732
36699463Actr1b	Actr1b	4.68277	3.68429	4.2931	280.966	221.057	257.586	1.09077	0.858188
125393161Actr3	Actr3	3.40852	4.73915	5.16601	204.511	284.349	309.961	0.659797	0.917371
25850691Actr3b	Actr3b	2.23927	2.99838	1.90212	134.356	179.903	114.127	1.17725	1.57634
158639211Actr5	Actr5	2.29547	2.0815	1.72613	137.728	124.89	103.568	1.32984	1.20588
29993221Actr8	Actr8	2.802	2.35257	1.8571	168.12	141.154	111.426	1.5088	1.2668
85272647Acyp1	Acyp1	3.90158	6.06159	3.91749	234.095	363.696	235.049	0.995939	1.54731
89339895Adam15	Adam15	4.7099	6.97285	4.62117	282.594	418.371	277.27	1.0192	1.50889
21324059Adam17	Adam17	2.0749	2.26086	2.27739	124.494	135.652	136.644	0.911083	0.99274
63592911Adam23	Adam23	3.53465	3.8087	4.00979	212.079	228.522	240.587	0.881506	0.94985
89753455Adar	Adar	2.03261	2.16738	1.5275	121.957	130.043	91.6499	1.33068	1.41891
111967210Adat1	Adat1	2.51423	3.38661	1.6226	150.854	203.197	97.3562	1.5495	2.08715
13563035Adat2	Adat2	3.08268	4.08126	3.37074	184.961	244.876	202.244	0.91454	1.21079
76595814Adck5	Adck5	3.80181	2.13344	1.96941	228.108	128.006	118.165	1.93043	1.08329
34632308Add1	Add1	4.83508	5.72301	5.33304	290.105	343.38	319.982	0.906628	1.07312
53247326Add3	Add3	2.5442	2.55886	3.12635	152.652	153.532	187.581	0.813793	0.818482
129204599Adgrd1	Adgrd1	3.52057	4.03006	1.88109	211.234	241.804	112.865	1.87156	2.14241
83723612Adgre5	Adgre5	2.22953	2.31618	1.87586	133.772	138.971	112.552	1.18854	1.23473
134432349Adipor1	Adipor1	3.31029	3.46384	3.3443	198.617	207.83	200.658	0.98983	1.03574
119353403Adipor2	Adipor2	2.21239	2.94985	1.88091	132.743	176.991	112.855	1.17623	1.56831
168181246Adnp	Adnp	1.73826	1.96472	1.64441	104.296	117.883	98.6646	1.05707	1.19479
67547885Ado	Ado	1.77885	1.8153	1.90134	106.731	108.918	114.08	0.935576	0.954747
38445656Adprh	Adprh	3.26474	4.43767	3.20063	195.885	266.26	192.038	1.02003	1.3865
67038129Adprm	Adprm	1.7482	2.40267	1.86403	104.892	144.16	111.842	0.937863	1.28897
27226025Adrb3	Adrb3	2.70932	2.96865	3.27412	162.559	178.119	196.447	0.827495	0.906703
180176288Adrm1	Adrm1	2.90792	4.07005	2.5042	174.475	244.203	150.252	1.16122	1.62529
80969306Adsl	Adsl	3.31309	4.34052	4.4426	198.785	260.431	266.556	0.745754	0.977022
177763429Adss	Adss	2.93414	4.13866	3.74163	176.048	248.32	224.498	0.784187	1.10611
177763781Adss	Adss	3.62543	3.29796	3.09346	217.526	197.877	185.608	1.17196	1.06611
177764395Adss	Adss	3.08193	4.31864	2.44678	184.916	259.118	146.807	1.25958	1.76503
140652821Aebp2	Aebp2	1.9976	2.6151	1.79219	119.856	156.906	107.531	1.11461	1.45917
140655481Aebp2	Aebp2	2.94545	2.85669	1.31042	176.727	171.401	78.625	2.24772	2.17999
78908382Aen	Aen	2.14913	2.3808	1.83814	128.948	142.848	110.289	1.16918	1.29522
103855322Aff1	Aff1	2.2439	1.81187	2.75198	134.634	108.712	165.119	0.815375	0.658387
53421238Aff4	Aff4	2.02472	2.45408	2.703	121.483	147.245	162.18	0.749064	0.907909
67405031Afg3l2	Afg3l2	3.50869	3.6923	3.2764	210.522	221.538	196.584	1.0709	1.12694
20685334Aftph	Aftph	1.59416	2.01815	0.957381	95.6494	121.089	57.4429	1.66512	2.10799
20685973Aftph	Aftph	1.82055	1.99595	2.09792	109.233	119.757	125.875	0.867788	0.951392
89895282Agap1	Agap1	1.6099	1.98955	3.12229	96.5941	119.373	187.337	0.515616	0.63721
24502047Agap3	Agap3	2.60278	3.17541	2.31121	156.167	190.525	138.672	1.12616	1.37392
82895675Agfg1	Agfg1	2.81803	4.09913	3.23892	169.082	245.948	194.335	0.870054	1.26559
95350968Aggf1	Aggf1	2.07496	2.67954	1.85637	124.497	160.772	111.382	1.11775	1.44343
40396762Agk	Agk	2.95694	3.2806	1.97847	177.416	196.836	118.708	1.49456	1.65815
126435270Ago1	Ago1	2.50136	1.69693	3.13311	150.082	101.816	187.986	0.798364	0.541612
73096108Ago2	Ago2	3.08772	3.46019	2.99383	185.263	207.611	179.63	1.03136	1.15577
73106355Ago2	Ago2	2.38515	2.42937	2.56312	143.109	145.762	153.787	0.930567	0.947819
26593341Agpat2	Agpat2	3.04937	2.19738	1.76826	182.962	131.843	106.096	1.7245	1.24267
18882055Agpat5	Agpat5	3.23481	4.05781	3.88061	194.089	243.468	232.837	0.833583	1.04566
75929647Agps	Agps	2.75571	2.49421	3.34288	165.342	149.653	200.573	0.824351	0.746127
156165542Agrn	Agrn	3.40098	3.99506	2.72227	204.059	239.704	163.336	1.24932	1.46755
59449791Agtpbp1	Agtpbp1	2.72363	2.53949	4.33312	163.418	152.369	259.987	0.628561	0.586064
179745153Ahctf1	Ahctf1	1.95795	3.40935	1.68241	117.477	204.561	100.944	1.16378	2.02647
179746339Ahctf1	Ahctf1	2.5408	2.89885	2.41876	152.448	173.931	145.125	1.05046	1.19849
9019196Ahnak	Ahnak	2.83403	3.30619	2.25843	170.042	198.372	135.506	1.25487	1.46394
9076926Ahnak	Ahnak	3.12227	4.39491	4.23172	187.336	263.695	253.903	0.737826	1.03856
87273997Ahsa1	Ahsa1	3.47859	4.95028	3.76512	208.715	297.017	225.907	0.923899	1.31477
58800281AI314180	AI314180	3.37791	3.50143	4.01892	202.675	210.086	241.135	0.840503	0.871236
127094049AI467606	AI467606	1.09746	1.77302	1.49949	65.8477	106.381	89.9693	0.731891	1.18242
43115947AI597479	AI597479	1.82538	1.818	1.46138	109.523	109.08	87.6828	1.24908	1.24403
41596158AI606181	AI606181	2.56958	2.74618	2.03212	154.175	164.771	121.927	1.26448	1.35138
5427316AI837181	AI837181	1.62722	1.49068	1.25008	97.6331	89.441	75.005	1.30169	1.19247
7357939AI846148	AI846148	1.59921	1.48017	1.22124	95.9527	88.8103	73.2743	1.3095	1.21202
41373179AI987944	AI987944	1.59171	1.30875	1.28318	95.5027	78.525	76.991	1.24044	1.01992
183323613Aida	Aida	3.13259	3.13239	2.65064	187.955	187.944	159.038	1.18182	1.18175
48475194Aifm1	Aifm1	4.24385	6.34712	4.8582	254.631	380.827	291.492	0.873545	1.30648
61738652Aifm2	Aifm2	3.41113	4.90816	3.57693	204.668	294.49	214.616	0.953649	1.37217
134092504Aim1l	Aim1l	3.11647	5.3686	3.65076	186.988	322.116	219.046	0.853649	1.47054
173465704Aim2	Aim2	3.06578	2.78602	2.76051	183.947	167.161	165.631	1.11059	1.00924
173466036Aim2	Aim2	3.26157	2.67987	2.55178	195.694	160.792	153.107	1.27816	1.0502
132660756Aimp1	Aimp1	4.54824	6.31901	5.22957	272.895	379.14	313.774	0.869717	1.20832
143902954Aimp2	Aimp2	2.94601	3.84675	3.1933	176.76	230.805	191.598	0.922559	1.20463
54567724Ajuba	Ajuba	1.65174	1.92752	1.60895	99.1046	115.651	96.5368	1.0266	1.198
129011531Ak2	Ak2	3.40337	5.57345	5.06489	204.202	334.407	303.893	0.671954	1.10041
101464543Ak4	Ak4	2.5104	4.27394	5.38809	150.624	256.436	323.286	0.465915	0.793219
100666415Ak6	Ak6	2.19256	2.46999	1.66362	131.554	148.199	99.8171	1.31795	1.48471
88831154Akap1	Akap1	2.56146	2.69262	1.87651	153.687	161.557	112.59	1.36501	1.43491
78492496Akap11	Akap11	2.10497	2.80381	1.63742	126.298	168.229	98.2451	1.28554	1.71234
4359472Akap12	Akap12	2.64709	3.5625	3.57688	158.825	213.75	214.613	0.740054	0.995979
75754609Akap13	Akap13	2.46167	1.62407	0.822667	147.7	97.4442	49.36	2.99231	1.97415
36608564Akap17b	Akap17b	1.84037	1.64272	1.4057	110.422	98.5635	84.3422	1.30922	1.16861
57894854Akap2	Akap2	2.35903	1.86469	1.49574	141.542	111.882	89.7445	1.57716	1.24667
57896984Akap2	Akap2	1.56284	2.28939	1.57963	93.7703	137.363	94.7778	0.98937	1.44932
32303925Akap8	Akap8	2.08441	2.30215	2.34817	125.064	138.129	140.89	0.887672	0.980402
32321674Akap8l	Akap8l	3.09875	2.89444	2.05066	185.925	173.667	123.039	1.5111	1.41147
123735615Akirin1	Akirin1	1.95726	3.55934	2.07028	117.435	213.56	124.217	0.945406	1.71925
34566570Akirin2	Akirin2	1.81917	2.18681	3.00003	109.15	131.209	180.002	0.606382	0.72893
34566909Akirin2	Akirin2	1.93364	2.57593	1.16658	116.018	154.556	69.9949	1.65753	2.2081
116636759Akr1a1	Akr1a1	8.06844	8.44574	5.80136	484.106	506.745	348.082	1.39078	1.45582
44855421Akt1s1	Akt1s1	1.70091	2.67532	1.89215	102.055	160.519	113.529	0.898931	1.41391
27639453Akt2	Akt2	3.10975	3.46258	2.84942	186.585	207.755	170.965	1.09136	1.21519
91124138Aktip	Aktip	2.03488	3.61802	2.94239	122.093	217.081	176.544	0.691571	1.22962
45142091Aldh16a1	Aldh16a1	4.81667	5.63255	3.89414	289	337.953	233.648	1.2369	1.44642
45804608Aldh1b1	Aldh1b1	1.11732	1.3326	0.55023	67.0395	79.9557	33.0138	2.03065	2.42189
5244907Alg1	Alg1	3.10312	3.39676	2.7419	186.187	203.805	164.514	1.13174	1.23883
22071627Alg11	Alg11	1.59589	1.76849	1.74306	95.7532	106.109	104.584	0.915565	1.01459
54749436Alg5	Alg5	3.03129	3.36687	1.93258	181.878	202.012	115.955	1.56852	1.74216
99763460Alg6	Alg6	2.71296	3.91378	2.75379	162.778	234.827	165.227	0.985174	1.42123
97392158Alg8	Alg8	2.6739	3.66433	2.01097	160.434	219.86	120.658	1.32966	1.82218
87428328Alkbh1	Alkbh1	1.9466	1.75733	1.24836	116.796	105.44	74.9013	1.55933	1.40772
114124184Alkbh2	Alkbh2	2.13715	2.40404	2.38221	128.229	144.243	142.932	0.89713	1.00917
93980890Alkbh3	Alkbh3	2.96283	3.41003	1.75346	177.77	204.602	105.208	1.6897	1.94474
136141614Alkbh4	Alkbh4	1.5632	2.01403	1.31364	93.792	120.842	78.8183	1.18998	1.53317
56999336Alkbh7	Alkbh7	2.49118	4.74096	3.04721	149.471	284.458	182.833	0.817529	1.55584
3385846Alkbh8	Alkbh8	2.54175	2.30996	2.16216	152.505	138.598	129.73	1.17556	1.06836
110900530Als2cl	Als2cl	2.54735	1.70956	0.167711	152.841	102.574	10.0626	15.189	10.1935
171504750Alyref2	Alyref2	1.55859	1.78645	2.07289	93.5157	107.187	124.373	0.751894	0.861816
40287715Amd1	Amd1	1.48355	3.02604	1.67757	89.0133	181.562	100.654	0.884348	1.80382
40287714Amd2	Amd2	1.58747	2.94302	1.64157	95.2479	176.581	98.4939	0.967044	1.79281
93972175Amfr	Amfr	2.19811	5.21618	1.78126	131.886	312.971	106.875	1.23402	2.92837
142851397Ammecr1	Ammecr1	3.85191	3.4197	2.46563	231.115	205.182	147.938	1.56224	1.38695
31783768Ammecr1l	Ammecr1l	1.84599	2.67688	1.00663	110.759	160.613	60.3975	1.83384	2.65926
102733417Amotl2	Amotl2	1.53579	1.52128	2.1626	92.1473	91.277	129.756	0.710157	0.70345
108074312Ampd2	Ampd2	3.35302	2.94562	1.12389	201.181	176.737	67.4336	2.9834	2.62091
19150920Amph	Amph	2.82968	4.65664	3.02406	169.781	279.398	181.444	0.93572	1.53986
128612956Anapc1	Anapc1	2.88851	6.34635	2.45443	173.311	380.781	147.266	1.17685	2.58567
101899545Anapc15	Anapc15	3.23117	3.55151	5.9705	193.87	213.091	358.23	0.541189	0.594843
122444451Anapc7	Anapc7	2.02176	2.96479	1.43609	121.305	177.888	86.1653	1.40782	2.06449
33775155Angptl4	Angptl4	1.34813	1.03219	1.48673	80.8877	61.9315	89.2039	0.906773	0.694269
98273918Ankra2	Ankra2	2.85111	3.46968	1.84054	171.066	208.181	110.432	1.54906	1.88514
11611831Ankrd10	Ankrd10	3.13379	3.6884	1.69908	188.028	221.304	101.945	1.8444	2.17082
122883582Ankrd11	Ankrd11	2.31678	2.47648	2.24378	139.007	148.589	134.627	1.03253	1.10371
158008034Ankrd13c	Ankrd13c	2.46301	3.42431	2.77122	147.781	205.459	166.273	0.888781	1.23567
90228990Ankrd17	Ankrd17	2.85241	3.26476	2.63473	171.145	195.886	158.084	1.08262	1.23913
81647612Ankrd24	Ankrd24	3.52246	2.57243	2.07592	211.348	154.346	124.555	1.69682	1.23918
35639237Ankrd27	Ankrd27	3.0782	3.95716	1.98121	184.692	237.43	118.873	1.5537	1.99735
31700439Ankrd28	Ankrd28	2.87169	3.69592	2.44552	172.302	221.755	146.731	1.17427	1.51131
36477917Ankrd46	Ankrd46	2.99785	4.39813	2.38627	179.871	263.888	143.176	1.25629	1.8431
14780036Ankrd49	Ankrd49	1.57632	2.32308	0.98565	94.5793	139.385	59.139	1.59927	2.35691
79053351Ankrd54	Ankrd54	1.98013	1.77262	2.52583	118.808	106.357	151.55	0.783951	0.701798
4941687Anks3	Anks3	3.31915	2.32595	1.84328	199.149	139.557	110.597	1.80067	1.26185
71476269Ano8	Ano8	1.23925	2.00192	0.171048	74.3551	120.115	10.2629	7.24507	11.7039
46472656Anp32b	Anp32b	3.2811	4.2026	3.66969	196.866	252.156	220.181	0.894108	1.14522
95947389Anp32e	Anp32e	2.418	3.63367	4.15841	145.08	218.02	249.505	0.581471	0.873812
69491793Anxa2	Anxa2	2.71436	4.86989	5.35347	162.862	292.193	321.208	0.507029	0.90967
54979202Anxa6	Anxa6	5.1668	4.68776	7.07939	310.008	281.266	424.763	0.729837	0.66217
127807263Ap1ar	Ap1ar	2.51594	3.24772	3.06091	150.956	194.863	183.655	0.821959	1.06103
109861541Ap1g1	Ap1g1	2.54438	2.71477	2.27119	152.663	162.886	136.271	1.12029	1.19531
109864209Ap1g1	Ap1g1	2.3054	2.20605	1.75447	138.324	132.363	105.268	1.31401	1.25739
163929546Ap1s2	Ap1s2	3.63897	4.92728	3.39908	218.338	295.637	203.945	1.07057	1.44959
141633011Ap2a2	Ap2a2	3.93672	4.25698	2.92262	236.203	255.419	175.357	1.34698	1.45656
94566316Ap3b1	Ap3b1	3.22261	3.18166	3.86297	193.356	190.9	231.778	0.834231	0.823633
21035054Ap3m1	Ap3m1	4.25869	3.93041	3.1157	255.521	235.825	186.942	1.36685	1.26149
46790826Ap3s1	Ap3s1	4.04759	6.53087	5.29975	242.856	391.852	317.985	0.763733	1.2323
103822025Ap4b1	Ap4b1	2.0813	1.98559	1.96624	124.878	119.136	117.974	1.05852	1.00984
138178685Ap4m1	Ap4m1	2.39492	3.93231	1.18144	143.695	235.938	70.8867	2.02711	3.32839
138180429Ap4m1	Ap4m1	3.27859	1.85781	1.36292	196.715	111.469	81.7755	2.40556	1.36311
142477804Ap5z1	Ap5z1	2.66288	2.33182	2.68059	159.773	139.909	160.836	0.993393	0.869891
66299029Apbb2	Apbb2	2.03758	2.36789	2.37027	122.255	142.074	142.216	0.85964	0.998995
36671409Apbb3	Apbb3	4.68586	1.44943	2.12076	281.151	86.9661	127.246	2.20952	0.68345
65028672Apela	Apela	1.75861	2.73834	2.18353	105.516	164.3	131.012	0.805395	1.25408
50927188Apex1	Apex1	2.50451	3.9406	2.95687	150.27	236.436	177.412	0.847012	1.33269
95897469Aph1a	Aph1a	3.35446	4.23135	3.03011	201.267	253.881	181.807	1.10704	1.39643
94411980Api5	Api5	3.2757	4.40901	3.76481	196.542	264.54	225.889	0.870084	1.17111
149128680Apitd1	Apitd1	2.70872	2.84365	2.55541	162.523	170.619	153.325	1.05999	1.1128
77057108Apol6	Apol6	2.23917	3.18273	2.31897	134.35	190.964	139.138	0.965586	1.37248
85187523Appbp2	Appbp2	1.9476	2.64547	1.88048	116.856	158.728	112.829	1.0357	1.40681
85189720Appbp2	Appbp2	1.6564	2.88397	2.27601	99.3842	173.038	136.56	0.727767	1.26712
85191559Appbp2	Appbp2	2.57779	2.45293	1.86234	154.667	147.176	111.74	1.38417	1.31713
26919243Appl1	Appl1	2.46686	2.90019	3.25515	148.012	174.011	195.309	0.757834	0.890955
83600285Appl2	Appl2	3.08978	1.90577	0.58158	185.387	114.346	34.8948	5.31272	3.27688
40686491Aptx	Aptx	2.09923	2.69079	1.51685	125.954	161.447	91.0113	1.38393	1.77392
20860521Araf	Araf	4.39038	3.78646	2.03451	263.423	227.188	122.07	2.15796	1.86112
101411893Arap1	Arap1	2.86864	1.62192	1.27361	172.119	97.3149	76.4168	2.25237	1.27348
59211742Arf1	Arf1	3.83164	5.10206	4.12728	229.898	306.123	247.637	0.928368	1.23618
103985350Arf2	Arf2	3.19215	3.35215	1.92667	191.529	201.129	115.6	1.65682	1.73986
69373785Arf6	Arf6	1.42212	1.72808	1.5095	85.327	103.685	90.5703	0.942109	1.1448
69375980Arf6	Arf6	1.66565	2.83426	1.78318	99.9392	170.055	106.991	0.934092	1.58944
180982524Arfgap1	Arfgap1	2.0202	1.99121	2.24159	121.212	119.472	134.496	0.901234	0.888299
91276930Arfgap2	Arfgap2	2.35837	2.77654	1.77296	141.502	166.592	106.377	1.33019	1.56605
10137840Arfgef1	Arfgef1	4.0211	2.93724	0.89467	241.266	176.235	53.6802	4.49451	3.28305
84496346Arfip1	Arfip1	2.28322	3.18157	2.59021	136.993	190.894	155.413	0.881482	1.22831
105635868Arfip2	Arfip2	2.48685	2.76947	2.06055	149.211	166.168	123.633	1.20689	1.34404
181358753Arfrp1	Arfrp1	3.03095	2.12076	2.26349	181.857	127.246	135.809	1.33906	0.936946
8666826Arglu1	Arglu1	2.43759	2.77798	2.19191	146.256	166.679	131.515	1.11208	1.26738
91672320Arhgap1	Arhgap1	4.77057	4.49553	3.87093	286.234	269.732	232.256	1.23241	1.16136
6024872Arhgap12	Arhgap12	1.89547	2.07997	1.44561	113.728	124.798	86.7364	1.31119	1.43882
6025470Arhgap12	Arhgap12	2.1739	2.44162	1.1955	130.434	146.497	71.7297	1.81841	2.04235
123279527Arhgap17	Arhgap17	2.82937	3.14873	1.31642	169.762	188.924	78.9854	2.14929	2.39188
20848191Arhgap21	Arhgap21	2.40594	2.30068	1.04298	144.357	138.041	62.5791	2.30679	2.20586
97502400Arhgap23	Arhgap23	3.29954	2.13699	1.28065	197.973	128.219	76.8392	2.57645	1.66867
67842963Arhgap28	Arhgap28	2.65108	1.62586	1.17983	159.065	97.5519	70.79	2.24699	1.37805
16495285Arhgap35	Arhgap35	2.32971	2.5586	1.76464	139.783	153.516	105.879	1.32022	1.44992
65002296Arhgap44	Arhgap44	3.07451	2.16182	1.28372	184.471	129.709	77.0231	2.395	1.68403
80031471Arhgap45	Arhgap45	3.78379	1.86423	2.42843	227.027	111.854	145.706	1.55812	0.767669
52568834Arhgap5	Arhgap5	1.51304	2.09886	1.64364	90.7824	125.932	98.6186	0.920541	1.27696
52569653Arhgap5	Arhgap5	1.59615	1.98015	1.91356	95.7691	118.809	114.814	0.834125	1.0348
100872384Arhgef17	Arhgef17	2.06987	1.96953	1.47728	124.192	118.172	88.6367	1.40114	1.33322
3456600Arhgef18	Arhgef18	2.31486	2.35282	1.21118	138.891	141.169	72.6707	1.91124	1.94259
88648052Arhgef2	Arhgef2	3.55649	1.98713	1.89211	213.39	119.228	113.526	1.87965	1.05022
62462221Arhgef26	Arhgef26	1.91306	2.59963	1.57735	114.784	155.978	94.6409	1.21283	1.6481
27403911Arhgef3	Arhgef3	2.39476	2.09181	1.57982	143.685	125.508	94.7892	1.51584	1.32408
43496395Arhgef39	Arhgef39	2.64536	2.38925	3.35123	158.722	143.355	201.074	0.789371	0.712949
11835217Arhgef7	Arhgef7	2.21438	2.2117	1.59097	132.863	132.702	95.4582	1.39184	1.39016
133679259Arid1a	Arid1a	2.06899	2.51029	1.502	124.14	150.618	90.12	1.37749	1.6713
79955018Arid3a	Arid3a	2.12293	2.64797	2.81171	127.376	158.878	168.703	0.755031	0.941765
57790754Arid3b	Arid3b	2.0013	2.52296	1.27691	120.078	151.378	76.6146	1.5673	1.97584
68092772Arid5b	Arid5b	1.79025	2.04311	1.98321	107.415	122.587	118.992	0.902703	1.03021
59390359Arih1	Arih1	2.56328	2.41298	1.26461	153.797	144.779	75.8769	2.02693	1.90808
108603194Arih2	Arih2	2.79271	2.81348	2.38556	167.563	168.809	143.134	1.17067	1.17938
108604935Arih2	Arih2	3.0502	3.29342	3.10789	183.012	197.605	186.474	0.981438	1.0597
54582766Arl10	Arl10	1.68837	1.73632	0.155194	101.302	104.179	9.31164	10.8791	11.188
106962868Arl14ep	Arl14ep	2.27564	2.69432	1.57419	136.538	161.659	94.4516	1.44559	1.71156
114157461Arl15	Arl15	1.83715	1.91338	2.5048	110.229	114.803	150.288	0.733451	0.763887
120464575Arl16	Arl16	1.11529	1.54611	1.1758	66.9176	92.7668	70.5479	0.94854	1.31495
40036071Arl4a	Arl4a	0.967346	0.986319	1.16616	58.0408	59.1791	69.9698	0.829512	0.845781
88700453Arl4c	Arl4c	1.83153	0.770574	1.72699	109.892	46.2345	103.619	1.06053	0.446196
52398206Arl5a	Arl5a	1.99012	2.71298	1.72391	119.407	162.779	103.434	1.15443	1.57374
15082451Arl5b	Arl5b	1.96392	1.92623	2.00207	117.835	115.574	120.124	0.980944	0.962118
118119224Arl6ip1	Arl6ip1	3.56299	4.40342	3.10357	213.78	264.205	186.214	1.14803	1.41882
124118196Arl6ip4	Arl6ip4	3.56166	3.81235	4.41094	213.699	228.741	264.657	0.80746	0.864294
97233371Arl6ip5	Arl6ip5	3.38182	5.87059	2.44342	202.909	352.235	146.605	1.38405	2.40261
53218486Arl6ip6	Arl6ip6	1.51479	2.61269	1.77631	90.8872	156.761	106.578	0.852773	1.47085
108823723Arl8b	Arl8b	3.1325	3.72416	2.58648	187.95	223.449	155.189	1.2111	1.43985
19132393Armc1	Armc1	2.32883	2.67619	2.45791	139.73	160.571	147.475	0.947484	1.0888
19134171Armc1	Armc1	2.79441	2.52342	2.96385	167.665	151.405	177.831	0.942833	0.851401
21662600Armc10	Armc10	2.65817	2.95693	3.07618	159.49	177.416	184.571	0.864112	0.961234
70220442Armc6	Armc6	2.26867	2.9744	2.60251	136.12	178.464	156.15	0.871725	1.1429
99478751Armc8	Armc8	2.59163	2.64626	2.14423	155.498	158.776	128.654	1.20865	1.23413
95497239Arnt	Arnt	2.9977	3.33911	3.98299	179.862	200.346	238.979	0.752626	0.838343
39015593Arpc5l	Arpc5l	2.69937	3.08798	2.24682	161.962	185.279	134.809	1.20142	1.37438
39015872Arpc5l	Arpc5l	1.83851	2.49107	2.20222	110.311	149.464	132.133	0.834843	1.13116
75060313Arpp19	Arpp19	2.74084	3.25902	2.03763	164.45	195.541	122.258	1.34511	1.59942
70440828Arrb2	Arrb2	3.49391	3.76323	2.99655	209.634	225.794	179.793	1.16598	1.25586
80896043Arrdc3	Arrdc3	1.16403	1.45575	1.02701	69.8416	87.3449	61.6207	1.13341	1.41746
124734123Arv1	Arv1	0.991454	0.892645	1.01891	59.4873	53.5587	61.1344	0.973057	0.876081
135995359Arxes2	Arxes2	2.09818	2.74866	2.61724	125.891	164.919	157.034	0.801678	1.05021
91559590Asb1	Asb1	1.32114	1.28407	1.40977	79.2685	77.0439	84.586	0.937135	0.910836
31101470Asb3	Asb3	2.25093	3.13046	1.67057	135.056	187.828	100.234	1.34741	1.87389
30823352Asb6	Asb6	1.78201	1.91599	0.99813	106.92	114.96	59.8878	1.78534	1.91958
66644816Asb7	Asb7	1.26331	2.04825	0.167711	75.7983	122.895	10.0626	7.53265	12.213
98134889Asb8	Asb8	1.29153	2.216	1.004	77.4916	132.96	60.24	1.28638	2.20717
60099990Ascc1	Ascc1	6.34955	5.98139	3.36324	380.973	358.883	201.794	1.88793	1.77846
4683386Ascc2	Ascc2	4.70729	3.47085	4.29544	282.437	208.251	257.726	1.09588	0.808033
142967081Ascl2	Ascl2	4.15883	1.19026	1.3463	249.53	71.4158	80.7779	3.08908	0.884101
53608061Asf1a	Asf1a	1.93691	2.7813	2.23586	116.214	166.878	134.152	0.866291	1.24395
83970196Asf1b	Asf1b	2.01552	2.23984	1.78522	120.931	134.39	107.113	1.129	1.25466
25817125Ash2l	Ash2l	4.24535	5.24886	4.30323	254.721	314.932	258.194	0.986551	1.21975
25817574Ash2l	Ash2l	3.8522	4.68173	3.64992	231.132	280.904	218.995	1.05542	1.28269
53344893Asnsd1	Asnsd1	4.49591	3.47464	3.56643	269.755	208.478	213.986	1.26062	0.974263
9451540Asph	Asph	4.01021	3.40229	2.17036	240.613	204.138	130.222	1.84772	1.56762
9575515Asph	Asph	3.48193	3.88557	2.53439	208.916	233.134	152.063	1.37387	1.53314
139494090Aspm	Aspm	2.10206	3.45016	1.87324	126.124	207.009	112.395	1.12215	1.84181
153402099Asxl1	Asxl1	1.56548	1.48244	1.76573	93.9289	88.9461	105.944	0.886593	0.83956
153403683Asxl1	Asxl1	1.65947	3.32864	0.192165	99.568	199.718	11.5299	8.63563	17.3217
153404007Asxl1	Asxl1	1.87525	2.1069	2.0969	112.515	126.414	125.814	0.894294	1.00477
32672812Atad1	Atad1	2.50289	3.22482	2.40634	150.174	193.489	144.38	1.04013	1.34013
32673072Atad1	Atad1	3.33142	3.1204	2.08813	199.885	187.224	125.288	1.59541	1.49435
58094303Atad2	Atad2	2.37318	3.37334	2.03096	142.391	202.4	121.858	1.1685	1.66096
5047410Atad2b	Atad2b	2.16077	2.66457	2.44639	129.646	159.874	146.783	0.883249	1.08919
155740898Atad3a	Atad3a	2.66073	2.93327	2.39567	159.644	175.996	143.74	1.11064	1.22441
80135791Atad5	Atad5	2.09853	2.90088	1.3255	125.912	174.053	79.5298	1.58321	2.18852
130391938Ate1	Ate1	2.06916	2.1692	1.96941	124.15	130.152	118.165	1.05065	1.10145
100261248Atf1	Atf1	2.08247	2.43922	2.26658	124.948	146.353	135.995	0.918774	1.07617
73816773Atf2	Atf2	1.50805	1.60229	1.87867	90.4833	96.1377	112.72	0.802722	0.852886
80257547Atf4	Atf4	1.75143	1.97929	1.32594	105.086	118.758	79.5565	1.3209	1.49275
44812505Atf5	Atf5	3.59126	4.62019	4.40119	215.476	277.211	264.072	0.815975	1.04976
102528895Atf7	Atf7	2.00111	2.1821	1.23919	120.067	130.926	74.3513	1.61486	1.76091
136607379Atf7ip	Atf7ip	2.0198	2.22947	1.96478	121.188	133.768	117.887	1.028	1.13472
136610846Atf7ip	Atf7ip	2.01096	2.10643	1.66048	120.658	126.386	99.6291	1.21107	1.26856
101290949Atg101	Atg101	1.65557	2.06829	1.47286	99.3345	124.097	88.3719	1.12405	1.40426
46732675Atg12	Atg12	2.05698	2.28225	1.54756	123.419	136.935	92.8537	1.32918	1.47474
91674889Atg13	Atg13	2.58122	3.95703	2.98196	154.873	237.422	178.917	0.865615	1.32699
47541143Atg14	Atg14	2.11087	2.36245	1.69926	126.652	141.747	101.956	1.24223	1.39028
87792428Atg16l1	Atg16l1	2.10316	2.02684	2.33516	126.189	121.61	140.109	0.90065	0.867966
6262304Atg2a	Atg2a	3.41663	3.85699	3.75001	204.998	231.419	225	0.9111	1.02853
105616386Atg2b	Atg2b	2.55094	2.15	2.2419	153.057	129	134.514	1.13785	0.959008
93788182Atg4b	Atg4b	2.92897	3.12553	2.87149	175.738	187.532	172.289	1.02002	1.08847
93789529Atg4b	Atg4b	2.12286	2.54719	2.28989	127.371	152.831	137.393	0.927057	1.11236
21273753Atg4d	Atg4d	2.28249	1.97456	2.81906	136.95	118.473	169.144	0.809664	0.700431
44364299Atg5	Atg5	2.29852	3.27231	2.09094	137.911	196.339	125.456	1.09928	1.565
71579406Atic	Atic	4.33211	6.42038	5.19243	259.927	385.223	311.546	0.834313	1.23649
7538609Atl3	Atl3	1.80849	2.87584	2.53495	108.509	172.55	152.097	0.713421	1.13448
116958244Atmin	Atmin	1.85142	1.90743	1.49078	111.085	114.446	89.4467	1.24192	1.27949
116960446Atmin	Atmin	1.85843	1.97452	1.22164	111.506	118.471	73.2985	1.52126	1.61629
35856276Atp11b	Atp11b	2.88689	3.64753	1.69855	173.214	218.852	101.913	1.69962	2.14744
69807748Atp13a1	Atp13a1	3.17609	2.57047	2.15973	190.565	154.228	129.584	1.4706	1.19018
141007329Atp13a2	Atp13a2	6.31103	4.82417	5.05504	378.662	289.45	303.303	1.24846	0.954329
30312890Atp13a3	Atp13a3	2.86811	2.85747	3.01617	172.087	171.448	180.97	0.950912	0.947384
101576471Atp1a1	Atp1a1	4.4175	6.48117	6.13936	265.05	388.87	368.362	0.719538	1.05567
164437357Atp1b1	Atp1b1	2.15683	2.64005	2.13548	129.41	158.403	128.129	1.01	1.23628
96332924Atp1b3	Atp1b3	2.74375	3.58823	3.52822	164.625	215.294	211.693	0.777657	1.01701
126887498Atp23	Atp23	1.76874	3.05456	2.82566	106.124	183.274	169.54	0.625956	1.08101
122453771Atp2a2	Atp2a2	2.54139	2.45542	2.78627	152.483	147.325	167.176	0.91211	0.881256
122456582Atp2a2	Atp2a2	3.02064	3.59407	2.51951	181.239	215.644	151.171	1.1989	1.4265
99026143Atp2b1	Atp2b1	2.56826	2.4226	2.2121	154.096	145.356	132.726	1.16101	1.09516
105411612Atp2c1	Atp2c1	2.97698	2.34922	1.91799	178.619	140.953	115.079	1.55214	1.22483
25625552Atp5sl	Atp5sl	2.65288	3.55647	2.34849	159.173	213.388	140.909	1.12961	1.51437
74304721Atp6ap1	Atp6ap1	4.01624	4.86867	3.39349	240.974	292.12	203.61	1.18351	1.43471
101063717Atp6v0a1	Atp6v0a1	3.41587	5.21623	5.12926	204.952	312.974	307.755	0.665959	1.01696
117884579Atp6v0b	Atp6v0b	5.09458	3.42092	3.69726	305.675	205.255	221.836	1.37793	0.925258
24164115Atp6v0c	Atp6v0c	3.60722	4.85874	4.29081	216.433	291.524	257.448	0.840685	1.13236
48541800Atp6v0e2	Atp6v0e2	3.34396	3.11011	1.87998	200.638	186.607	112.799	1.77872	1.65434
44085894Atp6v1a	Atp6v1a	4.25813	5.76087	1.81018	255.488	345.652	108.611	2.35233	3.18248
69113717Atp6v1b2	Atp6v1b2	3.19165	3.92593	3.99013	191.499	235.556	239.408	0.799886	0.98391
38692446Atp6v1c1	Atp6v1c1	4.07993	4.58583	3.32398	244.796	275.15	199.439	1.22742	1.37962
78843238Atp6v1d	Atp6v1d	3.90321	4.68634	3.95501	234.193	281.181	237.3	0.986903	1.18491
120795494Atp6v1e1	Atp6v1e1	4.2516	4.45755	3.67145	255.096	267.453	220.287	1.15802	1.21411
29470516Atp6v1f	Atp6v1f	4.35463	6.25141	5.52091	261.278	375.085	331.255	0.788752	1.13232
5162549Atp6v1h	Atp6v1h	3.14033	3.72553	3.163	188.42	223.532	189.78	0.992834	1.17785
168634688Atp9a	Atp9a	4.64502	5.90412	4.4715	278.701	354.247	268.29	1.03881	1.32039
60401290Atpaf2	Atpaf2	2.57231	3.64608	4.12016	154.339	218.765	247.21	0.624323	0.884935
31054633Atraid	Atraid	2.35964	3.47644	2.80519	141.579	208.586	168.311	0.841172	1.23929
109060003Atrip	Atrip	1.95267	2.27371	2.06827	117.16	136.423	124.096	0.944105	1.09933
105865795Atrx	Atrx	1.90745	1.79624	1.96871	114.447	107.775	118.122	0.968885	0.912398
101919152Atxn3	Atxn3	1.93645	2.90191	1.12107	116.187	174.115	67.264	1.72733	2.58853
102289550Atxn7l3	Atxn7l3	2.83968	2.96196	2.27026	170.381	177.717	136.215	1.25082	1.30468
112925682Atxn7l3b	Atxn7l3b	2.19504	2.6166	1.73285	131.702	156.996	103.971	1.26672	1.50999
50605738AU019823	AU019823	2.1074	1.96631	1.55738	126.444	117.978	93.4426	1.35317	1.26258
6081477AU022751	AU022751	1.67716	2.32898	3.38291	100.63	139.739	202.974	0.495775	0.688456
134523922Aunip	Aunip	1.44224	1.43726	1.43336	86.5342	86.2357	86.0017	1.00619	1.00272
83057682Aup1	Aup1	3.9977	4.59299	4.04755	239.862	275.579	242.853	0.987684	1.13476
172356446Aurka	Aurka	1.75583	2.09505	1.7626	105.35	125.703	105.756	0.996157	1.18861
69051664Aurkb	Aurkb	1.64989	2.47505	2.95971	98.9932	148.503	177.583	0.557448	0.836246
7003091Aurkc	Aurkc	2.8356	5.90361	3.76548	170.136	354.217	225.929	0.753051	1.56783
131437584Auts2	Auts2	1.51464	1.89317	1.42141	90.8783	113.59	85.2849	1.06559	1.33189
112631255Aven	Aven	3.58787	6.42105	4.13741	215.272	385.263	248.245	0.867177	1.55195
56761911Avl9	Avl9	1.75169	1.66501	1.50146	105.101	99.9004	90.0879	1.16665	1.10892
42123650Avpi1	Avpi1	2.03869	2.71299	2.34156	122.322	162.779	140.494	0.870656	1.15863
41479128AW146154	AW146154	1.89943	1.22805	0.182423	113.966	73.683	10.9454	10.4122	6.73187
14638203AW209491	AW209491	0.971934	1.35586	1.30498	58.3161	81.3514	78.2988	0.744789	1.03899
26195811Axin1	Axin1	2.04745	2.12948	0.942346	122.847	127.769	56.5408	2.17272	2.25977
38488497Azin1	Azin1	2.6631	3.02331	1.98537	159.786	181.399	119.122	1.34136	1.52279
38490044Azin1	Azin1	2.5851	2.63559	2.30088	155.106	158.135	138.053	1.12353	1.14547
101562373B230118H07Rik	B230118H07Rik	2.96564	5.95513	3.99703	177.939	357.308	239.822	0.741962	1.48989
55703500B230219D22Rik	B230219D22Rik	1.7973	1.65546	1.49201	107.838	99.3278	89.5204	1.20462	1.10955
45442544B230354K17Rik	B230354K17Rik	2.31021	1.6394	1.24551	138.612	98.3637	74.7309	1.85482	1.31624
155991277B3galt6	B3galt6	1.56634	2.02465	1.30331	93.9801	121.479	78.1986	1.20181	1.55347
22835111B3gnt2	B3gnt2	1.35024	1.41632	1.12548	81.0141	84.979	67.5286	1.1997	1.25842
86307305B3gnt7	B3gnt7	1.65569	2.28282	1.48613	99.3414	136.969	89.1681	1.11409	1.53608
121616457B3gntl1	B3gntl1	2.12503	2.62808	2.40133	127.502	157.685	144.08	0.88494	1.09443
40804853B4galt1	B4galt1	2.41336	2.90728	2.11527	144.801	174.437	126.916	1.14092	1.37442
171276897B4galt3	B4galt3	2.27965	1.71795	2.10547	136.779	103.077	126.328	1.08272	0.815947
167298694B4galt5	B4galt5	2.58244	2.62749	1.5973	154.947	157.649	95.8377	1.61676	1.64496
20684856B4galt6	B4galt6	1.86914	2.32666	2.1182	112.148	139.599	127.092	0.882415	1.09841
55610444B4galt7	B4galt7	3.30708	2.69733	3.05963	198.425	161.84	183.578	1.08087	0.881585
5041134B4gat1	B4gat1	1.42788	2.17449	1.45994	85.6729	130.469	87.5966	0.978038	1.48943
25686560B9d2	B9d2	1.81058	2.00954	2.58989	108.635	120.573	155.394	0.699094	0.775918
71404772Babam1	Babam1	3.90164	4.78975	3.08104	234.098	287.385	184.862	1.26634	1.55459
87733346Bach1	Bach1	1.89091	1.5374	1.52331	113.455	92.2442	91.3985	1.24132	1.00925
6951905Bad	Bad	2.82708	3.22586	2.87218	169.625	193.551	172.331	0.984297	1.12314
40936674Bag1	Bag1	4.74466	8.5682	7.65352	284.68	514.092	459.211	0.619932	1.11951
128546979Bag3	Bag3	1.69385	1.76694	1.86433	101.631	106.016	111.86	0.908556	0.947763
25764795Bag4	Bag4	1.87055	2.52269	1.50614	112.233	151.361	90.3685	1.24194	1.67493
25767450Bag4	Bag4	1.68837	2.18534	1.78905	101.302	131.121	107.343	0.943722	1.22151
111709744Bag5	Bag5	1.486	1.72068	1.07083	89.1598	103.241	64.25	1.3877	1.60686
122026179Banp	Banp	1.84226	2.49761	1.51837	110.536	149.856	91.1025	1.21331	1.64492
25363527Basp1	Basp1	2.27308	3.40941	2.82732	136.385	204.565	169.639	0.803971	1.20588
135246130Baz1b	Baz1b	2.13363	2.27076	1.64704	128.018	136.245	98.8224	1.29543	1.37869
128129303Baz2a	Baz2a	3.06832	3.90616	3.39048	184.099	234.37	203.429	0.904983	1.1521
59899734Baz2b	Baz2b	2.31682	2.22574	1.81991	139.009	133.544	109.195	1.27304	1.22299
16318334Bbc3	Bbc3	1.72417	2.45055	2.0895	103.45	147.033	125.37	0.825159	1.17279
25185534BC003965	BC003965	1.65311	1.6889	1.72777	99.1868	101.334	103.666	0.95679	0.977505
30973086BC005624	BC005624	3.77379	4.47687	2.7743	226.427	268.612	166.458	1.36027	1.61369
121222840BC017643	BC017643	1.71287	1.71027	1.45036	102.772	102.616	87.0215	1.181	1.1792
75009935BC031181	BC031181	4.09715	3.88787	3.12309	245.829	233.272	187.386	1.31189	1.24488
138259919BC037034	BC037034	1.95168	2.60391	1.61308	117.101	156.235	96.7849	1.20991	1.61425
33908431BC051226	BC051226	2.03761	2.09807	2.4763	122.256	125.884	148.578	0.822844	0.847261
115778768BC052040	BC052040	2.91065	3.50475	3.71412	174.639	210.285	222.847	0.783674	0.943631
163954310BC055324	BC055324	2.69414	2.82861	2.29572	161.648	169.717	137.743	1.17355	1.23213
73686635Bcap31	Bcap31	5.84838	5.35649	3.2464	350.903	321.39	194.784	1.8015	1.64998
122530190Bcar3	Bcar3	1.4244	1.40038	0.597929	85.4641	84.0228	35.8758	2.38222	2.34205
99470333Bcdin3d	Bcdin3d	1.42453	1.59471	0.661335	85.472	95.6827	39.6801	2.15403	2.41135
25630196Bckdha	Bckdha	3.73122	4.77609	3.79	223.873	286.565	227.4	0.984491	1.26018
152780927Bcl2l1	Bcl2l1	1.5236	2.15719	1.34892	91.4161	129.431	80.935	1.1295	1.5992
128160961Bcl2l11	Bcl2l11	1.01364	2.46643	1.03851	60.8185	147.986	62.3108	0.97605	2.37496
19808711Bcl3	Bcl3	2.07146	1.32744	1.60932	124.287	79.6463	96.5592	1.28716	0.824844
135181852Bcl7b	Bcl7b	2.09313	2.45902	1.58524	125.588	147.541	95.1144	1.32039	1.5512
44510412Bcl9l	Bcl9l	3.00405	2.31595	1.38781	180.243	138.957	83.2686	2.1646	1.66878
20342640Bclaf1	Bclaf1	2.61654	2.94756	2.35349	156.993	176.853	141.21	1.11177	1.25242
74592188Bcs1l	Bcs1l	3.55599	2.31292	4.84948	213.36	138.775	290.969	0.733273	0.476943
31457499Bdh1	Bdh1	4.5574	3.20097	4.45811	273.444	192.058	267.487	1.02227	0.718011
101288516Becn1	Becn1	3.60199	4.71852	4.93859	216.119	283.111	296.316	0.729355	0.955438
67392398Bend4	Bend4	3.18601	4.02153	3.71403	191.161	241.292	222.842	0.857831	1.08279
4078127Bet1	Bet1	3.06539	3.24404	2.89908	183.923	194.642	173.945	1.05737	1.11899
140853659Bet1l	Bet1l	1.41536	1.68009	0.923195	84.9214	100.806	55.3917	1.53311	1.81987
136214221Bex1	Bex1	3.663	4.7138	5.34999	219.78	282.828	320.999	0.684675	0.881086
136271978Bex3	Bex3	3.61268	4.6573	4.32001	216.761	279.438	259.201	0.836267	1.07808
13678387Bfar	Bfar	1.82062	1.70099	1.29106	109.237	102.06	77.4638	1.41017	1.31751
135891081Bhlhb9	Bhlhb9	2.33799	4.04119	3.14552	140.28	242.472	188.731	0.743278	1.28475
49387026Bicd2	Bicd2	2.1169	2.19869	1.33034	127.014	131.921	79.8205	1.59124	1.65272
120893371Bid	Bid	2.22828	2.40371	1.81546	133.697	144.223	108.927	1.22739	1.32403
7818485Birc2	Birc2	1.82044	1.33735	2.02829	109.227	80.2409	121.697	0.897529	0.659349
117855744Birc5	Birc5	3.07662	4.10637	3.1942	184.597	246.382	191.652	0.963191	1.28557
74703074Birc6	Birc6	3.6685	3.95125	3.73901	220.11	237.075	224.341	0.981141	1.05676
74703356Birc6	Birc6	4.91996	3.41189	2.03909	295.197	204.714	122.345	2.41282	1.67324
44144515Bivm	Bivm	2.70793	2.34607	1.77883	162.476	140.764	106.73	1.52231	1.31888
157556612Blcap	Blcap	2.2415	1.88014	2.07332	134.49	112.809	124.399	1.08112	0.90683
80455346Blm	Blm	2.58535	3.13764	2.16221	155.121	188.258	129.733	1.1957	1.45113
76987389Blmh	Blmh	3.53526	4.73608	4.29346	212.116	284.165	257.607	0.823406	1.10309
36747633Bloc1s4	Bloc1s4	1.73942	1.37396	1.66484	104.365	82.4379	99.8905	1.0448	0.825283
36747890Bloc1s4	Bloc1s4	1.85467	1.68991	0.603524	111.28	101.394	36.2114	3.07307	2.80006
38602955Bloc1s5	Bloc1s5	1.6982	2.15407	1.51828	101.892	129.244	91.0966	1.1185	1.41876
122748098Bloc1s6	Bloc1s6	2.74337	1.49664	3.85157	164.602	89.7986	231.094	0.712274	0.38858
164291420Blzf1	Blzf1	2.00659	2.02446	1.5905	120.395	121.468	95.4299	1.26161	1.27285
164292376Blzf1	Blzf1	1.62538	1.40719	0.680675	97.5226	84.4316	40.8405	2.38789	2.06735
34411318Bmpr1a	Bmpr1a	2.1758	1.70527	2.20292	130.548	102.316	132.175	0.987688	0.774093
59877615Bmpr2	Bmpr2	1.49154	1.75074	1.55873	89.4926	105.044	93.524	0.956895	1.12318
118383635Bms1	Bms1	3.64689	3.13291	4.1666	218.813	187.975	249.996	0.875267	0.751912
26792563Bnip1	Bnip1	2.57062	2.85742	2.02981	154.237	171.445	121.789	1.26643	1.40773
70008256Bnip2	Bnip2	2.25189	2.46151	1.99513	135.113	147.691	119.708	1.12869	1.23376
138891220Bnip3	Bnip3	2.5145	2.61307	1.90778	150.87	156.784	114.467	1.31802	1.36969
66985495Bnip3l	Bnip3l	2.29592	2.39516	3.57942	137.755	143.709	214.765	0.641423	0.669147
66987565Bnip3l	Bnip3l	2.88151	3.93905	4.00976	172.89	236.343	240.586	0.718623	0.982366
31665436Bod1	Bod1	2.76804	3.33467	2.7264	166.082	200.08	163.584	1.01527	1.2231
93695770Bok	Bok	3.3211	2.90779	2.1853	199.266	174.467	131.118	1.51975	1.33061
96197045Bola1	Bola1	1.69091	3.45883	2.63307	101.455	207.53	157.984	0.642184	1.31361
126696696Bola2	Bola2	5.40767	7.28217	4.63227	324.46	436.93	277.936	1.16739	1.57205
134711184Borcs5	Borcs5	1.76994	2.70236	0.74579	106.196	162.141	44.7474	2.37324	3.62348
69061577Borcs6	Borcs6	1.24329	1.8137	1.41431	74.5974	108.822	84.8586	0.879079	1.28239
34505125Bpgm	Bpgm	2.26464	4.39197	1.97771	135.879	263.518	118.663	1.14508	2.22073
107035189Bptf	Bptf	2.16179	2.54845	2.06926	129.707	152.907	124.156	1.04472	1.23158
39603489Braf	Braf	2.12694	3.59356	1.12243	127.616	215.614	67.3455	1.89495	3.20161
121687249Brap	Brap	2.09432	2.11272	1.8969	125.659	126.763	113.814	1.10408	1.11378
101489013Brca1	Brca1	2.45391	2.80976	2.0341	147.234	168.586	122.046	1.20638	1.38133
150569746Brca2	Brca2	3.06448	2.58032	2.58502	183.869	154.819	155.101	1.18548	0.998184
88687557Brd1	Brd1	1.7002	2.20861	0.911812	102.012	132.517	54.7087	1.86464	2.42222
34112281Brd2	Brd2	1.78255	2.04699	1.36896	106.953	122.819	82.1375	1.30212	1.49529
27445836Brd3	Brd3	2.65847	3.60054	2.11874	159.508	216.032	127.124	1.25474	1.69938
32196521Brd4	Brd4	2.72177	3.49498	2.41283	163.306	209.699	144.77	1.12804	1.44849
34600079Brd8	Brd8	1.9648	2.30627	2.55768	117.888	138.376	153.461	0.768197	0.901703
112960332Brf1	Brf1	2.58338	3.62785	3.21014	155.003	217.671	192.608	0.804758	1.13012
27123596Brf2	Brf2	1.30238	1.85102	1.50593	78.1428	111.061	90.3561	0.864831	1.22915
27124081Brf2	Brf2	1.84653	3.26837	1.06612	110.792	196.102	63.9669	1.73202	3.06568
144264573Bri3	Bri3	3.04362	3.73999	3.30245	182.617	224.399	198.147	0.921626	1.13249
86061460Brip1	Brip1	2.18915	2.19009	1.88588	131.349	131.405	113.153	1.16081	1.16131
10476424Brix1	Brix1	2.88779	3.84848	2.23171	173.268	230.909	133.902	1.29399	1.72446
113616951Brk1	Brk1	3.11313	4.23175	3.29163	186.788	253.905	197.498	0.94577	1.28561
5049917Brms1	Brms1	3.20072	2.85357	3.75774	192.043	171.214	225.464	0.851766	0.759384
183276591Brox	Brox	2.33028	2.84179	2.27864	139.817	170.507	136.718	1.02267	1.24714
113324862Brpf1	Brpf1	1.53781	1.83904	1.97057	92.2686	110.342	118.234	0.780386	0.933251
28838789Brpf3	Brpf3	2.62805	2.9353	2.64026	157.683	176.118	158.416	0.995374	1.11175
95992341Brwd1	Brwd1	2.54991	3.38322	2.97544	152.994	202.993	178.527	0.856984	1.13705
108738338Brwd3	Brwd3	3.75249	3.22524	2.53713	225.149	193.515	152.228	1.47903	1.27122
108742457Brwd3	Brwd3	2.94979	3.28169	2.86359	176.988	196.901	171.815	1.0301	1.14601
62497298Bspry	Bspry	1.67944	1.26348	2.17666	100.766	75.8087	130.599	0.771568	0.580467
113315895Btbd10	Btbd10	2.25356	2.66298	1.71396	135.214	159.779	102.838	1.31483	1.5537
102781050Btbd7	Btbd7	1.82526	2.77502	3.21497	109.515	166.501	192.898	0.567736	0.863155
30215773Btbd9	Btbd9	1.27537	1.76172	1.03647	76.5225	105.703	62.1884	1.23049	1.69972
30217788Btbd9	Btbd9	1.69601	3.1298	1.56479	101.761	187.788	93.8874	1.08386	2.00014
108816966Btf3l4	Btf3l4	2.79327	3.81765	3.17809	167.596	229.059	190.686	0.878913	1.20124
96619625Btg1	Btg1	1.3629	1.61223	1.86361	81.7743	96.7341	111.817	0.731323	0.865111
134077125Btg2	Btg2	3.35241	3.43235	1.97552	201.145	205.941	118.531	1.69698	1.73744
78360116Btg3	Btg3	1.76847	2.29956	2.25975	106.108	137.974	135.585	0.782598	1.01762
118641592Bub1b	Bub1b	3.1915	3.43282	3.20484	191.49	205.969	192.29	0.995838	1.07114
131571176Bub3	Bub3	2.72377	2.86826	2.78037	163.426	172.096	166.822	0.979642	1.03161
131571898Bub3	Bub3	2.26614	3.09716	1.49434	135.969	185.829	89.6603	1.51649	2.07259
46298783Bud13	Bud13	1.99092	2.81224	2.05831	119.455	168.734	123.499	0.967259	1.36628
145148078Bud31	Bud31	2.45731	3.63786	1.9469	147.438	218.272	116.814	1.26216	1.86853
58406548Bzw1	Bzw1	4.10354	5.75861	5.60238	246.212	345.517	336.143	0.732464	1.02789
38631041C1galt1c1	C1galt1c1	1.81458	1.45397	1.13824	108.875	87.2381	68.2941	1.5942	1.27739
70978100C1qbp	C1qbp	3.54987	4.53245	4.32255	212.992	271.947	259.353	0.821243	1.04856
44310465C2cd2l	C2cd2l	1.85115	2.18709	1.27289	111.069	131.225	76.3732	1.45429	1.71821
100470159C2cd3	C2cd3	3.21681	4.62578	2.49068	193.009	277.547	149.441	1.29154	1.85724
26137062C330006A16Rik	C330006A16Rik	2.55204	3.50142	2.28008	153.122	210.085	136.805	1.11928	1.53566
129219952C77080	C77080	1.7116	1.14502	2.04792	102.696	68.7015	122.875	0.835776	0.559117
94500328Caap1	Caap1	1.70472	3.07578	1.64267	102.283	184.547	98.5604	1.03777	1.87242
85851578Cab39	Cab39	2.26225	2.20896	2.46457	135.735	132.537	147.874	0.917911	0.896286
75646363Cabin1	Cabin1	3.02011	2.83397	2.948	181.206	170.038	176.88	1.02446	0.961321
27021091Cacfd1	Cacfd1	3.52822	3.26083	3.33623	211.693	195.65	200.174	1.05755	0.977401
98644536Cacnb3	Cacnb3	4.20923	4.25182	1.83454	252.554	255.109	110.073	2.29443	2.31765
3368221Cacng7	Cacng7	2.56656	2.52768	3.30697	153.993	151.661	198.418	0.776104	0.764348
81326251Cactin	Cactin	1.76046	2.61254	2.35869	105.628	156.752	141.522	0.74637	1.10762
60524978Cacul1	Cacul1	1.44895	1.78429	2.04339	86.937	107.057	122.604	0.70909	0.873199
60527139Cacul1	Cacul1	1.99174	3.67262	2.07216	119.504	220.357	124.329	0.961189	1.77237
96099165Calcoco2	Calcoco2	2.49588	5.02179	2.42128	149.753	301.308	145.277	1.03081	2.07402
96099619Calcoco2	Calcoco2	4.7292	5.55025	4.94516	283.752	333.015	296.71	0.956328	1.12236
100206514Calm1	Calm1	3.39613	4.41914	3.93091	203.768	265.149	235.854	0.863956	1.12421
100206825Calm1	Calm1	3.85463	5.38769	5.63276	231.278	323.262	337.966	0.684323	0.956493
100207311Calm1	Calm1	3.88208	5.53317	4.25557	232.925	331.99	255.334	0.912235	1.30022
100209824Calm1	Calm1	2.45207	3.43605	1.73181	147.124	206.163	103.908	1.41591	1.98409
87433672Calm2	Calm2	3.06727	4.42743	3.5664	184.036	265.646	213.984	0.860046	1.24143
84842337Calr	Calr	5.37221	6.2588	5.05485	322.333	375.528	303.291	1.06278	1.23818
5293712Camk1d	Camk1d	2.12968	2.29966	1.21479	127.781	137.98	72.8875	1.75312	1.89305
20735124Camk2g	Camk2g	2.18064	1.52626	1.77239	130.838	91.5756	106.344	1.23034	0.861129
25928600Camsap1	Camsap1	2.90634	2.06932	1.28929	174.38	124.159	77.3574	2.25421	1.605
25929526Camsap1	Camsap1	2.45801	2.24396	0.644641	147.481	134.637	38.6784	3.813	3.48094
136268542Camsap2	Camsap2	2.28125	1.52196	1.82524	136.875	91.3175	109.514	1.24984	0.833841
3609075Camsap3	Camsap3	2.89858	3.16979	2.39121	173.915	190.188	143.472	1.21218	1.3256
119202892Cand1	Cand1	2.69291	4.81096	2.45003	161.574	288.657	147.002	1.09913	1.96363
118406544Cant1	Cant1	2.09666	2.40883	3.20181	125.8	144.53	192.108	0.654837	0.752335
50294894Canx	Canx	5.36022	7.42246	5.59345	321.613	445.347	335.607	0.958303	1.32699
122859311Cap1	Cap1	4.96927	6.02268	5.04532	298.156	361.361	302.719	0.984927	1.19371
92947948Capn10	Capn10	2.57604	2.93928	2.05766	154.562	176.357	123.46	1.25192	1.42845
25958618Capn15	Capn15	2.51757	2.53687	2.25519	151.054	152.212	135.312	1.11634	1.1249
31371986Capn7	Capn7	3.03757	3.37102	2.71098	182.254	202.261	162.659	1.12047	1.24347
30187237Capns1	Capns1	5.62408	8.81768	6.22143	337.445	529.061	373.286	0.903985	1.41731
103765268Caprin1	Caprin1	3.44449	4.34467	4.94557	206.669	260.68	296.734	0.696479	0.878498
103765910Caprin1	Caprin1	4.06035	5.21916	5.15542	243.621	313.15	309.325	0.78759	1.01237
103767358Caprin1	Caprin1	4.19755	4.01426	3.06472	251.853	240.856	183.883	1.36964	1.30983
104823186Capza1	Capza1	2.88691	6.11165	3.55408	173.215	366.699	213.245	0.812282	1.71962
17666966Capza2	Capza2	2.77667	3.9147	3.25533	166.6	234.882	195.32	0.852963	1.20255
14900770Car2	Car2	3.3064	3.53592	2.29268	198.384	212.155	137.561	1.44216	1.54227
78775391Card10	Card10	2.32209	1.24173	1.09389	139.325	74.5038	65.6332	2.12279	1.13515
18704792Carnmt1	Carnmt1	2.76063	3.81925	1.85465	165.638	229.155	111.279	1.48849	2.05928
143557953Cars	Cars	2.82874	3.87403	3.99304	169.724	232.442	239.582	0.708417	0.970195
11514267Cars2	Cars2	3.37536	3.95449	4.94706	202.521	237.269	296.824	0.682296	0.799361
98833807Casc3	Casc3	2.82596	2.29448	1.85455	169.557	137.669	111.273	1.52379	1.23721
4643381Casd1	Casd1	2.49396	3.62303	1.31199	149.638	217.382	78.7195	1.9009	2.76147
115799601Caskin2	Caskin2	2.43771	2.3773	1.17881	146.262	142.638	70.7288	2.06793	2.01669
42282508Casp2	Casp2	1.26906	1.44245	1.31468	76.1439	86.5469	78.8808	0.965303	1.09719
46639698Casp3	Casp3	4.23788	6.18155	5.58617	254.273	370.893	335.17	0.758639	1.10658
129914112Casp6	Casp6	3.4115	3.9122	3.37852	204.69	234.732	202.711	1.00976	1.15796
80130803Cbarp	Cbarp	1.74158	2.15184	0.683303	104.495	129.11	40.9982	2.54876	3.14917
105217988Cbfb	Cbfb	2.32213	2.64728	2.21385	139.328	158.837	132.831	1.04891	1.19578
31485195Cbll1	Cbll1	1.64876	1.72767	1.12141	98.9254	103.66	67.2845	1.47026	1.54063
93690991Cbr3	Cbr3	2.07679	4.54784	3.23469	124.607	272.87	194.081	0.642036	1.40596
24919886Cbwd1	Cbwd1	2.67069	3.50716	2.414	160.241	210.43	144.84	1.10633	1.45284
119031275Cbx2	Cbx2	1.09853	2.18105	1.06768	65.9118	130.863	64.0609	1.02889	2.04279
51483708Cbx3	Cbx3	3.65277	4.7878	4.19718	219.166	287.268	251.831	0.870291	1.14072
103191798Cbx5	Cbx5	4.83998	4.40159	2.95954	290.399	264.096	177.573	1.63538	1.48726
79824148Cbx6	Cbx6	1.70091	1.48014	1.46114	102.055	88.8083	87.6687	1.1641	1.013
79916062Cbx7	Cbx7	1.90461	2.43873	2.46752	114.277	146.324	148.051	0.77187	0.988331
79917533Cbx7	Cbx7	2.76151	2.70983	3.94556	165.691	162.59	236.734	0.699904	0.686804
79667660Cby1	Cby1	2.87175	4.16315	1.69708	172.305	249.789	101.825	1.69218	2.45313
108634122Cc2d1b	Cc2d1b	3.40741	3.03713	3.13948	204.444	182.228	188.369	1.08534	0.967398
94903120Ccdc102a	Ccdc102a	2.02476	1.98331	1.95156	121.486	118.998	117.093	1.03751	1.01627
43495921Ccdc107	Ccdc107	3.89505	4.02261	1.70954	233.703	241.357	102.573	2.27842	2.35303
34436927Ccdc115	Ccdc115	2.43225	2.50812	1.76624	145.935	150.487	105.975	1.37707	1.42003
5529139Ccdc117	Ccdc117	1.95673	1.69886	1.65952	117.404	101.931	99.5713	1.17909	1.0237
110711593Ccdc12	Ccdc12	3.56256	3.38099	4.05175	213.753	202.859	243.105	0.879263	0.83445
7731965Ccdc120	Ccdc120	2.233	3.49299	2.25423	133.98	209.579	135.254	0.990583	1.54953
74357676Ccdc127	Ccdc127	1.0192	1.36414	1.92311	61.1518	81.8486	115.387	0.529973	0.709342
84258549Ccdc130	Ccdc130	1.34435	2.06999	1.26877	80.6612	124.2	76.1261	1.05957	1.6315
82142202Ccdc134	Ccdc134	2.93094	1.40188	1.74358	175.856	84.113	104.615	1.68099	0.804025
34725194Ccdc14	Ccdc14	1.99548	2.0536	1.83803	119.729	123.216	110.282	1.08566	1.11728
52799468Ccdc160	Ccdc160	1.64036	1.25089	1.12449	98.4216	75.0535	67.4692	1.45876	1.11241
75980922Ccdc166	Ccdc166	1.54026	2.97547	0.901254	92.4158	178.528	54.0752	1.70902	3.30147
91899850Ccdc174	Ccdc174	2.6317	1.60424	1.44083	157.902	96.2543	86.4496	1.82652	1.11342
164287847Ccdc181	Ccdc181	2.25916	1.77176	2.99451	135.549	106.306	179.671	0.754433	0.591669
56787735Ccdc186	Ccdc186	1.74289	1.2832	1.25008	104.573	76.9922	75.0048	1.39422	1.0265
7594058Ccdc22	Ccdc22	3.13359	5.38914	3.46821	188.015	323.348	208.093	0.903516	1.55387
65866605Ccdc25	Ccdc25	2.51874	2.91188	2.53135	151.125	174.713	151.881	0.99502	1.15033
129619523Ccdc28b	Ccdc28b	2.99696	6.10232	3.32836	179.817	366.139	199.702	0.900431	1.83343
5230866Ccdc3	Ccdc3	2.0745	2.55015	2.03581	124.47	153.009	122.149	1.019	1.25264
110045325Ccdc34	Ccdc34	1.93749	2.57415	3.50255	116.25	154.449	210.153	0.553167	0.734936
108403882Ccdc36	Ccdc36	1.26526	2.17673	2.65186	75.9156	130.604	159.112	0.477122	0.820829
102684937Ccdc43	Ccdc43	2.47785	4.00903	3.11985	148.671	240.542	187.191	0.794219	1.28501
106199607Ccdc47	Ccdc47	3.61031	2.90485	2.76245	216.619	174.291	165.747	1.30693	1.05155
27452218Ccdc50	Ccdc50	2.46175	3.99525	2.65134	147.705	239.715	159.08	0.928494	1.50688
105847510Ccdc59	Ccdc59	2.19176	2.59637	2.52886	131.506	155.782	151.732	0.866697	1.02669
70193201Ccdc6	Ccdc6	2.598	2.96655	1.68052	155.88	177.993	100.831	1.54595	1.76526
18891133Ccdc61	Ccdc61	2.6071	4.09074	2.90699	156.426	245.444	174.42	0.896836	1.40721
108464554Ccdc71	Ccdc71	1.65708	2.07782	1.85351	99.4246	124.669	111.211	0.894019	1.12102
100911773Ccdc88c	Ccdc88c	3.13704	2.81264	1.69969	188.223	168.758	101.981	1.84566	1.6548
16275725Ccdc9	Ccdc9	3.16357	1.9497	2.37173	189.814	116.982	142.304	1.33387	0.822057
147632613Ccdc91	Ccdc91	2.83464	4.623	2.82683	170.079	277.38	169.61	1.00277	1.6354
121506460Ccdc93	Ccdc93	2.45395	1.94175	0.971566	147.237	116.505	58.294	2.52576	1.99858
4360020Ccl25	Ccl25	3.43992	2.6231	2.87012	206.395	157.386	172.207	1.19853	0.913933
6596761Ccm2	Ccm2	2.36951	1.71994	1.32702	142.17	103.196	79.6214	1.78558	1.29609
36565123Ccna2	Ccna2	2.83598	3.36015	2.24446	170.159	201.609	134.668	1.26355	1.49709
36566233Ccna2	Ccna2	2.70576	3.7472	3.21358	162.346	224.832	192.815	0.841977	1.16605
100778996Ccnb1	Ccnb1	1.88604	2.26615	2.09712	113.163	135.969	125.827	0.899351	1.0806
100779817Ccnb1	Ccnb1	3.12903	4.65907	2.80661	187.742	279.544	168.397	1.11488	1.66003
50789498Ccnb1ip1	Ccnb1ip1	1.34519	2.30052	2.09531	80.7117	138.031	125.719	0.642003	1.09794
144930181Ccnd1	Ccnd1	2.75532	3.0321	2.61651	165.319	181.926	156.991	1.05305	1.15883
47599691Ccnd3	Ccnd3	3.04018	3.85979	3.0018	182.411	231.587	180.108	1.01279	1.28583
38098233Ccne1	Ccne1	2.04277	2.16996	1.53475	122.566	130.197	92.085	1.33101	1.41388
24223641Ccnf	Ccnf	2.02456	2.67413	1.75431	121.474	160.448	105.259	1.15405	1.52432
40748803Ccng1	Ccng1	3.21491	3.6677	2.39068	192.895	220.062	143.441	1.34477	1.53416
85212907Ccnh	Ccnh	3.80128	4.97726	3.36618	228.077	298.636	201.971	1.12926	1.47861
93182184Ccni	Ccni	2.95992	3.32986	2.30763	177.595	199.791	138.458	1.28267	1.44298
108203363Ccnk	Ccnk	2.85505	2.78869	3.08127	171.303	167.322	184.876	0.926582	0.905045
65946400Ccnl1	Ccnl1	1.72068	1.70769	1.50206	103.241	102.461	90.1236	1.14554	1.1369
155824543Ccnl2	Ccnl2	2.70295	2.44457	1.60593	162.177	146.674	96.3558	1.6831	1.52221
98538951Ccnt1	Ccnt1	1.56311	1.40958	1.6839	93.7863	84.5746	101.034	0.928267	0.837092
98543460Ccnt1	Ccnt1	1.43582	1.35777	2.10884	86.1494	81.4665	126.53	0.680859	0.643849
127804837Ccnt2	Ccnt2	2.4421	2.32019	1.67524	146.526	139.211	100.514	1.45776	1.38499
127805933Ccnt2	Ccnt2	2.47594	1.92796	1.92207	148.556	115.678	115.324	1.28816	1.00306
9316195Ccny	Ccny	2.58595	2.94499	2.82992	155.157	176.7	169.795	0.913788	1.04066
73013938Ccpg1	Ccpg1	3.26104	2.93447	3.17444	195.662	176.068	190.467	1.02728	0.924406
36875194Ccser2	Ccser2	1.45047	3.25821	2.52481	87.028	195.493	151.489	0.574485	1.29048
117051255Cct2	Cct2	4.63232	5.21631	5.79704	277.939	312.978	347.823	0.799083	0.899822
88321766Cct3	Cct3	4.7677	5.4504	4.65905	286.062	327.024	279.543	1.02332	1.16985
23003336Cct4	Cct4	4.90251	5.34161	5.87906	294.151	320.497	352.743	0.833894	0.908582
23006234Cct4	Cct4	4.58632	3.95526	1.45059	275.179	237.316	87.0355	3.16169	2.72665
87483574Cct8	Cct8	3.98551	5.99719	4.76708	239.13	359.831	286.025	0.836048	1.25804
41531044Cd164	Cd164	2.75346	2.8658	2.42213	165.207	171.948	145.328	1.13679	1.18318
42793449Cd2ap	Cd2ap	3.40727	2.60382	1.54864	204.436	156.229	92.9185	2.20017	1.68136
33848755Cd320	Cd320	3.44597	3.58878	3.78881	206.758	215.327	227.328	0.909514	0.947207
19356620Cd3eap	Cd3eap	1.12244	1.49987	1.9314	67.3465	89.9923	115.884	0.581154	0.776573
120718431Cdan1	Cdan1	2.07474	2.88574	0.676017	124.484	173.144	40.561	3.06907	4.26874
118433151Cdc20	Cdc20	2.90702	3.98788	2.91864	174.421	239.273	175.118	0.996019	1.36635
34633038Cdc23	Cdc23	3.63174	4.13746	2.64649	217.905	248.248	158.789	1.37229	1.56338
109893896Cdc25a	Cdc25a	1.826	1.46082	1.91521	109.56	87.6492	114.913	0.953419	0.762745
131198511Cdc25b	Cdc25b	3.22782	3.51785	2.83232	193.669	211.071	169.939	1.13964	1.24204
62394838Cdc26	Cdc26	1.77761	2.2771	1.9549	106.657	136.626	117.294	0.90931	1.16482
104502995Cdc27	Cdc27	2.39099	2.30172	2.16035	143.459	138.103	129.621	1.10676	1.06544
79688402Cdc34	Cdc34	3.11059	4.54812	3.07975	186.635	272.887	184.785	1.01001	1.47678
137319953Cdc42	Cdc42	4.51449	5.9047	5.09855	270.869	354.282	305.913	0.885445	1.15811
113727105Cdc42ep4	Cdc42ep4	1.33481	1.67392	1.43169	80.0886	100.435	85.9013	0.932332	1.16919
95236424Cdc42se1	Cdc42se1	1.46076	1.80204	1.4036	87.6454	108.123	84.2162	1.04072	1.28387
54717733Cdc42se2	Cdc42se2	2.39587	2.8807	2.10233	143.752	172.842	126.14	1.13962	1.37024
18780702Cdc45	Cdc45	2.37304	3.3972	2.55409	142.382	203.832	153.246	0.929112	1.3301
45392139Cdc5l	Cdc5l	2.349	3.54799	3.50244	140.94	212.879	210.146	0.670676	1.01301
98921893Cdc6	Cdc6	1.42863	1.95587	1.2238	85.7179	117.352	73.428	1.16737	1.59819
106984439Cdc7	Cdc7	1.91534	1.89187	1.07416	114.92	113.512	64.4494	1.78311	1.76126
67676980Cdca2	Cdca2	1.61899	1.94054	1.31509	97.1395	116.432	78.9055	1.23109	1.47559
112820485Cdca4	Cdca4	1.27051	1.49479	1.19609	76.2306	89.6873	71.7654	1.06222	1.24973
6091775Cdca5	Cdca5	1.5644	1.99098	1.71282	93.8637	119.459	102.769	0.913344	1.1624
72486890Cdca7	Cdca7	1.60063	1.83154	2.38248	96.0375	109.892	142.949	0.671833	0.768754
117878706Cdca7l	Cdca7l	2.86763	2.39579	3.80258	172.058	143.747	228.155	0.754128	0.630044
124918718Cdca8	Cdca8	3.24615	3.49275	2.56231	194.769	209.565	153.739	1.26688	1.36313
106670247Cdh1	Cdh1	4.69608	5.52124	4.20952	281.765	331.274	252.571	1.11559	1.31161
16589345Cdh2	Cdh2	2.40036	3.86581	1.72593	144.021	231.949	103.556	1.39076	2.23984
126980502Cdipt	Cdipt	2.56538	2.37432	2.11485	153.923	142.459	126.891	1.21304	1.12269
69338554Cdk1	Cdk1	2.31705	2.52097	2.87373	139.023	151.258	172.424	0.806285	0.877247
155649934Cdk11b	Cdk11b	3.36012	4.60091	5.0423	201.607	276.055	302.538	0.666386	0.912463
98253541Cdk12	Cdk12	2.00801	2.63963	1.66955	120.48	158.378	100.173	1.20273	1.58104
20699879Cdk16	Cdk16	3.93429	4.02359	3.60159	236.057	241.415	216.095	1.09238	1.11717
128698194Cdk2	Cdk2	3.22345	3.96324	3.68931	193.407	237.794	221.359	0.873727	1.07425
64439721Cdk20	Cdk20	2.01517	2.87084	1.2858	120.91	172.25	77.1478	1.56725	2.23273
124345693Cdk2ap1	Cdk2ap1	3.05942	3.78246	2.72968	183.565	226.948	163.781	1.1208	1.38568
4099018Cdk2ap2	Cdk2ap2	2.54112	3.39967	2.43998	152.467	203.98	146.399	1.04145	1.39332
127067287Cdk4	Cdk4	6.24973	7.85563	7.15791	374.984	471.338	429.475	0.873122	1.09748
154335635Cdk5rap1	Cdk5rap1	2.14379	2.78643	1.91942	128.628	167.186	115.165	1.1169	1.45171
70217104Cdk5rap2	Cdk5rap2	2.76715	1.9757	3.01547	166.029	118.542	180.928	0.917653	0.655188
96908062Cdk5rap3	Cdk5rap3	3.8812	4.85075	5.49325	232.872	291.045	329.595	0.706541	0.883039
3531005Cdk6	Cdk6	2.36555	2.35301	0.918833	141.933	141.18	55.13	2.57452	2.56086
100703560Cdk7	Cdk7	2.16636	2.14708	1.37725	129.982	128.825	82.6348	1.57297	1.55897
32707687Cdk9	Cdk9	1.90235	2.00831	1.92803	114.141	120.499	115.682	0.986682	1.04164
29100723Cdkn1a	Cdkn1a	1.41205	1.57177	1.04688	84.7231	94.3061	62.8126	1.34882	1.50139
134925525Cdkn1b	Cdkn1b	1.51461	1.7219	1.97961	90.8768	103.314	118.777	0.765105	0.869815
47710485Cdkn2aip	Cdkn2aip	1.75106	1.61399	2.70796	105.063	96.8391	162.478	0.646634	0.596015
51977336Cdkn2aipnl	Cdkn2aipnl	2.46557	3.01082	3.09475	147.934	180.649	185.685	0.796694	0.972881
21288790Cdkn2d	Cdkn2d	1.87499	2.27545	1.90561	112.499	136.527	114.336	0.983934	1.19408
120957291Cdr2	Cdr2	2.48941	1.78601	0.736253	149.364	107.16	44.1752	3.38118	2.4258
122573134Cdt1	Cdt1	1.8115	1.87672	1.60136	108.69	112.603	96.0818	1.13123	1.17195
103353357Cdv3	Cdv3	2.5406	3.15145	2.19825	152.436	189.087	131.895	1.15574	1.43362
35874064Cdyl	Cdyl	1.46442	2.11285	1.13116	87.8651	126.771	67.8697	1.29462	1.86786
116568973Cdyl2	Cdyl2	1.68344	1.94871	1.35845	101.006	116.922	81.5073	1.23923	1.4345
120771192Cecr2	Cecr2	1.9462	2.41702	1.52644	116.772	145.021	91.5866	1.27499	1.58343
25477869Celf4	Celf4	1.78108	1.31418	0.745561	106.865	78.8507	44.7337	2.38892	1.76267
30674408Cenpa	Cenpa	2.89189	3.6092	3.67267	173.514	216.552	220.36	0.787409	0.982718
86012278Cenpc1	Cenpc1	2.12658	1.83575	1.77464	127.595	110.145	106.479	1.19831	1.03443
135273540Cenpe	Cenpe	2.61087	3.25788	2.64046	156.652	195.473	158.427	0.988794	1.23383
189642229Cenpf	Cenpf	2.7366	2.58166	2.51499	164.196	154.9	150.9	1.08811	1.02651
100759935Cenph	Cenph	3.70651	4.15147	4.38207	222.391	249.088	262.924	0.845837	0.947377
134362643Cenpi	Cenpi	1.8601	2.10611	2.20564	111.606	126.367	132.338	0.843337	0.954878
56527032Cenpj	Cenpj	1.40028	2.39245	2.1081	84.0168	143.547	126.486	0.664237	1.13488
161086329Cenpl	Cenpl	1.35545	1.42252	1.17017	81.3271	85.351	70.2104	1.15833	1.21565
161086724Cenpl	Cenpl	1.83622	3.06674	1.20828	110.173	184.005	72.4965	1.5197	2.53812
82234224Cenpm	Cenpm	3.2887	4.62046	3.84733	197.322	277.228	230.84	0.854801	1.20095
116941503Cenpn	Cenpn	4.32029	3.34813	3.93143	259.217	200.888	235.886	1.09891	0.851632
4213734Cenpo	Cenpo	1.52111	2.54409	1.31392	91.2669	152.646	78.8353	1.15769	1.93626
105844927Cenpt	Cenpt	4.75159	4.25504	3.28231	285.096	255.302	196.938	1.44764	1.29636
46578721Cenpu	Cenpu	2.29007	2.9162	2.31311	137.404	174.972	138.786	0.990042	1.26073
46579712Cenpu	Cenpu	1.79502	1.90274	1.43155	107.701	114.165	85.8927	1.2539	1.32915
30197341Cenpw	Cenpw	3.76515	5.8475	5.45541	225.909	350.85	327.324	0.690168	1.07187
154008737Cep104	Cep104	2.22847	2.13616	1.18695	133.708	128.17	71.2169	1.87748	1.79971
125563339Cep152	Cep152	1.96555	2.27078	1.69308	117.933	136.247	101.585	1.16093	1.34121
32108055Cep19	Cep19	2.00641	2.78003	1.37307	120.384	166.802	82.3842	1.46126	2.02469
67885170Cep192	Cep192	3.11455	2.81396	3.02741	186.873	168.838	181.645	1.02878	0.929494
155998900Cep250	Cep250	3.22794	4.40968	2.25518	193.676	264.581	135.311	1.43134	1.95535
38074425Cep55	Cep55	1.55952	1.76033	1.35184	93.5713	105.62	81.1103	1.15363	1.30218
13808045Cep57	Cep57	2.87335	1.89504	1.46846	172.401	113.703	88.1078	1.95671	1.29049
102586934Cep63	Cep63	2.46482	1.95345	1.88096	147.889	117.207	112.858	1.3104	1.03853
20238636Cep68	Cep68	1.66269	2.16857	2.05221	99.7614	130.114	123.133	0.810194	1.0567
134130111Cep85	Cep85	2.33919	2.2619	1.66038	140.351	135.714	99.6229	1.40883	1.36228
106503236Cept1	Cept1	2.48727	2.36678	3.16545	149.236	142.007	189.927	0.785757	0.747691
29882840Cercam	Cercam	4.18456	3.41693	5.14088	251.074	205.016	308.453	0.813977	0.664659
4524055Cers4	Cers4	2.37201	2.37704	2.1345	142.321	142.623	128.07	1.11127	1.11363
99735841Cers5	Cers5	4.48183	4.69161	3.19936	268.91	281.496	191.962	1.40085	1.46642
69114283Cers6	Cers6	2.27776	2.42416	2.38159	136.666	145.449	142.895	0.956405	1.01787
95420501Cfap20	Cfap20	3.42011	2.97769	3.24981	205.206	178.662	194.989	1.0524	0.916266
46195590Cfap97	Cfap97	1.33057	1.3604	2.19712	79.8342	81.6243	131.827	0.605599	0.619177
111768738Cfdp1	Cfdp1	4.38676	5.50835	6.99315	263.205	330.501	419.589	0.627293	0.787678
54860546Cfl2	Cfl2	2.03073	1.72679	1.70626	121.844	103.608	102.376	1.19016	1.01203
58758880Cflar	Cflar	1.49577	1.78536	0.156419	89.7459	107.122	9.38515	9.56254	11.4139
64856141Cggbp1	Cggbp1	1.92468	2.20401	1.62051	115.481	132.241	97.2305	1.1877	1.36008
64859491Cggbp1	Cggbp1	1.49952	1.94331	1.86344	89.9714	116.599	111.806	0.804709	1.04286
56068026Chaf1a	Chaf1a	1.89462	2.31106	1.98887	113.677	138.664	119.332	0.952612	1.162
93906112Chaf1b	Chaf1b	4.0466	3.81672	3.02256	242.796	229.003	181.354	1.3388	1.26274
13881639Champ1	Champ1	1.53199	1.69009	1.03147	91.9194	101.406	61.8883	1.48525	1.63852
32792476Chchd3	Chchd3	5.81591	5.17212	4.2665	348.955	310.327	255.99	1.36316	1.21226
91464531Chchd4	Chchd4	2.13141	2.82188	1.90709	127.885	169.313	114.426	1.11762	1.47968
129134111Chchd5	Chchd5	2.35925	2.45038	2.03931	141.555	147.023	122.359	1.15688	1.20157
3943525Chchd7	Chchd7	2.26633	3.85508	3.33215	135.98	231.305	199.929	0.680142	1.15694
73426947Chd2	Chd2	2.22617	2.16151	1.2337	133.57	129.69	74.0219	1.80447	1.75205
125130592Chd4	Chd4	3.68968	4.20335	4.11405	221.381	252.201	246.843	0.896849	1.0217
160947418Chd6	Chd6	2.2811	2.41472	1.82827	136.866	144.883	109.696	1.24768	1.32077
8867647Chd7	Chd7	1.69474	2.14435	2.1095	101.685	128.661	126.57	0.803386	1.01652
52198400Chd8	Chd8	2.28345	2.64473	1.4403	137.007	158.684	86.418	1.5854	1.83624
110874138Chek2	Chek2	2.5289	3.76344	2.46245	151.734	225.806	147.747	1.02698	1.52833
72460738Cherp	Cherp	3.12659	3.55013	3.35881	187.595	213.008	201.529	0.930861	1.05696
110171973Chfr	Chfr	4.17779	6.28742	5.91825	250.667	377.245	355.095	0.705916	1.06238
103396118Chic1	Chic1	1.32096	1.4413	1.89549	79.2574	86.478	113.729	0.696894	0.760383
75006760Chic2	Chic2	1.9774	3.07504	1.87459	118.644	184.502	112.475	1.05485	1.64038
3894369Chka	Chka	2.27474	2.58691	2.21853	136.485	155.215	133.112	1.02534	1.16605
89426598Chkb	Chkb	3.46531	4.24969	2.17736	207.919	254.981	130.641	1.59152	1.95176
113040841Chm	Chm	2.62201	3.35911	1.21479	157.321	201.547	72.8872	2.15841	2.76519
123204515Chmp1a	Chmp1a	2.97173	3.88127	2.67084	178.304	232.876	160.25	1.11266	1.4532
67207887Chmp1b	Chmp1b	1.60173	1.85607	1.07213	96.1036	111.364	64.3277	1.49397	1.7312
65539382Chmp2b	Chmp2b	2.13332	4.87195	2.05168	127.999	292.317	123.101	1.03979	2.37462
119919552Chmp6	Chmp6	2.43407	3.71537	3.03886	146.044	222.922	182.332	0.80098	1.22262
18314000Chordc1	Chordc1	3.64234	3.29196	2.47211	218.54	197.518	148.327	1.47337	1.33164
119587022Chp1	Chp1	3.66767	3.71677	3.16006	220.06	223.006	189.604	1.16063	1.17617
75474818Chpf	Chpf	2.11297	2.0908	2.25547	126.778	125.448	135.328	0.936818	0.926988
73094075Chrac1	Chrac1	2.21201	2.73319	1.48176	132.72	163.991	88.9057	1.49282	1.84455
65977486Chrna9	Chrna9	1.88093	2.88596	0.838154	112.856	173.158	50.2893	2.24414	3.44323
38864122Chst10	Chst10	2.54945	2.17787	0.888384	152.967	130.672	53.303	2.86976	2.45149
66173798Chsy1	Chsy1	1.86523	2.22969	1.51457	111.914	133.781	90.8744	1.23152	1.47215
25719300Chtf18	Chtf18	4.60961	3.83455	3.41545	276.576	230.073	204.927	1.34963	1.12271
106884140Chtf8	Chtf8	2.41026	2.8622	2.24979	144.615	171.732	134.987	1.07133	1.27221
90499213Chtop	Chtop	2.22868	3.20911	2.47393	133.721	192.547	148.436	0.900866	1.29717
90499944Chtop	Chtop	2.38432	2.75526	2.43331	143.059	165.315	145.998	0.979867	1.13231
127242860Ciao1	Ciao1	2.49044	2.45811	2.9703	149.427	147.486	178.218	0.83845	0.827563
94822802Ciapin1	Ciapin1	3.12181	4.22746	3.72801	187.308	253.648	223.681	0.837392	1.13397
25294159Cic	Cic	2.95816	2.59957	1.42774	177.489	155.974	85.6642	2.07192	1.82076
67367794Cidea	Cidea	4.34848	4.65527	4.03261	260.909	279.316	241.956	1.07833	1.15441
69880615Cilp2	Cilp2	2.57256	2.61097	1.61143	154.353	156.658	96.6861	1.59644	1.62028
73284121Cir1	Cir1	2.25237	1.99291	2.33871	135.142	119.574	140.323	0.963081	0.852139
80171653Cirbp	Cirbp	3.11874	4.78087	3.04649	187.125	286.852	182.789	1.02372	1.5693
71330966Cisd1	Cisd1	4.18673	6.34943	3.92056	251.204	380.966	235.233	1.06789	1.61952
116008584Cit	Cit	3.18717	2.72211	2.15298	191.23	163.327	129.179	1.48036	1.26435
129268460Ckap2l	Ckap2l	2.49562	1.95234	1.33843	149.737	117.141	80.3057	1.86459	1.45868
84526555Ckap4	Ckap4	1.9494	2.43342	1.97684	116.964	146.005	118.611	0.98612	1.23096
104263447Cklf	Cklf	3.44989	3.2869	3.16085	206.994	197.214	189.651	1.09145	1.03988
89415721Cks1b	Cks1b	2.51249	3.38796	3.73417	150.749	203.278	224.05	0.672838	0.907286
51650662Cks2	Cks2	2.18335	2.72976	2.99267	131.001	163.786	179.56	0.729565	0.912148
118609462Clasp1	Clasp1	2.42517	3.14651	1.22729	145.51	188.791	73.6373	1.97604	2.56379
113919697Clasp2	Clasp2	4.14191	4.02532	2.48546	248.515	241.519	149.128	1.66645	1.61954
19581293Clasrp	Clasrp	3.28622	3.11203	3.4938	197.173	186.722	209.628	0.940587	0.89073
108678840Clcc1	Clcc1	1.69792	2.09507	1.07125	101.875	125.704	64.275	1.58499	1.95572
60910645Clcn3	Clcn3	3.15623	2.17541	1.94122	189.374	130.525	116.473	1.6259	1.12064
7154066Clcn5	Clcn5	3.9524	3.15818	3.02749	237.144	189.491	181.649	1.3055	1.04317
148004597Clcn6	Clcn6	3.76105	3.99386	2.7358	225.663	239.631	164.148	1.37475	1.45985
25162105Clcn7	Clcn7	1.9306	2.24579	1.16999	115.836	134.747	70.1995	1.6501	1.91949
5505360Cldn12	Cldn12	2.41595	2.7781	1.77138	144.957	166.686	106.283	1.36388	1.56833
134945378Cldn4	Cldn4	1.62192	1.6069	1.47267	97.3155	96.414	88.3603	1.10135	1.09115
135214220Clic4	Clic4	2.31725	3.55567	1.60616	139.035	213.34	96.3693	1.44273	2.21378
58412250Clk1	Clk1	1.54335	1.85597	1.66218	92.6009	111.358	99.7311	0.928506	1.11659
89177087Clk2	Clk2	1.94333	1.75311	1.42755	116.6	105.186	85.6529	1.36131	1.22805
89182770Clk2-scamp3	Clk2-scamp3	4.82996	3.83856	4.36669	289.798	230.314	262.002	1.10609	0.879055
57750960Clk3	Clk3	2.10817	2.76511	1.81239	126.49	165.907	108.743	1.1632	1.52567
51281770Clk4	Clk4	1.97833	1.9568	1.16354	118.7	117.408	69.8124	1.70027	1.68176
40784046Clmp	Clmp	1.50203	0.852218	1.91687	90.1217	51.1331	115.012	0.783583	0.444588
126572337Cln3	Cln3	3.49829	2.09196	1.87955	209.897	125.518	112.773	1.86124	1.11301
103077630Cln5	Cln5	3.54508	3.22188	3.66319	212.705	193.313	219.791	0.967758	0.879529
14897939Cln8	Cln8	1.34745	1.85372	1.04717	80.8469	111.223	62.8303	1.28675	1.77021
14901719Cln8	Cln8	1.60574	2.98864	0.170707	96.3441	179.318	10.2424	9.40638	17.5074
84723375Clp1	Clp1	1.4595	1.74777	1.67695	87.5698	104.866	100.617	0.870329	1.04223
56996371Clpp	Clpp	3.97853	5.04852	3.95147	238.712	302.911	237.088	1.00685	1.27763
19633498Clptm1	Clptm1	4.26708	4.29595	2.31423	256.025	257.757	138.854	1.84384	1.85632
73620639Clptm1l	Clptm1l	2.84207	2.61278	2.39781	170.524	156.767	143.869	1.18528	1.08965
126593909Clspn	Clspn	2.17371	2.3563	2.089	130.423	141.378	125.34	1.04055	1.12796
86694904Cltc	Cltc	5.25364	7.08696	6.14798	315.218	425.218	368.879	0.854531	1.15273
74670849Cluh	Cluh	2.68551	3.25737	2.66186	161.131	195.442	159.711	1.00889	1.22372
142775714Cmas	Cmas	3.41658	5.11457	4.75134	204.995	306.874	285.08	0.719077	1.07645
116889767Cmc2	Cmc2	2.92477	4.43307	2.99987	175.486	265.984	179.992	0.974966	1.47775
117461505Cmip	Cmip	2.82245	3.39758	2.73417	169.347	203.855	164.05	1.03229	1.24264
104348442Cmtm4	Cmtm4	3.93671	3.00406	0.168428	236.203	180.244	10.1057	23.3732	17.8359
114749347Cmtm6	Cmtm6	2.64102	3.60221	3.48747	158.461	216.133	209.248	0.757287	1.0329
87842864Cnbp	Cnbp	1.49145	1.9315	0.948421	89.4872	115.89	56.9053	1.57257	2.03654
87843423Cnbp	Cnbp	3.51999	4.31035	3.16031	211.199	258.621	189.619	1.11381	1.3639
7119314Cnksr3	Cnksr3	0.950877	1.83422	2.18935	57.0526	110.053	131.361	0.43432	0.837792
121457952Cnn3	Cnn3	4.75236	6.51459	5.79555	285.141	390.875	347.733	0.820002	1.12407
46878292Cnnm2	Cnnm2	2.56636	2.02071	1.57399	153.982	121.243	94.4391	1.63049	1.28382
36527215Cnnm3	Cnnm3	1.96585	1.8529	1.74791	117.951	111.174	104.874	1.12469	1.06007
95720407Cnot1	Cnot1	3.66365	3.81646	3.61653	219.819	228.988	216.992	1.01303	1.05528
114586348Cnot10	Cnot10	4.58198	4.16555	3.806	274.919	249.933	228.36	1.20388	1.09447
39545381Cnot11	Cnot11	2.6427	3.38629	2.47453	158.562	203.177	148.472	1.06796	1.36846
116485415Cnot2	Cnot2	2.30627	2.15287	1.66964	138.376	129.172	100.178	1.3813	1.28942
49671751Cnot6	Cnot6	1.728	1.33909	1.97153	103.68	80.3452	118.292	0.87648	0.679213
49673748Cnot6	Cnot6	3.80408	4.1461	1.80853	228.245	248.766	108.512	2.10341	2.29252
40492805Cnot7	Cnot7	2.93977	2.89893	2.20166	176.386	173.936	132.1	1.33525	1.3167
58118594Cnot8	Cnot8	1.97939	2.60123	1.84909	118.764	156.074	110.945	1.07047	1.40676
74530842Cnot9	Cnot9	2.78508	3.77574	2.58896	167.105	226.544	155.338	1.07575	1.4584
75136020Cnppd1	Cnppd1	2.59777	2.61006	2.09903	155.866	156.604	125.942	1.2376	1.24346
128327187Cnpy2	Cnpy2	3.07901	4.19886	4.18371	184.741	251.932	251.023	0.735952	1.00362
138193642Cnpy4	Cnpy4	2.48868	2.58404	2.50434	149.321	155.043	150.26	0.993749	1.03183
101278219Coa3	Coa3	3.14771	4.12942	4.17902	188.863	247.765	250.741	0.753217	0.98813
108338740Coa7	Coa7	1.87495	3.35441	1.77743	112.497	201.265	106.646	1.05486	1.88722
12236925Cobl	Cobl	3.05268	3.2353	2.5619	183.161	194.118	153.714	1.19157	1.26285
113662401Cog1	Cog1	4.01339	3.25026	3.31827	240.804	195.016	199.096	1.20948	0.979506
124552007Cog2	Cog2	2.01179	2.09903	2.0245	120.707	125.942	121.47	0.993722	1.03681
110882234Cog4	Cog4	3.77723	4.83195	3.98661	226.634	289.917	239.197	0.947479	1.21204
107048958Cog8	Cog8	1.98819	2.5903	1.94234	119.292	155.418	116.54	1.02361	1.3336
88991614Coil	Coil	1.95897	2.09716	0.820343	117.538	125.83	49.2206	2.38798	2.55645
57646609Commd2	Commd2	2.52896	2.62341	2.56034	151.737	157.405	153.62	0.987743	1.02464
76901306Commd5	Commd5	1.89747	1.93634	1.6879	113.848	116.181	101.274	1.12416	1.14719
153619214Commd7	Commd7	2.65638	3.22614	3.47561	159.383	193.568	208.537	0.764292	0.928222
72156826Commd8	Commd8	2.46486	3.38883	2.28436	147.892	203.33	137.062	1.07902	1.48349
87913594Copg1	Copg1	4.91011	4.18053	3.54735	294.607	250.832	212.841	1.38416	1.17849
13885040Coprs	Coprs	3.63107	5.04378	4.76414	217.864	302.627	285.849	0.762166	1.0587
125830708Cops2	Cops2	2.41498	4.40521	3.0911	144.899	264.313	185.466	0.781266	1.42513
125831970Cops2	Cops2	2.82936	3.91007	4.32426	169.762	234.604	259.456	0.6543	0.904217
59818053Cops3	Cops3	3.5048	4.45309	5.88661	210.288	267.185	353.196	0.595385	0.756477
100547802Cops4	Cops4	3.89775	5.62003	3.18978	233.865	337.202	191.387	1.22195	1.76188
10025074Cops5	Cops5	4.48233	4.76297	4.2315	268.94	285.778	253.89	1.05927	1.1256
86606500Cops7b	Cops7b	2.45352	3.32794	3.14636	147.211	199.677	188.782	0.779794	1.05771
90613341Cops8	Cops8	2.58542	2.9204	2.58935	155.125	175.224	155.361	0.998482	1.12785
128363356Coq10a	Coq10a	2.26216	1.91449	1.81279	135.73	114.869	108.768	1.24789	1.0561
115296972Coq5	Coq5	2.53974	3.54534	1.64078	152.385	212.721	98.4469	1.54789	2.16077
113842688Coro1c	Coro1c	3.29642	6.18402	3.62593	197.785	371.041	217.556	0.909124	1.7055
63962883Cox10	Cox10	1.88507	3.06446	2.43532	113.104	183.867	146.119	0.774057	1.25834
90644938Cox11	Cox11	2.2328	2.58572	3.27801	133.968	155.143	196.681	0.681144	0.788808
99728136Cox14	Cox14	3.33528	4.35739	4.61112	200.117	261.444	276.667	0.723313	0.944975
178322693Cox20	Cox20	3.85886	5.17923	3.46513	231.531	310.754	207.908	1.11363	1.49467
4752041Cox6b2	Cox6b2	5.08455	6.43364	8.36753	305.073	386.018	502.052	0.607653	0.768882
83502176Cox7a2l	Cox7a2l	5.6894	4.6136	3.85183	341.364	276.816	231.11	1.47707	1.19777
94570529Cpne2	Cpne2	3.3562	4.1998	3.82	201.372	251.988	229.2	0.878586	1.09942
58680389Cpox	Cpox	3.2792	3.33555	2.76622	196.752	200.133	165.973	1.18544	1.20581
11803970Cpped1	Cpped1	2.66671	4.03381	3.08265	160.003	242.029	184.959	0.865071	1.30855
76596067Cpsf1	Cpsf1	4.95748	5.66019	8.14235	297.449	339.611	488.541	0.608851	0.695154
102003983Cpsf2	Cpsf2	2.7204	4.02549	3.1234	163.224	241.529	187.404	0.870973	1.28881
102004281Cpsf2	Cpsf2	2.64744	3.17608	2.09316	158.847	190.565	125.589	1.26481	1.51736
102005531Cpsf2	Cpsf2	1.99126	3.22626	1.81928	119.475	193.576	109.157	1.09453	1.77338
102006429Cpsf2	Cpsf2	2.60166	2.44055	2.57812	156.099	146.433	154.687	1.00913	0.946642
145182042Cpsf4	Cpsf4	2.45921	3.35972	3.76998	147.552	201.583	226.199	0.652313	0.891179
113698421Cpsf4l	Cpsf4l	2.47621	1.90375	1.41272	148.573	114.225	84.7634	1.75279	1.34758
117344917Cpsf6	Cpsf6	2.51131	1.99962	1.33311	150.679	119.977	79.9864	1.88381	1.49997
117348617Cpsf6	Cpsf6	3.59787	3.70773	3.66072	215.872	222.464	219.643	0.98283	1.01284
117349558Cpsf6	Cpsf6	2.39985	5.73161	2.61206	143.991	343.897	156.724	0.918757	2.19428
10547735Cpsf7	Cpsf7	2.19481	2.79648	2.10892	131.689	167.789	126.535	1.04073	1.32603
44959625Cpt1c	Cpt1c	3.97729	4.21199	3.66058	238.637	252.719	219.635	1.08652	1.15063
107904231Cpt2	Cpt2	2.18545	4.23155	2.55621	131.127	253.893	153.372	0.854957	1.6554
155865532Cptp	Cptp	1.10911	2.00936	1.16636	66.5463	120.562	69.9818	0.950909	1.72276
95174991Cradd	Cradd	0.586987	2.94266	1.87204	35.2192	176.56	112.323	0.313554	1.5719
95175518Cradd	Cradd	2.20142	2.21193	1.27947	132.085	132.716	76.7683	1.72057	1.72879
130060803Crcp	Crcp	2.62254	2.57958	2.43576	157.352	154.775	146.145	1.07668	1.05905
64602970Creb1	Creb1	1.83422	2.0764	1.02227	110.053	124.584	61.336	1.79427	2.03117
43567060Creb3	Creb3	2.74141	2.82582	1.7391	164.484	169.549	104.346	1.57634	1.62488
4081587Crebbp	Crebbp	1.75727	4.21991	1.21482	105.436	253.195	72.8895	1.44652	3.47368
113145506Crip2	Crip2	5.96552	5.92792	5.13432	357.931	355.675	308.059	1.16189	1.15457
75706068Crk	Crk	2.27492	2.70204	1.86933	136.495	162.122	112.16	1.21697	1.44546
17487440Crkl	Crkl	2.13044	1.75352	1.67872	127.827	105.211	100.723	1.26909	1.04456
109554958Crlf2	Crlf2	5.21686	6.20794	4.10227	313.012	372.477	246.136	1.2717	1.5133
80046749Crlf3	Crlf3	2.269	3.96333	2.58776	136.14	237.8	155.266	0.876822	1.53157
145918509Crnkl1	Crnkl1	2.7774	4.0511	2.88613	166.644	243.066	173.168	0.962325	1.40364
8966297Crot	Crot	2.6379	4.00665	2.60367	158.274	240.399	156.22	1.01315	1.53884
85131950Cry1	Cry1	2.01468	2.11738	1.66089	120.881	127.043	99.6533	1.21302	1.27485
92403898Cry2	Cry2	1.85984	1.55513	1.59686	111.591	93.3077	95.8118	1.16469	0.973864
102177252Csad	Csad	3.52341	2.18425	4.3141	211.405	131.055	258.846	0.81672	0.506305
103058188Csde1	Csde1	3.72535	4.40658	4.26654	223.521	264.395	255.993	0.873154	1.03282
166946389Cse1l	Cse1l	3.6665	5.02463	4.36683	219.99	301.478	262.01	0.839625	1.15063
61588299Csnk1a1	Csnk1a1	2.91556	3.3316	3.33806	174.934	199.896	200.284	0.87343	0.998064
61590062Csnk1a1	Csnk1a1	1.67907	2.38753	1.94983	100.744	143.252	116.99	0.861138	1.22448
120962002Csnk1d	Csnk1d	2.1952	1.99552	1.69503	131.712	119.731	101.702	1.29508	1.17728
120963674Csnk1d	Csnk1d	2.89575	3.58588	1.97939	173.745	215.153	118.764	1.46295	1.8116
79418110Csnk1e	Csnk1e	2.21603	2.83318	1.95913	132.962	169.991	117.548	1.13113	1.44615
66045014Csnk1g1	Csnk1g1	1.71624	1.7897	1.30108	102.975	107.382	78.0648	1.31909	1.37555
80640771Csnk1g2	Csnk1g2	2.66421	4.08745	2.92063	159.853	245.247	175.238	0.912205	1.39951
152279249Csnk2a1	Csnk2a1	2.86986	3.53436	2.23944	172.192	212.061	134.366	1.28151	1.57823
95449882Csnk2a2	Csnk2a2	2.77615	2.8065	1.30352	166.569	168.39	78.2111	2.12973	2.15302
95452078Csnk2a2	Csnk2a2	2.79475	1.82805	1.17986	167.685	109.683	70.7917	2.36871	1.54937
95453117Csnk2a2	Csnk2a2	2.42971	2.32507	1.37113	145.783	139.504	82.268	1.77204	1.69573
35116444Csnk2b	Csnk2b	4.41233	6.13362	5.88622	264.74	368.017	353.173	0.749604	1.04203
119971415Csrnp1	Csrnp1	1.2626	1.86747	1.56242	75.756	112.048	93.7453	0.808104	1.19524
135752230Csrp1	Csrp1	6.93534	9.62012	6.07921	416.12	577.207	364.752	1.14083	1.58246
110939524Csrp2	Csrp2	4.37793	5.50855	4.59664	262.676	330.513	275.798	0.952419	1.19839
144407675Csrp2bp	Csrp2bp	2.12076	2.06618	1.25771	127.245	123.971	75.4626	1.68621	1.64281
172381086Cstf1	Cstf1	1.94762	2.04937	1.7943	116.857	122.962	107.658	1.08545	1.14216
134086823Cstf2	Cstf2	2.85228	3.77576	2.48766	171.137	226.545	149.26	1.14657	1.51779
31086592Cstf2t	Cstf2t	1.43868	1.85222	2.47783	86.3208	111.133	148.67	0.580621	0.747519
104665425Cstf3	Cstf3	3.05199	4.15105	2.63631	183.12	249.063	158.178	1.15768	1.57457
33247986Ctbp1	Ctbp1	3.86959	3.43012	4.98792	232.175	205.807	299.275	0.775792	0.687685
132987260Ctbp2	Ctbp2	2.05247	2.97174	2.09832	123.148	178.304	125.899	0.978147	1.41624
105682444Ctcf	Ctcf	3.25773	3.84103	1.36491	195.464	230.462	81.8947	2.38677	2.81412
105682922Ctcf	Ctcf	2.15807	2.74938	1.82064	129.484	164.963	109.238	1.18534	1.51012
69990600Ctdnep1	Ctdnep1	2.16041	3.62839	2.67571	129.625	217.703	160.543	0.807414	1.35605
80408214Ctdp1	Ctdp1	1.76374	2.82478	2.3668	105.824	169.487	142.008	0.745198	1.1935
126996772Ctdsp2	Ctdsp2	1.90447	1.94554	2.48716	114.268	116.733	149.23	0.765721	0.782234
126997311Ctdsp2	Ctdsp2	3.15842	2.65235	2.84642	189.505	159.141	170.785	1.10961	0.931821
126999975Ctdsp2	Ctdsp2	1.97643	2.3534	2.78628	118.586	141.204	167.177	0.709344	0.844639
122012615Ctdspl2	Ctdspl2	2.40045	2.36561	1.22323	144.027	141.937	73.3936	1.96239	1.93391
122015326Ctdspl2	Ctdspl2	1.16673	1.77307	1.77435	70.0039	106.384	106.461	0.657555	0.99928
157894679Cth	Cth	3.28447	3.73355	3.11854	197.068	224.013	187.112	1.05321	1.19721
35254779Ctnna1	Ctnna1	3.67123	5.39455	4.89555	220.274	323.673	293.733	0.749911	1.10193
56811740Ctnnal1	Ctnnal1	2.84953	3.12718	1.82107	170.972	187.631	109.264	1.56476	1.71723
120960509Ctnnb1	Ctnnb1	4.09862	5.52328	5.01671	245.917	331.397	301.003	0.816994	1.10098
73183849Ctns	Ctns	2.68842	4.08735	1.0949	161.305	245.241	65.6941	2.4554	3.73307
120540118Ctps	Ctps	3.06544	2.84553	2.34141	183.926	170.732	140.484	1.30923	1.21531
111056377Ctr9	Ctr9	2.66636	4.14728	2.03479	159.981	248.837	122.087	1.31039	2.03819
4860912Ctsf	Ctsf	4.57688	3.13752	4.72838	274.613	188.251	283.703	0.967959	0.66355
64364149Ctsl	Ctsl	4.16393	7.35063	5.44745	249.836	441.038	326.847	0.764381	1.34937
105002168Cttnbp2nl	Cttnbp2nl	0.97288	1.8536	1.18193	58.3728	111.216	70.9156	0.823131	1.56829
43678297Ctu1	Ctu1	1.35265	1.78671	0.167578	81.159	107.202	10.0547	8.07177	10.662
122481743Ctu2	Ctu2	3.03467	3.54835	3.11584	182.08	212.901	186.95	0.973951	1.13881
88194140Cuedc1	Cuedc1	5.09595	3.00063	2.52138	305.757	180.038	151.283	2.02109	1.19007
47526139Cul1	Cul1	2.79804	3.47571	2.9541	167.882	208.543	177.246	0.94717	1.17657
3435409Cul2	Cul2	2.50123	3.72046	3.90191	150.074	223.227	234.115	0.641028	0.953495
80267072Cul3	Cul3	2.45351	3.10584	1.89149	147.21	186.351	113.49	1.29713	1.64201
13147939Cul4a	Cul4a	3.51914	4.44527	3.48962	211.149	266.716	209.377	1.00846	1.27386
38531870Cul4b	Cul4b	3.68765	5.24975	4.32726	221.259	314.985	259.636	0.85219	1.21318
53614831Cul5	Cul5	1.83924	3.0049	2.10186	110.355	180.294	126.111	0.875057	1.42964
77896021Cwc22	Cwc22	1.99503	2.12899	2.28256	119.702	127.739	136.954	0.87403	0.932716
97745731Cwc25	Cwc25	1.44513	1.88711	1.71484	86.7081	113.226	102.891	0.842721	1.10045
104631576Cwc27	Cwc27	4.43946	3.60928	3.56633	266.368	216.557	213.98	1.24483	1.01204
44109664Cwf19l1	Cwf19l1	3.23408	0.752606	0.182423	194.045	45.1564	10.9454	17.7284	4.1256
74221491Cxxc1	Cxxc1	2.96454	2.56946	2.81694	177.873	154.167	169.017	1.0524	0.912144
35861689Cxxc5	Cxxc5	1.77753	1.65494	1.69873	106.652	99.2965	101.924	1.04639	0.974225
107187470Cyb5b	Cyb5b	4.06842	5.01785	3.44595	244.105	301.071	206.757	1.18064	1.45616
134411738Cyb5r1	Cyb5r1	3.42354	3.19259	2.52113	205.413	191.556	151.268	1.35794	1.26633
87077449Cyb5r4	Cyb5r4	4.28018	5.09208	3.40908	256.811	305.525	204.545	1.25552	1.49368
55930700Cyfip1	Cyfip1	4.19803	4.90053	6.77351	251.882	294.032	406.41	0.619772	0.723485
76646017Cyhr1	Cyhr1	2.69594	2.19897	2.11716	161.756	131.938	127.029	1.27338	1.03864
76647182Cyhr1	Cyhr1	2.45027	2.35343	2.16622	147.016	141.206	129.973	1.13113	1.08642
88748556Cyld	Cyld	2.22307	2.45271	1.75826	133.384	147.163	105.496	1.26436	1.39497
60388060Cyp20a1	Cyp20a1	2.02091	2.98432	2.44525	121.255	179.059	146.715	0.826463	1.22046
32551799Cyp4f16	Cyp4f16	4.3468	1.97507	2.40037	260.808	118.504	144.022	1.81089	0.822819
4081394Cyp51	Cyp51	2.77047	3.13063	2.4386	166.228	187.838	146.316	1.13609	1.28378
4082367Cyp51	Cyp51	2.27219	2.38099	1.63947	136.332	142.86	98.3685	1.38593	1.45229
4082795Cyp51	Cyp51	3.02588	2.64751	2.10384	181.553	158.851	126.23	1.43827	1.25842
36402981Cystm1	Cystm1	4.71787	5.79746	3.38093	283.072	347.848	202.856	1.39544	1.71475
45807899Cyth2	Cyth2	2.52228	2.58043	2.43306	151.337	154.826	145.983	1.03667	1.06057
18718428D030056L22Rik	D030056L22Rik	1.4895	2.19517	1.53888	89.3698	131.71	92.3331	0.967907	1.42647
83368835D10Wsu102e	D10Wsu102e	2.54664	2.64687	1.52199	152.799	158.812	91.3193	1.67323	1.73909
113694649D11Wsu47e	D11Wsu47e	2.47266	1.56906	1.29404	148.36	94.1439	77.6423	1.91081	1.21253
78540585D16Ertd472e	D16Ertd472e	1.91344	1.44687	1.94518	114.807	86.8121	116.711	0.983684	0.743821
34996975D17H6S56E-5	D17H6S56E-5	2.12479	2.43211	2.17832	127.487	145.927	130.699	0.975427	1.11651
27751481D17Wsu92e	D17Wsu92e	2.82055	2.95441	2.35645	169.233	177.264	141.387	1.19695	1.25375
27753853D17Wsu92e	D17Wsu92e	2.76386	2.56948	2.30001	165.832	154.169	138.001	1.20167	1.11716
105253051D230025D16Rik	D230025D16Rik	2.07243	2.5812	1.17645	124.346	154.872	70.5869	1.7616	2.19407
36671651D5Ertd579e	D5Ertd579e	2.03436	1.82508	0.771568	122.062	109.505	46.2941	2.63666	2.36541
126975704D6Wsu163e	D6Wsu163e	2.63606	2.16262	1.53021	158.164	129.757	91.8128	1.72268	1.41328
84246484D8Ertd738e	D8Ertd738e	2.97315	4.22091	3.64599	178.389	253.254	218.759	0.815457	1.15768
83898546D930015E06Rik	D930015E06Rik	1.88136	2.09947	1.2922	112.882	125.968	77.5322	1.45593	1.62472
35730994Dab2ip	Dab2ip	2.8946	2.63354	2.26492	173.676	158.012	135.895	1.27801	1.16275
14195480Dact2	Dact2	1.46384	1.51129	1.30834	87.8304	90.6773	78.5003	1.11885	1.15512
128363957Dars	Dars	5.31079	5.81662	5.63642	318.647	348.997	338.185	0.942227	1.03197
161041748Dars2	Dars2	3.3276	2.93522	1.57773	199.656	176.113	94.6636	2.10911	1.86041
33915590Daxx	Daxx	1.98743	2.37441	1.39509	119.246	142.465	83.7052	1.42459	1.70198
100620761Dazap2	Dazap2	2.00516	3.17579	2.32962	120.309	190.547	139.777	0.860722	1.36322
50279644Dazl	Dazl	4.44945	4.78998	4.20476	266.967	287.399	252.286	1.05819	1.13918
8397447Dbf4	Dbf4	1.90014	2.44026	1.7664	114.008	146.415	105.984	1.07571	1.38149
116548938Dbt	Dbt	2.42171	2.43888	2.1422	145.303	146.333	128.532	1.13048	1.13849
45379723Dcaf10	Dcaf10	2.04535	2.14028	1.83369	122.721	128.417	110.021	1.11543	1.1672
55570065Dcaf11	Dcaf11	4.26856	4.31868	3.57947	256.114	259.121	214.768	1.19251	1.20651
41291552Dcaf12	Dcaf12	1.79104	2.36794	2.27968	107.462	142.076	136.781	0.785655	1.03872
39146855Dcaf13	Dcaf13	3.49285	3.84508	4.07028	209.571	230.705	244.217	0.858134	0.944671
84097324Dcaf15	Dcaf15	2.736	3.89889	2.9575	164.16	233.933	177.45	0.925104	1.3183
165329759Dcaf6	Dcaf6	2.63233	2.55777	2.41517	157.94	153.466	144.91	1.08992	1.05904
106059323Dcaf7	Dcaf7	2.56202	2.51096	1.6501	153.721	150.658	99.0063	1.55264	1.5217
172196393Dcaf8	Dcaf8	2.71856	2.18655	2.6538	163.113	131.193	159.228	1.0244	0.823932
102994305Dcakd	Dcakd	4.01236	5.61423	3.49468	240.742	336.854	209.681	1.14813	1.60651
52321378Dcbld1	Dcbld1	1.87634	1.58924	1.49896	112.58	95.3542	89.9377	1.25176	1.06022
58469071Dcbld2	Dcbld2	2.53656	3.66438	2.75391	152.194	219.863	165.235	0.921076	1.33061
88783277Dck	Dck	1.81236	2.45732	1.98754	108.742	147.439	119.252	0.911862	1.23636
3455354Dclre1c	Dclre1c	2.3026	3.76118	1.72816	138.156	225.671	103.69	1.3324	2.1764
44396084Dcp2	Dcp2	3.87353	3.24768	2.28038	232.412	194.861	136.823	1.69863	1.42418
44424969Dcp2	Dcp2	2.58243	2.33574	1.84744	154.946	140.145	110.846	1.39784	1.26431
35124663Dcps	Dcps	4.23601	6.62532	5.74038	254.161	397.519	344.423	0.737932	1.15416
127281959Dctn2	Dctn2	3.92115	4.72477	3.98875	235.269	283.486	239.325	0.983052	1.18453
60557252Dctn4	Dctn4	2.71417	3.13055	2.82936	162.85	187.833	169.762	0.959288	1.10645
60558762Dctn4	Dctn4	1.64931	1.98661	1.81329	98.9588	119.196	108.798	0.909568	1.09558
122149047Dctn5	Dctn5	3.8728	3.89247	3.34994	232.368	233.548	200.997	1.15608	1.16195
35894144Dcun1d1	Dcun1d1	1.80562	3.02112	1.49736	108.337	181.267	89.8414	1.20587	2.01763
13256311Dcun1d2	Dcun1d2	3.29684	1.95753	1.38837	197.811	117.452	83.3023	2.37461	1.40995
7207040Dcun1d5	Dcun1d5	3.6793	3.41731	2.82085	220.758	205.039	169.251	1.30432	1.21145
71476097Dda1	Dda1	2.62694	2.94589	1.27024	157.616	176.754	76.2143	2.06807	2.31917
10629824Ddb1	Ddb1	6.0962	7.35405	8.13385	365.772	441.243	488.031	0.749486	0.90413
11814350Ddc	Ddc	2.66214	3.13492	3.79093	159.728	188.095	227.456	0.702239	0.826953
25725596Ddhd2	Ddhd2	2.20274	2.28034	2.14661	132.164	136.821	128.797	1.02614	1.0623
141683814Ddi2	Ddi2	2.64149	2.77053	1.47188	158.489	166.232	88.3127	1.79464	1.88231
92857778Ddias	Ddias	0.899898	1.87117	2.87051	53.9939	112.27	172.23	0.313498	0.65186
127296288Ddit3	Ddit3	2.09918	1.88484	1.76457	125.951	113.09	105.874	1.18963	1.06816
59949968Ddit4	Ddit4	1.57832	1.43691	2.39167	94.6995	86.2146	143.5	0.659926	0.600797
35681831Ddr1	Ddr1	2.7236	2.28602	2.18227	163.416	137.161	130.936	1.24806	1.04754
130654332Ddrgk1	Ddrgk1	4.39874	5.13611	2.5192	263.924	308.167	151.152	1.74609	2.03879
13219556Ddx1	Ddx1	5.2807	6.99267	4.57299	316.842	419.56	274.379	1.15476	1.52913
79527991Ddx17	Ddx17	2.86922	3.17373	3.24873	172.153	190.424	194.924	0.883182	0.976914
121554091Ddx18	Ddx18	2.81152	3.94348	3.31282	168.691	236.609	198.769	0.848679	1.19037
105678711Ddx20	Ddx20	1.81245	1.6773	1.84463	108.747	100.638	110.678	0.982555	0.909288
62580501Ddx21	Ddx21	2.93209	3.63436	2.69299	175.925	218.061	161.58	1.08879	1.34956
103408235Ddx24	Ddx24	2.4134	2.9207	2.65799	144.804	175.242	159.479	0.90798	1.09884
167034945Ddx27	Ddx27	2.91049	4.01303	3.33992	174.63	240.782	200.395	0.871427	1.20154
106009871Ddx28	Ddx28	1.21603	1.50293	1.1201	72.9616	90.1756	67.2059	1.08564	1.34178
28905218Ddx31	Ddx31	1.92949	1.79313	1.25272	115.769	107.588	75.163	1.54024	1.4314
83723351Ddx39	Ddx39	3.56069	4.58034	5.27771	213.642	274.82	316.663	0.674666	0.867865
35253707Ddx39b	Ddx39b	4.57241	5.55105	5.95203	274.344	333.063	357.122	0.76821	0.932632
13294051Ddx3x	Ddx3x	2.21013	2.93578	2.20404	132.608	176.147	132.242	1.00276	1.332
1260964Ddx3y	Ddx3y	2.56965	3.68415	2.20142	154.179	221.049	132.085	1.16727	1.67353
55530666Ddx41	Ddx41	3.00323	3.87765	3.63994	180.194	232.659	218.396	0.825078	1.06531
106249142Ddx42	Ddx42	2.6808	2.98266	2.38015	160.848	178.96	142.809	1.12631	1.25314
55679352Ddx46	Ddx46	3.72121	4.61764	4.80209	223.272	277.058	288.125	0.774914	0.961589
135023776Ddx47	Ddx47	2.52237	3.02792	2.45163	151.342	181.675	147.098	1.02885	1.23507
70293116Ddx49	Ddx49	2.9051	3.86076	1.9923	174.306	231.645	119.538	1.45817	1.93784
106780605Ddx5	Ddx5	2.99248	3.67544	2.65882	179.549	220.527	159.529	1.12549	1.38236
62616278Ddx50	Ddx50	3.65038	3.60087	2.76823	219.023	216.052	166.094	1.31867	1.30078
110658197Ddx51	Ddx51	2.81372	3.40656	2.69576	168.823	204.394	161.746	1.04376	1.26367
83962190Ddx52	Ddx52	2.56694	3.68255	2.05586	154.017	220.953	123.352	1.2486	1.79124
120627628Ddx54	Ddx54	2.89049	4.15682	2.99102	173.43	249.409	179.461	0.966392	1.38977
6259232Ddx56	Ddx56	3.45593	2.99776	3.11459	207.356	179.865	186.875	1.1096	0.962489
40205100Ddx58	Ddx58	1.70799	3.07077	2.79098	102.479	184.246	167.459	0.611968	1.10025
136440220Ddx59	Ddx59	2.88017	2.97764	2.99536	172.81	178.658	179.722	0.961542	0.994082
44640731Ddx6	Ddx6	2.66459	2.94416	2.13126	159.875	176.65	127.876	1.25024	1.38142
171341690Dedd	Dedd	1.72899	2.27208	1.80206	103.739	136.325	108.124	0.95945	1.26082
25203089Dedd2	Dedd2	1.37224	1.86178	0.84247	82.3344	111.707	50.5482	1.62883	2.20991
28228608Def6	Def6	2.63093	2.78926	2.06238	157.856	167.355	123.743	1.27568	1.35245
123463268Def8	Def8	3.48313	3.92043	2.82313	208.988	235.226	169.388	1.23378	1.38868
182276218Degs1	Degs1	2.66464	3.36727	2.12454	159.879	202.036	127.472	1.25422	1.58494
47085041Dek	Dek	3.34974	4.76301	3.51422	200.984	285.781	210.853	0.953195	1.35535
103169733Dennd2c	Dennd2c	2.24671	1.55609	0.84713	134.803	93.3655	50.8278	2.65214	1.8369
26631734Dennd6a	Dennd6a	2.75424	3.19583	3.32877	165.254	191.75	199.726	0.827404	0.960063
123927595Denr	Denr	3.72489	5.42186	4.86043	223.494	325.311	291.626	0.766371	1.11551
104722036Depdc7	Depdc7	1.84837	2.84644	2.115	110.902	170.787	126.9	0.873936	1.34584
57870022Derl1	Derl1	2.85772	2.68124	2.60746	171.463	160.875	156.447	1.09598	1.0283
71007694Derl2	Derl2	2.53864	2.77835	1.05519	152.319	166.701	63.3115	2.40586	2.63303
71010182Derl2	Derl2	2.11813	3.85394	2.07736	127.088	231.236	124.642	1.01962	1.85521
78827920Det1	Det1	1.24165	1.83053	2.35712	74.4989	109.832	141.427	0.526765	0.776599
10530464Dexi	Dexi	2.34171	2.1142	2.40896	140.503	126.852	144.537	0.972084	0.87764
149120653Dffa	Dffa	2.9595	4.27179	2.46275	177.57	256.307	147.765	1.2017	1.73456
76502262Dgat1	Dgat1	4.02714	3.25139	4.14316	241.629	195.083	248.59	0.971998	0.78476
17902014Dgcr14	Dgcr14	1.99266	2.16082	1.31527	119.56	129.649	78.916	1.51502	1.64288
17840609Dgcr2	Dgcr2	3.28462	3.67336	2.19018	197.077	220.402	131.411	1.49971	1.6772
18254214Dgcr8	Dgcr8	2.55618	2.9541	2.47636	153.371	177.246	148.581	1.03223	1.19292
87944489Dgkd	Dgkd	3.15133	3.38713	2.94775	189.08	203.228	176.865	1.06906	1.14906
89035428Dgke	Dgke	1.22431	1.29249	1.12973	73.4584	77.5496	67.784	1.08371	1.14407
78559604Dgkh	Dgkh	2.21374	2.49529	1.81448	132.825	149.717	108.869	1.22004	1.37521
91933076Dgkz	Dgkz	3.47596	3.45219	3.87263	208.558	207.132	232.358	0.89757	0.891433
83480468Dguok	Dguok	4.14873	5.30818	4.42578	248.924	318.491	265.547	0.9374	1.19938
133969306Dhdds	Dhdds	2.10568	2.53434	2.31544	126.341	152.061	138.927	0.909404	1.09454
45473205Dhdh	Dhdh	5.19362	4.96555	2.43061	311.617	297.933	145.836	2.13676	2.04293
92385680Dhfr	Dhfr	3.29064	3.90886	3.27084	197.439	234.532	196.25	1.00605	1.19506
109593497Dhodh	Dhodh	2.86642	3.7474	2.5437	171.985	224.844	152.622	1.12687	1.47321
78037865Dhrs13	Dhrs13	1.92697	1.28306	1.45303	115.618	76.9836	87.1818	1.32617	0.883024
60858150Dhrs7b	Dhrs7b	2.9129	4.10966	2.39724	174.774	246.58	143.835	1.21511	1.71433
52150462Dhx15	Dhx15	3.17784	3.67867	3.39345	190.671	220.72	203.607	0.936464	1.08405
35892672Dhx16	Dhx16	3.66076	5.34577	4.77734	219.646	320.746	286.64	0.766277	1.11899
112969433Dhx29	Dhx29	4.55696	4.09395	4.6305	273.418	245.637	277.83	0.984119	0.884127
110084569Dhx30	Dhx30	2.74293	2.77569	3.0621	164.576	166.541	183.726	0.895768	0.906465
70984441Dhx33	Dhx33	2.58957	2.07794	1.32148	155.374	124.676	79.2888	1.9596	1.57243
62468265Dhx36	Dhx36	4.48387	2.87856	3.6972	269.032	172.714	221.832	1.21278	0.778581
86769098Dhx40	Dhx40	2.03563	2.41287	1.46239	122.138	144.772	87.7436	1.39199	1.64994
86770001Dhx40	Dhx40	3.86399	2.6747	3.67662	231.839	160.482	220.597	1.05096	0.727489
80238561Dhx57	Dhx57	4.12668	2.5995	1.72698	247.601	155.97	103.619	2.38954	1.50523
101767357Dhx8	Dhx8	2.07489	2.78869	3.58124	124.494	167.322	214.874	0.579378	0.778695
153456013Dhx9	Dhx9	3.28928	5.05105	5.78211	197.357	303.063	346.927	0.568872	0.873564
123512158Diablo	Diablo	3.80555	4.86262	4.24061	228.333	291.757	254.437	0.897407	1.14668
37843854Diaph1	Diaph1	4.09127	4.91801	2.38027	245.476	295.081	142.816	1.71882	2.06615
130465833Diaph2	Diaph2	3.13587	1.82447	3.2113	188.152	109.468	192.678	0.97651	0.568141
104691688Dicer1	Dicer1	3.82411	3.6948	3.50268	229.447	221.688	210.161	1.09177	1.05485
180658212Dido1	Dido1	1.87097	2.4832	1.71005	112.258	148.992	102.603	1.0941	1.45212
180658607Dido1	Dido1	1.8101	2.4099	1.81406	108.606	144.594	108.844	0.997815	1.32845
110281097Dio3	Dio3	1.33165	2.33987	1.36008	79.8989	140.392	81.6045	0.979099	1.72039
35697634Dirc2	Dirc2	2.17359	2.5842	2.70948	130.415	155.052	162.569	0.802217	0.953763
75109776Dkc1	Dkc1	3.53836	4.6477	3.26964	212.301	278.862	196.179	1.08218	1.42147
36567996Dlc1	Dlc1	1.18317	1.65661	1.69906	70.9899	99.3968	101.944	0.696365	0.975018
36568786Dlc1	Dlc1	1.48035	1.51262	0.919714	88.821	90.7572	55.1828	1.60958	1.64467
31331959Dld	Dld	2.79761	3.75224	4.78228	167.856	225.134	286.937	0.584994	0.784612
100818410Dlg3	Dlg3	2.09497	2.44358	0.997728	125.698	146.615	59.8637	2.09974	2.44914
24134204Dlg5	Dlg5	3.50118	3.52709	4.1129	210.071	211.626	246.774	0.851267	0.857568
85134091Dlst	Dlst	4.23772	3.84914	3.36841	254.263	230.948	202.104	1.25808	1.14272
117674935Dmap1	Dmap1	2.73447	2.60977	3.69769	164.068	156.586	221.861	0.739509	0.705783
25604328Dmrt1	Dmrt1	3.0227	2.4972	2.68356	181.362	149.832	161.014	1.12638	0.930556
107676546Dmrtb1	Dmrtb1	4.66096	4.41837	2.73643	279.657	265.102	164.186	1.7033	1.61465
102809942Dmrtc1c1	Dmrtc1c1	2.80189	5.03775	1.55324	168.113	302.265	93.1941	1.8039	3.24339
102809950Dmrtc1c2	Dmrtc1c2	2.80099	4.93447	1.55424	168.059	296.068	93.2542	1.80216	3.17485
9119119Dmtf1	Dmtf1	1.83742	2.53822	1.44369	110.245	152.293	86.6213	1.27273	1.75815
19082777Dmwd	Dmwd	2.64128	1.47811	2.63467	158.477	88.6867	158.08	1.00251	0.561023
49964253Dmxl1	Dmxl1	2.21775	2.01722	1.36105	133.065	121.033	81.6629	1.62944	1.48211
69189351Dnaaf2	Dnaaf2	1.80996	2.61639	2.64655	108.598	156.983	158.793	0.683893	0.988603
139186510Dnaaf5	Dnaaf5	3.07903	3.2457	3.44025	184.742	194.742	206.415	0.895002	0.943448
40733108Dnaja1	Dnaja1	2.73269	4.43093	3.83092	163.961	265.856	229.855	0.713324	1.15662
40733911Dnaja1	Dnaja1	2.41973	3.83411	2.77694	145.184	230.047	166.617	0.871363	1.3807
85538881Dnaja2	Dnaja2	2.71925	3.2859	2.73665	163.155	197.154	164.199	0.993643	1.2007
4707693Dnaja3	Dnaja3	2.77894	3.15885	3.3234	166.737	189.531	199.404	0.836174	0.950488
83610970Dnajb1	Dnajb1	1.92633	2.19621	1.93389	115.58	131.772	116.033	0.996089	1.13564
83611902Dnajb1	Dnajb1	1.52026	1.3822	1.37708	91.2159	82.9319	82.6247	1.10398	1.00372
29767103Dnajb6	Dnajb6	2.61462	3.87064	3.18535	156.877	232.238	191.121	0.820827	1.21514
29786478Dnajb6	Dnajb6	2.28097	2.90059	2.49492	136.858	174.036	149.695	0.914246	1.1626
80354055Dnajc10	Dnajc10	2.85218	2.8314	2.42056	171.131	169.884	145.233	1.17832	1.16973
151981959Dnajc11	Dnajc11	2.1588	2.57615	3.29449	129.528	154.569	197.669	0.655277	0.781957
104151853Dnajc13	Dnajc13	3.74751	2.65224	3.98463	224.85	159.134	239.078	0.940491	0.665617
77826496Dnajc15	Dnajc15	3.16985	5.22769	4.64266	190.191	313.662	278.559	0.682767	1.12601
141760437Dnajc16	Dnajc16	1.09643	2.35824	0.182423	65.7859	141.494	10.9454	6.01037	12.9273
35671356Dnajc18	Dnajc18	3.51805	3.23686	1.43552	211.083	194.212	86.1314	2.45071	2.25483
21757527Dnajc2	Dnajc2	3.56471	4.73442	4.20575	213.883	284.065	252.345	0.84758	1.1257
10447015Dnajc21	Dnajc21	2.9924	2.69499	3.01474	179.544	161.699	180.885	0.992588	0.893936
59025573Dnajc25	Dnajc25	2.59804	2.49973	2.19632	155.883	149.984	131.779	1.1829	1.13814
4110612Dnajc27	Dnajc27	1.96959	2.80736	2.236	118.175	168.442	134.16	0.880851	1.25553
135065365Dnajc30	Dnajc30	1.3882	1.71402	3.21421	83.2919	102.841	192.852	0.431895	0.533263
181551559Dnajc5	Dnajc5	4.37552	2.39801	3.5724	262.531	143.88	214.344	1.22481	0.67126
181552885Dnajc5	Dnajc5	2.72465	2.95949	1.91951	163.479	177.569	115.171	1.41945	1.54179
132553742Dnajc8	Dnajc8	3.51973	4.80806	5.81019	211.184	288.484	348.611	0.605787	0.827523
20385246Dnajc9	Dnajc9	2.95942	3.81176	2.96523	177.565	228.706	177.914	0.998041	1.28549
79761705Dnal4	Dnal4	2.5964	3.3702	1.63444	155.784	202.212	98.0663	1.58856	2.06199
36763920Dnd1	Dnd1	2.34043	3.16028	2.56858	140.426	189.617	154.115	0.911177	1.23036
21507146Dnm2	Dnm2	3.24766	3.8833	5.30223	194.86	232.998	318.134	0.612508	0.73239
20907458Dnmt1	Dnmt1	5.22892	6.29399	5.28157	313.735	377.64	316.894	0.99003	1.19169
153687730Dnmt3b	Dnmt3b	4.45055	3.83759	4.11018	267.033	230.255	246.611	1.08281	0.933679
78063622Dnmt3l	Dnmt3l	3.21776	4.62374	3.80475	193.065	277.424	228.285	0.845721	1.21525
46499627Dnph1	Dnph1	3.48806	4.68503	4.35736	209.284	281.102	261.442	0.800499	1.0752
164768219Dnttip1	Dnttip1	2.99925	2.91207	1.15794	179.955	174.724	69.4762	2.59017	2.51488
122285271Dnttip2	Dnttip2	2.12293	2.40984	2.33388	127.376	144.59	140.033	0.909616	1.03255
67752332Dock5	Dock5	3.06993	3.79631	1.66911	184.196	227.779	100.146	1.83926	2.27446
81388354Dohh	Dohh	3.38653	4.30938	3.46959	203.192	258.563	208.175	0.976062	1.24204
83031185Dok1	Dok1	1.91375	1.71965	2.09025	114.825	103.179	125.415	0.915558	0.822701
30284510Dolk	Dolk	1.44586	1.91923	1.14975	86.7515	115.154	68.9851	1.25754	1.66925
30400529Dolpp1	Dolpp1	2.86163	3.1783	2.15439	171.698	190.698	129.263	1.32828	1.47527
91679514Donson	Donson	3.19112	3.30754	2.6359	191.467	198.453	158.154	1.21064	1.25481
86554630Dopey1	Dopey1	2.81898	2.09192	3.33497	169.139	125.515	200.098	0.84528	0.627268
80794461Dot1l	Dot1l	3.08264	2.9576	2.37677	184.959	177.456	142.606	1.29699	1.24438
80795460Dot1l	Dot1l	3.07315	2.34319	2.67175	184.389	140.591	160.305	1.15024	0.877025
29317586Dpf1	Dpf1	2.92591	2.82285	2.18347	175.555	169.371	131.008	1.34003	1.29283
5897640Dpf2	Dpf2	3.25231	2.69256	2.81959	195.139	161.554	169.176	1.15347	0.954948
75177892Dph1	Dph1	1.53252	2.3332	1.86293	91.951	139.992	111.776	0.822637	1.25243
117889156Dph2	Dph2	1.65851	2.30067	1.16781	99.5106	138.04	70.0689	1.42018	1.97006
32083121Dph3	Dph3	2.6792	2.48758	3.0377	160.752	149.255	182.262	0.881984	0.818902
114516673Dph6	Dph6	3.95535	4.06871	4.14268	237.321	244.122	248.561	0.95478	0.982143
168210765Dpm1	Dpm1	5.02127	6.32753	4.95724	301.276	379.652	297.434	1.01292	1.27642
89267079Dpm3	Dpm3	4.92575	6.24029	5.8027	295.545	374.417	348.162	0.848872	1.07541
25352539Dpp7	Dpp7	6.76261	3.30266	4.45329	405.757	198.16	267.198	1.51856	0.741623
65084503Dpp8	Dpp8	2.09911	1.74097	2.10579	125.947	104.458	126.347	0.99683	0.826752
48319558Dppa2	Dppa2	2.03851	2.91854	2.51493	122.311	175.112	150.896	0.810562	1.16048
48294292Dppa4	Dppa4	3.08894	3.28545	3.1174	185.336	197.127	187.044	0.990871	1.05391
24412035Dpy19l1	Dpy19l1	3.38436	5.06773	4.34896	203.062	304.064	260.937	0.778201	1.16528
11261572Dpy19l4	Dpy19l4	2.12047	2.82637	2.40117	127.228	169.582	144.07	0.883098	1.17708
74299733Dpy30	Dpy30	3.70939	4.37842	5.08283	222.563	262.705	304.97	0.729787	0.861413
83067219Dqx1	Dqx1	1.77594	1.92045	1.34546	106.556	115.227	80.7275	1.31995	1.42736
108280524Dr1	Dr1	2.26018	3.06384	2.03476	135.611	183.83	122.086	1.11078	1.50575
12935291Drosha	Drosha	3.34907	3.69961	2.50988	200.944	221.977	150.593	1.33436	1.47402
94498039Dscr3	Dscr3	2.78227	2.78214	2.41223	166.936	166.928	144.734	1.1534	1.15334
34151642Dse	Dse	2.15353	2.40192	2.22946	129.212	144.115	133.767	0.965945	1.07736
20604526Dsg2	Dsg2	3.06057	3.16701	2.23742	183.634	190.021	134.245	1.3679	1.41547
156995630Dsn1	Dsn1	2.0358	2.35838	2.23908	122.148	141.503	134.345	0.909213	1.05328
191537615Dtl	Dtl	1.63145	1.33239	1.24839	97.8873	79.9436	74.9031	1.30685	1.06729
44922335Dtnbp1	Dtnbp1	2.32168	3.91119	1.57297	139.301	234.671	94.3785	1.47598	2.48649
126165278Dtwd1	Dtwd1	1.82272	2.3311	3.05671	109.363	139.866	183.403	0.5963	0.762616
49696394Dtwd2	Dtwd2	2.17487	2.44999	1.58366	130.492	146.999	95.0196	1.37332	1.54704
49697723Dtwd2	Dtwd2	1.94594	2.53255	2.80971	116.756	151.953	168.582	0.692576	0.901356
136032881Dtx2	Dtx2	2.37856	1.99343	1.53275	142.713	119.606	91.9651	1.55182	1.30055
35926766Dtx3l	Dtx3l	2.18159	1.9345	2.54017	130.895	116.07	152.41	0.858837	0.761563
93792825Dtymk	Dtymk	3.4929	5.01477	5.6918	209.574	300.886	341.508	0.613672	0.881052
106053840Dus2	Dus2	3.49248	3.44376	2.42914	209.549	206.625	145.748	1.43774	1.41769
31640304Dus4l	Dus4l	1.45388	2.12599	1.07555	87.2328	127.56	64.5328	1.35176	1.97666
85942520Dusp11	Dusp11	2.12488	3.50176	2.04442	127.493	210.106	122.665	1.03935	1.71284
170874437Dusp12	Dusp12	3.29927	3.7885	3.14266	197.956	227.31	188.56	1.04983	1.2055
84048294Dusp14	Dusp14	1.60061	1.78353	1.63015	96.0365	107.012	97.8092	0.981876	1.09409
134715799Dusp16	Dusp16	1.68239	1.27612	1.61165	100.943	76.5674	96.699	1.04389	0.791812
166098401Dusp27	Dusp27	2.4035	1.64222	1.97026	144.21	98.5333	118.216	1.21989	0.833504
99267489Dusp6	Dusp6	1.2172	1.2927	1.43154	73.0317	77.5619	85.8926	0.850268	0.903011
125257675Dut	Dut	3.06741	4.51013	4.30827	184.045	270.608	258.496	0.711982	1.04686
155859303Dvl1	Dvl1	3.51341	3.85612	2.28863	210.805	231.367	137.318	1.53516	1.6849
70010114Dvl2	Dvl2	3.0603	3.16184	2.50953	183.618	189.71	150.572	1.21947	1.25993
20534013Dvl3	Dvl3	3.77915	2.87663	1.65995	226.749	172.598	99.5971	2.27666	1.73296
110666944Dync1h1	Dync1h1	5.78129	5.29349	5.72601	346.878	317.61	343.561	1.00965	0.924464
114724312Dync1li1	Dync1li1	2.624	3.24147	3.14592	157.44	194.488	188.755	0.834097	1.03037
104417931Dync1li2	Dync1li2	2.22062	2.52506	1.46398	133.237	151.504	87.8391	1.51683	1.72478
104419184Dync1li2	Dync1li2	2.65671	2.15046	1.38035	159.403	129.027	82.8212	1.92466	1.5579
115298763Dynll1	Dynll1	2.78879	3.59504	3.6261	167.328	215.703	217.566	0.769089	0.991436
87979782Dynll2	Dynll2	3.21344	3.08346	2.56281	192.807	185.008	153.768	1.25388	1.20316
87981519Dynll2	Dynll2	2.14091	3.71708	3.53336	128.455	223.025	212.002	0.605914	1.052
94695065Dyrk1a	Dyrk1a	1.53619	1.64682	1.31253	92.1717	98.8094	78.7518	1.17041	1.25469
131128698Dyrk3	Dyrk3	1.52304	1.69128	1.04391	91.3823	101.477	62.6348	1.45897	1.62013
48924483Dzip3	Dzip3	2.40573	2.39339	2.75491	144.344	143.604	165.295	0.873251	0.868774
22144553E030030I06Rik	E030030I06Rik	1.05433	1.43656	1.46746	63.2595	86.1938	88.0476	0.718469	0.978946
101346773E130102H24Rik	E130102H24Rik	1.32023	1.22007	1.50773	79.2136	73.2042	90.4636	0.875641	0.809212
143301457E130309D02Rik	E130309D02Rik	1.92317	2.46722	1.9425	115.39	148.033	116.55	0.990049	1.27012
154559885E2f1	E2f1	2.50304	2.20431	2.0261	150.182	132.259	121.566	1.2354	1.08796
29906833E2f3	E2f3	1.43594	1.17721	1.19131	86.1565	70.6323	71.4783	1.20535	0.988165
105305371E2f4	E2f4	3.19118	2.64729	3.90591	191.471	158.837	234.354	0.817015	0.677765
14606309E2f5	E2f5	2.03289	2.17149	2.4409	121.973	130.289	146.454	0.832844	0.889625
16826752E2f6	E2f6	2.83548	2.78003	1.85881	170.129	166.802	111.528	1.52543	1.4956
110787384E2f7	E2f7	1.84773	1.31078	0.841786	110.864	78.6469	50.5072	2.19501	1.55714
24444027E4f1	E4f1	2.59731	2.2832	1.15193	155.839	136.992	69.1157	2.25475	1.98207
122038910Ears2	Ears2	2.45202	2.63291	1.85171	147.121	157.975	111.103	1.32419	1.42188
118627776Ebna1bp2	Ebna1bp2	4.34275	3.31329	2.07016	260.565	198.797	124.21	2.09778	1.6005
8185578Ebp	Ebp	3.28934	4.52321	3.77258	197.361	271.393	226.355	0.871909	1.19897
20320626Ecd	Ecd	3.27401	3.63018	3.24376	196.44	217.811	194.626	1.00932	1.11913
27097476Ect2	Ect2	1.89195	1.9519	1.59105	113.517	117.114	95.4628	1.18912	1.2268
97334091Eda2r	Eda2r	1.75212	1.90638	1.5418	105.127	114.383	92.5078	1.13642	1.23646
57750162Edc3	Edc3	2.04398	2.37038	1.47456	122.639	142.223	88.4736	1.38616	1.60751
25562082Edf1	Edf1	4.97489	8.55987	6.91514	298.494	513.592	414.908	0.719421	1.23785
89954978Eed	Eed	2.37771	2.67884	2.07847	142.662	160.73	124.708	1.14397	1.28885
57549847Eef1akmt1	Eef1akmt1	2.72596	4.10403	4.63127	163.557	246.242	277.876	0.588597	0.886156
38645940Eef1e1	Eef1e1	1.67617	2.5308	2.60672	100.57	151.848	156.403	0.643018	0.970877
115777327Efcab14	Efcab14	2.50329	2.74649	1.49448	150.197	164.79	89.669	1.67502	1.83776
82777852Efl1	Efl1	3.44222	2.80191	3.08106	206.533	168.115	184.864	1.11722	0.909397
80190011Efna2	Efna2	3.10823	2.82809	2.21683	186.494	169.685	133.01	1.4021	1.27573
89314730Efna3	Efna3	1.5334	2.29858	1.28998	92.004	137.915	77.3991	1.1887	1.78186
89333644Efna4	Efna4	1.07943	0.64723	0.144416	64.766	38.8338	8.66495	7.47448	4.48171
89333987Efna4	Efna4	1.8511	1.55403	0.178908	111.066	93.2417	10.7345	10.3467	8.68621
102838727Eftud2	Eftud2	4.35697	6.21055	4.2099	261.418	372.633	252.594	1.03494	1.47523
26592682Egfl7	Egfl7	4.4456	6.8637	4.35719	266.736	411.822	261.431	1.02029	1.57526
124908836Egln1	Egln1	2.61317	2.53154	1.69835	156.79	151.892	101.901	1.53865	1.49059
27158914Egln2	Egln2	2.17166	2.85915	2.04822	130.3	171.549	122.893	1.06027	1.39592
6298898Ehd1	Ehd1	3.47941	4.38301	3.35836	208.765	262.981	201.502	1.03604	1.3051
6300096Ehd1	Ehd1	3.21301	4.74574	3.30639	192.781	284.745	198.383	0.97176	1.43533
24791025Ehmt1	Ehmt1	2.49719	2.7492	1.96458	149.832	164.952	117.875	1.27111	1.39938
34914052Ehmt2	Ehmt2	4.09646	4.07317	3.14169	245.787	244.39	188.501	1.3039	1.29649
36779403Ei24	Ei24	2.32877	3.00924	2.1476	139.726	180.555	128.856	1.08436	1.40121
28269168Eid2	Eid2	1.50943	1.83047	1.58711	90.5655	109.828	95.2266	0.951052	1.15334
100321537Eif1	Eif1	2.37151	2.7142	2.08622	142.291	162.852	125.173	1.13675	1.30102
100322099Eif1	Eif1	2.03595	2.44041	2.01854	122.157	146.424	121.112	1.00863	1.209
46609181Eif1a	Eif1a	1.99068	1.81791	1.15956	119.441	109.075	69.5738	1.71675	1.56776
46610225Eif1a	Eif1a	1.54024	2.25499	1.61817	92.4142	135.299	97.0905	0.951836	1.39354
5370249Eif1ad	Eif1ad	2.43575	3.05795	2.04126	146.145	183.477	122.475	1.19326	1.49807
5371511Eif1ad	Eif1ad	2.21807	3.14776	2.0039	133.084	188.866	120.234	1.10687	1.57081
120495327Eif1b	Eif1b	2.01198	3.09382	2.02698	120.719	185.629	121.619	0.992604	1.52632
58557501Eif2a	Eif2a	4.22511	4.58634	3.97082	253.507	275.18	238.249	1.06404	1.15501
85226628Eif2b2	Eif2b2	2.45877	3.16799	2.25546	147.526	190.08	135.328	1.09014	1.40459
20509325Eif2b5	Eif2b5	4.58709	5.9049	5.09397	275.226	354.294	305.638	0.900494	1.15919
78885322Eif2s1	Eif2s1	3.17613	4.0059	4.23195	190.568	240.354	253.917	0.750512	0.946586
154871663Eif2s2	Eif2s2	4.45036	5.86316	4.57378	267.022	351.789	274.427	0.973015	1.28191
154872683Eif2s2	Eif2s2	3.09345	4.76742	4.63341	185.607	286.045	278.005	0.667639	1.02892
60761374Eif3a	Eif3a	2.91841	3.07509	2.93339	175.105	184.505	176.003	0.994893	1.04831
77959247Eif3d	Eif3d	3.92268	4.4022	3.1139	235.361	264.132	186.834	1.25973	1.41372
122053022Eif3j1	Eif3j1	2.94645	4.66867	3.13276	176.787	280.12	187.965	0.94053	1.49028
69667185Eif4a1	Eif4a1	3.11051	4.21903	4.42774	186.631	253.142	265.665	0.702505	0.952862
23114138Eif4a2	Eif4a2	2.32141	2.81119	2.08764	139.284	168.671	125.259	1.11197	1.34659
119288612Eif4a3	Eif4a3	3.33942	4.48388	3.20827	200.365	269.033	192.496	1.04088	1.3976
102096583Eif4b	Eif4b	4.22947	4.27991	3.78515	253.768	256.794	227.109	1.11739	1.13071
102097173Eif4b	Eif4b	3.81779	3.55499	3.07623	229.068	213.299	184.574	1.24106	1.15563
138556156Eif4e	Eif4e	2.61637	4.75832	3.37925	156.982	285.499	202.755	0.774245	1.4081
138556460Eif4e	Eif4e	2.56196	3.161	2.24451	153.717	189.66	134.671	1.14143	1.40832
138556908Eif4e	Eif4e	2.66713	4.35929	4.38871	160.028	261.557	263.323	0.607726	0.993296
87228064Eif4e2	Eif4e2	3.53327	5.14143	5.0782	211.996	308.486	304.692	0.695772	1.01245
87240488Eif4e2	Eif4e2	1.41809	1.92987	1.22708	85.0851	115.792	73.6248	1.15566	1.57273
27275656Eif4ebp1	Eif4ebp1	3.3194	4.58372	3.84136	199.164	275.023	230.482	0.864122	1.19325
61432040Eif4ebp2	Eif4ebp2	2.70581	3.58248	3.70312	162.349	214.949	222.187	0.730683	0.967422
36665917Eif4ebp3	Eif4ebp3	2.64215	3.39356	1.89213	158.529	203.614	113.528	1.39639	1.79351
3244588Eif4enif1	Eif4enif1	2.85018	3.00233	2.80442	171.011	180.14	168.265	1.01632	1.07057
20692885Eif4g1	Eif4g1	4.80067	7.09683	7.07858	288.04	425.81	424.715	0.678196	1.00258
111072182Eif4g2	Eif4g2	4.16133	5.21557	5.57147	249.68	312.934	334.288	0.7469	0.936121
138206391Eif4g3	Eif4g3	2.49816	6.16915	2.55223	149.89	370.149	153.134	0.978816	2.41716
111544927Eif5	Eif5	3.56952	4.13867	3.21263	214.171	248.32	192.758	1.11109	1.28825
111545713Eif5	Eif5	2.53487	2.10062	2.19663	152.092	126.037	131.798	1.15398	0.956292
111546753Eif5	Eif5	2.16704	2.69674	1.62744	130.022	161.805	97.6463	1.33156	1.65705
38052263Eif5b	Eif5b	3.29948	4.36064	4.10732	197.969	261.638	246.439	0.803319	1.06168
155820086Eif6	Eif6	3.0982	3.64956	3.20086	185.892	218.974	192.052	0.967928	1.14018
65001598Elac2	Elac2	3.43835	2.77912	3.25406	206.301	166.747	195.243	1.05663	0.854048
91251016Elavl2	Elavl2	2.61462	2.30304	1.54532	156.877	138.183	92.7195	1.69195	1.49033
51255478Elf2	Elf2	1.45491	1.61247	1.22103	87.2946	96.7482	73.2617	1.19155	1.32058
135253826Elf3	Elf3	1.74252	1.10774	1.46443	104.551	66.4646	87.8657	1.18989	0.756433
75772358Ell2	Ell2	2.16471	2.65452	2.59257	129.883	159.271	155.554	0.834967	1.02389
165289405Elmo2	Elmo2	2.46586	3.10666	3.57848	147.951	186.4	214.709	0.689079	0.868151
84149423Elmsan1	Elmsan1	1.2193	1.04261	1.46338	73.1582	62.5565	87.8028	0.833211	0.712466
22113241Elof1	Elof1	2.18867	3.68113	3.45077	131.32	220.868	207.046	0.634256	1.06676
118432617Elovl1	Elovl1	2.02914	2.71124	1.57564	121.749	162.674	94.5383	1.28782	1.72072
41182748Elovl2	Elovl2	2.91296	3.36568	3.77628	174.778	201.941	226.577	0.771383	0.891269
77984519Elovl5	Elovl5	3.64388	3.36883	3.11529	218.633	202.13	186.918	1.16967	1.08139
129638493Elovl6	Elovl6	2.35967	2.27671	2.50735	141.58	136.603	150.441	0.941101	0.908016
65530704Elp3	Elp3	2.94668	3.2321	2.7518	176.801	193.926	165.108	1.07082	1.17454
69968480Elp5	Elp5	3.03532	4.37384	3.68254	182.119	262.43	220.952	0.824247	1.18772
43527777Emc2	Emc2	4.87899	5.83644	7.06555	292.74	350.186	423.933	0.690533	0.826041
113515136Emc3	Emc3	2.42443	2.9025	1.69382	145.466	174.15	101.629	1.43134	1.71358
73175774Emc6	Emc6	2.42952	2.6255	2.59797	145.771	157.53	155.878	0.935158	1.01059
73176446Emc6	Emc6	2.29177	2.92739	2.95588	137.506	175.644	177.353	0.775327	0.990364
112467436Emc7	Emc7	2.9414	2.91621	3.23322	176.484	174.973	193.993	0.909743	0.901953
120654163Emc8	Emc8	2.05172	3.22155	2.14412	123.103	193.293	128.647	0.956904	1.5025
120658099Emc8	Emc8	3.18546	3.84511	3.43261	191.127	230.707	205.957	0.927998	1.12017
124704633Emg1	Emg1	3.25853	4.51194	4.53393	195.512	270.717	272.036	0.718699	0.995152
83480359Eml4	Eml4	2.93682	3.25104	3.61727	176.209	195.062	217.036	0.811887	0.898754
135383173Emp1	Emp1	2.40051	3.02021	2.08382	144.031	181.213	125.029	1.15198	1.44936
98590855Emsy	Emsy	2.49493	1.56526	1.05955	149.696	93.9155	63.5727	2.35472	1.47729
181903208Enah	Enah	3.69345	3.7636	3.44841	221.607	225.816	206.904	1.07106	1.0914
181903874Enah	Enah	4.08579	3.30337	2.58541	245.147	198.202	155.124	1.58033	1.2777
181905760Enah	Enah	1.95613	2.843	1.42168	117.368	170.58	85.3011	1.37592	1.99974
97253040Enc1	Enc1	1.32583	1.34627	1.01544	79.5496	80.7763	60.9266	1.30566	1.3258
118487776Engase	Engase	2.07647	2.79989	2.66988	124.588	167.993	160.193	0.777739	1.04869
49010767Enox2	Enox2	2.22503	3.09813	1.18712	133.502	185.888	71.227	1.87432	2.60979
95632117Ensa	Ensa	4.00121	3.53909	1.64432	240.072	212.346	98.6594	2.43335	2.15231
44435872Eny2	Eny2	3.57124	5.21518	5.79562	214.274	312.911	347.737	0.616196	0.899848
81652077Ep300	Ep300	1.74995	1.95076	1.70996	104.997	117.046	102.598	1.02339	1.14082
110664628Ep400	Ep400	4.12726	4.22962	2.78622	247.636	253.777	167.173	1.48131	1.51805
86833411Epas1	Epas1	2.66261	2.05356	1.81528	159.757	123.214	108.917	1.46678	1.13126
131923678Epb41	Epb41	4.07812	4.58783	3.49657	244.687	275.27	209.794	1.16632	1.3121
156540830Epb41l1	Epb41l1	2.73302	3.34677	2.69147	163.981	200.806	161.488	1.01544	1.24347
25523518Epb41l2	Epb41l2	3.56744	5.18022	4.02906	214.046	310.813	241.743	0.885427	1.28572
33796577Epb41l4a	Epb41l4a	2.35652	1.95876	2.77517	141.391	117.525	166.51	0.849145	0.705814
33797210Epb41l4a	Epb41l4a	1.82195	2.20289	2.14424	109.317	132.173	128.654	0.849695	1.02735
33795989Epb41l4aos	Epb41l4aos	22.1985	6.55314	2.86134	1331.91	393.189	171.68	7.75809	2.29024
6437001Epc1	Epc1	1.54476	2.11834	1.21863	92.6856	127.1	73.1176	1.26762	1.7383
49551186Epc2	Epc2	1.58968	1.60268	1.85418	95.3808	96.161	111.251	0.857349	0.864362
49551940Epc2	Epc2	1.70107	1.79919	1.62497	102.064	107.952	97.4982	1.04683	1.10722
141329384Epha2	Epha2	1.30235	1.7276	1.08275	78.1411	103.656	64.9647	1.20282	1.59558
21223304Ephb3	Ephb3	1.5847	1.4828	0.959438	95.082	88.9681	57.5663	1.6517	1.54549
137374522Ephb4	Ephb4	1.93377	2.61798	2.80688	116.026	157.079	168.413	0.68894	0.932701
111279097Epm2aip1	Epm2aip1	2.06336	2.21679	1.39143	123.801	133.008	83.486	1.4829	1.59317
5098181Epn1	Epn1	5.76684	3.25745	3.81032	346.01	195.447	228.619	1.51348	0.854901
61517505Epn2	Epn2	2.01422	2.18926	1.65588	120.853	131.356	99.353	1.2164	1.32211
97627636Epop	Epop	1.84747	2.33175	1.69742	110.848	139.905	101.845	1.0884	1.3737
185428356Eprs	Eprs	4.71546	5.71964	5.18953	282.928	343.178	311.372	0.908649	1.10215
109385694Eps15	Eps15	4.6074	7.80814	5.44178	276.444	468.489	326.507	0.846673	1.43485
72377666Eps15l1	Eps15l1	3.72503	2.99937	3.57293	223.502	179.962	214.376	1.04257	0.839469
7924548Eras	Eras	1.9564	1.63188	1.48242	117.384	97.913	88.9455	1.31973	1.10082
128567795Erbb3	Erbb3	1.64049	2.36783	1.36904	98.4295	142.07	82.1422	1.19828	1.72956
103819042Erbin	Erbin	2.11088	1.23352	1.43133	126.653	74.0115	85.8799	1.47477	0.861801
19395693Ercc2	Ercc2	2.41756	2.96405	1.51848	145.054	177.843	91.1091	1.59209	1.95198
13148732Ercc4	Ercc4	1.6006	2.06905	2.20614	96.0361	124.143	132.369	0.72552	0.937858
44181260Ercc5	Ercc5	4.27603	3.12006	1.48898	256.562	187.204	89.3386	2.87179	2.09544
102143205Ercc6l	Ercc6l	1.68525	1.898	2.20468	101.115	113.88	132.281	0.764394	0.860894
25243575Erf	Erf	1.67197	1.86024	1.48493	100.318	111.615	89.096	1.12596	1.25274
148179840Ergic2	Ergic2	3.13926	3.11017	3.86661	188.356	186.61	231.997	0.81189	0.804367
35466584Eri1	Eri1	1.72166	2.07418	1.03069	103.3	124.451	61.8417	1.67039	2.01241
35467623Eri1	Eri1	2.21047	2.14617	2.89943	132.628	128.77	173.966	0.762382	0.740206
35468761Eri1	Eri1	3.05296	2.6852	2.03235	183.178	161.112	121.941	1.50218	1.32123
119784085Eri2	Eri2	2.03457	2.48647	1.83377	122.074	149.188	110.026	1.1095	1.35593
29610450Ermp1	Ermp1	2.73762	3.08153	3.34223	164.257	184.892	200.534	0.8191	0.921999
121445002Erp29	Erp29	3.47521	3.64775	3.14076	208.512	218.865	188.445	1.10649	1.16142
37538319Esam	Esam	2.80557	1.23597	1.67469	168.334	74.1579	100.481	1.67528	0.738027
10566762Esco1	Esco1	1.86798	3.39824	1.24507	112.079	203.895	74.7042	1.5003	2.72936
65819287Esco2	Esco2	1.91661	2.73336	1.76266	114.996	164.002	105.76	1.08734	1.5507
140120135Esf1	Esf1	2.00497	2.5644	1.66393	120.298	153.864	99.8357	1.20496	1.54117
102324358Espl1	Espl1	3.50428	4.09296	3.53609	210.257	245.577	212.165	0.991005	1.15748
86521628Esrrb	Esrrb	2.10878	2.06696	1.72682	126.527	124.018	103.609	1.2212	1.19698
128510499Esyt1	Esyt1	3.39758	7.75497	2.45676	203.855	465.298	147.405	1.38295	3.15659
116373098Esyt2	Esyt2	3.4622	4.07302	3.30458	207.732	244.381	198.275	1.0477	1.23254
17940143Etaa1	Etaa1	1.33944	1.86423	0.184128	80.3661	111.854	11.0477	7.27446	10.1246
34903041Etf1	Etf1	3.22523	3.66013	2.79756	193.514	219.608	167.853	1.15287	1.30833
34904729Etf1	Etf1	3.97432	4.54958	4.07513	238.459	272.975	244.508	0.975262	1.11643
143208547Etnk1	Etnk1	2.96111	3.13808	2.93867	177.667	188.285	176.32	1.00764	1.06786
133380319Etnk2	Etnk2	2.90377	2.81897	2.58354	174.226	169.138	155.013	1.12395	1.09113
95721049Ets2	Ets2	1.66984	2.01385	1.43988	100.19	120.831	86.3927	1.15971	1.39863
22381565Etv5	Etv5	2.49689	2.99596	2.41531	149.813	179.758	144.918	1.03378	1.24041
134270147Etv6	Etv6	2.30705	2.70685	2.39035	138.423	162.411	143.421	0.96515	1.1324
43227293EU599041	EU599041	2.54712	2.58306	0.810362	152.827	154.984	48.6217	3.14319	3.18754
107745048Evi5	Evi5	2.95127	2.83988	1.84913	177.076	170.393	110.948	1.59603	1.53579
108688515Evl	Evl	4.05613	5.78351	2.61272	243.368	347.01	156.763	1.55245	2.21359
175908737Exo1	Exo1	1.70468	2.59667	1.45314	102.281	155.8	87.1884	1.1731	1.78694
76570298Exoc1	Exoc1	2.19887	2.93267	3.63803	131.932	175.96	218.282	0.604413	0.806115
74172245Exoc3	Exoc3	3.01928	4.6072	2.81846	181.157	276.432	169.108	1.07125	1.63465
33972930Exoc4	Exoc4	2.82446	4.94687	5.16332	169.468	296.812	309.799	0.547025	0.958079
33973978Exoc4	Exoc4	2.88383	4.70969	3.85647	173.03	282.581	231.388	0.74779	1.22124
37684043Exoc6	Exoc6	3.81715	3.42799	4.50489	229.029	205.679	270.293	0.847335	0.760949
119464238Exog	Exog	1.51938	1.94388	0.182423	91.1626	116.633	10.9454	8.32884	10.6559
41923857Exosc1	Exosc1	1.96668	2.30024	2.77237	118.001	138.014	166.342	0.709383	0.829699
148582400Exosc10	Exosc10	3.99999	4.86787	4.35115	239.999	292.072	261.069	0.919293	1.11875
31681580Exosc2	Exosc2	2.07996	3.37532	2.81786	124.798	202.519	169.072	0.738133	1.19783
76330673Exosc4	Exosc4	1.79457	1.2081	2.79838	107.674	72.486	167.903	0.641287	0.431714
25668032Exosc5	Exosc5	3.14385	4.88283	4.76988	188.631	292.97	286.193	0.659104	1.02368
111057664Exosc6	Exosc6	1.56219	1.36409	1.15371	93.7313	81.8455	69.2227	1.35406	1.18235
54728934Exosc8	Exosc8	5.39387	4.90899	5.04422	323.632	294.539	302.653	1.06932	0.973191
53068514Ext1	Ext1	2.2446	2.53479	1.48229	134.676	152.087	88.9372	1.51428	1.71005
116029016Extl2	Extl2	2.14717	1.75072	0.848858	128.83	105.043	50.9315	2.52948	2.06244
65052313Extl3	Extl3	2.27723	2.64434	2.60073	136.634	158.66	156.044	0.87561	1.01677
132724765Eya3	Eya3	1.68659	1.80055	1.22344	101.195	108.033	73.4065	1.37856	1.47171
101191364Ezh1	Ezh1	2.19792	2.03323	2.44724	131.875	121.994	146.834	0.898122	0.830826
47530537Ezh2	Ezh2	3.0334	3.61038	2.63602	182.004	216.623	158.161	1.15075	1.36963
171464011F11r	F11r	2.81382	2.85405	2.50688	168.829	171.243	150.413	1.12244	1.13849
95602052F2r	F2r	1.9666	1.98825	1.60694	117.996	119.295	96.4166	1.22382	1.23729
95511979F2rl1	F2rl1	1.30912	1.74171	1.15493	78.5471	104.503	69.2961	1.1335	1.50806
120369817Faap100	Faap100	1.97243	2.34306	2.07951	118.346	140.583	124.771	0.948506	1.12673
35392401Faap24	Faap24	1.09721	1.52132	2.12325	65.8326	91.2789	127.395	0.516759	0.716503
10196872Fads1	Fads1	4.31715	4.85163	4.11453	259.029	291.098	246.872	1.04924	1.17915
54661704Faf2	Faf2	1.91918	2.05733	1.48094	115.151	123.44	88.8561	1.29592	1.38921
24849145Fahd1	Fahd1	2.04532	2.60125	1.69756	122.719	156.075	101.853	1.20486	1.53235
81768862Fam103a1	Fam103a1	2.17241	4.1036	2.34724	130.345	246.216	140.834	0.925518	1.74827
113663157Fam104a	Fam104a	1.95504	3.69198	1.28708	117.302	221.519	77.2249	1.51897	2.86849
121854606Fam109a	Fam109a	1.29117	1.22123	2.1083	77.4703	73.2738	126.498	0.612423	0.579248
151969648Fam110a	Fam110a	1.35463	1.51911	1.35206	81.2778	91.1467	81.1236	1.0019	1.12355
5800051Fam110b	Fam110b	1.14644	0.941214	1.27566	68.7862	56.4729	76.5398	0.898699	0.737823
95381872Fam117a	Fam117a	3.66908	2.52013	2.11323	220.145	151.208	126.794	1.73625	1.19255
59985348Fam117b	Fam117b	2.04455	1.54616	0.927368	122.673	92.7699	55.6421	2.20469	1.66726
35217484Fam118b	Fam118b	2.21765	3.07334	2.36646	133.059	184.4	141.987	0.93712	1.29871
48879470Fam120a	Fam120a	2.90111	3.30535	2.63184	174.066	198.321	157.911	1.10231	1.25591
24476367Fam122a	Fam122a	1.126	1.50292	1.13392	67.5598	90.175	68.0353	0.99301	1.32541
53243664Fam122b	Fam122b	3.69614	3.46948	3.47644	221.768	208.169	208.587	1.0632	0.997995
58523173Fam126b	Fam126b	1.76345	1.34619	0.800891	105.807	80.7716	48.0535	2.20186	1.68087
3570241Fam133b	Fam133b	2.28627	2.57508	2.56291	137.176	154.505	153.775	0.89206	1.00475
75147909Fam134a	Fam134a	2.08486	1.97679	1.24328	125.092	118.607	74.5966	1.67691	1.58998
86370065Fam136a	Fam136a	3.09991	3.67215	3.34214	185.994	220.329	200.529	0.92752	1.09874
34440822Fam13b	Fam13b	2.62546	2.28903	1.03807	157.527	137.342	62.2841	2.52918	2.20509
105378860Fam160a2	Fam160a2	2.34159	2.42868	2.15068	140.495	145.721	129.041	1.08877	1.12926
57389594Fam160b1	Fam160b1	1.86209	1.8093	1.35069	111.725	108.558	81.0417	1.37861	1.33954
70583545Fam160b2	Fam160b2	2.94167	2.74517	2.27199	176.5	164.71	136.32	1.29475	1.20826
23023741Fam161a	Fam161a	3.38346	2.15866	1.92948	203.008	129.52	115.769	1.75357	1.11878
100841630Fam168a	Fam168a	2.71494	2.92837	0.989463	162.896	175.702	59.3678	2.74385	2.95956
34813476Fam168b	Fam168b	2.17799	1.89466	1.43867	130.679	113.68	86.3204	1.51388	1.31695
3227809Fam171a1	Fam171a1	2.9841	2.09995	3.19654	179.046	125.997	191.792	0.933542	0.656944
25790754Fam173a	Fam173a	3.27231	3.05455	3.03641	196.338	183.273	182.184	1.07769	1.00598
100805444Fam175a	Fam175a	3.86322	2.51612	0.17129	231.793	150.967	10.2774	22.5536	14.6892
132885114Fam175b	Fam175b	1.92429	1.30038	0.838205	115.457	78.0227	50.2923	2.29573	1.55138
44983787Fam178a	Fam178a	2.49772	2.24898	0.660514	149.863	134.939	39.6309	3.78148	3.4049
65022576Fam179b	Fam179b	1.62317	2.82743	2.75321	97.3902	169.646	165.193	0.589555	1.02695
21482124Fam185a	Fam185a	2.32218	2.41789	1.79305	139.331	145.073	107.583	1.2951	1.34847
12347515Fam188a	Fam188a	3.03156	3.15945	1.9761	181.894	189.567	118.566	1.53411	1.59883
94575190Fam192a	Fam192a	1.98124	3.1417	1.95287	118.875	188.502	117.172	1.01453	1.60876
34486458Fam193a	Fam193a	2.78811	1.99628	1.71372	167.287	119.777	102.823	1.62693	1.16488
55539568Fam193b	Fam193b	3.33809	2.51691	2.19948	200.286	151.014	131.969	1.51767	1.14432
120543138Fam195b	Fam195b	2.58906	2.48553	2.35705	155.343	149.132	141.423	1.09843	1.05451
77486904Fam207a	Fam207a	1.68595	1.96156	1.45489	101.157	117.694	87.2934	1.15882	1.34825
27483554Fam208a	Fam208a	2.05699	2.22085	2.23756	123.42	133.251	134.254	0.9193	0.992529
122364833Fam216a	Fam216a	2.36431	2.69732	2.39954	141.859	161.839	143.973	0.985316	1.1241
57543193Fam219b	Fam219b	2.6163	2.67753	2.10703	156.978	160.652	126.422	1.2417	1.27076
143551939Fam220a	Fam220a	3.59899	3.15778	3.11068	215.939	189.467	186.641	1.15698	1.01514
39119068Fam229b	Fam229b	2.47057	2.11729	2.27177	148.234	127.038	136.306	1.08751	0.932003
72223032Fam32a	Fam32a	2.42504	4.49724	2.90728	145.502	269.835	174.437	0.834126	1.54689
72223433Fam32a	Fam32a	3.19263	3.6508	2.3614	191.558	219.048	141.684	1.35201	1.54603
22306777Fam3c	Fam3c	3.23766	1.88487	2.27091	194.26	113.092	136.254	1.42571	0.830006
30602797Fam43a	Fam43a	1.15754	1.42717	1.52617	69.4523	85.6299	91.57	0.758461	0.935131
12376361Fam49a	Fam49a	2.99772	1.25819	1.47168	179.863	75.4913	88.3008	2.03694	0.854934
63931192Fam49b	Fam49b	3.02484	4.10062	3.10785	181.49	246.037	186.471	0.973291	1.31944
33600605Fam53a	Fam53a	2.83985	3.36591	3.41024	170.391	201.955	204.614	0.832743	0.987002
34773760Fam53c	Fam53c	1.86697	2.27507	1.65647	112.018	136.504	99.3885	1.12707	1.37344
78750756Fam58b	Fam58b	1.25889	1.3539	2.39859	75.5333	81.2337	143.915	0.524845	0.564455
148921310Fam60a	Fam60a	1.8342	2.03271	1.48098	110.052	121.963	88.8585	1.23851	1.37255
95296165Fam63a	Fam63a	2.51352	3.00374	2.70509	150.811	180.224	162.305	0.929182	1.1104
132899465Fam76a	Fam76a	2.00566	2.95417	1.43012	120.339	177.25	85.8069	1.40244	2.06569
13846529Fam76b	Fam76b	1.88984	1.80534	1.4059	113.39	108.32	84.3543	1.34422	1.28411
158786637Fam83d	Fam83d	2.39753	2.34961	2.03339	143.852	140.977	122.004	1.17908	1.15551
46678062Fam8a1	Fam8a1	2.37112	2.75093	2.0654	142.267	165.056	123.924	1.14802	1.33191
58457802Fam91a1	Fam91a1	2.81087	3.50736	3.07118	168.652	210.442	184.271	0.915243	1.14202
12153993Fam92a	Fam92a	6.3146	6.22248	4.09141	378.876	373.349	245.484	1.54338	1.52087
104640102Fam96b	Fam96b	4.56775	3.8117	3.83932	274.065	228.702	230.359	1.18973	0.992805
75537339Fam98a	Fam98a	1.81272	2.58288	2.30292	108.763	154.973	138.175	0.78714	1.12157
117271542Fam98b	Fam98b	2.7518	3.46721	3.26557	165.108	208.033	195.934	0.842672	1.06175
29152760Fam98c	Fam98c	5.11791	5.59122	3.42392	307.074	335.473	205.435	1.49475	1.63299
113597020Fancd2	Fancd2	3.50658	5.81998	2.34225	210.395	349.199	140.535	1.4971	2.48479
28326574Fance	Fance	2.91289	3.122	2.26522	174.773	187.32	135.913	1.28592	1.37823
36537595Fars2	Fars2	2.51901	3.2481	1.77137	151.14	194.886	106.282	1.42207	1.83366
84869257Farsa	Farsa	3.44169	4.66192	3.5011	206.501	279.715	210.066	0.98303	1.33156
78425335Farsb	Farsb	3.71543	4.90812	4.66185	222.926	294.487	279.711	0.796987	1.05283
120807326Fasn	Fasn	4.96138	4.02199	3.88358	297.683	241.319	233.015	1.27753	1.03564
120807775Fasn	Fasn	4.61883	2.78067	2.03819	277.13	166.84	122.292	2.26614	1.36428
24441289Fastk	Fastk	3.44194	3.93263	3.33694	206.516	235.958	200.217	1.03146	1.17851
63752465Fastkd2	Fastkd2	2.24169	2.22509	2.42283	134.502	133.506	145.37	0.925239	0.918388
68592338Fastkd3	Fastkd3	1.4887	1.71033	1.33596	89.3223	102.62	80.1575	1.11433	1.28023
130614096Fastkd5	Fastkd5	2.99917	2.18889	1.44294	179.95	131.334	86.5765	2.07851	1.51696
127491513Fbrs	Fbrs	2.1518	2.07806	1.1545	129.108	124.683	69.27	1.86384	1.79996
110430133Fbrsl1	Fbrsl1	1.60755	1.9828	1.83408	96.4529	118.968	110.045	0.876489	1.08109
142867204Fbxl18	Fbxl18	2.01302	2.21145	1.85464	120.781	132.687	111.278	1.0854	1.19239
43744874Fbxl5	Fbxl5	2.10746	2.35034	2.36889	126.448	141.021	142.134	0.88964	0.992169
43758072Fbxl5	Fbxl5	2.60075	2.41659	2.02099	156.045	144.995	121.259	1.28687	1.19575
76535977Fbxl6	Fbxl6	3.79581	4.66644	1.90732	227.749	279.986	114.439	1.99012	2.44659
105269326Fbxl8	Fbxl8	0.164736	0.949786	0.182423	9.88416	56.9871	10.9454	0.903042	5.20649
87991112Fbxo11	Fbxo11	1.10335	2.04694	1.43961	66.2011	122.816	86.3763	0.766426	1.42187
84981472Fbxo15	Fbxo15	2.66633	3.65937	3.2455	159.98	219.562	194.73	0.821547	1.12752
118010197Fbxo21	Fbxo21	2.9857	3.21227	1.98634	179.142	192.736	119.18	1.50312	1.61718
55224433Fbxo22	Fbxo22	3.06473	3.45278	2.39396	183.884	207.167	143.638	1.28019	1.44228
13940544Fbxo25	Fbxo25	2.18152	2.34009	1.74968	130.891	140.406	104.981	1.24682	1.33744
182315438Fbxo28	Fbxo28	1.29786	1.66322	1.27251	77.8717	99.7932	76.3508	1.01992	1.30703
11296227Fbxo30	Fbxo30	1.11922	1.47141	1.73212	67.1532	88.2845	103.927	0.646156	0.849484
11296965Fbxo30	Fbxo30	1.38581	1.44129	2.8036	83.1484	86.4772	168.216	0.494296	0.514085
11298049Fbxo30	Fbxo30	1.20582	2.13893	0.155194	72.3495	128.336	9.31164	7.76979	13.7823
121552267Fbxo31	Fbxo31	2.07331	2.26464	2.8581	124.398	135.878	171.486	0.725414	0.792358
59200904Fbxo33	Fbxo33	1.26065	1.45247	1.37064	75.6388	87.1481	82.2381	0.919754	1.0597
62504405Fbxo38	Fbxo38	2.77171	2.40424	3.71156	166.303	144.254	222.694	0.746778	0.647771
32230367Fbxo45	Fbxo45	1.92298	1.56501	1.59054	115.379	93.9004	95.4325	1.20901	0.983946
19138261Fbxo46	Fbxo46	1.67681	1.46268	0.877208	100.608	87.7608	52.6325	1.91153	1.66743
5799409Fbxo5	Fbxo5	1.54273	1.72815	1.25969	92.5637	103.689	75.5813	1.22469	1.37188
148146042Fbxo6	Fbxo6	3.88481	4.07216	2.92801	233.089	244.33	175.68	1.32678	1.39076
78081755Fbxo9	Fbxo9	2.7541	2.85916	3.0183	165.246	171.55	181.098	0.912467	0.947275
32746814Fbxw11	Fbxw11	1.88246	2.31505	1.72176	112.948	138.903	103.306	1.09334	1.34458
50433769Fbxw17	Fbxw17	2.34896	3.50027	2.27928	140.938	210.016	136.757	1.03057	1.53569
34805656Fbxw2	Fbxw2	2.40807	3.28886	2.14191	144.484	197.331	128.515	1.12426	1.53548
34811414Fbxw2	Fbxw2	3.00413	2.59152	1.56285	180.248	155.491	93.7708	1.92222	1.6582
84979198Fbxw7	Fbxw7	1.68948	1.9587	1.576	101.369	117.522	94.5601	1.07201	1.24283
118066865Fbxw8	Fbxw8	3.99476	4.65222	3.87203	239.686	279.133	232.322	1.0317	1.2015
84983304Fcf1	Fcf1	3.47274	4.81425	5.0319	208.365	288.855	301.914	0.690146	0.956746
63146650Fdft1	Fdft1	3.23407	3.55067	2.40051	194.044	213.04	144.03	1.34725	1.47913
51943757Fdx1	Fdx1	2.90333	5.99992	4.90192	174.2	359.995	294.115	0.592284	1.22399
21067769Fdx1l	Fdx1l	2.38912	2.27446	3.52982	143.347	136.467	211.789	0.676841	0.644355
115268277Fdxr	Fdxr	2.16975	2.44091	2.94686	130.185	146.455	176.811	0.736294	0.82831
56260123Fem1a	Fem1a	1.04175	2.14214	1.04727	62.5048	128.528	62.836	0.994729	2.04545
56263608Fem1a	Fem1a	2.01994	1.66602	1.34836	121.196	99.9614	80.9014	1.49808	1.2356
62792079Fem1b	Fem1b	2.88324	2.9525	1.72753	172.994	177.15	103.652	1.669	1.70909
62796284Fem1b	Fem1b	2.11363	2.54557	1.72492	126.818	152.734	103.495	1.22535	1.47576
46501997Fem1c	Fem1c	1.44182	2.08973	0.89142	86.5091	125.384	53.4852	1.61744	2.34427
10199388Fen1	Fen1	1.72692	2.30785	1.88906	103.615	138.471	113.344	0.914167	1.22169
45459050Fermt2	Fermt2	3.22036	3.20581	2.12146	193.221	192.349	127.288	1.51799	1.51113
45460002Fermt2	Fermt2	3.5443	3.64663	4.53147	212.658	218.798	271.888	0.782152	0.804735
151089686Fgd1	Fgd1	2.65755	2.67574	2.61523	159.453	160.544	156.914	1.01618	1.02314
144865249Fgf4	Fgf4	1.64363	1.68328	1.22392	98.618	100.997	73.4353	1.34292	1.37532
43979114Fgfbp1	Fgfbp1	2.02225	2.89172	2.12154	121.335	173.503	127.293	0.953199	1.36303
25574790Fgfr1	Fgfr1	3.71957	2.85277	2.41954	223.174	171.166	145.172	1.53731	1.17906
8196476Fgfr1op	Fgfr1op	1.93283	1.91809	1.42577	115.97	115.085	85.5464	1.35564	1.3453
146592861Fgfr1op2	Fgfr1op2	3.9529	6.11961	4.14651	237.174	367.176	248.79	0.953309	1.47585
146599198Fgfr1op2	Fgfr1op2	1.33345	1.14772	0.911607	80.0069	68.863	54.6964	1.46275	1.259
108706950Fgfrl1	Fgfrl1	1.07735	2.38272	1.9727	64.641	142.963	118.362	0.54613	1.20785
105329418Fhod1	Fhod1	2.74803	3.3533	2.1628	164.882	201.198	129.768	1.27059	1.55044
5465053Fibp	Fibp	4.45563	4.6137	3.37562	267.338	276.822	202.537	1.31994	1.36677
11800626Fignl1	Fignl1	1.55888	1.8624	2.65227	93.5331	111.744	159.136	0.587754	0.702189
74596148Fip1l1	Fip1l1	2.68836	2.90587	2.13105	161.301	174.352	127.863	1.26152	1.36359
74598788Fip1l1	Fip1l1	2.59415	2.84884	2.42044	155.649	170.93	145.226	1.07177	1.17699
62300595Fkbp15	Fkbp15	3.75909	2.38612	2.81673	225.545	143.167	169.004	1.33456	0.847124
151561691Fkbp1a	Fkbp1a	6.26193	6.71367	8.14751	375.716	402.82	488.851	0.76857	0.824015
28399343Fkbp5	Fkbp5	3.33394	3.41997	2.07109	200.036	205.198	124.265	1.60975	1.65129
135291954Fkbp6	Fkbp6	3.70867	4.37999	4.12169	222.52	262.799	247.302	0.899793	1.06267
34646327Fkbpl	Fkbpl	2.04875	1.46288	1.19612	122.925	87.7726	71.7671	1.71284	1.22302
59792002Flcn	Flcn	2.63024	2.58301	1.39065	157.815	154.981	83.439	1.89138	1.85741
99317474Fmnl3	Fmnl3	2.35359	3.538	2.83434	141.215	212.28	170.061	0.830382	1.24826
71585772Fn1	Fn1	4.3492	6.4912	7.69057	260.952	389.472	461.434	0.565523	0.844047
31026456Fnbp1	Fnbp1	2.14839	2.91157	3.41665	128.904	174.694	204.999	0.628801	0.85217
31029865Fnbp1	Fnbp1	2.48476	3.17304	2.00579	149.086	190.383	120.347	1.2388	1.58194
122538974Fnbp1l	Fnbp1l	2.91173	2.99824	1.77349	174.704	179.894	106.41	1.6418	1.69058
90780474Fnbp4	Fnbp4	3.11408	2.90099	2.39357	186.845	174.059	143.614	1.30102	1.212
90781020Fnbp4	Fnbp4	2.52281	2.81943	1.95252	151.368	169.166	117.151	1.29208	1.44399
54518241Fnip1	Fnip1	1.88586	2.69789	0.985592	113.152	161.873	59.1355	1.91343	2.73733
25999217Fnta	Fnta	2.94467	3.72909	3.53482	176.68	223.745	212.089	0.833045	1.05496
101858593Folr1	Folr1	3.80797	3.88137	2.55104	228.478	232.882	153.063	1.49271	1.52148
14299494Fopnl	Fopnl	2.2851	2.78349	1.39496	137.106	167.009	83.6977	1.63811	1.99539
76668077Foxh1	Foxh1	4.35222	4.5723	3.90865	261.133	274.338	234.519	1.11349	1.16979
119629120Foxj3	Foxj3	1.55762	1.83232	1.69459	93.457	109.939	101.675	0.91917	1.08128
142462015Foxk1	Foxk1	1.28869	1.68973	1.35012	77.3214	101.384	81.0072	0.9545	1.25154
128375886Foxm1	Foxm1	2.33298	2.47314	2.83053	139.979	148.389	169.832	0.824221	0.873739
42182095Foxo3	Foxo3	1.71129	2.35742	1.78621	102.677	141.445	107.173	0.958052	1.31979
101260873Foxo4	Foxo4	2.63811	3.03331	2.77543	158.287	181.999	166.526	0.950523	1.09292
120267331Foxo6	Foxo6	3.27077	1.34322	0.157926	196.246	80.5933	9.47553	20.7108	8.50541
98929715Foxp1	Foxp1	1.33186	1.94678	2.17976	79.9117	116.807	130.786	0.611013	0.893115
47868015Foxp4	Foxp4	1.75623	0.182423	0.176126	105.374	10.9454	10.5675	9.97144	1.03576
35204470Foxred1	Foxred1	3.75662	3.86611	3.62122	225.397	231.967	217.273	1.03739	1.06763
77940777Foxred2	Foxred2	2.53624	2.85558	1.31728	152.174	171.335	79.0367	1.92536	2.16778
32682858Fpgs	Fpgs	2.73608	3.12794	3.30295	164.165	187.677	198.177	0.828374	0.947014
38188735Fra10ac1	Fra10ac1	2.64867	3.04158	1.52744	158.92	182.495	91.6465	1.73406	1.99129
41846227Frat2	Frat2	1.26863	1.43427	0.991141	76.118	86.0564	59.4685	1.27997	1.44709
97287116Frmd4b	Frmd4b	2.14102	1.86931	0.777024	128.461	112.159	46.6214	2.75541	2.40574
116903750Frrs1	Frrs1	2.62329	2.3681	2.92584	157.397	142.086	175.551	0.896593	0.809374
116907714Frrs1	Frrs1	3.15295	3.36287	1.49632	189.177	201.772	89.7789	2.10714	2.24744
73020586Fryl	Fryl	2.16633	2.12463	1.87726	129.98	127.478	112.636	1.15399	1.13177
55996883Fsd1	Fsd1	2.79335	6.27785	3.56182	167.601	376.671	213.709	0.784248	1.76254
91668433Fto	Fto	3.433	3.98157	4.37954	205.98	238.894	262.772	0.783872	0.909128
106249393Ftsj3	Ftsj3	3.48204	4.09737	3.11139	208.922	245.842	186.683	1.11913	1.3169
31617526Fubp3	Fubp3	3.31559	3.65892	2.89201	198.935	219.535	173.521	1.14647	1.26518
110882718Fuk	Fuk	4.09715	3.87823	3.21746	245.829	232.694	193.048	1.27341	1.20537
80389444Furin	Furin	2.10033	3.09433	2.37527	126.02	185.66	142.516	0.884249	1.30273
127982033Fus	Fus	4.58131	5.53261	5.25135	274.879	331.956	315.081	0.872407	1.05356
31261486Fut10	Fut10	2.38017	3.50962	1.66131	142.81	210.577	99.6785	1.43271	2.11256
20700197Fut11	Fut11	2.00273	1.21066	0.992251	120.164	72.6393	59.5351	2.01837	1.22011
24262113Fxn	Fxn	4.60255	5.47228	3.82068	276.153	328.337	229.241	1.20464	1.43228
34069344Fxr1	Fxr1	3.43548	3.71168	3.90196	206.129	222.701	234.117	0.880451	0.951237
34069979Fxr1	Fxr1	3.61656	3.88926	2.70019	216.994	233.356	162.012	1.33937	1.44037
69653297Fxr2	Fxr2	2.51027	3.04286	2.32703	150.616	182.572	139.622	1.07874	1.30761
32906436Fyttd1	Fyttd1	3.00476	3.10553	2.64063	180.285	186.332	158.438	1.13789	1.17605
32908072Fyttd1	Fyttd1	2.7968	4.04482	2.54085	167.808	242.689	152.451	1.10073	1.59192
128604093Fzd10	Fzd10	1.43667	1.24895	1.18268	86.2001	74.9368	70.961	1.21475	1.05603
64734660Fzd5	Fzd5	1.10941	1.3186	0.59733	66.5649	79.1157	35.8398	1.85729	2.20748
135249187Fzd9	Fzd9	1.14987	0.177098	1.86671	68.9924	10.6259	112.003	0.61599	0.0948718
81367128Fzr1	Fzr1	2.42129	2.43521	2.06639	145.277	146.113	123.984	1.17174	1.17848
51376986G2e3	G2e3	1.7138	1.76071	2.02723	102.828	105.643	121.634	0.845389	0.868534
55500158G3bp1	G3bp1	3.80805	5.17321	3.50719	228.483	310.393	210.431	1.08578	1.47503
55500511G3bp1	G3bp1	2.93353	4.12246	3.33212	176.012	247.348	199.927	0.88038	1.23719
55500887G3bp1	G3bp1	3.25258	4.64434	3.05886	195.155	278.661	183.531	1.06333	1.51833
92052405G3bp2	G3bp2	2.30433	3.22296	2.58433	138.26	193.378	155.06	0.891654	1.24712
92053963G3bp2	G3bp2	2.54564	3.53607	3.43687	152.738	212.164	206.212	0.740685	1.02886
80764683Gab1	Gab1	2.63247	3.20924	2.18374	157.948	192.554	131.025	1.20549	1.4696
69994949Gabarap	Gabarap	4.48758	4.51551	5.73515	269.255	270.93	344.109	0.78247	0.787339
129542332Gabarapl1	Gabarapl1	2.0445	2.61158	2.02365	122.67	156.695	121.419	1.0103	1.29053
37074306Gabbr1	Gabbr1	4.49996	3.58328	2.34628	269.998	214.997	140.777	1.91792	1.52722
84861593Gabpa	Gabpa	3.45081	3.44048	4.00457	207.049	206.429	240.274	0.861718	0.859139
67035354Gadd45a	Gadd45a	1.17808	1.28438	0.931056	70.6847	77.0628	55.8634	1.26531	1.37949
80932204Gadd45b	Gadd45b	1.65667	1.29115	1.36688	99.4003	77.4691	82.013	1.21201	0.944596
108569669Gak	Gak	3.85438	4.92815	3.40047	231.263	295.689	204.028	1.13349	1.44926
24286816Galnt1	Galnt1	2.50967	3.0519	2.35646	150.58	183.114	141.387	1.06502	1.29512
99113247Galnt4	Galnt4	1.67915	1.21078	1.27286	100.749	72.647	76.3716	1.31919	0.95123
117215998Gan	Gan	1.67046	1.4373	0.198751	100.228	86.2383	11.9251	8.4048	7.23168
8916742Ganab	Ganab	4.71079	5.00576	4.81016	282.647	300.346	288.61	0.979341	1.04066
21125119Garem1	Garem1	2.04547	1.77502	2.50839	122.728	106.501	150.503	0.815453	0.707635
5060752Gas2l1	Gas2l1	3.0675	2.93429	3.00283	184.05	176.057	180.17	1.02153	0.977172
89409074Gas2l3	Gas2l3	1.68502	1.53603	0.160647	101.101	92.1618	9.63883	10.489	9.56151
3640214Gatad1	Gatad1	2.17776	3.49633	1.49125	130.666	209.78	89.4752	1.46036	2.34456
69908903Gatad2a	Gatad2a	3.22801	3.39976	3.38204	193.681	203.985	202.923	0.954457	1.00524
115333491Gatc	Gatc	4.95972	2.33377	0.179359	297.583	140.026	10.7615	27.6525	13.0117
46286510Gbf1	Gbf1	3.58343	3.96596	3.99477	215.006	237.958	239.686	0.897032	0.99279
28416938Gcc1	Gcc1	1.2973	1.72623	0.816644	77.8379	103.574	48.9986	1.58857	2.11381
84886837Gcdh	Gcdh	3.98281	4.53446	2.87313	238.969	272.067	172.388	1.38623	1.57823
81959098Gcfc2	Gcfc2	2.70402	2.2708	2.42006	162.241	136.248	145.203	1.11734	0.938325
77794489Gclc	Gclc	2.63065	3.30573	1.00841	157.839	198.344	60.5046	2.60871	3.27816
17326390Gcnt1	Gcnt1	1.52148	2.86801	1.3965	91.289	172.08	83.7899	1.0895	2.05371
40960892Gcnt2	Gcnt2	1.25192	1.4965	0.865625	75.1153	89.7903	51.9375	1.44626	1.72881
100206654Gdap2	Gdap2	2.55528	2.59584	2.85863	153.317	155.75	171.518	0.893884	0.908072
118688807Gde1	Gde1	3.96578	4.32134	2.81336	237.947	259.281	168.801	1.40962	1.53601
70629643Gdf15	Gdf15	1.40339	1.25609	1.26929	84.2034	75.3656	76.1574	1.10565	0.989604
122605652Gdf3	Gdf3	2.83199	3.65401	2.46288	169.919	219.24	147.773	1.14987	1.48363
122606494Gdf3	Gdf3	2.7127	2.34362	2.3807	162.762	140.617	142.842	1.13945	0.984424
3565823Gdi2	Gdi2	4.30995	5.08988	5.01196	258.597	305.393	300.717	0.859933	1.01555
59028470Gemin2	Gemin2	3.09083	2.94966	1.14056	185.45	176.98	68.4334	2.70994	2.58616
76210826Gemin4	Gemin4	1.34049	2.35892	0.984483	80.4293	141.535	59.069	1.36162	2.3961
19565203Gemin7	Gemin7	2.09551	2.16381	2.71316	125.731	129.829	162.79	0.772351	0.797524
139269328Get4	Get4	3.73309	6.30309	6.0722	223.986	378.185	364.332	0.614784	1.03802
139270050Get4	Get4	3.23001	4.13932	2.18092	193.801	248.359	130.855	1.48103	1.89797
24693440Gfer	Gfer	2.26768	2.41928	1.82646	136.061	145.157	109.588	1.24157	1.32458
24694447Gfer	Gfer	4.76911	6.05198	3.81667	286.147	363.119	229	1.24955	1.58567
87092207Gfpt1	Gfpt1	2.72257	3.14368	2.68842	163.354	188.621	161.305	1.0127	1.16934
78894587Gga1	Gga1	3.5007	3.53282	2.95438	210.042	211.969	177.263	1.18492	1.19579
121986971Gga2	Gga2	3.20357	3.34395	2.70005	192.214	200.637	162.003	1.18649	1.23848
121989017Gga2	Gga2	4.20583	5.09988	3.52998	252.35	305.993	211.799	1.19146	1.44473
122891128Ggact	Ggact	4.55435	3.23052	2.34903	273.261	193.831	140.942	1.93882	1.37526
84832835Ggnbp2	Ggnbp2	2.14936	1.9996	2.2915	128.962	119.976	137.49	0.937972	0.872614
137527935Gigyf1	Gigyf1	2.158	2.17328	1.21655	129.48	130.397	72.9931	1.77387	1.78643
87450810Gigyf2	Gigyf2	1.52908	2.65593	2.27314	91.745	159.356	136.389	0.672674	1.16839
120581518Gins2	Gins2	3.35055	4.25552	3.83845	201.033	255.331	230.307	0.872892	1.10866
95645060Gins3	Gins3	1.70298	1.40003	1.18024	102.179	84.0018	70.8146	1.4429	1.18622
23227095Gins4	Gins4	2.81775	3.45888	2.79668	169.065	207.533	167.801	1.00753	1.23678
83664789Gipc1	Gipc1	3.39099	4.40864	4.85176	203.459	264.518	291.105	0.69892	0.908669
77507774Git1	Git1	3.28932	2.85661	2.19519	197.359	171.397	131.711	1.49842	1.30131
127325484Gjb3	Gjb3	2.98159	2.16705	1.63987	178.896	130.023	98.3921	1.81819	1.32148
114474380Glb1	Glb1	4.41883	4.72112	5.10585	265.13	283.267	306.351	0.865446	0.924649
62057500Glce	Glce	1.7211	1.44924	1.42684	103.266	86.9546	85.6104	1.20623	1.0157
29959432Gle1	Gle1	2.86918	3.92579	2.05219	172.151	235.547	123.131	1.39811	1.91298
111156949Glg1	Glg1	2.22136	3.69624	3.47165	133.282	221.774	208.299	0.639857	1.06469
111157807Glg1	Glg1	2.82886	3.34139	2.41395	169.731	200.483	144.837	1.17188	1.3842
118834385Gli2	Gli2	1.62718	1.74537	0.856848	97.6309	104.722	51.4109	1.89903	2.03697
4615968Glis2	Glis2	2.04859	1.3491	0.824677	122.916	80.9459	49.4806	2.48412	1.63591
75850151Glrx	Glrx	3.94096	3.99202	2.96281	236.458	239.521	177.768	1.33015	1.34738
143746775Glrx2	Glrx2	3.34671	3.86119	5.05691	200.802	231.672	303.415	0.661809	0.763548
105040911Glrx5	Glrx5	3.98297	4.23618	3.21025	238.978	254.171	192.615	1.24071	1.31958
52185530Gls	Gls	2.27574	2.47734	1.92235	136.544	148.64	115.341	1.18383	1.2887
31012062Glt8d1	Glt8d1	3.81949	3.25122	2.96457	229.17	195.073	177.874	1.28838	1.09669
46798373Gltscr1l	Gltscr1l	1.42585	1.40979	1.19649	85.5513	84.5873	71.7893	1.1917	1.17827
34344270Glud1	Glud1	4.77254	5.44537	5.3202	286.352	326.722	319.212	0.897059	1.02353
153909723Glul	Glul	2.49545	3.84379	2.87296	149.727	230.628	172.378	0.868599	1.33792
176240330Gm14296	Gm14296	2.58135	2.55855	0.642195	154.881	153.513	38.5317	4.01958	3.98408
177773275Gm14322	Gm14322	1.62323	1.9601	0.816451	97.3938	117.606	48.987	1.98815	2.40076
177829240Gm14325	Gm14325	2.43754	1.68779	1.14861	146.252	101.268	68.9164	2.12217	1.46943
80212738Gm16286	Gm16286	1.56349	1.93008	1.45072	93.8095	115.805	87.0434	1.07773	1.33043
22086131Gm16845	Gm16845	1.93854	2.5004	1.76103	116.312	150.024	105.662	1.1008	1.41985
56696524Gm16973	Gm16973	3.15071	2.78449	0.155194	189.042	167.069	9.31164	20.3017	17.942
81472337Gm20498	Gm20498	4.01105	4.3669	3.77686	240.663	262.014	226.612	1.06201	1.15622
102741985Gm20604	Gm20604	1.91502	1.84789	1.26121	114.901	110.873	75.6723	1.5184	1.46517
104153965Gm20765	Gm20765	3.05121	3.11225	2.43738	183.072	186.735	146.243	1.25184	1.27688
94878321Gm20939	Gm20939	1.79023	0.999809	0.885494	107.414	59.9886	53.1296	2.02174	1.1291
104153936Gm21293	Gm21293	3.04605	3.09634	2.44327	182.763	185.78	146.596	1.24671	1.26729
104153936Gm21304	Gm21304	3.04605	3.09634	2.44327	182.763	185.78	146.596	1.24671	1.26729
104153965Gm21312	Gm21312	3.05121	3.11225	2.43738	183.072	186.735	146.243	1.25184	1.27688
119912284Gm21761	Gm21761	2.63262	2.78925	2.12132	157.957	167.355	127.279	1.24103	1.31486
68626482Gm21949	Gm21949	1.7767	2.37273	3.25376	106.602	142.364	195.226	0.546044	0.729227
4785408Gm21992	Gm21992	2.19544	2.63888	2.58016	131.727	158.333	154.809	0.850895	1.02276
62368580Gm3604	Gm3604	1.79437	0.834894	0.187036	107.662	50.0937	11.2222	9.59371	4.4638
104153965Gm4340	Gm4340	3.05121	3.11225	2.43738	183.072	186.735	146.243	1.25184	1.27688
30097686Gm4961	Gm4961	1.45618	2.64511	1.62214	87.3707	158.707	97.3281	0.897692	1.63064
89093064Gm525	Gm525	2.55301	2.89774	2.32639	153.18	173.864	139.583	1.09741	1.2456
23676482Gm6563	Gm6563	3.55598	3.571	5.01018	213.359	214.26	300.611	0.70975	0.712749
17319801Gm6712	Gm6712	1.43199	1.70973	1.08882	85.9194	102.584	65.3292	1.31518	1.57026
104153936Gm6763	Gm6763	3.04605	3.09634	2.44327	182.763	185.78	146.596	1.24671	1.26729
45601218Gm7325	Gm7325	2.06259	2.98548	1.94297	123.755	179.129	116.578	1.06156	1.53656
104153936Gm8764	Gm8764	3.04605	3.09634	2.44327	182.763	185.78	146.596	1.24671	1.26729
136329983Gm8994	Gm8994	1.69297	3.51582	1.91183	101.578	210.949	114.71	0.885524	1.83898
23728925Gm9938	Gm9938	1.63639	2.17531	1.22903	98.1837	130.519	73.7418	1.33145	1.76994
86692019Gmcl1	Gmcl1	3.17158	3.98733	3.3297	190.295	239.24	199.782	0.952512	1.1975
132223217Gmeb1	Gmeb1	2.21783	2.4559	1.28212	133.07	147.354	76.9271	1.72982	1.9155
132225957Gmeb1	Gmeb1	2.35934	1.94679	1.48184	141.56	116.808	88.9106	1.59217	1.31377
46808407Gmfb	Gmfb	2.456	3.98985	2.84581	147.36	239.391	170.748	0.863023	1.40201
24752103Gmnn	Gmnn	2.51784	3.3424	2.51629	151.07	200.544	150.977	1.00062	1.32831
108051936Gmppb	Gmppb	2.19766	2.21014	2.01011	131.86	132.608	120.607	1.0933	1.09951
55678751Gmpr2	Gmpr2	3.06149	2.5449	2.29645	183.69	152.694	137.787	1.33314	1.10819
81528981Gna11	Gna11	3.95403	3.1129	2.45538	237.242	186.774	147.323	1.61035	1.26779
81502563Gna15	Gna15	1.43646	1.33861	1.49091	86.1877	80.3167	89.4544	0.963482	0.897851
155559269Gnb1	Gnb1	4.43344	5.2448	5.7326	266.007	314.688	343.956	0.773375	0.914909
18564536Gnb1l	Gnb1l	3.35684	3.03139	2.62227	201.41	181.884	157.336	1.28013	1.15602
8838062Gng3	Gng3	5.12044	5.58114	5.4069	307.226	334.868	324.414	0.947019	1.03222
31012683Gnl3	Gnl3	2.37828	2.40406	1.79223	142.697	144.244	107.534	1.327	1.34138
150983382Gnl3l	Gnl3l	3.65099	3.62237	2.91926	219.059	217.342	175.155	1.25066	1.24085
45377717Gnpnat1	Gnpnat1	1.98677	3.33602	3.75222	119.206	200.161	225.133	0.529491	0.889078
45378411Gnpnat1	Gnpnat1	3.38112	4.18709	3.10099	202.867	251.225	186.059	1.09034	1.35024
88447329Gnptab	Gnptab	3.19857	3.16186	1.37232	191.914	189.712	82.339	2.33078	2.30403
25234567Gnptg	Gnptg	6.48177	3.43666	3.99704	388.906	206.2	239.822	1.62164	0.859801
121397251Gns	Gns	3.30346	2.75061	3.04944	198.208	165.037	182.967	1.0833	0.902004
32307921Golga2	Golga2	2.88919	2.36984	1.64951	173.351	142.19	98.9705	1.75155	1.43669
110226469Golga3	Golga3	1.9435	3.19774	2.45084	116.61	191.865	147.051	0.792993	1.30475
118582520Golga4	Golga4	4.34548	3.40137	2.77688	260.729	204.082	166.613	1.56488	1.22489
36933085Golgb1	Golgb1	1.93408	2.87527	1.17377	116.045	172.516	70.4264	1.64774	2.4496
59635254Golm1	Golm1	3.74186	3.08856	2.75174	224.511	185.314	165.104	1.35982	1.12241
12351271Golph3	Golph3	1.86464	2.57104	2.41005	111.878	154.262	144.603	0.773694	1.0668
12351600Golph3	Golph3	2.0635	3.91669	1.02105	123.81	235.001	61.2629	2.02096	3.83595
95619247Golph3l	Golph3l	1.65216	2.73245	1.36885	99.1294	163.947	82.131	1.20697	1.99617
142403859Golt1b	Golt1b	2.41067	3.5322	2.23574	144.64	211.932	134.145	1.07824	1.57988
88910099Gon4l	Gon4l	3.18312	2.40661	1.60365	190.987	144.397	96.2187	1.98492	1.50071
102753530Gon7	Gon7	2.12401	1.73493	1.66058	127.44	104.096	99.6349	1.27907	1.04477
70691726Gorasp2	Gorasp2	3.61072	3.29378	2.41731	216.643	197.627	145.039	1.49369	1.36258
103677103Gosr2	Gosr2	2.8313	2.613	2.4652	169.878	156.78	147.912	1.14851	1.05995
43500243Got1	Got1	2.86656	2.39477	2.71972	171.993	143.686	163.183	1.05399	0.88052
27197709Got1l1	Got1l1	4.12207	3.76694	2.95485	247.324	226.016	177.291	1.39501	1.27483
95864386Got2	Got2	5.66714	8.03338	6.58592	340.028	482.003	395.155	0.860493	1.21978
166166510Gpa33	Gpa33	3.16596	3.17418	3.37388	189.958	190.451	202.433	0.938375	0.940811
76334901Gpaa1	Gpaa1	4.82731	3.96448	5.00028	289.639	237.869	300.017	0.965408	0.792851
35124817Gpank1	Gpank1	1.29034	1.12593	1.26969	77.4204	67.5559	76.1814	1.01626	0.886777
23173983Gpat4	Gpat4	2.00582	2.15632	1.84192	120.349	129.379	110.515	1.08898	1.17069
187351429Gpatch2	Gpatch2	1.267	2.02571	0.839235	76.0198	121.542	50.3541	1.5097	2.41376
88055994Gpatch4	Gpatch4	1.79015	2.67754	1.90565	107.409	160.653	114.339	0.939391	1.40505
102476166Gpatch8	Gpatch8	1.90848	2.15911	1.28365	114.509	129.547	77.0192	1.48676	1.68201
111425933Gpbp1	Gpbp1	1.44364	2.00292	1.89928	86.6185	120.175	113.957	0.760099	1.05457
111426432Gpbp1	Gpbp1	1.49122	1.80305	1.91374	89.4734	108.183	114.824	0.779222	0.94216
116593882Gpbp1l1	Gpbp1l1	2.50231	2.69755	1.62662	150.138	161.853	97.5971	1.53835	1.65838
31511627Gpn1	Gpn1	2.85572	3.97091	2.39727	171.343	238.254	143.836	1.19124	1.65643
31214609Gpr107	Gpr107	3.10156	3.71719	4.31292	186.094	223.031	258.775	0.719132	0.861871
31216567Gpr107	Gpr107	3.12493	2.97215	2.00789	187.496	178.329	120.473	1.55633	1.48024
134869405Gpr19	Gpr19	1.96711	2.03007	1.81054	118.027	121.804	108.632	1.08648	1.12125
19223338Gpr4	Gpr4	1.48451	1.66841	1.25487	89.0708	100.105	75.2923	1.183	1.32955
135803469Gprasp1	Gprasp1	3.0451	3.18012	2.70295	182.706	190.807	162.177	1.12658	1.17654
135844730Gprasp2	Gprasp2	2.17947	3.38126	3.92467	130.768	202.876	235.48	0.555326	0.861539
135084708Gprc5a	Gprc5a	1.64334	1.84296	1.3679	98.6007	110.578	82.0739	1.20136	1.3473
118973903Gprc5b	Gprc5b	2.87818	2.10967	1.91773	172.691	126.58	115.064	1.50083	1.10009
108679338Gpsm2	Gpsm2	2.41898	3.20706	2.08117	145.139	192.424	124.87	1.16232	1.54099
108400665Gpx7	Gpx7	2.39228	2.58182	2.81829	143.537	154.909	169.097	0.848842	0.916096
113043012Gpx8	Gpx8	3.60033	2.50361	1.487	216.02	150.216	89.2197	2.42121	1.68367
101232756Grasp	Grasp	2.08794	2.04614	1.74351	125.276	122.769	104.611	1.19755	1.17358
115644294Grb2	Grb2	2.32766	3.17832	2.32042	139.659	190.699	139.225	1.00312	1.36972
55460942Grk6	Grk6	3.05359	3.68114	2.04663	183.215	220.869	122.798	1.49201	1.79864
36471700Grpel1	Grpel1	2.33281	2.92934	2.59527	139.968	175.76	155.716	0.898869	1.12872
61712673Grpel2	Grpel2	1.20596	1.24309	1.2008	72.3576	74.5854	72.048	1.0043	1.03522
61715262Grpel2	Grpel2	1.61425	1.50413	1.52645	96.8551	90.2478	91.5873	1.05752	0.985374
88659723Grsf1	Grsf1	3.52014	4.35192	3.32532	211.208	261.115	199.519	1.05859	1.30872
13177176Grtp1	Grtp1	5.99302	2.9779	2.53239	359.581	178.674	151.944	2.36654	1.17592
45825486Grwd1	Grwd1	1.57827	2.30153	1.88114	94.6963	138.092	112.869	0.838995	1.22347
120579486Gse1	Gse1	1.92913	1.9224	1.77105	115.748	115.344	106.263	1.08926	1.08546
120581383Gse1	Gse1	1.99748	1.48634	0.615075	119.849	89.1804	36.9045	3.24755	2.41652
73135734Gsg2	Gsg2	0.670122	1.77	1.0816	40.2073	106.2	64.8962	0.619564	1.63646
25228516Gsk3a	Gsk3a	3.46762	4.74885	3.56981	208.057	284.931	214.189	0.971373	1.33028
38245476Gsk3b	Gsk3b	2.71258	2.22534	2.00133	162.755	133.52	120.08	1.35539	1.11193
11218620Gspt1	Gspt1	4.44668	4.1708	3.21934	266.801	250.248	193.16	1.38124	1.29555
11220656Gspt1	Gspt1	3.97429	5.55801	4.02727	238.457	333.48	241.636	0.986845	1.38009
94638561Gspt2	Gspt2	1.89512	2.01048	1.76104	113.707	120.629	105.662	1.07614	1.14165
113070648Gt(ROSA)26Sor	Gt(ROSA)26Sor	1.40196	1.86108	1.17003	84.1176	111.665	70.2018	1.19823	1.59063
70022866Gtf2a2	Gtf2a2	2.6469	3.84697	3.33127	158.814	230.818	199.876	0.794561	1.15481
37510045Gtf2e1	Gtf2e1	2.12266	2.0121	1.35287	127.359	120.726	81.1723	1.569	1.48728
33777173Gtf2e2	Gtf2e2	2.7481	3.18776	2.69426	164.886	191.266	161.656	1.01998	1.18317
75897653Gtf2f2	Gtf2f2	2.37421	2.63806	2.13744	142.452	158.284	128.246	1.11077	1.23422
46823800Gtf2h1	Gtf2h1	3.07859	4.24381	2.65225	184.716	254.629	159.135	1.16075	1.60008
35667978Gtf2h4	Gtf2h4	4.33373	5.33902	5.36313	260.024	320.341	321.788	0.808059	0.995504
6085114Gtf2h5	Gtf2h5	2.98152	4.31556	4.00244	178.891	258.933	240.146	0.744924	1.07823
134238090Gtf2i	Gtf2i	5.14259	4.57342	3.17316	308.556	274.405	190.39	1.62065	1.44128
134357912Gtf2ird1	Gtf2ird1	3.13112	2.75471	2.33039	187.867	165.282	139.823	1.3436	1.18208
125641204Gtf3c1	Gtf3c1	4.14597	5.21429	3.8145	248.758	312.857	228.87	1.0869	1.36697
31156255Gtf3c2	Gtf3c2	2.21874	2.73616	1.36935	133.125	164.17	82.1608	1.62029	1.99815
54396254Gtf3c3	Gtf3c3	2.86028	2.82021	3.08528	171.617	169.213	185.117	0.927072	0.914085
28822555Gtf3c4	Gtf3c4	2.23116	2.35453	1.17217	133.869	141.272	70.3303	1.90344	2.00869
8972877Gtpbp4	Gtpbp4	2.02961	2.57715	2.33721	121.776	154.629	140.233	0.868387	1.10266
163087280Gtsf1l	Gtsf1l	1.57874	1.58547	1.28242	94.7245	95.1283	76.9451	1.23107	1.23631
59184126Guk1	Guk1	3.23096	4.82251	5.0854	193.858	289.35	305.124	0.635341	0.948304
93239991Gxylt1	Gxylt1	2.72545	2.34904	1.70884	163.527	140.942	102.53	1.59492	1.37464
45456617Gys1	Gys1	3.53403	3.81194	2.81136	212.042	228.716	168.682	1.25705	1.3559
148692949Gzf1	Gzf1	2.33401	2.13971	1.00414	140.04	128.382	60.2486	2.32438	2.13088
152705051H13	H13	3.13258	3.20503	3.70195	187.955	192.302	222.117	0.846198	0.86577
152708668H13	H13	3.03002	2.0457	1.19079	181.801	122.742	71.4475	2.54454	1.71793
87980670H1fx	H1fx	2.10709	4.48601	2.97369	126.426	269.16	178.422	0.708578	1.50856
44336076H2afx	H2afx	2.83828	3.75482	3.67676	170.297	225.289	220.605	0.771953	1.02123
137866923H2afz	H2afz	3.34958	5.11606	4.74471	200.975	306.963	284.683	0.705961	1.07827
116022210H3f3b	H3f3b	3.1009	3.24828	1.25992	186.054	194.897	75.5954	2.46118	2.57816
116023104H3f3b	H3f3b	2.43314	3.17869	2.64474	145.989	190.721	158.684	0.919994	1.20189
116023609H3f3b	H3f3b	4.44113	6.21418	6.73393	266.468	372.851	404.036	0.659515	0.922816
64987232Hacd3	Hacd3	2.87436	3.59136	2.53409	172.462	215.481	152.045	1.13428	1.41722
30184593Hadhb	Hadhb	2.37921	4.66268	4.52987	142.753	279.761	271.792	0.525228	1.02932
91721566Harbi1	Harbi1	1.20604	1.74642	1.02266	72.3623	104.785	61.3596	1.17931	1.70772
36766779Hars	Hars	4.96858	5.44836	4.98707	298.115	326.902	299.224	0.996291	1.0925
36791872Hars2	Hars2	1.63866	2.53034	1.10808	98.3197	151.821	66.4846	1.47883	2.28355
77757824Haus1	Haus1	3.83183	5.5226	5.77197	229.91	331.356	346.318	0.66387	0.956797
34154146Haus3	Haus3	1.75571	2.0698	0.948606	105.343	124.188	56.9164	1.85083	2.18193
86579107Haus6	Haus6	2.18058	2.84646	1.70428	130.835	170.787	102.257	1.27947	1.67018
31926704Hbp1	Hbp1	1.73064	2.39013	1.26478	103.838	143.408	75.8866	1.36833	1.88976
21368894Hbs1l	Hbs1l	3.67203	4.88707	3.99053	220.322	293.224	239.432	0.920185	1.22467
169311786Hccs	Hccs	2.72769	2.40288	1.6273	163.661	144.173	97.6381	1.6762	1.4766
73943042Hcfc1	Hcfc1	2.97745	3.55312	4.01025	178.647	213.187	240.615	0.742461	0.88601
37001888Hdac2	Hdac2	4.91722	5.92353	4.62918	295.033	355.412	277.751	1.06222	1.27961
91929028Hdac4	Hdac4	1.44102	2.32006	0.939933	86.4611	139.203	56.396	1.53311	2.46832
97792913Hdac7	Hdac7	3.26765	3.3196	2.88865	196.059	199.176	173.319	1.1312	1.14919
80346102Hddc3	Hddc3	1.09677	2.11857	2.04456	65.8059	127.114	122.673	0.536432	1.0362
87916132Hdgf	Hdgf	4.98749	6.40548	6.22052	299.249	384.329	373.231	0.80178	1.02973
93406192Hdlbp	Hdlbp	5.66295	4.92099	4.01568	339.777	295.259	240.941	1.41021	1.22544
12438896Heatr1	Heatr1	3.59179	3.52377	4.15974	215.507	211.426	249.584	0.863465	0.847114
17899291Heca	Heca	1.73472	1.9682	1.84783	104.083	118.092	110.87	0.938787	1.06514
51743971Hectd1	Hectd1	2.70553	3.03668	2.1436	162.332	182.201	128.616	1.26214	1.41663
120083864Helb	Helb	2.2582	3.1117	2.25756	135.492	186.702	135.453	1.00028	1.37835
38968279Hells	Hells	2.72854	3.23301	3.20744	163.712	193.98	192.446	0.850689	1.00797
38970468Hells	Hells	2.63745	2.66155	1.88016	158.247	159.693	112.81	1.40278	1.4156
107686944Helz	Helz	2.95274	3.06797	1.04757	177.164	184.078	62.8539	2.81867	2.92867
63317881Herc4	Herc4	2.82467	2.83856	2.82741	169.48	170.314	169.645	0.999031	1.00394
94395367Herpud1	Herpud1	1.24115	2.14167	1.99047	74.4692	128.5	119.428	0.623546	1.07596
25108380Herpud2	Herpud2	1.41287	1.92634	2.76631	84.7722	115.58	165.979	0.510742	0.696358
30067796Hes1	Hes1	1.34677	1.98266	0.981793	80.806	118.96	58.9076	1.37174	2.01943
91411753Hes6	Hes6	3.03915	3.8553	2.11646	182.349	231.318	126.987	1.43596	1.82158
121222656Hexdc	Hexdc	2.32842	3.32408	1.61676	139.705	199.445	97.0058	1.44017	2.05601
103118375Hexim1	Hexim1	1.5588	1.55907	1.23104	93.5281	93.544	73.8626	1.26624	1.26646
76371411Hgh1	Hgh1	2.07994	2.11415	1.7762	124.796	126.849	106.572	1.171	1.19026
37440731Hhex	Hhex	0.854376	1.80106	0.909002	51.2625	108.064	54.5401	0.939905	1.98136
79966100Hhip	Hhip	1.09502	1.6432	1.81011	65.7012	98.5921	108.606	0.604949	0.907793
17263430Hic2	Hic2	1.60087	2.0865	1.36095	96.0522	125.19	81.6569	1.17629	1.53312
73946892Hif1a	Hif1a	2.83441	3.54898	3.88794	170.065	212.939	233.277	0.729027	0.912818
44576274Hif1an	Hif1an	1.98386	1.85505	1.583	119.031	111.303	94.98	1.25323	1.17186
29275449Hilpda	Hilpda	1.29063	1.51298	1.04789	77.4381	90.7786	62.8735	1.23165	1.44383
44292690Hinfp	Hinfp	1.31205	1.31556	2.19104	78.7231	78.9337	131.462	0.598828	0.600429
103740067Hipk1	Hipk1	2.27035	2.24903	1.50381	136.221	134.942	90.2283	1.50974	1.49556
126865122Hirip3	Hirip3	3.29254	3.84017	2.3948	197.552	230.41	143.688	1.37487	1.60355
21810918Hist1h2ao	Hist1h2ao	1.57828	1.58005	1.78644	94.6967	94.8033	107.186	0.883477	0.884472
21833273Hist1h2ao	Hist1h2ao	1.68387	2.06119	1.90745	101.032	123.672	114.447	0.882784	1.0806
21810918Hist1h2ap	Hist1h2ap	1.57828	1.58005	1.78644	94.6967	94.8033	107.186	0.883477	0.884472
21833273Hist1h2ap	Hist1h2ap	1.68387	2.06119	1.90745	101.032	123.672	114.447	0.882784	1.0806
22040883Hist1h4i	Hist1h4i	1.93882	2.46059	2.34821	116.329	147.635	140.892	0.82566	1.04786
88263358Hjurp	Hjurp	2.20808	1.84728	1.57753	132.485	110.837	94.6518	1.39971	1.171
62269355Hk1	Hk1	4.64613	5.41955	4.79363	278.768	325.173	287.618	0.969231	1.13057
87936619Hmces	Hmces	3.19238	3.54446	2.92529	191.543	212.668	175.517	1.0913	1.21166
56496936Hmg20a	Hmg20a	2.52274	2.86085	3.2304	151.365	171.651	193.824	0.780939	0.885603
149048478Hmgb1	Hmgb1	3.52917	5.71239	4.43361	211.75	342.743	266.016	0.796003	1.28843
135962617Hmgcl	Hmgcl	3.65305	4.27096	3.67992	219.183	256.257	220.795	0.992698	1.16061
96649213Hmgcr	Hmgcr	2.01442	3.11131	1.62835	120.865	186.679	97.7007	1.2371	1.91072
119708260Hmgcs1	Hmgcs1	3.3989	4.16321	2.9264	203.934	249.793	175.584	1.16146	1.42264
61131542Hmgxb3	Hmgxb3	2.08127	2.33536	1.4449	124.876	140.121	86.6943	1.44042	1.61627
75031978Hmgxb4	Hmgxb4	1.48988	1.77181	1.44899	89.3925	106.309	86.9392	1.02822	1.22279
40701641Hmmr	Hmmr	2.48484	3.26905	1.88952	149.09	196.143	113.371	1.31506	1.7301
75100593Hmox1	Hmox1	2.39545	2.32226	1.88602	143.727	139.336	113.161	1.27011	1.2313
4766249Hmox2	Hmox2	2.66037	3.69646	1.89667	159.622	221.787	113.8	1.40265	1.94892
115497604Hn1	Hn1	2.21262	2.8548	2.09794	132.757	171.288	125.876	1.05466	1.36077
115498277Hn1	Hn1	2.86689	4.24991	4.50023	172.013	254.995	270.014	0.637054	0.944376
58126128Hnrnpa0	Hnrnpa0	3.34732	3.89697	3.5528	200.839	233.818	213.168	0.942164	1.09687
58127161Hnrnpa0	Hnrnpa0	3.18145	3.91445	3.55669	190.887	234.867	213.401	0.894497	1.10059
75669407Hnrnpa3	Hnrnpa3	4.48331	4.89314	3.56369	268.999	293.588	213.821	1.25805	1.37305
51600349Hnrnpab	Hnrnpab	3.13593	4.66695	3.10888	188.156	280.017	186.533	1.0087	1.50117
51601325Hnrnpab	Hnrnpab	2.90303	4.01498	3.11689	174.182	240.899	187.013	0.931386	1.28814
52073799Hnrnpc	Hnrnpc	3.74834	6.08806	4.21517	224.901	365.284	252.91	0.889252	1.44432
52075045Hnrnpc	Hnrnpc	4.04133	6.9945	7.69812	242.48	419.67	461.887	0.524977	0.908599
99961249Hnrnpd	Hnrnpd	4.35043	5.70411	4.48463	261.026	342.246	269.078	0.970076	1.27192
100033828Hnrnpdl	Hnrnpdl	3.01156	3.51784	2.59179	180.694	211.071	155.507	1.16196	1.3573
100034976Hnrnpdl	Hnrnpdl	2.58217	3.13372	2.54964	154.93	188.023	152.978	1.01276	1.22908
117925151Hnrnpf	Hnrnpf	2.548	4.18749	1.80244	152.88	251.249	108.146	1.41364	2.32324
50386529Hnrnph1	Hnrnph1	3.56075	4.60187	3.11816	213.645	276.112	187.089	1.14194	1.47583
134607057Hnrnph2	Hnrnph2	2.34214	3.86315	3.90694	140.528	231.789	234.416	0.599482	0.988791
63015679Hnrnph3	Hnrnph3	4.45646	5.23146	2.56029	267.388	313.887	153.618	1.74061	2.0433
58391486Hnrnpk	Hnrnpk	3.58025	4.4879	4.04444	214.815	269.274	242.666	0.885228	1.10965
80029761Hnrnpll	Hnrnpll	3.06147	3.59171	1.79976	183.688	215.503	107.985	1.70105	1.99566
8834142Hnrnpul2	Hnrnpul2	3.85129	4.86539	5.81595	231.078	291.924	348.957	0.662195	0.83656
70294361Homer3	Homer3	3.10053	2.96288	3.3695	186.032	177.773	202.17	0.920176	0.879322
85003364Hook2	Hook2	4.67273	4.57572	2.33658	280.364	274.543	140.195	1.99981	1.95829
17791929Hpcal1	Hpcal1	2.82003	2.49627	2.49223	169.202	149.776	149.534	1.13153	1.00162
112378424Hps4	Hps4	1.36364	2.41939	1.17324	81.8185	145.163	70.3947	1.16228	2.06213
46006173Hps6	Hps6	1.6737	1.23214	1.149	100.422	73.9282	68.9398	1.45666	1.07236
8343824Hs1bp3	Hs1bp3	2.493	2.80947	2.62633	149.58	168.568	157.58	0.949231	1.06973
36106446Hs6st1	Hs6st1	1.63242	1.15491	0.908335	97.9455	69.2945	54.5001	1.79716	1.27146
119348267Hsbp1	Hsbp1	9.50502	9.11635	9.43931	570.301	546.981	566.358	1.00696	0.965786
119348929Hsbp1	Hsbp1	4.19853	4.23995	2.21328	251.912	254.397	132.797	1.89697	1.91569
103990022Hsd17b11	Hsd17b11	2.71821	3.13394	2.32874	163.093	188.036	139.724	1.16725	1.34577
94032951Hsd17b12	Hsd17b12	3.51815	4.02878	3.55587	211.089	241.727	213.352	0.989391	1.13299
45567321Hsd17b14	Hsd17b14	3.19561	4.55174	3.39944	191.737	273.105	203.966	0.94004	1.33897
169949790Hsd17b7	Hsd17b7	2.36303	1.88144	1.37739	141.782	112.886	82.6436	1.71558	1.36594
119562238Hsdl1	Hsdl1	2.08424	1.62857	1.67784	125.055	97.7143	100.67	1.24222	0.970636
31946348Hsf2bp	Hsf2bp	4.15232	4.61191	3.73625	249.139	276.714	224.175	1.11136	1.23437
75755444Hspa13	Hspa13	1.33876	2.75844	1.46877	80.3254	165.507	88.1259	0.911485	1.87807
3489144Hspa14	Hspa14	3.45611	4.66418	4.3057	207.367	279.851	258.342	0.802682	1.08326
53261824Hspa4	Hspa4	2.96657	4.19264	3.62396	177.994	251.559	217.437	0.8186	1.15692
34776529Hspa5	Hspa5	2.86249	3.79033	2.79531	171.75	227.42	167.718	1.02404	1.35596
40805201Hspa8	Hspa8	3.10905	3.02908	2.67627	186.543	181.745	160.576	1.16171	1.13183
34937886Hspa9	Hspa9	3.86495	4.74587	4.04321	231.897	284.752	242.593	0.955911	1.17379
34938368Hspa9	Hspa9	3.43201	3.75791	3.09064	205.921	225.475	185.439	1.11045	1.2159
116408742Hspb8	Hspb8	2.79546	2.79723	2.61775	167.728	167.834	157.065	1.06789	1.06856
35826503Hspbap1	Hspbap1	1.75691	2.44996	1.68314	105.415	146.997	100.989	1.04383	1.45558
4660770Hspbp1	Hspbp1	5.08523	5.51969	4.41017	305.114	331.181	264.61	1.15307	1.25158
55078083Hspd1	Hspd1	4.01505	5.32953	4.45018	240.903	319.772	267.011	0.902221	1.1976
149617100Hsph1	Hsph1	3.30339	4.64718	3.00198	198.203	278.831	180.119	1.1004	1.54804
49774000Htatip2	Htatip2	2.53356	2.84815	0.169376	152.014	170.889	10.1625	14.9582	16.8156
90499553Hunk	Hunk	1.65201	2.04391	1.91572	99.1206	122.635	114.943	0.862344	1.06691
8993386Hus1	Hus1	2.13031	2.96345	0.174112	127.819	177.807	10.4467	12.2353	17.0204
151934894Huwe1	Huwe1	4.03132	5.41751	4.40997	241.879	325.051	264.598	0.914138	1.22847
107572779Hyal2	Hyal2	1.95523	1.80121	0.199855	117.314	108.072	11.9913	9.78323	9.01258
44392369Hyou1	Hyou1	4.15144	4.59291	3.74095	249.086	275.575	224.457	1.10973	1.22774
49734267Iars	Iars	4.06307	4.39853	4.59578	243.784	263.912	275.747	0.884087	0.957081
59157683Iba57	Iba57	2.38585	1.63556	1.12347	143.151	98.1333	67.408	2.12365	1.45581
69433074Ice2	Ice2	2.33968	2.5079	2.43842	140.381	150.474	146.305	0.959509	1.0285
78079525Icosl	Icosl	1.88709	1.45986	1.35731	113.225	87.5914	81.4387	1.39031	1.07555
152737412Id1	Id1	1.24605	1.8896	0.569856	74.7629	113.376	34.1914	2.1866	3.31592
136145392Id3	Id3	1.18852	1.19634	1.31778	71.3113	71.7803	79.0671	0.901909	0.90784
58163948Idnk	Idnk	3.1435	4.06111	1.34081	188.61	243.667	80.4486	2.34448	3.02885
84661587Ier2	Ier2	1.28626	1.28065	1.29303	77.1756	76.839	77.5816	0.994766	0.990428
76941614Ier3ip1	Ier3ip1	2.5204	3.4949	3.38878	151.224	209.694	203.327	0.743748	1.03131
30472890Ier5l	Ier5l	1.00234	1.28278	0.795105	60.1402	76.9668	47.7063	1.26063	1.61335
19610227Ifngr1	Ifngr1	1.9708	1.39177	1.49394	118.248	83.5064	89.6364	1.3192	0.931612
40203379Ifrd1	Ifrd1	2.42885	2.53681	1.92829	145.731	152.209	115.698	1.25959	1.31557
107593038Ifrd2	Ifrd2	4.13384	3.72774	3.45859	248.03	223.664	207.515	1.19524	1.07782
136913250Ift22	Ift22	3.02684	3.17993	4.08551	181.61	190.796	245.131	0.740871	0.778344
[truncated: 3,253 more rows]

## Sheet: Supplemental_Table_4c
Supplemental Table 4: Half-life (HL) analysis in WT, Smg5 KO and Smg6 KO ESCs
Lists of transcripts
1314 common elements in "increased HL 2i" and "increased HL N6"		NMD target 2i (graded expression response in 2i and increased HL in 2i AND at N0-N6)	WT_FPKM		NMD target N24 (graded expression response at N24 and increased HL in 2i AND at N0-N6)	WT_FPKM		NMD target 2i AND N24 (graded expression response in 2i AND at N24 and increased HL in 2i AND at N0-N6)	WT_FPKM
0610030E20Rik		Eif4a2	150		Tnk2	480		Eif4a2	150
1110012L19Rik		Nop56	150		Esrrb	170		Usp48	74
1600012H06Rik		Usp48	74		Cobl	170		Rbbp5	65
1700094D03Rik		Rbbp5	65		Eif4a2	150		Pank2	49
1810032O08Rik		Pank2	49		Pdgfa	80		Als2cl	35
2210418O10Rik		Als2cl	35		Usp48	74		Supv3l1	30
2310022A10Rik		Ddx31	35		Rbbp5	65		Atp13a1	29
2310035C23Rik		Supv3l1	30		Usp24	53		Fnbp4	28
2410002F23Rik		Atp13a1	29		Ankrd10	53		1810032O08Rik	27
2410131K14Rik		Fnbp4	28		Clk4	51		Arih2	22
2700062C07Rik		1810032O08Rik	27		Pank2	49		Clcn6	18
2810403A07Rik		Setd6	26		Mras	42		Cox20	16
2810474O19Rik		Arih2	22		Uhrf2	39		Snrnp48	16
4930461G14Rik		Clcn6	18		Als2cl	35		Alkbh3	16
5730480H06Rik		Cox20	16		Ccnl1	33		Mms19	15
9930104L06Rik		Snrnp48	16		Supv3l1	30		Gabbr1	14
A830080D01Rik		Alkbh3	16		A830080D01Rik	29		Trit1	14
Aak1		Mms19	15		Atp13a1	29		Naa16	14
Abcf3		Slc23a2	15		Sirt1	29		Clcn7	11
Abhd13		Gabbr1	14		Fnbp4	28		Slc15a4	9.8
Abi2		Trit1	14		1810032O08Rik	27		Zbtb48	7.7
Abl1		Naa16	14		Gltscr1l	23		Chkb	4.6
Acox3		Pidd1	13		Arih2	22		Alg8	4.1
Actr3b		Clcn7	11		Gli2	22		Gm16973	3.2
Actr5		Slc15a4	9.8		Gjb3	21
Actr8		Zbtb48	7.7		Chd2	19
Adar		Dhdh	7.5		Clcn6	18
Aebp2		Micu3	6.3		Alkbh1	17
Aen		Chkb	4.6		Cox20	16
Agap3		Alg8	4.1		Snrnp48	16
AI597479		Gm16973	3.2		Alkbh3	16
AI606181		Aasdh	2.9		Plekhm2	16
Ak6		Sdccag8	2.3		Mms19	15
Akap13					Dsg2	14
Akap2					Gabbr1	14
Akirin2					Trit1	14
Aldh1b1					Tubgcp5	14
Alg8					Naa16	14
Als2cl					Tmc6	12
Ammecr1l					Clcn7	11
Ankra2					Kifc5b	11
Ankrd27					Slc15a4	9.8
Ap1g1					Slc9a8	9.4
Ap4m1					Acox3	9.3
Aph1a					Gprc5a	8.5
Arf2					Zbtb48	7.7
Arfgap2					Marveld1	7.6
Arhgef18					Rnf125	7.1
Arhgef26					Mphosph9	7
Arhgef3					Cep152	5.9
Arhgef7					Rft1	5.7
Arl10					Chkb	4.6
Arrdc3					Alg8	4.1
Asb3					Gm16973	3.2
Ascc1
Asf1b
Asxl1
Atad5
Atf4
Atf7ip
Atmin
Atp11b
Atp13a1
Atp6ap1
Atp6v0e2
Atp6v1c1
Axin1
B230219D22Rik
Banp
Baz1b
BC031181
Bcl7b
Bcl9l
Bclaf1
Birc6
Bnip1
Borcs5
Brap
Bub3
Bud31
Camsap3
Capn10
Capn7
Car2
Carnmt1
Casc3
Casd1
Ccdc107
Ccdc160
Ccdc174
Ccdc6
Ccdc93
Ccm2
Ccnl2
Ccnt2
Cct4
Cd164
Cdc25b
Cdc6
Cdc7
Cdipt
Cdk20
Cdk6
Cdt1
Cecr2
Cenpl
Cep104
Cep19
Cep55
Cggbp1
Chchd5
Chordc1
Chp1
Chsy1
Cic
Clcc1
Clcn7
Clk2
Clk4
Cln8
Cnnm2
Cox20
Cpsf2
Creb3
Cstf2
Cstf3
Ctcf
Ctdspl2
Ctr9
Ctu1
Cyb5b
Cyb5r1
Cyb5r4
Cyld
D10Wsu102e
D230025D16Rik
D6Wsu163e
Dab2ip
Daxx
Dcaf10
Dcaf7
Dcp2
Dcun1d5
Ddx31
Ddx42
Ddx6
Dennd2c
Dhrs7b
Dlg3
Dnajc10
Dnajc5
Dot1l
Dpf1
Dqx1
Dr1
Drosha
Dsg2
Dtx2
Dus2
Dvl2
Dvl3
Dyrk1a
E2f6
E2f7
Efcab14
Efna2
Ehmt2
Eif1
Eif1a
Eif4a2
Eif4b
Eif4e
Eif4e2
Eif5
Elovl1
Enc1
Ephb3
Epm2aip1
Ercc5
Esrrb
Evl
Exog
Exosc6
Extl2
Eya3
F11r
Faf2
Fam117a
Fam117b
Fam134a
Fam160b1
Fam161a
Fam168a
Fam175b
Fam185a
Fam193a
Fam219b
Fam32a
Fam76b
Fam83d
Fam8a1
Fancd2
Fance
Fastkd3
Fbrs
Fbxo22
Fbxo46
Fem1a
Fgfr1op
Fgfr1op2
Fip1l1
Fkbpl
Fnbp4
Frrs1
Fubp3
Fut10
Fut11
Fxr1
Gabbr1
Gins3
Gle1
Glrx5
Gm14296
Gm14322
Gm20765
Gm20939
Gm21293
Gm21304
Gm21312
Gm4340
Gm6763
Gm8764
Golga2
Golga4
Golph3
Gon4l
Gpatch2
Gpbp1l1
Gpr107
Gprc5a
Grasp
Gse1
Gsk3b
Gys1
H13
Hars2
Hells
Hes1
Hexim1
Hic2
Hif1an
Hilpda
Hirip3
Hmgcs1
Hmox1
Hmox2
Hnrnpa3
Hnrnph1
Hps4
Hs6st1
Hsbp1
Hspa8
Htatip2
Hyou1
Id1
Il17ra
Il17rd
Ilvbl
Insig1
Ip6k1
Iqsec2
Ireb2
Itsn1
Ivns1abp
Iws1
Jade1
Jkamp
Kbtbd8
Kctd2
Kctd20
Kctd9
Kdm5a
Kidins220
Kif14
Kif4
Kifc5b
Klf15
Klf3
Klf6
Klhl12
Klhl7
Krit1
Krr1
Laptm4a
Larp4
Larp4b
Ldlr
Leng8
Lin9
Lpar6
Lpcat1
Lrrc58
Luc7l
Luc7l2
M6pr
Maip1
Map2k7
Map6
Mapk14
Mapk1ip1l
March7
Marveld1
Mavs
Mbnl1
Mbtd1
Mcam
Med13l
Med20
Med7
Mef2d
Mfsd1
Mfsd5
Mgat2
Micu3
Midn
Mier1
Mier3
Mkl2
Mllt10
Mllt6
Mob1a
Mob4
Mrpl9
Mrps2
Msl2
Mtap
Mtdh
Mtf2
Mtmr12
Mtmr4
Mul1
Mybl2
Myo19
Naa30
Naa50
Nadk2
Nat6
Nceh1
Ncoa3
Nde1
Ndufaf4
Nepro
Nfrkb
Nicn1
Nmd3
Nmt1
Nodal
Nol9
Nop56
Nr2c2
Nsd1
Nsl1
Nufip2
Nup35
Nup50
Ogfod2
Oraov1
Orc1
Ormdl1
Otud4
P2rx5
Paip1
Pank2
Pank3
Papola
Pard6b
Patz1
Pbxip1
Pcm1
Pdcd11
Peli1
Per1
Phax
Phf21a
Phlda1
Pi4k2a
Pias2
Pick1
Pif1
Pigm
Pik3c3
Pikfyve
Pim3
Pkd2
Plekha3
Plekhb2
Pmaip1
Pnmal2
Pnn
Polr1d
Polr3b
Polr3e
Pop1
Ppil4
Ppm1a
Ppm1d
Ppp3r1
Ppp4r2
Ppp4r3b
Prkab2
Prmt9
Prosc
Prpf31
Prpf4
Prrc1
Psrc1
Ptpn14
Pum1
Pum2
Pura
Pwwp2a
Pycr2
Pygb
R3hdm1
Rab6a
Rae1
Ralgds
Rasl11b
Rassf1
Rassf7
Rbbp5
Rbbp6
Rbm22
Rbm25
Rbm27
Rbm33
Rbpj
Rc3h1
Rcor2
Rdm1
Retsat
Rev3l
Rft1
Rfx1
Rfx5
Rhot1
Ric8a
Ric8b
Riox2
Rnf114
Rnf125
Rnf14
Rnf145
Rnf20
Rnf8
Rpa2
Rpp14
Rrn3
Rrp1b
Rrp9
Rsrp1
Rtfdc1
Rtkn
Rtn4
Rundc1
Sar1b
Saraf
Scaf8
Scmh1
Sdccag8
Sdf2
Sec62
Sec63
Selenos
Sema4b
Serpinb9b
Sertad3
Setd1a
Setd2
Setd6
Sf3a2
Sf3b4
Sgol2a
Sh3bp4
Sh3gl2
Shc1
Shroom3
Ska2
Slain2
Slc19a1
Slc20a1
Slc25a40
Slc28a1
Slc2a1
Slc30a6
Slc35f6
Slc39a1
Slc9a8
Smad2
Smad7
Smox
Snap23
Snhg11
Snip1
Snrnp48
Socs7
Sod2
Sohlh2
Son
Sox2
Sp1
Spast
Spats2
Specc1l
Spin1
Spred2
Spsb2
Spsb3
Sptan1
Srfbp1
Srsf10
Srsf6
St3gal5
Stag1
Stag3
Stard5
Stard7
Stk11
Stk35
Stk38l
Strn4
Stx16
Stx8
Sugp2
Suz12
Syngr2
Synrg
Sypl
Sys1
Taf1a
Tanc1
Tatdn2
Tbc1d31
Tbp
Tcf15
Tchp
Tdp2
Tead1
Tef
Terf2ip
Tfap2c
Tfdp1
Tfe3
Tgfbr1
Thap11
Thap12
Thumpd3
Tlcd1
Tlk2
Tm2d3
Tmem181a
Tmem263
Tmem39a
Tmem63a
Tmem70
Tmem8
Tmem9
Tmppe
Tmx1
Tmx3
Tnk2
Tnks2
Tnpo2
Tomm70a
Tpd52l2
Traf3
Traip
Trappc5
Trib1
Trim25
Trim32
Trim33
Trim35
Trim6
Triml2
Trit1
Trmt61a
Tsr1
Tssc1
Tssc4
Tubgcp5
Twistnb
Twnk
Txnip
Uaca
Ubap1
Ube2j2
Ube2q1
Ube3a
Ubn1
Ubtd2
Uhrf2
Urm1
Usp1
Usp20
Usp24
Usp30
Usp34
Usp48
Uspl1
Utp23
Vma21
Vps37a
Vps4a
Wac
Wapl
Wasf1
Wasf2
Washc1
Wbp1l
Wdfy2
Wdr47
Wdr74
Wdr76
Wdr77
Wdr82
Wipf2
Xbp1
Xpo1
Xpo5
Yars2
Yeats2
Ykt6
Yme1l1
Ypel5
Yrdc
Ythdc1
Yy1
Zbtb22
Zc3h18
Zc3h4
Zcchc4
Zfand2b
Zfas1
Zfp105
Zfp212
Zfp260
Zfp281
Zfp317
Zfp33b
Zfp346
Zfp41
Zfp511
Zfp532
Zfp553
Zfp598
Zfp622
Zfp639
Zfp655
Zfp771
Zfp775
Zfp830
Zfp961
Zmym2
Zmynd19
Znhit6
Zscan10
Zscan25
Zxdc
Zzz3
0610009B22Rik
1110059E24Rik
1600002H07Rik
2310011J03Rik
2410141K09Rik
3110043O21Rik
5430416N02Rik
8030462N17Rik
Aasdh
Abcb10
Abcb6
Abcc5
Abcd3
Abhd10
Abr
Adipor2
Adss
Aggf1
Agpat2
Agrn
Ahctf1
Akap1
Akap11
Alkbh1
Alkbh3
Ankrd10
Ankrd28
Ankrd46
Anks3
Appl2
Aptx
Arhgap17
Arhgap21
Arhgap35
Arhgef17
Arid1a
Arid3b
Arih1
Arih2
Arl14ep
Arl5a
Arl6ip1
Armc8
Asb6
Asb8
Atad1
Atad2
Atg12
Atg14
Atp2a2
Atxn3
Atxn7l3
Atxn7l3b
Azin1
B3gnt2
B4galt1
B4galt5
Bag4
Bag5
Baz2b
BC017643
BC037034
BC055324
Bcap31
Bcdin3d
Bcl2l1
Bet1l
Bid
Bloc1s4
Blzf1
Brca1
Brd1
Brd2
Brf2
Brip1
Brix1
Btbd10
Btbd9
Btg2
C330006A16Rik
Camk1d
Camsap1
Card10
Caskin2
Cbarp
Cbll1
Cbx5
Ccdc115
Ccdc88c
Ccna2
Ccnb1
Ccne1
Ccnf
Ccng1
Ccnl1
Cd2ap
Cdc42se2
Cdca2
Cdca8
Cdh2
Cdk7
Cdr2
Cdv3
Cenpo
Cep152
Cep57
Cers5
Chd2
Chd8
Chkb
Chmp1a
Chst10
Cilp2
Clcn6
Cldn12
Clk3
Cnbp
Cnot2
Cnot6
Cnot7
Cnppd1
Cobl
Cox7a2l
Cpsf6
Crebbp
Cry1
Csnk1d
Csnk1e
Csnk2a2
Ctns
Ctps
Cul3
Cyp51
D17Wsu92e
D930015E06Rik
Dact2
Dcun1d2
Ddi2
Ddx49
Ddx5
Ddx50
Dedd2
Degs1
Derl2
Dgcr2
Dgkh
Dhdh
Dhodh
Dhx33
Diaph1
Dmtf1
Dnal4
Dock5
Dscr3
Dtwd2
Dync1li2
Dynll2
E4f1
Ears2
Eda2r
Eed
Ehmt1
Eif3d
Elavl2
Emc3
Emsy
Enah
Epc1
Epn2
Erbb3
Erf
Eri1
Eri2
Esco1
Esf1
Evi5
Ezh2
F2r
F2rl1
Fam120a
Fam126b
Fam13b
Fam160b2
Fam168b
Fam193b
Fam207a
Fam60a
Fasn
Fbxl5
Fbxl6
Fbxo5
Fbxw2
Fdft1
Fem1b
Fermt2
Fhod1
Fkbp5
Flcn
Fnbp1l
Folr1
Fopnl
Foxh1
Foxo6
Fra10ac1
Gab1
Gak
Gcc1
Gde1
Gdf3
Gfer
Gjb3
Gli2
Gls
Gltscr1l
Gm16973
Gm20604
Gm21761
Gmeb1
Gnl3
Gnl3l
Gpatch8
Gpx8
Gtf2i
Gtf2ird1
Gtf3c4
Gxylt1
Hacd3
Haus3
Haus6
Hbp1
Hdac4
Hdlbp
Hectd1
Hes6
Hipk1
Hjurp
Hmgcr
Hmgxb3
Hnrnpdl
Hnrnpll
Hsd17b11
Hsd17b7
Hsf2bp
Hspa9
Iba57
Ifrd1
Ikzf5
Il34
Impad1
Impdh1
Incenp
Inip
Ino80c
Ipo13
Itfg1
Itfg2
Itpripl1
Jmjd6
Kansl1
Kansl2
Kansl3
Kat5
Kat7
Kcmf1
Kctd3
Kctd5
Kdm2b
Kdm4a
Kdm6b
Keap1
Kif13a
Kif18b
Kif2c
Kifc1
Klc4
Klf10
Klf13
Klhl11
Kmt2b
Kmt2d
Kpna2
Kpna6
Kri1
Lamp2
Lcmt2
Leng1
Letm1
Limk2
Lin28a
Lin28b
Lipe
Liph
Lnpep
Lpin1
Lrig2
Lsm11
Luc7l3
Macf1
Mafg
Mageh1
Mak16
Map3k1
Mapk7
Mast3
Max
Mb21d1
Mbd6
Mcm10
Mcmbp
Mdm2
Mdm4
Mdp1
Med22
Mepce
Mfsd14b
Mier2
Mis18bp1
Mki67
Mkl1
Mlst8
Mmgt1
Mms19
Mok
Mphosph9
Mpzl1
Mras
Mrm1
Mrpl32
Mrpl49
Mrps18b
Msmo1
Mterf4
Mthfd2
Mtpn
Mtrr
Mtss1
Mtus1
Mvd
Mysm1
N4bp1
N4bp3
Naa16
Nabp1
Nanp
Natd1
Ncor1
Ndc80
Ndel1
Ndst1
Nelfb
Nfe2l1
Nfkbil1
Nfyb
Nisch
Nle1
Nol11
Nop14
Nop16
Nr2f6
Nradd
Nrbf2
Nuf2
Nup153
Nupl1
Ovca2
Pafah1b1
Panx1
Paxbp1
Paxip1
Pcgf2
Pcgf6
Pcmt1
Pcyox1l
Pde12
Pdgfa
Pdik1l
Pdpk1
Pdrg1
Pds5a
Pex14
Pgap1
Pgrmc2
Phc1
Phf11d
Phtf2
Pid1
Pidd1
Pigf
Pigx
Pip4k2c
Pip5k1a
Pithd1
Pja1
Pla2g6
Plekhm2
Pnldc1
Polb
Pold3
Pop7
Pot1a
Ppcs
Ppfia1
Ppfia4
Ppp1r11
Ppp1r15a
Ppp2r2a
Ppp2r5b
Ppp2r5e
Ppp6c
Prdm4
Prorsd1
Prpf3
Prpf38b
Prpf40a
Prr12
Prrg4
Psmg3
Ptcd3
Ptch1
Ptpn11
Qrsl1
Rab14
Rab28
Rab3ip
Rab40c
Rab7
Rab9
Rad51ap1
Rad9a
Rarg
Rbfox2
Rbm15
Rbm26
Rbm34
Rbm39
Rbm48
Rbm7
Rbsn
Rce1
Rchy1
Rexo4
Rgs9bp
Rhno1
Ripk4
Rita1
Rlf
Rnf111
Rnf121
Rnf166
Rnf169
Rprd2
Rps6kc1
Rrp36
Rsbn1l
Rsc1a1
Rsrc2
Rufy1
Sac3d1
Sall3
Sap30
Sbno2
Sc5d
Sdad1
Sdc4
Sdr39u1
Serinc1
Serinc3
Serp1
Sft2d2
Sgms1
Sgol1
Sgta
Sipa1l2
Sirt1
Sirt7
Six4
Ski
Slc12a4
Slc15a4
Slc23a2
Slc25a15
Slc25a19
Slc25a36
Slc25a44
Slc25a46
Slc25a51
Slc29a3
Slc38a1
Slc39a6
Slc39a7
Slc7a6os
Smad4
Smagp
Smg7
Smim3
Smim7
Smpd2
Snap91
Snhg14
Snw1
Snx18
Snx5
Spata2
Spen
Sphk2
Spry2
Sptlc1
Srek1
Srgap2
Srprb
St8sia1
Stat3
Stk19
Stk24
Strip1
Strn
Stt3a
Stt3b
Suco
Sumf1
Sun2
Supv3l1
Szrd1
Tada2a
Taf8
Tagap1
Tas1r1
Tbc1d24
Tbc1d25
Tbc1d2b
Tcf20
Terf2
Tex261
Tex264
Tfap4
Tgoln1
Thap3
Thumpd1
Tial1
Timm8a1
Tjap1
Tk2
Tmc6
Tmed4
Tmed8
Tmem11
Tmem131
Tmem184c
Tmem19
Tmem245
Tmem30a
Tmem41b
Tmem50b
Tmem79
Tmpo
Tmx2
Tnfaip1
Tnip1
Toe1
Tomm20
Tor1aip1
Tor4a
Trib2
Trim59
Trmt6
Trub2
Tsen15
Ttc9c
Ttf2
Tug1
Twf1
Twsg1
Txlng
Ubac1
Ube2cbp
Ubqln1
Ubr2
Ubr5
Ubxn2a
Uck1
Uhmk1
Umps
Uqcc1
Uri1
Usp21
Usp31
Usp38
Usp42
Usp54
Utp15
Utp6
Vars2
Vps4b
Vps51
Wdr37
Wnk1
Wsb1
Wtap
Wwc2
Xrcc2
Yae1d1
Yap1
Yipf5
Ythdf1
Ythdf2
Zbtb2
Zbtb32
Zbtb40
Zbtb48
Zcchc3
Zcchc8
Zdhhc20
Zdhhc5
Zdhhc7
Zfhx2
Zfp101
Zfp106
Zfp131
Zfp142
Zfp217
Zfp335
Zfp36l1
Zfp423
Zfp451
Zfp473
Zfp512b
Zfp513
Zfp593
Zfp64
Zfp654
Zfp661
Zfp763
Zfp825
Zfp850
Zfp91
Zfp951
Zfp954
Zfp975
Zfx
Zkscan17
Zmpste24
Zmym4
Zmym5
Zmynd8

## Sheet: Supplemental_Table_4d
Supplemental Table 4: Half-life (HL) analysis in WT, Smg5 KO and Smg6 KO ESCs
TC conversion rate in WT in 2i
	TC conversion rate
Name	WT_4su_1	WT_4su_2	WT_3hr_2i_1	WT_3hr_2i_2	WT_6hr_2i_1	WT_6hr_2i_2
0610009O20Rik	0.192661	0.307692	0.16092	0.166667	0.0234742	0.0313152
0610010B08Rik	NA	0	0	0	NA	0
0610010B08Rik	NA	NA	NA	NA	NA	NA
0610030E20Rik	0.391304	0.233333	0.2	0.131148	0	0.0769231
0610037L13Rik	0.144539	0.242424	0.15417	0.34	0	0.0604027
0610037L13Rik	0.4	0.3	0.470588	0.2	0	0
0610038B21Rik	NA	0	NA	NA	NA	0
0610039K10Rik	0	0.857143	0	1	0	0
0610040J01Rik	0	0	1	0	0	0.1
0610043K17Rik	NA	NA	NA	NA	NA	NA
1110004F10Rik	0.285714	0.18	0.288462	0.294118	0	0.0973451
1110004F10Rik	0.415081	0.324874	0.340251	0.341448	0.0430248	0.0475297
1110008F13Rik	0.368624	0.290335	0.208841	0.207694	0.0581132	0.0301092
1110008L16Rik	0.320266	0.249081	0.198701	0.287007	0.0483516	0.064375
1110012L19Rik	0.311688	0.333333	0.0655738	0.102564	0	0.0218978
1110015O18Rik	NA	NA	NA	NA	NA	NA
1110019D14Rik	0.363636	NA	1	NA	NA	NA
1110028F18Rik	0	NA	1	NA	NA	NA
1110032F04Rik	0	NA	0	0	0	0
1110034G24Rik	0.217391	0.392157	0.1875	0.0957768	0	0
1110036E04Rik	NA	NA	NA	NA	NA	NA
1110037F02Rik	0.428571	1	0.3	0.166667	0	0
1110037F02Rik	0.414894	0.423077	0.12477	0.425	0.248227	0.166667
1110037F02Rik	NA	NA	NA	NA	NA	NA
1110038F14Rik	0.503572	0.406751	0.19808	0.245504	0.0629343	0.0439039
1110046J04Rik	NA	NA	NA	NA	NA	NA
1300002E11Rik	0.35	0.2	0.191398	0.214286	NA	0.0869565
1300002E11Rik	0.4	0.210526	0.0769231	0.428571	0	0.030303
1500009L16Rik	0.102381	0.371429	0.134199	0.190476	0	0.181818
1500009L16Rik	0.416667	0.419355	0.178962	0.347826	0	0.0181818
1500012K07Rik	NA	NA	NA	NA	NA	NA
1500012K07Rik	NA	NA	NA	NA	NA	NA
1500015A07Rik	0.5	NA	0	NA	0	NA
1500015L24Rik	NA	NA	NA	NA	NA	NA
1500015O10Rik	NA	NA	NA	1	NA	0
1500026H17Rik	NA	NA	NA	NA	NA	NA
1600002K03Rik	0.311312	0.149209	0.100385	0.0506592	0.0272978	0.00355461
1600012H06Rik	0.258065	0.25	0.133333	0.131579	0	0
1600012H06Rik	0.394737	0.444444	0.155556	0.00505051	NA	0
1600014C10Rik	0.145299	0.181818	0.00641026	0	0	0.166667
1600014C10Rik	NA	NA	NA	NA	NA	NA
1600015I10Rik	NA	NA	NA	NA	NA	NA
1600020E01Rik	0.13964	0.340633	0.095422	0.093254	0.072973	0.00693625
1600025M17Rik	NA	NA	NA	NA	NA	NA
1600029O15Rik	NA	NA	0	NA	0	0
1700001C02Rik	NA	NA	NA	NA	NA	NA
1700001G01Rik	NA	NA	NA	NA	NA	NA
1700001L19Rik	NA	NA	NA	NA	NA	NA
1700003E16Rik	NA	NA	NA	NA	NA	0
1700003F12Rik	NA	NA	NA	NA	NA	NA
1700003I22Rik	NA	NA	NA	NA	NA	NA
1700003L19Rik	NA	NA	NA	NA	NA	NA
1700003P14Rik	NA	NA	NA	NA	NA	NA
1700006E09Rik	NA	NA	NA	NA	NA	NA
1700006F04Rik	NA	NA	NA	NA	NA	NA
1700006H21Rik	NA	NA	NA	NA	NA	NA
1700007B14Rik	NA	NA	NA	NA	NA	NA
1700007G11Rik	NA	NA	NA	NA	NA	NA
1700007P06Rik	NA	NA	NA	NA	NA	NA
1700009J07Rik	NA	NA	NA	NA	NA	NA
1700009N14Rik	NA	NA	NA	NA	NA	NA
1700010B08Rik	NA	NA	NA	NA	NA	NA
1700010I14Rik	NA	NA	NA	NA	NA	NA
1700010J16Rik	NA	NA	NA	NA	NA	NA
1700010K23Rik	NA	NA	NA	NA	NA	NA
1700011B04Rik	NA	NA	NA	NA	NA	NA
1700011C11Rik	NA	NA	NA	NA	NA	NA
1700011I03Rik	NA	NA	NA	NA	NA	NA
1700012A03Rik	NA	NA	NA	NA	NA	NA
1700012C14Rik	NA	1	0	0	0	0
1700012D01Rik	0.666667	0	0	0.5	NA	0.2
1700012I11Rik	NA	NA	NA	NA	NA	NA
1700013F07Rik	NA	NA	NA	NA	NA	NA
1700013G24Rik	NA	NA	NA	NA	NA	NA
1700016C15Rik	NA	NA	NA	NA	NA	NA
1700016K19Rik	NA	0.5	NA	NA	NA	0
1700016L04Rik	NA	NA	NA	NA	NA	NA
1700016L21Rik	NA	NA	NA	NA	NA	NA
1700016P04Rik	NA	NA	NA	NA	NA	NA
1700017J07Rik	NA	NA	NA	NA	NA	NA
1700017L05Rik	NA	NA	NA	NA	NA	NA
1700017N19Rik	NA	NA	NA	NA	NA	NA
1700018F24Rik	NA	NA	NA	NA	NA	NA
1700019B03Rik	NA	NA	NA	NA	NA	NA
1700019E08Rik	NA	NA	NA	NA	NA	NA
1700020A23Rik	NA	NA	NA	NA	NA	NA
1700020D14Rik	NA	NA	NA	NA	NA	NA
1700020I14Rik	0.392157	0.208333	0.222222	0.377778	0.0204082	0.126761
1700020L24Rik	NA	NA	NA	NA	NA	0
1700020N01Rik	NA	NA	NA	NA	NA	NA
1700020N15Rik	NA	NA	NA	NA	NA	NA
1700021F07Rik	NA	NA	NA	NA	NA	NA
1700022A21Rik	NA	NA	NA	NA	NA	NA
1700022A22Rik	NA	NA	NA	NA	NA	NA
1700022I11Rik	NA	NA	NA	NA	NA	NA
1700023C21Rik	NA	NA	NA	NA	NA	NA
1700024B18Rik	NA	NA	NA	NA	NA	NA
1700024F13Rik	NA	NA	NA	NA	NA	NA
1700024P16Rik	NA	NA	NA	NA	NA	NA
1700025F24Rik	NA	NA	NA	NA	NA	NA
1700025J12Rik	NA	NA	NA	NA	NA	NA
1700026D11Rik	NA	NA	NA	NA	NA	NA
1700027A15Rik	NA	NA	NA	NA	NA	NA
1700027J07Rik	NA	NA	NA	NA	NA	NA
1700028D13Rik	NA	NA	NA	NA	NA	NA
1700028E10Rik	NA	NA	NA	NA	NA	NA
1700028E10Rik	NA	NA	NA	NA	NA	NA
1700028I16Rik	0.333333	NA	0.333333	NA	0	NA
1700028K03Rik	NA	NA	0	NA	0	NA
1700028K03Rik	NA	NA	NA	NA	NA	NA
1700029B22Rik	NA	NA	NA	NA	NA	NA
1700029I15Rik	NA	NA	0	NA	NA	NA
1700029M20Rik	0.4	NA	0.285714	0	NA	0
1700029N11Rik	NA	NA	NA	NA	NA	NA
1700029P11Rik	0.380952	0.337662	0.27	0.264151	0.0666667	0.0441176
1700030A11Rik	NA	NA	NA	NA	NA	NA
1700030K09Rik	0.263889	0.153017	0.0222222	0.0210728	0	0.00499093
1700030M09Rik	NA	NA	NA	NA	NA	NA
1700031A10Rik	NA	NA	NA	NA	NA	NA
1700034E13Rik	NA	NA	NA	NA	NA	NA
1700034O15Rik	NA	NA	NA	NA	NA	NA
1700036G14Rik	NA	NA	NA	NA	NA	NA
1700041C23Rik	NA	NA	NA	NA	NA	NA
1700042G07Rik	NA	NA	NA	NA	NA	NA
1700042O10Rik	0.571429	0.125	0	0	0	0
1700044C05Rik	NA	NA	NA	NA	NA	NA
1700044K03Rik	NA	NA	NA	NA	NA	NA
1700047A11Rik	NA	NA	NA	NA	NA	NA
1700047G03Rik	NA	NA	NA	NA	NA	NA
1700047I17Rik2	0.428571	0.607143	0.2	0.05	NA	0
1700047I17Rik2	0.354312	0.232456	0.00865801	0.0277778	0	0
1700047I17Rik2	0	0	0.333333	NA	0	0
1700047I17Rik2	NA	NA	NA	NA	NA	NA
1700047L14Rik	NA	NA	NA	NA	NA	NA
1700047M11Rik	NA	NA	NA	NA	NA	NA
1700048O20Rik	NA	NA	0	NA	NA	NA
1700049E15Rik	NA	NA	NA	NA	NA	NA
1700049E17Rik1	NA	NA	NA	NA	NA	NA
1700049E22Rik	NA	NA	NA	0	NA	0.5
1700051A21Rik	NA	NA	NA	NA	NA	NA
1700054A03Rik	NA	NA	NA	NA	NA	NA
1700054K19Rik	NA	NA	NA	NA	NA	NA
1700054M17Rik	NA	NA	NA	NA	NA	NA
1700057G04Rik	NA	NA	NA	NA	NA	NA
1700060C20Rik	NA	NA	NA	NA	NA	NA
1700061F12Rik	NA	NA	NA	NA	NA	NA
1700061G19Rik	0.333333	0.300305	0.175824	0.256098	0.142857	0.0396567
1700061J23Rik	NA	NA	NA	NA	NA	NA
1700063D05Rik	NA	NA	NA	NA	NA	NA
1700064J06Rik	NA	NA	NA	NA	NA	NA
1700065I16Rik	NA	NA	NA	NA	NA	NA
1700065J11Rik	NA	NA	NA	NA	NA	NA
1700066B19Rik	0.333333	0	NA	1	0	0
1700066M21Rik	0.0833333	0.214286	0.130435	0.153846	NA	0
1700067G17Rik	NA	NA	NA	NA	NA	NA
1700067K01Rik	0.166667	0	NA	0	0.666667	0
1700067P10Rik	NA	NA	NA	NA	NA	NA
1700072B07Rik	NA	NA	NA	NA	NA	NA
1700074H08Rik	NA	NA	NA	NA	NA	NA
1700081H04Rik	NA	NA	NA	NA	NA	NA
1700086L19Rik	NA	NA	NA	NA	NA	NA
1700092C02Rik	NA	NA	NA	NA	NA	NA
1700092K14Rik	NA	NA	NA	NA	NA	NA
1700092M07Rik	0	0	0.222222	NA	NA	0
1700094D03Rik	0.388889	0.407759	0.0877193	0.110964	0	0
1700094D03Rik	NA	NA	NA	NA	NA	NA
1700094J05Rik	NA	NA	NA	NA	NA	NA
1700094M24Rik	NA	NA	NA	NA	NA	NA
1700095B10Rik	NA	NA	NA	NA	NA	NA
1700096J18Rik	NA	NA	NA	NA	NA	NA
1700096K18Rik	1	NA	0.0769231	NA	NA	0
1700099I09Rik	NA	NA	NA	NA	NA	NA
1700100L14Rik	NA	NA	NA	NA	NA	NA
1700102P08Rik	0.454545	0.125	0.285714	1	NA	0
1700108F19Rik	0.333333	NA	0	NA	0	NA
1700109H08Rik	0	0.5	0	0	NA	0
1700109I08Rik	NA	NA	NA	NA	NA	NA
1700109K24Rik	NA	NA	NA	NA	NA	NA
1700110C19Rik	NA	NA	NA	NA	NA	NA
1700110I01Rik	NA	NA	NA	NA	NA	NA
1700110I01Rik	NA	NA	NA	NA	NA	NA
1700110I01Rik	NA	NA	NA	NA	NA	NA
1700112E06Rik	NA	NA	NA	NA	NA	NA
1700113H08Rik	NA	NA	NA	NA	NA	NA
1700116B05Rik	NA	NA	NA	NA	NA	NA
1700120C14Rik	NA	NA	NA	NA	NA	NA
1700121L16Rik	NA	NA	NA	NA	NA	NA
1700123O20Rik	0.480519	0.407204	0.11	0.0988811	1	0
1700123O21Rik	NA	NA	NA	NA	NA	NA
1700125G22Rik	NA	NA	NA	NA	NA	NA
1700125H03Rik	NA	NA	NA	NA	NA	NA
1700125H03Rik	NA	NA	NA	NA	NA	NA
1700125H20Rik	NA	NA	0.5	NA	NA	NA
1700128F08Rik	NA	NA	NA	NA	NA	NA
1810006J02Rik	NA	NA	NA	NA	NA	NA
1810007D17Rik	NA	NA	NA	NA	NA	0
1810009A15Rik	0.206306	0.20629	0.18971	0.165092	0.0450743	0.0400572
1810009J06Rik	NA	NA	NA	NA	NA	NA
1810010H24Rik	0	0.428571	0.0555556	0	0	0.037037
1810011H11Rik	NA	NA	NA	NA	NA	NA
1810012K16Rik	NA	NA	NA	NA	NA	NA
1810013A23Rik	NA	NA	NA	NA	NA	NA
1810013L24Rik	0.291667	0.192308	0.0784314	0	0	0.0178571
1810013L24Rik	0.434783	0.418605	0.114943	0.0979021	0.5	0.0377358
1810013L24Rik	0.272727	0.3	0.125	0	0	0
1810018F18Rik	NA	NA	NA	NA	NA	NA
1810032O08Rik	0.214661	0.210526	0.0530799	0	0	0.00900901
1810034E14Rik	NA	NA	NA	NA	NA	NA
1810037I17Rik	0.507937	0.277778	0.313253	0.244898	0.333333	0.210526
1810037I17Rik	0.280344	0.315111	0.243449	0.227502	0.0282828	0.053668
1810043G02Rik	0.5	0.1	0	0.142857	0	0
1810043G02Rik	0	0.470588	0.129032	0	0	0.0192308
1810044D09Rik	0.25	0.176471	0.0645161	0.28	0	0.0289855
1810055G02Rik	0.28	0.272727	0.104167	0.0769231	0	0
1810058I24Rik	0.533333	0.458333	0.245455	0.173077	0	0.047619
1810062G17Rik	NA	NA	NA	NA	NA	NA
1810062O18Rik	NA	NA	NA	NA	NA	NA
1810063I02Rik	NA	NA	0.333333	0	NA	0.2
1810065E05Rik	NA	NA	NA	NA	NA	NA
2010005H15Rik	NA	NA	NA	NA	NA	NA
2010106E10Rik	NA	NA	NA	NA	NA	NA
2010109A12Rik	NA	NA	NA	NA	NA	NA
2010111I01Rik	0.214286	0.0740741	0.214286	0.142857	0	0
2010111I01Rik	0.3125	0.0571429	0.156863	0.137931	0	0
2010310C07Rik	NA	NA	NA	NA	NA	NA
2200002J24Rik	NA	NA	NA	NA	NA	NA
2210013O21Rik	0.404255	0.32	0.388889	0.245902	0.0588235	0.133333
2210016L21Rik	0.275831	0.244275	0.0624199	0.0892857	0	0.0138249
2210408F21Rik	NA	NA	NA	NA	NA	NA
2210408I21Rik	NA	NA	NA	NA	NA	NA
2210408I21Rik	NA	NA	NA	NA	NA	NA
2210414B05Rik	NA	NA	NA	NA	NA	NA
2210416O15Rik	NA	NA	NA	1	NA	0
2210417A02Rik	0	0.8	0	0.2	NA	0.333333
2210418O10Rik	NA	NA	NA	NA	NA	NA
2210418O10Rik	NA	NA	NA	NA	NA	NA
2210418O10Rik	0.171739	0.165505	0.0539271	0.0365854	0	0
2300002M23Rik	NA	NA	NA	NA	NA	NA
2310001K24Rik	NA	NA	NA	NA	NA	NA
2310009A05Rik	0.287879	0.259259	0.139535	0.245614	0	0.0212766
2310022A10Rik	0.163094	0.142857	0.128534	0.047619	0.0014637	0.0147059
2310022A10Rik	0.290737	0.408903	0.151124	0.109463	0	0
2310033P09Rik	0.378148	0.293147	0.143265	0.179356	0.122857	0.0256684
2310034C09Rik	NA	NA	NA	NA	NA	NA
2310034O05Rik	NA	NA	NA	NA	NA	NA
2310035C23Rik	0.315789	0.432432	0.160494	0.0566038	0	0.0196078
2310036O22Rik	0.336981	0.335781	0.256916	0.259304	0.0329333	0.0408342
2310039H08Rik	0.242424	0.222222	0.22	0.2	0	0.131579
2310039L15Rik	0.5	0.666667	0.5	0	0	0
2310045n01rik-mef2b	0.0714286	0.333333	0.181818	0	0	0
2310069G16Rik	NA	NA	NA	NA	NA	NA
2410002F23Rik	0.295037	0.274228	0.0831239	0.0699746	0.00799405	0.0105051
2410003L11Rik	0.209175	0.210921	0.222355	0.249259	0	0.0536409
2410004B18Rik	0.398203	0.263174	0.117256	0.12559	0	0.0200836
2410006H16Rik	0.352895	0.385875	0.239527	0.278349	0.170886	0.156833
2410012E07Rik	NA	NA	NA	NA	NA	NA
2410017I17Rik	NA	NA	NA	NA	NA	NA
2410089E03Rik	0.75	0.307692	0.333333	0.0909091	0	0
2410124H12Rik	0.333333	0.333333	0.125	0.25	NA	0
2410131K14Rik	0.6	0.457143	0.166667	0.171429	0	0.0265487
2410131K14Rik	0.2	0	0.111111	0	0	0.0384615
2500002B13Rik	0.318182	0.296296	0.136986	0.2	0	0.0128205
2510002D24Rik	0.419183	0.190141	0.161545	0.153333	0	0.0323625
2510003B16Rik	0.444444	0.666667	0.5	0.181818	NA	0.5
2510039O18Rik	0.424685	0.414117	0.173914	0.149299	0.660317	0.0312718
2610020H08Rik	0.454545	0.0666667	0	0.466667	0.0714286	0
2610021A01Rik	0.432432	0.212418	0.25641	0.0888889	0	0
2610021A01Rik	0.6	0.0833333	0	0	0	0
2610028H24Rik	0	0	0	0	0	0.0769231
2610042L04Rik	NA	NA	NA	NA	NA	NA
2610206C17Rik	NA	NA	NA	NA	NA	NA
2610301B20Rik	0.490566	0.52	0.27027	0.1875	0	0.0285714
2610507B11Rik	0.346496	0.352911	0.272746	0.24686	0.0183178	0.0819637
2610528J11Rik	NA	NA	NA	NA	NA	NA
2700038G22Rik	0.285714	0.318182	0	0.0833333	0	0
2700046G09Rik	NA	NA	NA	NA	NA	NA
2700049A03Rik	0.45	0.75	0.285714	0.2	NA	0
2700062C07Rik	0.20743	0.344828	0.0918004	0.0465116	0	0.0306122
2700081O15Rik	0.282051	0.313433	0.0232558	0.0869565	0	0.003861
2700089I24Rik	NA	NA	NA	NA	NA	NA
2700099C18Rik	0.388889	0.19798	0.26087	0.159091	0.225	0
2810001G20Rik	0.384615	0.333333	0.147541	0.25	0	0
2810006K23Rik	NA	0	NA	NA	NA	NA
2810006K23Rik	0.217391	0.113208	0.118644	0.04	0	0.0192308
2810013P06Rik	0.192308	0.181818	0.0571429	0.230769	0	0
2810021J22Rik	NA	NA	NA	1	NA	0
2810025M15Rik	0.282826	0.251739	0.279971	0.231908	0.133932	0.131341
2810049E08Rik	NA	NA	NA	NA	NA	NA
2810403A07Rik	0.466902	0.516578	0.122971	0.109835	0	0
2810403D21Rik	NA	NA	NA	NA	NA	0
2810404M03Rik	NA	NA	NA	NA	NA	NA
2810429I04Rik	NA	NA	NA	NA	NA	0
2810442N19Rik	NA	NA	NA	NA	NA	NA
2810459M11Rik	NA	NA	NA	NA	NA	NA
2810468N07Rik	NA	0	NA	NA	NA	NA
2810471M01Rik	NA	NA	NA	NA	NA	NA
2810474O19Rik	0.466066	0.494032	0.0658191	0.139265	0	0
2900005J15Rik	NA	NA	NA	NA	NA	NA
2900011O08Rik	0.275862	0.333333	0.234043	0.2	0.111111	0.147059
2900011O08Rik	0.444444	0.519048	0.0869565	0.622222	0	0.141379
2900052N01Rik	NA	NA	NA	NA	NA	NA
2900079G21Rik	NA	NA	NA	NA	NA	NA
2900079G21Rik	NA	NA	NA	NA	NA	NA
2900079G21Rik	NA	NA	NA	NA	NA	NA
2900092C05Rik	NA	NA	NA	NA	NA	NA
3010001F23Rik	NA	NA	0.333333	NA	NA	0
3010003L21Rik	0.5	0	0.2	0.333333	0	0
3010026O09Rik	0.448276	0.322581	0.0246914	0	0	0.0164835
3110002H16Rik	0.545455	0.5	0	0.444444	NA	NA
3110009E18Rik	0.341996	0.266667	0.125815	0.545455	NA	0.1875
3110035E14Rik	NA	NA	NA	NA	NA	NA
3110039I08Rik	NA	NA	NA	NA	NA	NA
3110039I08Rik	NA	NA	NA	NA	NA	NA
3110039I08Rik	NA	NA	NA	NA	NA	NA
3110039M20Rik	NA	NA	NA	NA	NA	NA
3110045C21Rik	NA	NA	NA	NA	NA	NA
3110079O15Rik	NA	NA	NA	NA	NA	NA
3300005D01Rik	NA	NA	NA	NA	NA	NA
3830403N18Rik	NA	NA	NA	NA	NA	NA
3830406C13Rik	NA	NA	NA	NA	NA	1
3830406C13Rik	0	0	0.0833333	0	NA	0
3830417A13Rik	NA	NA	NA	NA	NA	NA
4631405J19Rik	NA	NA	NA	NA	NA	NA
4632415L05Rik	0	0.375	0	0	NA	0
4632428C04Rik	NA	NA	NA	NA	NA	NA
4732471J01Rik	NA	NA	NA	NA	NA	NA
4732471J01Rik	NA	NA	0	NA	NA	NA
4732491K20Rik	NA	NA	NA	NA	NA	NA
4833417C18Rik	NA	NA	NA	NA	NA	NA
4833420G17Rik	0.328125	0.45283	0.126667	0.097561	0	0.0291971
4833427F10Rik	NA	NA	NA	NA	NA	NA
4921508D12Rik	NA	NA	NA	NA	NA	NA
4921511C10Rik	NA	NA	NA	NA	NA	NA
4921511H03Rik	NA	NA	NA	NA	NA	NA
4921524L21Rik	NA	NA	NA	NA	NA	NA
4921529L05Rik	NA	NA	NA	NA	NA	NA
4921530L21Rik	NA	NA	NA	NA	NA	NA
4921531C22Rik	NA	1	NA	0	NA	0
4921534H16Rik	NA	NA	NA	NA	NA	NA
4930402F11Rik	NA	NA	NA	NA	NA	NA
4930402K13Rik	NA	NA	NA	NA	NA	NA
4930404I05Rik	NA	NA	NA	NA	NA	NA
4930405D11Rik	NA	NA	NA	NA	NA	NA
4930406D18Rik	NA	NA	NA	NA	NA	NA
4930407G08Rik	NA	NA	NA	NA	NA	NA
4930407I10Rik	NA	NA	NA	NA	NA	NA
4930412B13Rik	NA	NA	NA	NA	NA	NA
4930413E15Rik	NA	NA	NA	NA	NA	NA
4930415F15Rik	NA	NA	NA	NA	NA	NA
4930415O20Rik	NA	NA	NA	NA	NA	NA
4930417O13Rik	NA	NA	NA	NA	NA	NA
4930417O22Rik	NA	NA	NA	NA	NA	NA
4930419G24Rik	NA	NA	NA	NA	NA	NA
4930423M02Rik	NA	NA	NA	NA	NA	NA
4930425L21Rik	NA	NA	NA	NA	NA	NA
4930426D05Rik	NA	NA	NA	NA	NA	NA
4930427A07Rik	NA	NA	NA	NA	NA	NA
4930427A07Rik	NA	NA	NA	NA	NA	NA
4930429F24Rik	NA	NA	NA	NA	NA	NA
4930431F12Rik	NA	NA	NA	NA	NA	NA
4930432K21Rik	0.318182	0.353175	0.0344828	0.186508	0	0
4930432M17Rik	NA	NA	NA	NA	NA	NA
4930433I11Rik	NA	NA	NA	NA	NA	NA
4930440C22Rik	NA	NA	NA	NA	NA	NA
4930440I19Rik	NA	NA	NA	NA	NA	NA
4930441H08Rik	NA	NA	NA	NA	NA	NA
4930445N18Rik	NA	NA	NA	NA	NA	NA
4930447A16Rik	NA	NA	NA	NA	NA	NA
4930447F24Rik	NA	NA	NA	NA	NA	NA
4930448H16Rik	NA	NA	NA	NA	NA	NA
4930448I18Rik	NA	NA	NA	NA	NA	NA
4930449E01Rik	NA	NA	NA	NA	NA	NA
4930449I24Rik	NA	NA	NA	NA	NA	NA
4930451G09Rik	NA	NA	NA	0	NA	NA
4930453L07Rik	NA	NA	NA	NA	NA	NA
4930455G09Rik	NA	NA	NA	NA	NA	NA
4930456L15Rik	NA	NA	NA	NA	NA	NA
4930461G14Rik	0.344848	0.391892	0.224285	0.0967742	0.127706	0.0327103
4930467E23Rik	NA	NA	NA	NA	NA	NA
4930470O06Rik	NA	NA	NA	NA	NA	NA
4930474N05Rik	NA	NA	NA	NA	NA	NA
4930478P22Rik	NA	NA	NA	NA	NA	NA
4930479D17Rik	NA	NA	NA	NA	NA	NA
4930480E11Rik	NA	NA	NA	NA	NA	NA
4930480K15Rik	NA	NA	NA	NA	NA	NA
4930480K23Rik	NA	0	0.5	1	NA	0
4930480K23Rik	NA	NA	NA	NA	NA	NA
4930481A15Rik	NA	NA	NA	NA	NA	NA
4930483J18Rik	NA	NA	NA	NA	NA	NA
4930483O08Rik	NA	NA	NA	NA	NA	NA
4930486I03Rik	NA	NA	NA	NA	NA	NA
4930488B22Rik	NA	NA	NA	NA	NA	NA
4930500F04Rik	NA	NA	NA	NA	NA	NA
4930500L23Rik	NA	NA	NA	NA	NA	NA
4930502E09Rik	NA	NA	NA	NA	NA	NA
4930502E18Rik	0.5	NA	0.5	NA	NA	NA
4930505K13Rik	NA	NA	NA	NA	NA	NA
4930505K14Rik	NA	NA	NA	NA	NA	NA
4930509K18Rik	NA	NA	NA	NA	NA	NA
4930511A02Rik	NA	NA	NA	NA	NA	NA
4930511E03Rik	NA	NA	NA	NA	NA	NA
4930513N10Rik	0.75	0	0	0	NA	0
4930513O06Rik	NA	NA	NA	NA	NA	NA
4930515B02Rik	NA	NA	NA	NA	NA	NA
4930519D14Rik	NA	NA	NA	NA	NA	NA
4930519F24Rik	NA	NA	NA	NA	NA	NA
4930519G04Rik	NA	NA	NA	NA	NA	NA
4930522O17Rik	NA	NA	NA	NA	NA	NA
4930523C07Rik	NA	NA	NA	NA	NA	NA
4930523C07Rik	NA	NA	NA	NA	NA	NA
4930524B15Rik	NA	NA	NA	NA	NA	NA
4930524J08Rik	0.364286	0.457223	0.186508	0.030722	0	0
4930524O08Rik	NA	NA	NA	NA	NA	NA
4930526L06Rik	0.214286	0.647059	0.142857	0.461538	0	0.046875
4930528D03Rik	NA	1	NA	NA	NA	0
4930532M18Rik	NA	NA	NA	NA	NA	NA
4930533N22Rik	NA	NA	NA	NA	NA	NA
4930539M17Rik	NA	NA	NA	NA	NA	NA
4930540M03Rik	NA	NA	NA	NA	NA	NA
4930543N07Rik	NA	NA	NA	NA	NA	NA
4930544D05Rik	NA	NA	NA	NA	NA	NA
4930544G11Rik	NA	NA	NA	NA	NA	NA
4930544M13Rik	NA	NA	NA	NA	NA	NA
4930548G14Rik	NA	NA	NA	NA	NA	NA
4930548H24Rik	NA	NA	NA	NA	NA	NA
4930549C01Rik	NA	NA	NA	NA	NA	NA
4930550C14Rik	NA	NA	NA	NA	NA	NA
4930550L24Rik	0	NA	0.5	NA	NA	NA
4930554C24Rik	NA	NA	NA	NA	NA	NA
4930555B11Rik	NA	NA	NA	NA	NA	NA
4930555B12Rik	NA	NA	NA	NA	NA	NA
4930555G01Rik	NA	NA	NA	NA	NA	NA
4930556M19Rik	NA	NA	NA	NA	NA	NA
4930556N13Rik	NA	NA	NA	NA	NA	NA
4930557J02Rik	NA	NA	NA	NA	NA	NA
4930562C15Rik	NA	NA	NA	NA	NA	NA
4930563E18Rik	NA	NA	NA	NA	NA	NA
4930563E22Rik	0.375	0.333333	0.222222	0.5	0	0
4930563F08Rik	NA	NA	NA	NA	NA	NA
4930564D02Rik	NA	NA	NA	NA	NA	NA
4930567H12Rik	NA	NA	NA	NA	NA	NA
4930571K23Rik	NA	NA	NA	NA	NA	NA
4930572K03Rik	NA	NA	NA	NA	NA	NA
4930578M01Rik	NA	NA	NA	NA	NA	NA
4930579G24Rik	NA	NA	NA	NA	NA	NA
4930579H20Rik	NA	NA	NA	NA	NA	NA
4930581F22Rik	NA	NA	NA	NA	NA	0
4930583K01Rik	NA	NA	NA	NA	NA	NA
4930586N03Rik	NA	NA	NA	NA	NA	NA
4930587E11Rik	NA	NA	NA	NA	NA	NA
4930590J08Rik	NA	NA	NA	NA	NA	NA
4930591A17Rik	NA	1	NA	NA	NA	NA
4930591A17Rik	NA	NA	NA	0	NA	NA
4930591E09Rik	NA	NA	NA	NA	NA	NA
4930593A02Rik	NA	NA	NA	NA	NA	NA
4930594O21Rik	NA	NA	NA	NA	NA	NA
4930596I21Rik	0.666667	NA	0	0.25	NA	0
4930597A21Rik	NA	NA	NA	NA	NA	NA
4930599N23Rik	NA	NA	NA	NA	NA	NA
4931403G20Rik	NA	NA	NA	NA	NA	NA
4931419H13Rik	NA	NA	NA	NA	NA	NA
4931423N10Rik	NA	NA	NA	NA	NA	NA
4931440J10Rik	NA	NA	NA	NA	NA	NA
4932413F04Rik	NA	NA	NA	NA	NA	NA
4932414N04Rik	NA	NA	NA	NA	NA	NA
4932415M13Rik	NA	NA	NA	NA	NA	NA
4932429P05Rik	NA	NA	NA	NA	NA	NA
4932438A13Rik	0.477619	0.47541	0.203084	0.290698	0.239247	0.0992908
4932443I19Rik	NA	NA	NA	NA	NA	NA
4933400C23Rik	NA	NA	NA	NA	NA	NA
4933400L20Rik	NA	NA	NA	NA	NA	NA
4933401B06Rik	NA	NA	NA	NA	NA	NA
4933402C06Rik	NA	NA	NA	NA	NA	NA
4933402E13Rik	0.5	NA	0.285714	NA	NA	NA
4933402J07Rik	NA	NA	NA	NA	NA	NA
4933402N22Rik	NA	NA	NA	NA	NA	NA
4933403O08Rik	NA	NA	NA	NA	NA	NA
4933404K08Rik	NA	NA	NA	NA	NA	NA
4933404O12Rik	0.2	0.526316	0.155172	0.258065	0.9	0.00961538
4933405L10Rik	NA	NA	NA	NA	NA	NA
4933405O20Rik	NA	NA	NA	NA	NA	NA
4933406D12Rik	NA	NA	NA	NA	NA	NA
4933406F09Rik	NA	NA	NA	NA	NA	NA
4933406G16Rik	NA	NA	NA	NA	NA	NA
4933406M09Rik	NA	NA	NA	NA	NA	NA
4933407I05Rik	NA	NA	NA	NA	NA	NA
4933408J17Rik	NA	NA	NA	NA	NA	NA
4933409G03Rik	NA	NA	NA	NA	NA	NA
4933411K16Rik	NA	NA	NA	NA	NA	NA
4933413G19Rik	NA	NA	NA	NA	NA	NA
4933413J09Rik	NA	NA	NA	NA	NA	NA
4933416E03Rik	NA	NA	NA	NA	NA	NA
4933416I08Rik	NA	1	NA	0	NA	NA
4933416M06Rik	NA	NA	NA	NA	NA	NA
4933417A18Rik	NA	NA	NA	NA	NA	NA
4933417D19Rik	NA	NA	NA	NA	NA	NA
4933422A05Rik	NA	NA	NA	NA	NA	NA
4933425L06Rik	NA	NA	NA	NA	NA	NA
4933427D06Rik	NA	NA	NA	NA	NA	NA
4933427E11Rik	NA	NA	NA	NA	NA	NA
4933427E13Rik	NA	NA	NA	NA	NA	NA
4933430I17Rik	NA	0	NA	0	NA	NA
4933430M04Rik	NA	NA	NA	NA	NA	NA
4933432G23Rik	NA	NA	NA	NA	NA	NA
4933433F19Rik	NA	NA	NA	NA	NA	NA
4933433G15Rik	NA	NA	1	NA	NA	NA
4933434E20Rik	NA	NA	NA	0	NA	0
4933434E20Rik	0.285714	0.5	0.846154	0	NA	0.0714286
4933434E20Rik	0.225477	0.261714	0.060216	0.00961345	0	0
4933434E20Rik	NA	NA	NA	NA	NA	NA
4933436E23Rik	NA	NA	NA	NA	NA	NA
4933436H12Rik	NA	NA	NA	NA	NA	NA
4933438B17Rik	NA	NA	NA	NA	NA	NA
5033403F01Rik	NA	NA	NA	NA	NA	NA
5033428I22Rik	NA	NA	NA	NA	NA	NA
5330439B14Rik	NA	NA	NA	NA	NA	NA
5430401F13Rik	NA	NA	NA	NA	NA	NA
5430402O13Rik	0	0	NA	0.125	NA	0.142857
5430416O09Rik	NA	NA	NA	NA	NA	NA
5430419D17Rik	NA	NA	NA	NA	NA	NA
5430427O19Rik	NA	NA	NA	NA	NA	NA
5430431A17Rik	NA	NA	NA	NA	NA	NA
5530400C23Rik	NA	NA	NA	NA	NA	NA
5730405O15Rik	0.666667	NA	0	0	0	0
5730409E04Rik	0.234748	0.233333	0.126232	0.181818	0	0
5730420D15Rik	NA	NA	NA	NA	NA	NA
5730435O14Rik	NA	NA	NA	NA	NA	NA
5730480H06Rik	0.314812	0.348515	0.100286	0.116183	0.0317691	0.0188782
5730507C01Rik	NA	1	NA	1	NA	0
5830411N06Rik	NA	NA	NA	NA	NA	NA
5830411N06Rik	NA	NA	NA	NA	NA	NA
5830416I19Rik	NA	NA	NA	NA	NA	NA
5830418P13Rik	NA	0.5	NA	0.2	NA	0.16129
5830454E08Rik	NA	NA	0	NA	NA	NA
5830473C10Rik	NA	NA	NA	NA	NA	NA
6030408B16Rik	NA	NA	NA	NA	NA	NA
6030419C18Rik	NA	NA	NA	NA	NA	NA
6030443J06Rik	NA	NA	NA	NA	NA	NA
6030466F02Rik	NA	NA	NA	NA	NA	NA
6030468B19Rik	NA	NA	NA	NA	NA	NA
6030498E09Rik	NA	NA	NA	NA	NA	NA
6330410L21Rik	NA	1	0	0.166667	NA	NA
6330418K02Rik	0.5	0.4	0.0526316	0	0	0
6430548M08Rik	NA	NA	NA	NA	NA	NA
6430548M08Rik	NA	NA	NA	NA	NA	NA
6430571L13Rik	NA	NA	NA	NA	NA	NA
6430573F11Rik	NA	1	NA	0.666667	NA	0
6430584L05Rik	NA	NA	NA	NA	NA	NA
6820408C15Rik	NA	NA	NA	NA	NA	NA
7420426K07Rik	NA	NA	NA	NA	NA	NA
7420700N18Rik	NA	NA	NA	NA	NA	NA
7630403G23Rik	NA	NA	NA	NA	NA	NA
8030411F24Rik	1	NA	0.333333	NA	0	NA
8030423J24Rik	NA	NA	NA	NA	NA	NA
8030455M16Rik	NA	NA	NA	NA	NA	NA
8030474K03Rik	NA	NA	NA	NA	NA	NA
8430408G22Rik	NA	NA	NA	NA	NA	NA
8430423G03Rik	NA	NA	NA	NA	NA	NA
8430429K09Rik	NA	0	0	0	0	0
8430429K09Rik	NA	NA	NA	NA	NA	NA
8430436N08Rik	NA	NA	NA	NA	NA	NA
8430437L04Rik	NA	NA	NA	NA	NA	NA
9030025P20Rik	0.4	0.142857	0.2	0.625	NA	0.1875
9030025P20Rik	NA	NA	0.5	0	0.25	0
9030204H09Rik	NA	NA	NA	NA	NA	NA
9030617O03Rik	0.466667	0.75	0.478261	0.210526	0	0.153846
9030617O03Rik	0.333333	NA	0.5	NA	NA	NA
9030624J02Rik	0.473684	0.388889	0.494518	0.428571	0	0.203704
9130015L21Rik	NA	NA	NA	NA	NA	NA
9130024F11Rik	NA	NA	NA	NA	NA	NA
9130221H12Rik	0.45	0.0909091	0	0.0322581	0	0
9130227L01Rik	NA	NA	NA	NA	NA	NA
9130409I23Rik	NA	NA	NA	NA	NA	NA
9130409J20Rik	NA	NA	NA	NA	NA	NA
9230009I02Rik	NA	NA	NA	NA	NA	NA
9230105E05Rik	NA	NA	NA	NA	NA	NA
9230117E06Rik	NA	NA	NA	NA	NA	NA
9330111N05Rik	NA	NA	NA	NA	NA	NA
9330159F19Rik	0.285714	0	0	0	NA	0
9330159F19Rik	NA	NA	NA	NA	NA	NA
9330178D15Rik	NA	NA	NA	NA	NA	NA
9330179D12Rik	NA	NA	NA	NA	NA	NA
9330182L06Rik	NA	NA	NA	NA	NA	NA
9330182O14Rik	NA	NA	NA	NA	NA	NA
9430007A20Rik	NA	NA	NA	NA	NA	NA
9430015G10Rik	NA	0	NA	0.25	NA	0
9430015G10Rik	0.270833	0.142857	0.138728	0.169492	0	0.0347826
9430016H08Rik	NA	NA	NA	NA	NA	NA
9430018G01Rik	NA	NA	NA	NA	NA	NA
9430020K01Rik	0.1	1	0	0.181818	0	0.1
9430065F17Rik	NA	NA	NA	NA	NA	NA
9430065F17Rik	NA	NA	NA	NA	NA	NA
9530002B09Rik	NA	NA	NA	NA	NA	NA
9530026F06Rik	NA	NA	NA	NA	NA	NA
9530026P05Rik	NA	NA	NA	NA	NA	NA
9530036O11Rik	NA	NA	NA	NA	NA	NA
9530051G07Rik	NA	NA	NA	NA	NA	NA
9530052E02Rik	NA	NA	NA	NA	NA	NA
9530053A07Rik	0.333333	0.4	0.333333	0.5	NA	0.153846
9530059O14Rik	NA	NA	0	NA	NA	NA
9530068E07Rik	0.5	0.6	0.216667	0.241379	0	0
9530077C05Rik	0	NA	1	NA	NA	NA
9530082P21Rik	NA	NA	NA	NA	NA	NA
9630001P10Rik	NA	NA	NA	NA	NA	NA
9630013K17Rik	NA	NA	NA	NA	NA	NA
9830132P13Rik	NA	NA	NA	NA	NA	NA
9930104L06Rik	0.428571	0.380952	0.08	0.0677656	0	0
9930111H07Rik	NA	NA	NA	NA	NA	NA
a	0	0	0	0	NA	0
A130010J15Rik	0.235294	0.2	0.0789474	0.1875	0	0
A130010J15Rik	0.142857	0.4	0	0.125	0	0
A1cf	NA	NA	NA	NA	NA	NA
A230001M10Rik	NA	NA	NA	NA	NA	NA
A230009B12Rik	NA	NA	NA	NA	NA	NA
A230009B12Rik	NA	NA	NA	NA	NA	NA
A230020J21Rik	NA	NA	NA	NA	NA	NA
A230028O05Rik	NA	NA	NA	NA	NA	NA
A230050P20Rik	0.375	0.2	0.0833333	0	0	0
A230065H16Rik	NA	NA	NA	NA	NA	NA
A230108P19Rik	NA	NA	NA	NA	NA	NA
A2m	NA	NA	NA	NA	NA	NA
A330008L17Rik	NA	NA	NA	NA	NA	NA
A330032B11Rik	NA	NA	NA	NA	NA	NA
A330041J22Rik	NA	NA	NA	NA	NA	NA
A330069E16Rik	NA	NA	NA	NA	NA	NA
A330102I10Rik	0.5	0.4	0	NA	0	0.0454545
A3galt2	NA	NA	NA	NA	NA	NA
A430005L14Rik	0.337953	0.434257	0.0836914	0.0203896	0	0
A430033K04Rik	0.5	0.25	0	0	0	0
A430046D13Rik	1	NA	0.5	NA	NA	NA
A430057M04Rik	NA	NA	NA	NA	NA	NA
A430078G23Rik	NA	NA	NA	NA	NA	NA
A430093F15Rik	NA	NA	NA	NA	NA	NA
A4gnt	NA	NA	NA	NA	NA	NA
A530006G24Rik	NA	NA	NA	NA	NA	NA
A530016L24Rik	NA	NA	NA	NA	NA	NA
A530021J07Rik	NA	NA	NA	NA	NA	NA
A530072M11Rik	NA	NA	NA	NA	NA	NA
A630012P03Rik	NA	NA	NA	NA	NA	NA
A630020A06	NA	NA	NA	NA	NA	NA
A630023P12Rik	NA	NA	NA	NA	NA	NA
A630033H20Rik	NA	NA	NA	NA	NA	NA
A630072M18Rik	0	NA	NA	NA	NA	NA
A630076J17Rik	NA	NA	NA	NA	NA	NA
A730017C20Rik	NA	NA	NA	NA	NA	NA
A730036I17Rik	0	NA	0	0	0	0
A730082K24Rik	NA	NA	NA	NA	NA	NA
A830010M20Rik	NA	NA	NA	NA	NA	NA
A830011K09Rik	NA	NA	NA	NA	NA	NA
A830018L16Rik	NA	NA	NA	NA	NA	NA
A830018L16Rik	NA	NA	NA	NA	NA	NA
A830018L16Rik	0	NA	1	NA	NA	NA
A830019L24Rik	NA	NA	NA	NA	NA	NA
A830029E22Rik	NA	NA	NA	NA	NA	NA
A830080D01Rik	0.510758	0.505455	0.243995	0.245714	0	0
A830082K12Rik	NA	NA	NA	NA	NA	NA
A930001A20Rik	NA	NA	NA	NA	NA	NA
A930006K02Rik	NA	0	NA	0	NA	0
A930009A15Rik	NA	NA	NA	NA	NA	NA
A930012L18Rik	NA	NA	NA	NA	NA	NA
A930018P22Rik	0	NA	NA	NA	0	NA
A930019D19Rik	NA	NA	NA	NA	NA	NA
A930024E05Rik	0.690476	0	0.119048	0.15	0	0
AA414768	0.40404	0.379715	0.13369	0.123179	0	0
AA465934	0.359179	0.371237	0.128737	0.165846	0	0.0357143
AA467197	0.333333	NA	0.4	NA	NA	NA
AA792892	NA	NA	NA	NA	NA	NA
AA986860	0.142857	1	0	NA	0	0
Aacs	0.532057	0.174908	0.186243	0.15	0	0
Aadac	NA	NA	NA	NA	NA	NA
Aadacl2	NA	NA	NA	NA	NA	NA
Aadat	NA	NA	NA	NA	NA	NA
Aagab	0.340982	0.315506	0.140506	0.150719	0.385556	0
Aak1	0.540194	0.504348	0.220391	0.171875	0	0.0405904
Aanat	NA	NA	NA	NA	NA	NA
Aar2	0.352941	0.31392	0.183908	0.165072	0.05	0.00859951
Aar2	NA	NA	NA	NA	NA	NA
Aard	0.340659	0.253147	0.300752	0.278788	0	0.0303602
Aars	0.27914	0.223554	0.176968	0.181603	0.0481093	0.052965
Aars2	0.208955	0.312941	0.2	0.12129	0	0.0204027
AB124611	NA	NA	NA	NA	NA	NA
Abat	1	NA	NA	NA	NA	NA
Abat	0	NA	0.666667	NA	NA	NA
Abca13	NA	NA	NA	NA	NA	NA
Abca14	NA	NA	NA	NA	NA	NA
Abca15	NA	NA	NA	NA	NA	NA
Abca16	NA	NA	NA	NA	NA	NA
Abca2	0.4	0.3	0.307692	0.777778	1	0.222222
Abca3	0.333333	0.0909091	0.363636	0.125	0	0.0645161
Abca4	NA	NA	NA	NA	NA	NA
Abca7	0	0.153846	0.0714286	0.142857	0	0.0666667
Abcb1a	0.333333	0.238095	0.210811	0.195402	0	0
Abcb1b	0.459459	0.454545	0.3	0.5	0	0.222222
Abcb4	NA	NA	0	NA	NA	NA
Abcb8	0.230769	0.188679	0.180769	0.186441	0	0.0422535
Abcc1	0.414634	0.384615	0.393939	0.241379	NA	0.142857
Abcc2	NA	NA	NA	NA	NA	NA
Abcd1	0.363636	0	0.0769231	0.230769	0	0.0909091
Abcf3	0.444444	0.241379	0.0882353	0.166667	0	0.0694444
Abcf3	0.375	0.125	0.133333	0.125	0	0.16129
Abcg1	NA	NA	NA	NA	NA	NA
Abcg2	0.509804	0.585586	0.255814	0.358025	0	0.0841121
Abcg8	NA	NA	NA	NA	NA	NA
Abhd1	0.2	0.200206	0.129032	0.0294284	0	0.0369844
Abhd11	0.231926	0.171751	0.172784	0.137269	0.0354978	0.0442705
Abhd12b	NA	NA	NA	NA	NA	NA
Abhd13	0.320833	0.231707	0.0778955	0.116883	0.00900538	0.032967
Abhd13	0.302326	0.451613	0.103448	0.1	0.0966184	0
Abhd13	0.482759	0.613846	0.186992	0.0304225	0	0
Abhd14b	0.25	NA	0.375	0	0	0
Abhd15	NA	NA	1	0	0	0
Abhd16a	0.25	0.583333	0.0714286	0.2	NA	0.0555556
Abhd16b	NA	NA	NA	NA	NA	NA
Abhd17b	0.381818	0.37619	0.128713	0.122556	0.0120482	0
Abhd18	NA	NA	NA	NA	NA	NA
Abhd18	0	0	0	0.25	0	0
Abhd2	0	0	0	0	NA	0
Abhd2	NA	0	NA	0	NA	0
Abhd2	0.432147	0.288462	0.157387	0.138614	0	0.0481928
Abhd4	0.296	0.280992	0.214724	0.241379	0.142857	0.0510949
Abhd5	0.368421	0.5	0.333333	0.318182	0	0
Abhd5	0.27027	0.352941	0.102041	0.208333	0	0.0285714
Abhd6	0.25	0.0869565	0.137931	0	0	0.0434783
Abhd6	0.461538	0.4	0	0	0	0
Abi2	0.200811	0.441176	0.170645	0.010142	0.00534025	0
Abi2	0.242424	0.536184	0.183333	0.113219	0	0.0645933
Abi3bp	NA	NA	NA	NA	NA	NA
Abl1	0.548684	0.342105	0.273684	0.1875	0	0.0425532
Abl1	0	0	0	0.5	NA	0
Abl2	0.26139	0.318182	0.0642825	0.205128	0.0189729	0.00892857
Ablim2	NA	NA	NA	NA	NA	NA
Abtb2	0.5	0.666667	0.12	0	NA	0
Acaa1a	0.28	0.318966	0.328125	0.25	0.057101	0.142035
Acaa2	0.231818	0.189967	0.290909	0.360336	0.0994652	0.156517
Acaca	0.292308	0.188679	0.26943	0.193182	0.130952	0.0509915
Acacb	0.1875	0.226661	0.0985915	0.03633	0	0
Acad11	0.408163	0.470588	0.25	0.35	0	0.166667
Acad9	0.307692	0.242424	0.22	0.208333	0.125	0
Acad9	0.410256	0.25	0.177419	0.1	0.333333	0.0851064
Acadsb	0.608696	0.365385	0.344262	0.69697	0.1	0.191176
Acan	0.5	NA	0	NA	NA	NA
Acap3	0.142857	0.333333	0	0	0.2	0
Acbd3	0.515152	0.25	0.169811	0.117647	0	0
Acbd4	0.346154	0.22764	0.103704	0.0368088	0	0
Acbd5	NA	0.4	NA	0	NA	0
Acbd5	0.142857	0.272727	0.1875	0.275862	NA	0.0909091
Acbd6	0.194444	0.243902	0.0961538	0.09375	0	0.0176471
Acbd6	NA	0.5	NA	NA	NA	0
Acbd6	0.25	0.264706	0.0930233	0.137931	0	0
Acbd7	NA	0.142857	NA	0.2	NA	0.0625
Ace	NA	NA	NA	NA	NA	NA
Ace	NA	NA	NA	NA	NA	NA
Ace2	NA	NA	NA	NA	NA	NA
Ace3	NA	NA	NA	NA	NA	NA
Acer2	0.5	0.320856	0.307692	0.13986	0	0
Acer2	0.020362	0	0.183761	0	0	0
Ache	NA	NA	NA	NA	NA	NA
Ackr2	NA	NA	NA	NA	NA	NA
Ackr3	NA	NA	NA	NA	NA	NA
Acmsd	NA	NA	NA	NA	NA	NA
Aco1	0.424	0.507751	0.306931	0.238764	0.25	0.125907
Aco1	0	0.25	0	0.5	0	0
Aco2	0.286729	0.211603	0.29	0.284118	0.043024	0.125537
Acod1	NA	NA	NA	NA	NA	NA
Acot1	0.25	0.166667	0	0.333333	NA	0
Acot12	NA	NA	NA	NA	NA	NA
Acot2	0.0625	0.0740741	0.03125	0.190476	0	0
Acot3	NA	0	NA	NA	NA	0
Acot3	NA	NA	NA	NA	NA	NA
Acot4	NA	NA	NA	NA	NA	NA
Acot5	NA	NA	NA	NA	NA	NA
Acot6	NA	NA	NA	NA	NA	NA
Acot7	0.179925	0.395062	0.202523	0.209877	0.0422509	0.142857
Acot9	0.177166	0.145847	0.126851	0.158925	0.0217405	0.0663751
Acox3	0.425532	0.310811	0.226667	0.221519	0	0.0695187
Acoxl	0	NA	0.0833333	0	0.5	0
Acp2	0.333333	0.2	0.136364	0	0	0
Acp2	NA	1	NA	0	NA	0
Acp6	0.367222	0.267426	0.20808	0.187685	0.212172	0.102446
Acr	NA	NA	NA	NA	NA	NA
Acrbp	0	0	0.166667	0.375	0	0.0384615
Acrbp	NA	0	0	0	NA	0.111111
Acrv1	NA	NA	NA	NA	NA	NA
Acsf3	0.16	0.184343	0.047619	0.108586	0	0
Acsl1	0.392857	0.5625	0.208633	0.2	NA	0.0555556
Acsl3	0.502536	0.414519	0.288671	0.226163	0	0.0141627
Acsl3	0.5	0.545455	0.5	0.142857	NA	0
Acsl5	0.319444	0.0766284	0	0.215517	0.875	0.0280172
Acsl6	1	0.166667	0	0.5	NA	0.333333
Acsm1	NA	NA	NA	NA	NA	NA
Acsm2	NA	NA	NA	NA	NA	NA
Acsm3	NA	NA	NA	NA	NA	NA
Acsm4	NA	NA	NA	NA	NA	NA
Acsm5	NA	NA	NA	NA	NA	NA
Acss2	0.3125	0.0285714	0.357143	0.428571	0	0.11039
Actbl2	NA	NA	NA	NA	NA	NA
Actl10	NA	NA	NA	NA	NA	NA
Actl11	NA	NA	NA	NA	NA	NA
Actl6a	0.330329	0.297389	0.260407	0.254631	0.147173	0.120799
Actl6b	NA	NA	NA	NA	NA	NA
Actl7a	NA	NA	NA	NA	NA	NA
Actl9	NA	NA	NA	NA	NA	NA
Actr10	0.282712	0.247953	0.181407	0.200197	0.0774746	0.0613412
Actr10	0	0.333333	0	0	NA	0
Actr3b	0.28169	0.383949	0.115023	0.152756	0.0483568	0.0143997
Actr5	0.322421	0.352767	0.0753648	0.118163	0.0380291	0.0274446
Actr8	0.383333	0.237705	0.0941704	0.133333	0.0217391	0.0403587
Actrt1	NA	NA	NA	NA	NA	NA
Acvr1b	0.333333	0.333333	0.111111	0.25	NA	0.0833333
Acvr1b	0.375	0.230769	0.205882	0.166667	0	0
Acvr2a	0.571429	0.5	0	0	NA	0
Acvr2b	0.153846	NA	0	0	0	0
Acvrl1	NA	NA	0	NA	0	NA
Acy3	0.428571	0.666667	0.466667	0.25	0	0
Adad1	NA	NA	NA	NA	NA	NA
Adad2	0.277778	0.0714286	0.324324	0	0	0.136
Adal	0.875	0	0.25	0	0	0
Adal	0.466667	0.266667	0.0384615	0.153846	0	0.0227273
Adam10	0.2	0.5	0.344828	0.28	0	0.12766
Adam11	0.285714	0.25	0.25	0.6	0	0
Adam19	0.65	0.583333	0.307692	0.222222	0	0.3
Adam20	NA	NA	NA	NA	NA	NA
Adam23	0.196183	0.141414	0.132547	0.0764706	0	0.0869565
Adam23	0.488889	0.206897	0.153595	0.137931	0	0.0555556
Adam24	NA	NA	NA	NA	NA	NA
Adam25	NA	NA	NA	NA	NA	NA
Adam30	NA	NA	NA	NA	NA	NA
Adam39	NA	NA	NA	NA	NA	NA
Adam6a	NA	NA	NA	NA	NA	NA
Adam6b	NA	NA	NA	NA	NA	NA
Adamts10	0.142857	0.166667	0.25	0.0588235	0	0.0588235
Adamts12	NA	NA	NA	NA	NA	NA
Adamts13	NA	NA	NA	NA	NA	NA
Adamts13	NA	NA	NA	NA	NA	NA
Adamts17	NA	NA	NA	NA	NA	NA
Adamts17	NA	0	1	0.571429	NA	0.333333
Adamts19	NA	NA	NA	NA	NA	NA
Adamts2	NA	NA	NA	NA	NA	NA
Adamts4	NA	NA	NA	NA	NA	NA
Adamts4	0	NA	NA	NA	0	NA
Adamts6	NA	NA	NA	NA	NA	NA
Adamts7	0.8	0.4375	0.235294	0.333333	NA	0.263158
Adamts8	NA	NA	NA	NA	NA	NA
Adamtsl1	0.166667	NA	1	0	NA	0
Adamtsl2	NA	NA	NA	NA	NA	NA
Adamtsl3	NA	NA	NA	NA	NA	NA
Adap2	NA	NA	NA	0	NA	0
Adar	0.428571	0.213439	0.139535	0	0	0
Adar	0.314286	0.157143	0.075	0.170732	0	0.00704225
Adarb2	NA	NA	NA	NA	NA	NA
Adat2	0.340426	0.320476	0.188119	0.156834	0.0357143	0.0526543
Adat2	0.7	NA	0.0625	0	0	0
Adat2	NA	NA	NA	NA	NA	NA
Adat3	0.0555556	0.136364	0.0263158	0	0	0
Adck1	0.422222	0.333333	0.161765	0.205882	0.5	0.0277778
Adck2	NA	0	0	0	NA	NA
Adck5	0.261818	0.223679	0.113397	0.114141	0	0
Adcy1	NA	NA	0	NA	0	0
Adcy1	NA	NA	NA	NA	NA	NA
Adcy10	NA	NA	0	NA	NA	NA
Adcy3	0.416667	0	0.0833333	0.5	0	0.2
Adcy5	NA	NA	NA	NA	NA	NA
Adcy7	NA	NA	0	0	0	0
Adcyap1	NA	NA	NA	NA	NA	NA
Adcyap1r1	NA	NA	NA	NA	NA	NA
Adcyap1r1	NA	NA	NA	0	NA	NA
Add1	0.371134	0.335918	0.282799	0.254955	0.102041	0.0792517
Add2	0	NA	NA	NA	NA	NA
Add2	NA	NA	NA	NA	NA	NA
Add3	0.444444	0.423077	0.272727	0.288889	0.333333	0.0217391
Adgra1	NA	NA	NA	NA	NA	NA
Adgra2	0.666667	0	0.153846	0.3	NA	0
Adgrb1	0.25	0.571429	0.181818	0	NA	0
Adgrb2	0	0.172222	0.210526	0	0	0
Adgrd1	0.539427	0.142745	0.260467	0.418083	0	0.00655655
Adgre1	NA	NA	NA	NA	NA	NA
Adgre4	NA	NA	NA	NA	NA	NA
Adgrf1	NA	NA	NA	NA	NA	NA
Adgrf5	NA	NA	NA	NA	NA	NA
Adgrg1	0.35	0.289474	0.105263	0.0869565	0	0
Adgrg2	NA	NA	NA	NA	NA	NA
Adgrg3	NA	NA	NA	NA	NA	NA
Adgrg5	NA	NA	NA	1	NA	NA
Adgrl1	0.275359	0.0833333	0.140194	0.0666667	0	0.0606061
Adgrl3	NA	NA	NA	NA	NA	NA
Adgrl4	NA	NA	NA	NA	NA	NA
Adh1	NA	NA	NA	NA	NA	NA
Adh4	NA	NA	NA	NA	NA	NA
Adh5	0.343389	0.342984	0.288687	0.281796	0.230881	0.196746
Adh6-ps1	NA	NA	NA	NA	NA	NA
Adh6a	NA	NA	NA	NA	NA	NA
Adh7	NA	NA	NA	NA	NA	NA
Adhfe1	NA	NA	NA	NA	NA	NA
Adi1	0.225806	0.211765	0.315789	0.2	0.0104167	0.113636
Adig	NA	NA	NA	NA	NA	NA
Adipoq	NA	NA	NA	NA	NA	0
Adipor1	0.37931	0.384615	0.309091	0.372549	0	0.0680272
Adipor1	0.5	0	0.0625	0.111111	0	0.136364
Adk	0.408163	0.428571	0.396825	0.380282	0.0909091	0.181159
Adm	NA	1	0	1	NA	NA
Adm2	NA	NA	NA	NA	NA	NA
Adora2a	NA	NA	NA	0	NA	NA
Adora2b	0.75	1	0	0	NA	0
Adora3	NA	NA	NA	NA	NA	NA
Adpgk	0.538462	0.266667	0.280702	0.263158	0.1	0.0322581
Adra1a	NA	NA	NA	NA	NA	NA
Adra1a	NA	NA	NA	NA	NA	NA
Adra2a	NA	NA	NA	NA	NA	NA
Adra2b	0	NA	0	0	NA	0
Adra2c	NA	NA	NA	NA	1	NA
Adrb1	NA	NA	NA	NA	NA	NA
Adrm1	0.264947	0.28115	0.16899	0.17173	0	0.0249974
Adsl	0.321429	0.256983	0.258964	0.228814	0.0694444	0.0655271
Adsl	NA	0	NA	1	0	0
Adssl1	NA	NA	NA	NA	NA	NA
Aebp1	NA	0	NA	1	NA	NA
Aebp2	0.421527	0.279185	0.133524	0.0534622	0.00185912	0
Aebp2	0.470588	0.5	0.222222	0.181818	NA	0
Aebp2	0.555556	0.5	0.230769	0.6	NA	0
Aebp2	0.581818	0.45	0.223776	0.102941	0	0
Aebp2	0.285714	0.5	0.0833333	0.2	0	0.047619
Aen	0.276763	0.211518	0.103371	0.088227	0	0.0113041
Aen	0.6	0	0	0	0	0.25
Aes	0.174925	0.229782	0.203912	0.206126	0.0430928	0.0717272
AF067061	1	0.5	0	0	0	0
Afap1	0.254545	0.0769231	0.185315	0.0555556	0	0
Afdn	0.529552	0.41295	0.270762	0.157603	0	0.0467058
Aff1	0.351821	0.386364	0.148911	0.1875	0	0
Aff2	NA	NA	NA	NA	NA	NA
Aff4	0.2	0.5	0.347826	0.5	0	0.181818
Aff4	0.3426	0.315614	0.168284	0.13544	0	0.0221665
Aff4	NA	0	0	0.2	NA	0
Afg3l1	0.303875	0.585366	0.253418	0.245161	0	0.0989011
Afm	NA	NA	NA	NA	NA	NA
Afmid	0	0.25	NA	0.5	0	0.142857
Afmid	0.2	0	0.181818	0	0	0
Afp	NA	NA	NA	NA	NA	NA
Aga	0.470795	0.429683	0.322416	0.204234	0	0.0791958
Agap1	0.227273	0.24	0.2	0.0526316	0	0.0120482
Agap1	0.285714	0.277778	0.101449	0.15	0	0.0212766
Agap2	NA	NA	NA	NA	NA	0
Agap3	0.287302	0.233377	0.144612	0.251442	0.0471964	0.0419212
Agap3	0.223461	0.187879	0.0527816	0.116071	0	0.00597461
Agbl1	NA	NA	NA	NA	NA	NA
Agbl2	NA	NA	0.5	NA	NA	NA
Agbl3	0.5	0.0833333	0.12	0.115385	NA	0.142857
Agbl3	NA	NA	NA	NA	NA	NA
Agbl4	NA	NA	NA	NA	NA	NA
Agbl4	NA	NA	NA	NA	NA	NA
Agbl5	0.1	0.0909091	0	0	0	0.05
Agbl5	NA	NA	NA	NA	NA	NA
Agbl5	0.25	NA	0	0.428571	0	0.111111
Agbl5	0.387755	0.352941	0.17757	0.293103	0.3	0.10989
Ager	NA	0	NA	0	NA	0
Agfg1	0.267329	0.346648	0.185783	0.223349	0	0.0446748
Agfg1	0.387097	0.333333	0.222222	0.317073	0	0
Agk	0.488889	0.365385	0.285714	0.279412	0	0.0269231
Agmat	NA	NA	NA	NA	NA	0
Agmo	NA	NA	NA	NA	NA	NA
Agpat1	0.286698	0.309028	0.175567	0.182156	0.0409438	0.061447
Agpat4	0.454545	0.234043	0.0909091	0.108696	0	0
Agpat5	0.327513	0.251126	0.165871	0.15741	0.0246073	0.030686
Agpat5	0.443182	0.666667	0.294118	0.396226	0	0.0377358
Agpat5	NA	NA	NA	NA	NA	NA
Agps	0.0740741	0.230769	0.481481	0.363636	0	0
Agps	0.339286	0.489362	0.15	0.309091	0	0.04
Agps	0.5	0.428571	0.103448	0.545455	0	0
Agr2	NA	NA	NA	NA	NA	NA
Agr3	NA	NA	NA	NA	NA	NA
Agtr1a	NA	NA	NA	NA	NA	0
Agtr2	NA	NA	NA	NA	NA	NA
Agxt	NA	NA	NA	NA	NA	NA
Agxt2	NA	NA	NA	NA	NA	NA
Agxt2	NA	NA	NA	NA	NA	NA
Ahcyl2	0.8	0	0.142857	0.5	0	0
Ahcyl2	0.642857	0.0972222	0.1	0.0288462	NA	0
Ahdc1	NA	NA	0	NA	NA	NA
Ahi1	0.416667	0.559524	0.269231	0.202381	0	0.0806011
Ahnak	0.338983	0.342105	0.151724	0.269663	0	0.0915033
Ahnak	0.342466	0.336842	0.231214	0.197674	0.116883	0.0838926
Ahsa1	0.358804	0.339122	0.266707	0.252464	0.120631	0.0728435
Ahsg	NA	NA	1	0	NA	NA
AI115009	NA	NA	NA	NA	NA	NA
AI314278	NA	NA	NA	NA	NA	NA
AI429214	0.5	0.375	0	0	NA	0
AI467606	0.354167	0.578143	0.0535714	0.0136646	0	0
AI504432	NA	NA	NA	NA	NA	NA
AI507597	NA	NA	NA	NA	NA	NA
AI597479	0.657143	0.373434	0.217391	0.168067	0	0.00871898
AI606181	0.468305	0.334005	0.159033	0.201389	0	0.0441017
AI661453	0.333333	0.181818	0.181818	0	NA	0.0625
AI661453	NA	NA	NA	NA	NA	NA
AI662270	0.285714	0.8	0.5625	0	0	0
AI837181	0.215385	0.177778	0.0344828	0.0821918	0.0153846	0
AI854703	1	0	0	NA	NA	0
AI854703	NA	NA	0	0.666667	NA	0
Aicda	NA	NA	NA	NA	NA	NA
Aida	0.424658	0.404255	0.202703	0.37037	0.0909091	0.0285714
Aida	0	0	0	0.166667	0	0
Aif1l	0.330303	0.210526	0.166667	0.285714	0	0.00917431
Aifm2	0.295455	0.2	0.213333	0.186047	0.0566038	0.047619
Aifm2	0	0	0.5	0.8	0	0
Aifm3	NA	NA	NA	NA	NA	NA
Aim1l	0.42107	0.331965	0.114321	0.213528	0.180392	0.0999461
Aim2	0.188276	0.211428	0.164808	0.0622016	0.14462	0.0275571
Aim2	0.433333	0.33547	0.175824	0.241026	0	0.0901484
Airn	NA	NA	NA	NA	NA	NA
Ak1	0	0.2	0	0	0	0.25
Ak1	0.302338	0.348702	0.300712	0.214715	0.0935195	0.0968115
AK157302	NA	NA	NA	NA	NA	NA
Ak2	NA	NA	NA	0	NA	NA
Ak2	0.311524	0.312005	0.28468	0.232641	0.0737628	0.0913464
Ak4	0.318182	0.242188	0.230337	0.15625	0.0946502	0.0947075
Ak4	NA	0	NA	NA	NA	0
Ak6	0.384244	0.429116	0.167409	0.161507	0.0410801	0.013371
Ak7	NA	NA	NA	NA	NA	NA
Ak8	NA	0	0.333333	0	NA	0.285714
Akain1	NA	NA	NA	NA	NA	NA
Akap12	0.495309	0.425004	0.304668	0.312471	0.0144984	0.0754946
Akap13	0.6	0.454545	0.0869565	0	0	0
Akap2	0.307368	0.555556	0.0602716	0.216216	NA	0
Akap2	0.377941	0.378551	0.138958	0.0967883	0	0.0225532
Akap3	NA	NA	NA	NA	NA	NA
Akap4	NA	NA	NA	NA	NA	NA
Akap5	NA	NA	NA	NA	NA	NA
Akap6	NA	NA	NA	NA	NA	NA
Akap9	0.2	0.666667	0.285714	0	0	0.130435
Akap9	0.5	0.454545	0.166667	0.210526	0	0
Akip1	0.302564	0.328571	0.246603	0.217391	0.0899204	0.0828025
Akirin2	0.269841	0.25	0.225352	0.08	0	0.0173913
Akirin2	0.612008	0.371429	0.287501	0.319149	0	0.0530973
Aknad1	NA	NA	NA	NA	NA	NA
Akp3	NA	NA	NA	NA	NA	NA
Akr1b10	0.3125	0.426025	0.263736	0.226891	0	0.0581977
Akr1b7	NA	NA	NA	NA	NA	NA
Akr1b8	0.297297	0.160284	0.240385	0.159508	0.222222	0.07924
Akr1c13	NA	0	NA	0	NA	0
Akr1c14	NA	NA	NA	NA	NA	NA
Akr1c19	NA	NA	NA	NA	NA	NA
Akr1c21	NA	NA	NA	NA	NA	NA
Akr1c6	NA	NA	NA	NA	NA	NA
Akr1d1	NA	NA	NA	NA	NA	NA
Akr7a5	0.234375	0.177243	0.242424	0.28419	0.0740741	0.118969
Akr7a5	1	NA	0	NA	0	NA
Akt1s1	0.15	0.122261	0.0980392	0.0999314	0.0154242	0
Akt2	0.472359	0.487459	0.285146	0.379621	0.0763528	0.0570042
Akt2	0.4	0	0.142857	0.125	0	0
Alas2	NA	NA	NA	NA	NA	NA
Alb	NA	NA	NA	NA	NA	NA
Aldh1a1	NA	NA	NA	NA	NA	NA
Aldh1a2	0	0	0	0.333333	0	0
Aldh1b1	0.333333	0.375661	0.0833333	0	NA	0
Aldh1l1	0.138889	0.234043	0.186047	0.178571	0	0.162162
Aldh3a1	0.142857	0	0.2	0.142857	NA	0
Aldh3b2	NA	NA	NA	NA	NA	NA
Aldh3b3	NA	NA	NA	NA	NA	NA
Aldh4a1	0.360465	0.267099	0.322388	0.284672	0.0153061	0.0954406
Aldh8a1	NA	NA	NA	NA	NA	NA
Aldh9a1	0.215163	0.264151	0.302832	0.305882	0.0285529	0.128205
Aldoart2	NA	NA	NA	NA	NA	NA
Aldoc	0.3125	0.4	0.266667	0.225806	0.0625	0.144444
Aldoc	NA	NA	NA	NA	NA	NA
Alg1	0.351844	0.418206	0.139653	0.22645	0.3257	0.0501709
Alg10b	0.285714	0.1	0.222222	0.285714	NA	0
Alg10b	0.5	0	0.176471	0.352941	0	0
Alg11	0.323077	0.473878	0.0758621	0.1634	0.0410959	0
Alg13	0.384615	0	0.5	0	NA	0
Alg14	0.153846	0	0.162162	0.357143	0	0
Alg14	0.441092	0.319565	0.239583	0.177273	0.0109649	0.0908451
Alg5	0.499949	0.30304	0.178109	0.273223	0.114018	0.0533849
Alg5	0.5	0.111111	0.157895	0.1875	0	0
Alg6	0.542857	0.292308	0.295455	0.164384	0	0.047619
Alg8	0.6	0.36	0.266667	0.255319	0	0.04
Alg9	0.545455	0.48	0.258065	0.352941	0	0.0588235
Alkbh3os1	NA	NA	NA	NA	NA	NA
Alkbh4	0.44898	0.227273	0.175258	0.142857	0	0.00877193
Alkbh5	0.45827	0.38549	0.142554	0.260423	0.11942	0.00265869
Alkbh5	0.615385	0.2	0.25	0.117647	NA	0
Alkbh6	0.264151	0.3	0.13253	0.257143	NA	0.0689655
Alkbh7	0.267241	0.234899	0.192308	0.173077	0.0807453	0.033241
Alkbh8	0.529412	0.257937	0.208333	0.199495	0	0.0110572
Alkbh8	0.833333	0.333333	0.166667	0.2	0	0
Alms1	0	0.5	0.5	0	0	0
Alms1-ps2	NA	NA	NA	NA	NA	NA
Alox12b	NA	NA	NA	NA	NA	NA
Alox5ap	1	0.5	0.5	0.4	NA	0.1
Aloxe3	NA	NA	NA	NA	NA	NA
Alpk3	0	0.151515	0	0.666667	0	0.011236
Als2cl	0.466667	0.619048	0.15625	0.202381	NA	0.0952381
Alx3	NA	NA	NA	NA	NA	NA
Alx4	NA	NA	NA	NA	NA	NA
Alyref2	0	0.128105	0	0.0429119	0.00797448	0.0175711
Amacr	NA	NA	NA	NA	NA	NA
Ambn	NA	NA	NA	NA	NA	NA
Ambra1	0.0952381	0.156992	0.113636	0.140042	0	0.00535714
Amer2	NA	NA	NA	NA	0	NA
Amer3	NA	NA	NA	NA	NA	NA
Amh	NA	NA	NA	NA	NA	NA
Amhr2	0.181818	0.0666667	0.230769	0.157895	0	0
Amigo1	0	0	NA	0	NA	0
Amigo1	NA	NA	NA	NA	NA	NA
Amigo3	0.5	0.2	NA	0	0	0
Ammecr1l	0	0.0833333	0.12766	0.107143	0	0
Ammecr1l	0.631579	0.347826	0.169591	0.12	0	0.0655738
Ammecr1l	0.230769	0	0	0.181818	0	0
Amn	NA	NA	NA	NA	NA	NA
Amotl2	0.336134	0.276596	0.0619469	0.0434783	0	0.0229885
Ampd1	0.166667	0.321429	0.5	0.35	0	0
Ampd3	NA	NA	NA	NA	NA	NA
Amph	0.194444	0.208333	0.265823	0.15625	0.0222222	0.123377
Amt	NA	NA	NA	NA	NA	NA
Amt	0.461583	0.435526	0.381546	0.371186	0.248452	0.17532
Amtn	NA	NA	NA	NA	NA	NA
Amz1	0	0.307692	0.04	0	0	0.0740741
Amz2	0.310345	0.254237	0.0891089	0.1	0.0434783	0.044586
Amz2	0.4	0.545455	0.315789	0.272727	NA	0
Anapc10	NA	NA	NA	NA	NA	NA
Anapc11	0.365724	0.337956	0.32906	0.298946	0.166029	0.175613
Anapc11	NA	NA	NA	NA	NA	NA
Anapc13	0.195575	0.237472	0.23355	0.23334	0.112763	0.175583
Anapc15	0.235294	0.222527	0.252688	0.172267	0.0482456	0.10333
Anapc2	0.257576	0.240964	0.193878	0.276596	0.0914634	0.057047
Anapc2	0.272727	0.0769231	0.210526	0	0	0.125
Anapc4	0.290097	0.261275	0.139641	0.160489	0.0674289	0.0655142
Anapc7	0.247423	0.182432	0.075	0.0486111	0	0.0122783
Anapc7	NA	0	NA	0.2	NA	0
Ang	NA	NA	NA	NA	NA	NA
Ang3	NA	NA	NA	NA	NA	NA
Ang5	NA	NA	NA	NA	NA	NA
Angel2	0.76	0.357143	0.451613	0.333333	0	0.3
Angel2	0.368421	0.166667	0.4	0.25	0.833333	0
Angpt4	NA	NA	NA	NA	NA	NA
Angptl1	NA	NA	NA	NA	NA	NA
Angptl2	NA	NA	NA	NA	NA	NA
Angptl3	NA	NA	NA	NA	NA	NA
Angptl8	NA	NA	NA	NA	NA	NA
Ank	0.363636	0.583333	0.388889	0.111111	NA	0.0666667
Ank1	NA	NA	NA	NA	NA	NA
Ank3	0.245283	0.153846	0.0895522	0.0434783	0.117647	0.0114943
Ank3	0.25	0.037037	0.0909091	0.1875	0	0
Ank3	NA	1	NA	0.5	NA	0.1
Ankef1	NA	NA	NA	NA	NA	NA
Ankfy1	0	0.1	0	0.333333	0	0
Ankfy1	0.5	0.333333	0.413793	0.333333	0	0.0645161
Ankfy1	NA	NA	NA	NA	NA	NA
Ankhd1	0.571429	0.3	0.714286	0	NA	0
Ankle1	0.75	0.333333	0	0.4	0	0
Ankle2	0.272727	0.333333	0.0740741	0.111111	0	0.0178571
Ankle2	0.365854	0.195652	0.324324	0.204545	0	0.0588235
Ankmy2	0.396396	0.298137	0.239669	0.217742	0.00651466	0.0275953
Ankra2	0.424228	0.343358	0.249008	0.222912	0	0.0376804
Ankra2	1	NA	0	NA	NA	NA
Ankrd13a	0.449438	0.190538	0.246835	0.169478	0.0503145	0.0659553
Ankrd13c	0.266667	0.0909091	0.333333	0.2	NA	0
Ankrd13c	0.4	0.241667	0.322314	0.19697	0	0.00595238
Ankrd16	0.269231	0.2	0.0603318	0.272727	0	0
Ankrd2	NA	NA	NA	NA	NA	NA
Ankrd24	0.361111	0.282609	0.152381	0.225806	0.233333	0.0331126
Ankrd27	0.1	0	0	0.05	0	0.0294118
Ankrd27	0.562334	0.409836	0.220169	0.315789	0.0169197	0.0402299
Ankrd31	0	1	0.15	0.2	0	0
Ankrd33	NA	NA	NA	NA	NA	NA
Ankrd34a	NA	NA	0	NA	NA	0
Ankrd34b	NA	NA	NA	NA	NA	NA
Ankrd35	0.1	0.228571	0.208333	0.266667	0.375	0.0675676
Ankrd36	NA	NA	NA	NA	NA	NA
Ankrd40	NA	NA	NA	0.285714	NA	0
Ankrd40	0.2	0.159091	0.225	0.0625	0.258065	0.0987654
Ankrd40	0.269231	0.416667	0.289855	0.214286	0	0.0169492
Ankrd45	0.363636	0.117647	0.04	0.153846	0	0
Ankrd52	NA	0.666667	0.4	0	0	0
Ankrd53	NA	NA	NA	NA	NA	NA
Ankrd55	NA	NA	NA	NA	NA	NA
Ankrd55	NA	NA	NA	NA	NA	NA
Ankrd55	NA	NA	NA	NA	NA	NA
Ankrd7	NA	NA	NA	NA	NA	NA
Anks1	0.65	0.444444	0.28	0.3125	0	0.046875
Anks1b	NA	NA	NA	NA	NA	NA
Anks1b	NA	NA	NA	NA	NA	NA
Anks4b	NA	NA	NA	NA	NA	NA
Ankzf1	0	0	0	0	0	NA
Ankzf1	0.117647	0.166667	0.0655738	0.111111	0	0.027027
Ano2	NA	NA	NA	NA	NA	NA
Ano5	NA	NA	NA	NA	NA	NA
Ano6	0.434783	0.583333	0.15	0.290323	NA	0.4
Ano7	0	0.5	0.2	0.5	0	0.466667
Anp32a	0.129113	0.0928644	0.155294	0.17665	0.106629	0.0633139
Anp32a	0.247387	0.229798	0.136555	0.145981	NA	0.0769841
Anp32b	0.422083	0.401427	0.330383	0.314373	0.046731	0.0946313
Anp32e	0.541022	0.539571	0.489115	0.48252	0.979798	0.185868
Anp32e	0.495167	0.49465	0.345037	0.325695	0.153991	0.0648265
Antxrl	NA	NA	NA	NA	NA	NA
Anxa11	0.190476	0.403226	0.244186	0.0857143	0.05	0.189944
Anxa2	0.32696	0.250836	0.320248	0.322638	0.218778	0.178312
Anxa3	0.142857	0.4	0.304348	0.111111	0.12	0.0727273
[truncated: 27,375 more rows]

## Sheet: Supplemental_Table_4e
Supplemental Table 4: Half-life (HL) analysis in WT, Smg5 KO and Smg6 KO ESCs
[truncated: 28,572 more rows]

[truncated: 5 more sheets: Supplemental_Table_4f, Supplemental_Table_4g, Supplemental_Table_4h, Supplemental_Table_4i, Supplemental_Table_4j]
