# Supplementary material for: NMD is required for timely cell fate transitions by fine-tuning gene expression and regulating translation
Source: Genes Dev. 2022 Mar 1;36(5-6):348–67. doi: 10.1101/gad.347690.120 (PMC8973849; doi:10.1101/gad.347690.120)
Supplement: Supplemental Material [file supp_gad.347690.120_Supplemental_Table_5_RIPseq.xlsx]

## Sheet: Supplemental_Table_5
Supplemental Table 5: eIF4A2FL RIP-Sequencing
ID	name	LogFC eIF4A2FL RIP/Input	pvalue	padj	LogFC RIP eIF4A2FL/ RIP EV	pvalue	padj
ENSMUSG00000007777	0610009B22Rik	0.175412	0.84344	0.999606	3.79737	0.000263348	0.00149195
ENSMUSG00000042208	0610010F05Rik	1.17633	0.117884	0.829413	-1.36569	0.0648814	0.148817
ENSMUSG00000107002	0610012G03Rik	0.0656995	0.963456	0.999606	1.49415	0.299069	0.481988
ENSMUSG00000058706	0610030E20Rik	0.132621	0.901682	0.999606	2.04898	0.0617974	0.143166
ENSMUSG00000058812	0610039K10Rik	-4.1516	0.000283617	0.0227007	-6.09218	8.73762e-08	2.325e-06
ENSMUSG00000071456	1110002L01Rik	0.506553	0.321081	0.999606	5.23235	1.05443e-07	2.69123e-06
ENSMUSG00000030663	1110004F10Rik	-0.77626	0.579828	0.999606	-1.70267	0.224654	0.392537
ENSMUSG00000039195	1110008P14Rik	0.995961	0.419907	0.999606	0.850862	0.494031	0.668395
ENSMUSG00000045237	1110012L19Rik	-0.561639	0.54464	0.999606	6.21935	0.00026989	0.00152471
ENSMUSG00000037971	1110032A03Rik	-0.61172	0.646582	0.999606	5.65327	0.00384326	0.0141736
ENSMUSG00000092203	1110038B12Rik	-1.12679	0.00126646	0.0659945	-2.21233	2.45706e-10	1.75592e-08
ENSMUSG00000063236	1110038F14Rik	0.518982	0.186299	0.94732	-0.154372	0.695292	0.825379
ENSMUSG00000040591	1110051M20Rik	0.0405946	0.967571	0.999606	6.67453	7.15215e-05	0.000499005
ENSMUSG00000035171	1110059E24Rik	-0.408867	0.728656	0.999606	-1.92348	0.102537	0.214128
ENSMUSG00000032551	1110059G10Rik	0.614902	0.641574	0.999606	-1.65778	0.206054	0.368204
ENSMUSG00000078570	1110065P20Rik	0.268248	0.711426	0.999606	5.05847	1.17584e-06	1.73681e-05
ENSMUSG00000043687	1190005I06Rik	0.67449	0.344932	0.999606	6.19434	4.69795e-05	0.000347142
ENSMUSG00000063320	1190007I07Rik	0.122507	0.882619	0.999606	2.55854	0.00485669	0.0172799
ENSMUSG00000097290	1300002E11Rik	0.345157	0.677674	0.999606	7.05118	2.07453e-05	0.000180484
ENSMUSG00000087651	1500009L16Rik	0.886438	0.56421	0.999606	-1.65038	0.281725	0.46229
ENSMUSG00000072694	1500011B03Rik	-0.212643	0.777594	0.999606	-1.09218	0.1472	0.283436
ENSMUSG00000098702	1500015A07Rik	-0.147097	0.913278	0.999606	-0.329308	0.808184	0.892777
ENSMUSG00000035595	1600002K03Rik	-0.826392	0.575458	0.999606	0.983024	0.509061	0.681906
ENSMUSG00000050088	1600012H06Rik	0.259174	0.745528	0.999606	-3.09261	8.65553e-05	0.000589878
ENSMUSG00000054676	1600014C10Rik	-0.832167	0.591157	0.999606	-0.732288	0.638755	0.785297
ENSMUSG00000097048	1600020E01Rik	-0.09245	0.953142	0.999606	-2.11609	0.17777	0.328638
ENSMUSG00000075511	1700001L05Rik	0.698075	0.652381	0.999606	6.63358	0.00163664	0.00690326
ENSMUSG00000026831	1700007K13Rik	0.572596	0.691232	0.999606	7.84659	0.000115386	0.000751434
ENSMUSG00000031509	1700016D06Rik	-2.43577	0.221818	0.999606	-3.78421	0.0574176	0.135807
ENSMUSG00000032300	1700017B05Rik	0.510578	0.576333	0.999606	2.41677	0.00989637	0.0314927
ENSMUSG00000031809	1700018B08Rik	-0.124794	0.946705	0.999606	6.61668	0.00493727	0.0175106
ENSMUSG00000043629	1700019D03Rik	-0.4398	0.510595	0.999606	7.37525	3.32014e-06	4.08586e-05
ENSMUSG00000019797	1700021F05Rik	-0.0032644	0.997289	0.999606	-0.310053	0.747122	0.855854
ENSMUSG00000032666	1700025G04Rik	-0.653382	0.663893	0.999606	-2.44344	0.103548	0.215814
ENSMUSG00000061633	1700029P11Rik	-0.68167	0.555035	0.999606	7.1095	0.000116067	0.000754058
ENSMUSG00000099759	1700030C10Rik	-1.50691	0.367095	0.999606	3.57483	0.102369	0.213865
ENSMUSG00000031847	1700030J22Rik	-0.380538	0.637285	0.999606	5.95783	0.000286475	0.00159943
ENSMUSG00000052794	1700030K09Rik	0.962662	0.32803	0.999606	2.5938	0.014419	0.043387
ENSMUSG00000027327	1700037H04Rik	-0.0979058	0.849694	0.999606	0.421685	0.417116	0.597886
ENSMUSG00000086391	1700042O10Rik	0.212674	0.89531	0.999606	5.80099	0.00704805	0.0236313
ENSMUSG00000099681	1700052K11Rik	-0.434437	0.801686	0.999606	4.21802	0.0582567	0.137143
ENSMUSG00000024209	1700061G19Rik	0.528604	0.501283	0.999606	-0.531165	0.499204	0.67339
ENSMUSG00000038323	1700066M21Rik	-0.998232	0.488867	0.999606	-1.76705	0.221675	0.389078
ENSMUSG00000097080	1700086O06Rik	0.503431	0.705931	0.999606	5.32353	0.00605488	0.0208033
ENSMUSG00000099474	1700097N02Rik	0.3711	0.746368	0.999606	2.607	0.0254333	0.0696196
ENSMUSG00000100599	1700120C14Rik	-2.32297	0.280586	0.999606	1.95448	0.445778	0.625351
ENSMUSG00000040822	1700123O20Rik	0.0272064	0.968744	0.999606	-0.847245	0.223074	0.390526
ENSMUSG00000022507	1810013L24Rik	-0.799772	0.0616251	0.627308	-0.899393	0.0373113	0.0953021
ENSMUSG00000097412	1810014B01Rik	-0.62555	0.440595	0.999606	-5.96745	6.94383e-14	1.10275e-11
ENSMUSG00000044145	1810024B03Rik	-0.250914	0.82899	0.999606	6.53936	0.000394536	0.00208743
ENSMUSG00000101970	1810026B05Rik	0.54507	0.703064	0.999606	0.151793	0.915685	0.95531
ENSMUSG00000044148	1810030O07Rik	-1.46306	0.029314	0.427532	0.519613	0.444423	0.624217
ENSMUSG00000054091	1810037I17Rik	-0.0969024	0.928911	0.999606	2.06568	0.0594785	0.139233
ENSMUSG00000100680	1810044D09Rik	0.198054	0.860265	0.999606	5.41309	0.00276365	0.0107589
ENSMUSG00000035372	1810055G02Rik	-0.124109	0.842985	0.999606	7.0476	2.15616e-06	2.86102e-05
ENSMUSG00000073155	1810058I24Rik	-0.203506	0.79555	0.999606	-0.260492	0.74028	0.852805
ENSMUSG00000107761	2010008C14Rik	-0.793623	0.318351	0.999606	5.37588	0.00101241	0.00459372
ENSMUSG00000097755	2010110K18Rik	0.916285	0.421345	0.999606	5.4779	0.00241653	0.00962094
ENSMUSG00000063018	2010204K13Rik	-0.854569	0.193953	0.962285	0.712602	0.28473	0.465887
ENSMUSG00000100691	2010320M18Rik	-0.187245	0.834625	0.999606	0.495744	0.582066	0.741195
ENSMUSG00000030587	2200002D01Rik	0.109049	0.890739	0.999606	-1.20762	0.127482	0.254634
ENSMUSG00000074217	2210011C24Rik	0.161656	0.89208	0.999606	1.06353	0.379189	0.562208
ENSMUSG00000021550	2210016F16Rik	-0.206018	0.87763	0.999606	0.0204766	0.987865	0.993925
ENSMUSG00000029559	2210016L21Rik	-0.216614	0.739356	0.999606	-1.98151	0.00225457	0.00909554
ENSMUSG00000071252	2210408I21Rik	-0.155096	0.891278	0.999606	5.50747	0.00248036	0.009832
ENSMUSG00000032403	2300009A05Rik	0.718227	0.703412	0.999606	0.51352	0.785986	0.878194
ENSMUSG00000098332	2310009A05Rik	1.04393	0.0296748	0.431535	7.4824	1.63236e-07	3.73033e-06
ENSMUSG00000079283	2310009B15Rik	-0.620939	0.684439	0.999606	5.87827	0.00499557	0.0176755
ENSMUSG00000097162	2310010J17Rik	0.23795	0.730442	0.999606	6.83963	1.7032e-05	0.000153796
ENSMUSG00000020133	2310011J03Rik	0.0434846	0.951482	0.999606	7.38379	1.34374e-06	1.94279e-05
ENSMUSG00000097729	2310015A10Rik	-0.527925	0.503373	0.999606	5.0692	0.00182963	0.00759248
ENSMUSG00000049643	2310022A10Rik	-0.464805	0.628448	0.999606	0.730833	0.451125	0.630202
ENSMUSG00000031983	2310022B05Rik	-0.668889	0.633725	0.999606	-1.51734	0.279841	0.460041
ENSMUSG00000020441	2310033P09Rik	0.75839	0.123689	0.84276	-1.89817	0.000107	0.000703371
ENSMUSG00000062619	2310039H08Rik	-1.04291	0.494014	0.999606	5.77773	0.00577616	0.0199687
ENSMUSG00000101655	2310040G24Rik	-0.202606	0.888247	0.999606	5.34465	0.00830035	0.0271389
ENSMUSG00000097768	2310043M15Rik	1.12717	0.307108	0.999606	5.05278	0.00092228	0.00424835
ENSMUSG00000040177	2310057M21Rik	0.197308	0.755276	0.999606	4.16109	5.51969e-06	6.13606e-05
ENSMUSG00000085379	2310058D17Rik	-5.63299	0.0146433	0.285588	-0.889256	0.742074	0.852904
ENSMUSG00000050705	2310061I04Rik	-0.0359463	0.978423	0.999606	1.21153	0.36336	0.546597
ENSMUSG00000106223	2400006E01Rik	-0.919454	0.463779	0.999606	6.82615	0.00034848	0.0018836
ENSMUSG00000045411	2410002F23Rik	-0.274013	0.789516	0.999606	-0.426147	0.678285	0.814419
ENSMUSG00000085860	2410003L11Rik	0.183248	0.723881	0.999606	5.40548	1.90535e-09	1.05905e-07
ENSMUSG00000036873	2410004B18Rik	0.120275	0.802315	0.999606	-1.44917	0.00248984	0.00986176
ENSMUSG00000086841	2410006H16Rik	0.196055	0.625244	0.999606	-2.02714	4.21778e-07	7.65859e-06
ENSMUSG00000044387	2410080I02Rik	-1.28441	0.311579	0.999606	3.25076	0.0853878	0.185275
ENSMUSG00000032840	2410131K14Rik	-0.149888	0.904674	0.999606	0.157366	0.900493	0.947464
ENSMUSG00000064308	2410137M14Rik	-0.336631	0.546269	0.999606	8.71115	1.72083e-08	6.4568e-07
ENSMUSG00000096917	2500002B13Rik	0.418694	0.775025	0.999606	2.97495	0.0474641	0.116477
ENSMUSG00000071632	2510002D24Rik	0.620148	0.496229	0.999606	-1.40386	0.122492	0.246877
ENSMUSG00000044496	2510039O18Rik	0.398762	0.406299	0.999606	2.55487	2.39167e-07	4.99555e-06
ENSMUSG00000066175	2510046G10Rik	-1.16931	0.450573	0.999606	-0.987511	0.526225	0.695585
ENSMUSG00000052419	2610001J05Rik	-0.649431	0.386463	0.999606	0.561483	0.45549	0.633879
ENSMUSG00000097537	2610020C07Rik	0.245252	0.902686	0.999606	-4.0331	0.0424528	0.105947
ENSMUSG00000091474	2610021A01Rik	0.592183	0.492367	0.999606	6.75367	5.20461e-05	0.00037516
ENSMUSG00000059482	2610301B20Rik	0.276497	0.87053	0.999606	-1.10192	0.515384	0.687156
ENSMUSG00000049916	2610318N02Rik	-1.24335	0.33019	0.999606	-0.369374	0.774732	0.872783
ENSMUSG00000010277	2610507B11Rik	1.03682	0.0445251	0.539314	1.15914	0.025059	0.0688021
ENSMUSG00000024273	2700062C07Rik	-0.0853798	0.950208	0.999606	-1.62074	0.234956	0.40628
ENSMUSG00000062198	2700097O09Rik	0.587956	0.645261	0.999606	0.966482	0.451449	0.63037
ENSMUSG00000098090	2700099C18Rik	0.0996476	0.896082	0.999606	-3.3591	7.93545e-06	8.26162e-05
ENSMUSG00000087497	2810001G20Rik	0.975672	0.130972	0.846935	8.41881	9.12854e-08	2.41617e-06
ENSMUSG00000045464	2810002D19Rik	-0.613975	0.587468	0.999606	1.32606	0.300539	0.483735
ENSMUSG00000031984	2810004N23Rik	-0.654517	0.147448	0.875498	-2.34732	2.02643e-07	4.38841e-06
ENSMUSG00000047635	2810006K23Rik	-0.694882	0.641885	0.999606	-1.52173	0.308763	0.49175
ENSMUSG00000099881	2810013P06Rik	-0.391975	0.621971	0.999606	-1.44078	0.069939	0.157948
ENSMUSG00000049881	2810025M15Rik	-1.00281	0.00678892	0.184567	1.76825	4.14677e-06	4.86954e-05
ENSMUSG00000099966	2810402E24Rik	-0.743484	0.597529	0.999606	4.94159	0.0135932	0.0412638
ENSMUSG00000018570	2810408A11Rik	-0.0903725	0.953094	0.999606	-0.983508	0.522221	0.692318
ENSMUSG00000087213	2810408I11Rik	-0.235943	0.866977	0.999606	5.06221	0.00874317	0.0283779
ENSMUSG00000100876	2810454H06Rik	-5.6465	0.0106117	0.238672	-5.77349	0.00931037	0.0299615
ENSMUSG00000102014	2900009J06Rik	0.134819	0.927236	0.999606	5.37864	0.00856879	0.027889
ENSMUSG00000051339	2900026A02Rik	2.21808	0.018506	0.325972	8.22428	1.51437e-06	2.13098e-05
ENSMUSG00000099632	2900093K20Rik	-0.564863	0.525158	0.999606	5.35059	0.00145531	0.00624104
ENSMUSG00000085355	3010003L21Rik	0.67861	0.71464	0.999606	-2.02889	0.269889	0.449508
ENSMUSG00000079737	3110001I22Rik	0.129172	0.845997	0.999606	6.4263	4.61607e-05	0.000342864
ENSMUSG00000026388	3110009E18Rik	0.0598344	0.966175	0.999606	5.72834	0.0033829	0.012748
ENSMUSG00000025102	3110040N11Rik	-0.0919359	0.958229	0.999606	0.652961	0.711193	0.835324
ENSMUSG00000085622	3110056K07Rik	0.393476	0.812371	0.999606	4.93851	0.0193898	0.0555381
ENSMUSG00000053553	3110082I17Rik	-0.869524	0.295409	0.999606	-2.0468	0.0137547	0.0417143
ENSMUSG00000073590	3222401L13Rik	-0.797144	0.54693	0.999606	-0.79	0.553715	0.717167
ENSMUSG00000033111	3830406C13Rik	-0.862449	0.518321	0.999606	-0.765847	0.569138	0.73031
ENSMUSG00000048106	4632415L05Rik	-0.352392	0.747366	0.999606	-0.128446	0.906999	0.951472
ENSMUSG00000086015	4833417C18Rik	-0.0838333	0.942081	0.999606	5.62377	0.00215085	0.00872991
ENSMUSG00000062822	4833420G17Rik	0.214198	0.656831	0.999606	-0.521144	0.281275	0.46173
ENSMUSG00000025871	4833439L19Rik	-0.867586	0.239114	0.999606	-1.86377	0.0114616	0.0356682
ENSMUSG00000036934	4921524J17Rik	0.22274	0.862269	0.999606	0.556919	0.666501	0.807207
ENSMUSG00000027309	4930402H24Rik	0.520999	0.387316	0.999606	6.27071	2.06957e-05	0.000180209
ENSMUSG00000046567	4930430F08Rik	-0.591275	0.770357	0.999606	-0.586783	0.77303	0.872227
ENSMUSG00000021098	4930447C04Rik	-0.820305	0.27759	0.999606	-5.65087	4.42723e-15	8.68518e-13
ENSMUSG00000021747	4930452B06Rik	-0.33483	0.777213	0.999606	1.14507	0.341808	0.525959
ENSMUSG00000059920	4930453N24Rik	-1.39209	0.000149749	0.0142	0.753592	0.0757598	0.168402
ENSMUSG00000097651	4930461G14Rik	1.18483	0.0879055	0.733375	6.63874	1.13164e-05	0.000110675
ENSMUSG00000074136	4930513N10Rik	0.0810802	0.951915	0.999606	2.1667	0.131574	0.260983
ENSMUSG00000085521	4930526A20Rik	-0.777434	0.231236	0.999606	0.268347	0.680762	0.815399
ENSMUSG00000097091	4930526L06Rik	-0.505394	0.736003	0.999606	-3.80523	0.00999152	0.0317753
ENSMUSG00000048905	4930539E08Rik	-0.0743004	0.95787	0.999606	-1.19579	0.395046	0.576578
ENSMUSG00000097519	4930558J18Rik	-0.392853	0.7912	0.999606	-0.403655	0.786652	0.878395
ENSMUSG00000107142	4930566F21Rik	-0.357827	0.780449	0.999606	0.39394	0.760367	0.864411
ENSMUSG00000027811	4930579G24Rik	-0.397322	0.799409	0.999606	1.08058	0.506483	0.679836
ENSMUSG00000031938	4931406C07Rik	-0.0459593	0.975442	0.999606	4.80621	0.00769102	0.0254797
ENSMUSG00000066571	4931406P16Rik	0.674696	0.558583	0.999606	2.27061	0.0507104	0.122698
ENSMUSG00000022179	4931414P19Rik	0.508417	0.42955	0.999606	7.39125	2.58471e-06	3.31538e-05
ENSMUSG00000014837	4931428F04Rik	0.0357082	0.951867	0.999606	7.95356	3.16868e-07	6.0617e-06
ENSMUSG00000069925	4932416K20Rik	-4.98231	0.000715299	0.0431118	-5.97104	5.01438e-05	0.000364634
ENSMUSG00000105881	4932422M17Rik	-1.79979	0.273218	0.999606	-2.38084	0.147694	0.284169
ENSMUSG00000037270	4932438A13Rik	1.68469	7.31974e-05	0.00915426	0.614454	0.147909	0.284473
ENSMUSG00000097908	4933404O12Rik	-0.111263	0.93806	0.999606	0.00550182	0.996939	0.999036
ENSMUSG00000020807	4933427D14Rik	1.04141	0.492142	0.999606	-2.58467	0.086148	0.18652
ENSMUSG00000027942	4933434E20Rik	-0.364809	0.324713	0.999606	-2.79842	1.29955e-14	2.40777e-12
ENSMUSG00000073147	5031425E22Rik	-0.993316	0.54886	0.999606	-3.761	0.0228724	0.0637611
ENSMUSG00000036046	5031439G07Rik	-0.124446	0.866538	0.999606	9.53945	3.94426e-09	1.93443e-07
ENSMUSG00000085741	5430405H02Rik	-2.28656	0.138329	0.862312	3.83444	0.0682093	0.154852
ENSMUSG00000097772	5430416N02Rik	0.53232	0.254623	0.999606	-1.78035	0.000118003	0.000761789
ENSMUSG00000087174	5530601H04Rik	-0.736226	0.494843	0.999606	2.60058	0.0826498	0.180588
ENSMUSG00000073755	5730409E04Rik	0.167129	0.841854	0.999606	-1.41544	0.0899793	0.193119
ENSMUSG00000057181	5730455P16Rik	-0.451619	0.338878	0.999606	-2.1106	6.95917e-06	7.41496e-05
ENSMUSG00000029089	5730480H06Rik	-1.64698	0.00530637	0.157128	6.47618	1.10813e-05	0.000108801
ENSMUSG00000022195	6030458C11Rik	0.472975	0.559302	0.999606	0.256247	0.752551	0.858909
ENSMUSG00000097577	6230400D17Rik	-2.29616	0.128888	0.846935	4.24856	0.0413563	0.103754
ENSMUSG00000097375	6720427I07Rik	-5.4474	8.91694e-06	0.00162207	3.52128	0.0627251	0.144734
ENSMUSG00000072066	6720489N17Rik	-0.895271	0.456766	0.999606	4.89088	0.00872278	0.0283324
ENSMUSG00000047466	8030462N17Rik	-0.14804	0.936796	0.999606	-0.105003	0.955271	0.976151
ENSMUSG00000034587	8430429K09Rik	-0.154675	0.922692	0.999606	5.0412	0.0180445	0.0523897
ENSMUSG00000090330	9130221H12Rik	-0.154636	0.911171	0.999606	-0.628033	0.651243	0.795676
ENSMUSG00000101892	9130401M01Rik	-0.629502	0.12356	0.842683	-0.0537312	0.896165	0.9443
ENSMUSG00000097145	9230114K14Rik	-0.549863	0.657676	0.999606	-0.0828919	0.947734	0.97302
ENSMUSG00000059939	9430015G10Rik	0.158784	0.732439	0.999606	0.00816564	0.986078	0.993187
ENSMUSG00000040139	9430038I01Rik	-0.785461	0.366187	0.999606	2.36384	0.0105824	0.0333494
ENSMUSG00000111088	9430081H08Rik	-0.644706	0.491622	0.999606	5.51516	0.00125045	0.00550649
ENSMUSG00000036275	9530068E07Rik	-0.396037	0.640572	0.999606	-1.44631	0.0881791	0.189931
ENSMUSG00000044551	9930012K11Rik	-0.594648	0.625869	0.999606	6.63183	0.000431923	0.00224488
ENSMUSG00000046138	9930021J03Rik	1.1967	0.281669	0.999606	8.48059	3.02335e-06	3.77165e-05
ENSMUSG00000044730	9930104L06Rik	0.902939	0.522232	0.999606	-0.967831	0.489773	0.664251
ENSMUSG00000079144	A130010J15Rik	-0.717538	0.615102	0.999606	-1.2227	0.392192	0.574002
ENSMUSG00000114210	A330084C13Rik	-6.85987	9.51987e-08	3.17488e-05	2.8266	0.143361	0.277755
ENSMUSG00000047613	A430005L14Rik	0.339648	0.428513	0.999606	0.721161	0.0969304	0.204899
ENSMUSG00000112096	A430103D13Rik	-0.695911	0.438035	0.999606	6.09245	0.000315938	0.00173584
ENSMUSG00000101013	A630072M18Rik	-0.480859	0.758525	0.999606	5.54186	0.0088721	0.0287267
ENSMUSG00000112639	A730063M14Rik	0.544825	0.709365	0.999606	-1.59983	0.273036	0.453023
ENSMUSG00000054426	A930005H10Rik	-0.135593	0.904346	0.999606	6.78098	0.000202916	0.00120129
ENSMUSG00000092368	A930015D03Rik	0.50121	0.637761	0.999606	4.82922	0.00588534	0.0202974
ENSMUSG00000056735	A930024E05Rik	0.132007	0.931574	0.999606	5.33432	0.0107024	0.0336616
ENSMUSG00000093483	AA465934	0.789209	0.284248	0.999606	0.993616	0.178087	0.329102
ENSMUSG00000036678	Aaas	0.512966	0.122007	0.840258	0.526365	0.117961	0.239537
ENSMUSG00000029482	Aacs	0.606424	0.486215	0.999606	7.38968	1.05753e-05	0.000104681
ENSMUSG00000037257	Aagab	0.731513	0.439168	0.999606	0.795245	0.401481	0.582654
ENSMUSG00000057230	Aak1	-0.0955419	0.856156	0.999606	2.28435	5.11124e-05	0.000370028
ENSMUSG00000035642	Aamdc	0.141345	0.930052	0.999606	-0.515725	0.748862	0.856994
ENSMUSG00000006299	Aamp	0.192797	0.764711	0.999606	-0.0140371	0.98262	0.991239
ENSMUSG00000027628	Aar2	-0.513612	0.415434	0.999606	-2.30258	0.000240635	0.00137935
ENSMUSG00000068522	Aard	-0.0731841	0.958124	0.999606	6.89781	0.000564138	0.00280109
ENSMUSG00000031960	Aars	1.3675	0.0103744	0.235366	3.87775	2.60632e-12	3.06779e-10
ENSMUSG00000023938	Aars2	1.3037	0.0202962	0.341283	0.789207	0.163048	0.307617
ENSMUSG00000055923	Aasdh	0.557173	0.641486	0.999606	2.24009	0.067092	0.152836
ENSMUSG00000025894	Aasdhppt	-0.314721	0.605149	0.999606	1.27843	0.0427769	0.10649
ENSMUSG00000018697	Aatf	-0.205787	0.734237	0.999606	-2.29711	0.000134418	0.000852486
ENSMUSG00000026944	Abca2	1.18935	0.145941	0.872057	4.04333	4.73285e-05	0.000349205
ENSMUSG00000024130	Abca3	0.767244	0.577866	0.999606	-0.447776	0.744933	0.854512
ENSMUSG00000018800	Abca5	-0.652829	0.587186	0.999606	4.06018	0.0281245	0.0752972
ENSMUSG00000035722	Abca7	0.548618	0.444456	0.999606	4.47913	0.000351732	0.0018981
ENSMUSG00000031974	Abcb10	0.290504	0.539111	0.999606	-0.766923	0.104917	0.218113
ENSMUSG00000040584	Abcb1a	0.271401	0.820787	0.999606	4.56926	0.000546768	0.00272838
ENSMUSG00000028970	Abcb1b	-0.193749	0.892552	0.999606	-0.497591	0.729064	0.846303
ENSMUSG00000031333	Abcb7	-0.553132	0.723965	0.999606	4.63502	0.023495	0.0652602
ENSMUSG00000028973	Abcb8	0.906949	0.288063	0.999606	2.15939	0.0175808	0.0512431
ENSMUSG00000023088	Abcc1	0.752621	0.592857	0.999606	-0.082069	0.953541	0.97551
ENSMUSG00000032842	Abcc10	1.01664	0.511877	0.999606	-2.01966	0.186953	0.340952
ENSMUSG00000032849	Abcc4	0.257556	0.854404	0.999606	1.53176	0.277352	0.457754
ENSMUSG00000022822	Abcc5	-0.106513	0.829928	0.999606	-0.470117	0.344055	0.52747
ENSMUSG00000028127	Abcd3	-0.159318	0.800451	0.999606	0.194183	0.759694	0.863916
ENSMUSG00000021240	Abcd4	0.767259	0.525398	0.999606	2.25651	0.0673188	0.153283
ENSMUSG00000058355	Abce1	-1.27941	0.0248101	0.386042	-0.786445	0.168586	0.315508
ENSMUSG00000038762	Abcf1	0.287298	0.80522	0.999606	-1.51274	0.194094	0.350778
ENSMUSG00000028953	Abcf2	1.93313	0.141778	0.868552	-1.07399	0.411365	0.592957
ENSMUSG00000003234	Abcf3	0.845776	0.51622	0.999606	2.16036	0.106623	0.220907
ENSMUSG00000024030	Abcg1	0.75561	0.642685	0.999606	6.15683	0.00437271	0.015821
ENSMUSG00000029802	Abcg2	0.0654527	0.923652	0.999606	0.570277	0.410458	0.592246
ENSMUSG00000006638	Abhd1	-0.930762	0.456456	0.999606	-0.282059	0.82285	0.902205
ENSMUSG00000033157	Abhd10	-0.0195507	0.971496	0.999606	3.70634	5.01246e-06	5.67947e-05
ENSMUSG00000040532	Abhd11	0.474574	0.754922	0.999606	1.03685	0.49597	0.670182
ENSMUSG00000085042	Abhd11os	0.36559	0.864323	0.999606	1.70527	0.426727	0.607311
ENSMUSG00000032046	Abhd12	0.0323237	0.981663	0.999606	-0.86324	0.539491	0.706031
ENSMUSG00000040396	Abhd13	-0.548266	0.683804	0.999606	0.103098	0.939087	0.967518
ENSMUSG00000042210	Abhd14a	0.0405	0.958545	0.999606	0.6239	0.42745	0.607994
ENSMUSG00000042073	Abhd14b	-0.274624	0.864541	0.999606	-1.36618	0.396012	0.577481
ENSMUSG00000007036	Abhd16a	0.23662	0.865388	0.999606	-0.150491	0.914581	0.954736
ENSMUSG00000003346	Abhd17a	-0.286091	0.578978	0.999606	4.1841	1.5763e-10	1.16821e-08
ENSMUSG00000047368	Abhd17b	0.470915	0.708058	0.999606	1.04913	0.407115	0.58861
ENSMUSG00000038459	Abhd17c	-0.40526	0.619316	0.999606	1.17145	0.151941	0.29022
ENSMUSG00000039202	Abhd2	-0.58583	0.52832	0.999606	-1.66901	0.0723895	0.162135
ENSMUSG00000040997	Abhd4	-0.732108	0.170016	0.923502	7.18087	2.86908e-06	3.60617e-05
ENSMUSG00000032540	Abhd5	-0.725026	0.579006	0.999606	-0.216357	0.869968	0.929116
ENSMUSG00000025277	Abhd6	-1.18158	0.476828	0.999606	1.56158	0.3636	0.54677
ENSMUSG00000007950	Abhd8	0.447233	0.56365	0.999606	0.392033	0.615094	0.768394
ENSMUSG00000058835	Abi1	-0.770629	0.539806	0.999606	0.537594	0.670636	0.809862
ENSMUSG00000026782	Abi2	0.419737	0.753835	0.999606	0.525238	0.695354	0.825379
ENSMUSG00000018381	Abi3	-0.245041	0.893212	0.999606	-1.72271	0.344474	0.52787
ENSMUSG00000026842	Abl1	1.59828	0.0222275	0.360714	9.57447	2.15753e-09	1.18605e-07
ENSMUSG00000026596	Abl2	1.32799	0.017474	0.317869	0.270444	0.628382	0.778226
ENSMUSG00000025085	Ablim1	0.849869	0.522638	0.999606	0.235766	0.859438	0.923274
ENSMUSG00000029095	Ablim2	0.53686	0.760958	0.999606	5.9271	0.00886147	0.0287064
ENSMUSG00000017631	Abr	1.36985	0.194308	0.962877	3.34561	0.00176737	0.00738003
ENSMUSG00000078453	Abracl	-0.42703	0.749734	0.999606	0.414144	0.757729	0.862859
ENSMUSG00000035234	Abraxas1	-0.665848	0.615345	0.999606	-0.607702	0.648145	0.79301
ENSMUSG00000030965	Abraxas2	-0.306002	0.875585	0.999606	-0.91881	0.638487	0.78516
ENSMUSG00000036376	Abt1	0.325426	0.661986	0.999606	0.465429	0.536483	0.704136
ENSMUSG00000030083	Abtb1	0.0550351	0.967296	0.999606	-0.577866	0.667032	0.807578
ENSMUSG00000036138	Acaa1a	0.46708	0.603042	0.999606	0.184986	0.837035	0.910008
ENSMUSG00000036880	Acaa2	-0.496795	0.485961	0.999606	1.58007	0.0317452	0.0834063
ENSMUSG00000020532	Acaca	1.08173	0.374648	0.999606	0.789905	0.517546	0.689365
ENSMUSG00000042010	Acacb	0.0720459	0.94428	0.999606	2.55981	0.0181513	0.052654
ENSMUSG00000090150	Acad11	0.656276	0.580098	0.999606	5.77152	0.00116422	0.00516085
ENSMUSG00000031969	Acad8	0.250106	0.58715	0.999606	-1.72908	0.000159811	0.000988198
ENSMUSG00000027710	Acad9	0.455682	0.771033	0.999606	7.54192	0.000384548	0.00204106
ENSMUSG00000026003	Acadl	0.231481	0.755291	0.999606	9.04538	2.38968e-08	8.47829e-07
ENSMUSG00000062908	Acadm	0.754574	0.227754	0.999606	-0.4184	0.503308	0.676919
ENSMUSG00000029545	Acads	-0.201468	0.817377	0.999606	0.661394	0.449695	0.628818
ENSMUSG00000030861	Acadsb	-1.40018	0.00973295	0.226989	4.12275	0.000284789	0.0015918
ENSMUSG00000018574	Acadvl	0.607225	0.546234	0.999606	3.01884	0.00492686	0.0174799
ENSMUSG00000049076	Acap2	0.997812	0.239961	0.999606	8.25292	7.56411e-07	1.23954e-05
ENSMUSG00000029033	Acap3	1.04952	0.237178	0.999606	7.24136	1.67958e-05	0.000151937
ENSMUSG00000032047	Acat1	0.821875	0.459494	0.999606	8.12323	7.71213e-06	8.07956e-05
ENSMUSG00000023832	Acat2	-0.771261	0.319564	0.999606	0.762939	0.326096	0.509381
ENSMUSG00000026499	Acbd3	-0.500647	0.34177	0.999606	-3.73786	9.91457e-13	1.28825e-10
ENSMUSG00000056938	Acbd4	-0.0809459	0.902113	0.999606	7.84934	1.74309e-07	3.93672e-06
ENSMUSG00000026781	Acbd5	1.27963	0.262179	0.999606	6.13863	0.000709155	0.00340946
ENSMUSG00000033701	Acbd6	-0.527109	0.602222	0.999606	2.42187	0.0194004	0.0555527
ENSMUSG00000026644	Acbd7	0.844031	0.620657	0.999606	0.668641	0.697926	0.827081
ENSMUSG00000075023	Accsl	0.153456	0.735094	0.999606	-1.20152	0.00781301	0.025824
ENSMUSG00000038000	Acd	-0.146863	0.833131	0.999606	-1.48692	0.0328268	0.0857434
ENSMUSG00000038007	Acer2	-1.41049	0.24155	0.999606	-0.953258	0.433306	0.613099
ENSMUSG00000030760	Acer3	-0.096983	0.943423	0.999606	0.402492	0.77093	0.871437
ENSMUSG00000022185	Acin1	0.640812	0.154353	0.887528	-0.0664474	0.882634	0.936505
ENSMUSG00000020917	Acly	0.0106066	0.988276	0.999606	0.579964	0.422594	0.602974
ENSMUSG00000028405	Aco1	1.04383	0.0873667	0.730856	4.46624	7.59488e-09	3.3182e-07
ENSMUSG00000022477	Aco2	-0.152947	0.851522	0.999606	1.0748	0.190392	0.345736
ENSMUSG00000072949	Acot1	-1.05086	0.38271	0.999606	0.993754	0.432091	0.612247
ENSMUSG00000006717	Acot13	-0.651558	0.277934	0.999606	8.83239	1.54383e-08	5.9637e-07
ENSMUSG00000021226	Acot2	-0.153734	0.892316	0.999606	5.04614	0.00543231	0.0190068
ENSMUSG00000028937	Acot7	-0.56142	0.403649	0.999606	1.04277	0.129482	0.257703
ENSMUSG00000017307	Acot8	-0.382817	0.514923	0.999606	0.627792	0.294515	0.476568
ENSMUSG00000025287	Acot9	0.0463842	0.962765	0.999606	1.33765	0.179573	0.331053
ENSMUSG00000020777	Acox1	0.696118	0.423006	0.999606	3.07569	0.00357313	0.0133243
ENSMUSG00000029098	Acox3	0.355992	0.681623	0.999606	-1.6781	0.0522199	0.125712
ENSMUSG00000044573	Acp1	-1.55703	0.311655	0.999606	4.67141	0.0261502	0.0710396
ENSMUSG00000002103	Acp2	0.187813	0.867605	0.999606	-0.82506	0.464102	0.641434
ENSMUSG00000001348	Acp5	-0.126674	0.944867	0.999606	0.485852	0.792941	0.882086
ENSMUSG00000028093	Acp6	0.7868	0.34389	0.999606	3.6362	2.3302e-05	0.000197406
ENSMUSG00000072770	Acrbp	-0.290989	0.819724	0.999606	1.69826	0.201238	0.36134
ENSMUSG00000015016	Acsf3	0.767581	0.362209	0.999606	6.12236	0.000113804	0.000742247
ENSMUSG00000018796	Acsl1	-0.193701	0.855013	0.999606	2.73356	0.0141948	0.0427767
ENSMUSG00000032883	Acsl3	-0.28419	0.560567	0.999606	0.452372	0.357076	0.54113
ENSMUSG00000031278	Acsl4	-0.0638681	0.948354	0.999606	2.97996	0.00349656	0.0130795
ENSMUSG00000024981	Acsl5	-0.295105	0.573414	0.999606	-2.47707	1.28452e-06	1.87615e-05
ENSMUSG00000027452	Acss1	0.391543	0.423539	0.999606	4.4562	5.35416e-11	4.82598e-09
ENSMUSG00000029580	Actb	-0.17685	0.736487	0.999606	1.93228	0.000237766	0.00137019
ENSMUSG00000027671	Actl6a	-0.361187	0.583349	0.999606	0.0490122	0.940699	0.96858
ENSMUSG00000015143	Actn1	0.511627	0.147708	0.876339	1.69749	2.05629e-06	2.7431e-05
ENSMUSG00000006457	Actn3	0.378537	0.664122	0.999606	2.06407	0.0318135	0.0835198
ENSMUSG00000054808	Actn4	0.818052	0.130279	0.846935	0.954087	0.0789928	0.174207
ENSMUSG00000021076	Actr10	-0.540835	0.37267	0.999606	1.76238	0.0041182	0.015021
ENSMUSG00000025228	Actr1a	-0.415785	0.421567	0.999606	-0.636295	0.221512	0.389017
ENSMUSG00000037351	Actr1b	-0.319311	0.400567	0.999606	-0.977899	0.0103135	0.0326541
ENSMUSG00000020152	Actr2	-0.293098	0.636903	0.999606	-0.176537	0.777005	0.873852
ENSMUSG00000026341	Actr3	-0.271549	0.770238	0.999606	0.470508	0.615643	0.768594
ENSMUSG00000056367	Actr3b	-0.481451	0.504707	0.999606	-0.894941	0.215667	0.380756
ENSMUSG00000037761	Actr5	0.34407	0.804395	0.999606	-0.829422	0.550461	0.714778
ENSMUSG00000019948	Actr6	0.486415	0.747637	0.999606	-0.478195	0.751856	0.858782
ENSMUSG00000015971	Actr8	0.551072	0.294276	0.999606	0.213568	0.685534	0.818456
ENSMUSG00000026836	Acvr1	0.811135	0.424303	0.999606	5.51777	0.000937229	0.00430927
ENSMUSG00000000532	Acvr1b	1.09731	0.315413	0.999606	2.84652	0.0131077	0.0400192
ENSMUSG00000061393	Acvr2b	1.12915	0.204027	0.978452	0.777951	0.382307	0.564656
ENSMUSG00000023262	Acy1	0.685343	0.583301	0.999606	1.34123	0.288996	0.47001
ENSMUSG00000008822	Acyp1	0.765095	0.320853	0.999606	5.8965	3.28787e-07	6.21836e-06
ENSMUSG00000017697	Ada	-0.74732	0.452752	0.999606	5.80131	0.000880201	0.00409601
ENSMUSG00000027259	Adal	-0.432644	0.741674	0.999606	-1.05014	0.424613	0.604906
ENSMUSG00000054693	Adam10	-0.0854487	0.912886	0.999606	3.18586	0.00299336	0.0115054
ENSMUSG00000028041	Adam15	0.362511	0.719614	0.999606	-0.194398	0.847441	0.916611
ENSMUSG00000052593	Adam17	-0.431792	0.620298	0.999606	-0.999492	0.251604	0.426734
ENSMUSG00000011256	Adam19	-0.0630013	0.940653	0.999606	-3.25009	9.25219e-05	0.000622098
ENSMUSG00000040537	Adam22	0.902311	0.577121	0.999606	3.37417	0.0598676	0.139947
ENSMUSG00000025964	Adam23	-0.0624216	0.964614	0.999606	1.19881	0.394963	0.57654
ENSMUSG00000024299	Adamts10	-0.952074	0.481138	0.999606	-1.5881	0.241089	0.413546
ENSMUSG00000059901	Adamts14	0.835328	0.345381	0.999606	6.52074	0.000100354	0.000665333
ENSMUSG00000006403	Adamts4	0.282235	0.726453	0.999606	5.40188	0.000908274	0.00420513
ENSMUSG00000066113	Adamtsl1	0.137529	0.900935	0.999606	5.01495	0.00509867	0.017981
ENSMUSG00000056413	Adap1	0.192857	0.762778	0.999606	2.89534	1.04167e-05	0.000103597
ENSMUSG00000027951	Adar	1.78434	0.198943	0.970467	0.880062	0.526457	0.6958
ENSMUSG00000020262	Adarb1	1.45563	0.373083	0.999606	7.34376	0.000709555	0.00340975
ENSMUSG00000031949	Adat1	-0.116965	0.887915	0.999606	-1.2789	0.123152	0.247765
ENSMUSG00000019808	Adat2	-0.611118	0.534341	0.999606	2.45138	0.0158625	0.046857
ENSMUSG00000021044	Adck1	0.7391	0.473721	0.999606	-0.740983	0.471626	0.648197
ENSMUSG00000022550	Adck5	0.46919	0.649732	0.999606	-0.918731	0.373166	0.555998
ENSMUSG00000020431	Adcy1	1.60209	0.0100933	0.232146	4.65447	6.91289e-08	1.94279e-06
ENSMUSG00000029106	Add1	0.145134	0.9151	0.999606	-0.114147	0.933244	0.965175
ENSMUSG00000025026	Add3	0.316389	0.556525	0.999606	8.41018	4.40163e-08	1.38051e-06
ENSMUSG00000029090	Adgra3	1.22781	0.300459	0.999606	2.38671	0.0489416	0.119342
ENSMUSG00000034730	Adgrb1	1.80778	0.0263568	0.398338	0.840875	0.30188	0.48519
ENSMUSG00000044017	Adgrd1	-1.07324	0.293452	0.999606	7.77609	1.06685e-05	0.000105473
ENSMUSG00000002885	Adgre5	0.125464	0.900516	0.999606	2.75243	0.00799014	0.0262706
ENSMUSG00000031785	Adgrg1	-1.25392	0.447927	0.999606	5.89343	0.00709574	0.0237673
ENSMUSG00000013033	Adgrl1	0.380181	0.437299	0.999606	1.39802	0.00436655	0.0158116
ENSMUSG00000069170	Adgrv1	-0.130809	0.866823	0.999606	5.57501	0.000595072	0.00293286
ENSMUSG00000028138	Adh5	-0.367006	0.777177	0.999606	3.05312	0.0195871	0.056023
ENSMUSG00000020629	Adi1	-1.36059	0.239698	0.999606	0.624622	0.595077	0.752685
ENSMUSG00000026457	Adipor1	-1.09865	0.0948651	0.757458	-0.724488	0.274397	0.454225
ENSMUSG00000030168	Adipor2	-0.642791	0.170544	0.92382	-0.567937	0.228065	0.396695
ENSMUSG00000039197	Adk	-0.999191	0.194152	0.96258	3.36133	6.77156e-05	0.000474768
ENSMUSG00000053950	Adnp2	1.34135	0.185603	0.946942	-1.48002	0.142167	0.276244
ENSMUSG00000057134	Ado	-0.10137	0.935276	0.999606	0.350702	0.779155	0.874713
ENSMUSG00000025236	Adpgk	0.755937	0.407684	0.999606	-1.96807	0.0298691	0.0790792
ENSMUSG00000002844	Adprh	0.202159	0.737393	0.999606	0.414959	0.492615	0.66693
ENSMUSG00000042558	Adprhl2	0.144952	0.748123	0.999606	1.09136	0.0188382	0.0542691
ENSMUSG00000020910	Adprm	-0.35806	0.570348	0.999606	-2.2773	0.00027959	0.00156887
ENSMUSG00000031489	Adrb3	0.106767	0.930725	0.999606	2.76551	0.0268966	0.0726513
ENSMUSG00000039041	Adrm1	0.72469	0.60591	0.999606	-1.40865	0.314353	0.49717
ENSMUSG00000022407	Adsl	-0.383953	0.347711	0.999606	0.614131	0.142305	0.276441
ENSMUSG00000015961	Adss	-0.36955	0.578067	0.999606	-0.0222246	0.973462	0.986377
ENSMUSG00000011148	Adssl1	-1.60059	0.254916	0.999606	3.53855	0.0760299	0.168852
ENSMUSG00000030232	Aebp2	0.443131	0.361985	0.999606	0.596355	0.22203	0.389411
ENSMUSG00000030609	Aen	-0.00586216	0.995378	0.999606	2.52561	0.0155422	0.0461268
ENSMUSG00000077711	AF357399	-5.53309	0.00836543	0.210292	-6.63814	0.00155631	0.00661466
ENSMUSG00000029094	Afap1	0.404244	0.650732	0.999606	6.46113	0.000124788	0.000800325
ENSMUSG00000068036	Afdn	2.15095	0.00012301	0.0124803	1.44398	0.0100347	0.0318722
ENSMUSG00000029313	Aff1	1.61134	0.218684	0.997254	2.07551	0.114101	0.233024
ENSMUSG00000049470	Aff4	1.3251	0.0175777	0.318187	0.222692	0.689804	0.821508
ENSMUSG00000038302	Afg1l	0.366815	0.824688	0.999606	-0.232122	0.888723	0.940321
ENSMUSG00000031967	Afg3l1	0.176274	0.811361	0.999606	0.582131	0.431148	0.611457
ENSMUSG00000024527	Afg3l2	1.37037	0.00605716	0.171192	1.83207	0.000304085	0.00168164
ENSMUSG00000049659	Aftph	2.13579	0.0106633	0.238672	0.846346	0.311154	0.494064
ENSMUSG00000031521	Aga	0.848525	0.496167	0.999606	8.07582e-05	0.999948	1
ENSMUSG00000055013	Agap1	0.742552	0.372326	0.999606	0.188713	0.820961	0.900905
ENSMUSG00000023353	Agap3	0.636127	0.46477	0.999606	-0.376332	0.665411	0.806547
ENSMUSG00000029165	Agbl5	0.321223	0.803219	0.999606	1.51488	0.245074	0.418424
ENSMUSG00000026159	Agfg1	0.310554	0.500088	0.999606	0.3284	0.477808	0.652713
ENSMUSG00000029722	Agfg2	-0.1763	0.870106	0.999606	-1.80897	0.092469	0.197429
ENSMUSG00000021681	Aggf1	0.850157	0.149245	0.87879	0.889637	0.132162	0.261942
ENSMUSG00000029916	Agk	-0.296724	0.888481	0.999606	-3.98111	0.0581153	0.136958
ENSMUSG00000033400	Agl	-0.141617	0.942609	0.999606	-0.521611	0.791141	0.881149
ENSMUSG00000041530	Ago1	0.775275	0.585272	0.999606	0.20215	0.886935	0.939125
ENSMUSG00000036698	Ago2	0.77351	0.0871472	0.730241	2.42127	1.27892e-07	3.14404e-06
ENSMUSG00000028842	Ago3	0.471709	0.737327	0.999606	-1.41596	0.312644	0.495643
ENSMUSG00000034254	Agpat1	-0.0662046	0.873927	0.999606	-0.293736	0.483102	0.657253
ENSMUSG00000026922	Agpat2	0.3614	0.632713	0.999606	8.34709	2.81737e-07	5.60394e-06
ENSMUSG00000001211	Agpat3	-0.903016	0.508456	0.999606	0.376852	0.783402	0.877268
ENSMUSG00000023827	Agpat4	-1.16074	0.126252	0.846419	6.46055	3.06565e-05	0.000247301
ENSMUSG00000031467	Agpat5	-0.418252	0.304039	0.999606	1.07171	0.010418	0.032943
ENSMUSG00000042410	Agps	-0.610312	0.28111	0.999606	-0.918862	0.105926	0.219691
ENSMUSG00000041936	Agrn	1.43869	0.0713365	0.662495	1.4642	0.0666848	0.152151
ENSMUSG00000021557	Agtpbp1	-0.543048	0.0927668	0.750309	-1.20969	0.000207422	0.00122146
ENSMUSG00000029007	Agtrap	-0.0932721	0.836878	0.999606	-0.993622	0.0283932	0.075915
ENSMUSG00000026491	Ahctf1	0.970783	0.0785118	0.694302	1.06167	0.0553883	0.131911
ENSMUSG00000027597	Ahcy	-0.986758	0.0878439	0.733375	-0.600035	0.305997	0.489762
ENSMUSG00000027893	Ahcyl1	-0.278351	0.599136	0.999606	0.256016	0.632589	0.780883
ENSMUSG00000029772	Ahcyl2	0.543879	0.645916	0.999606	6.99072	0.000167552	0.00102467
ENSMUSG00000037692	Ahdc1	2.04687	0.000122182	0.0124803	4.85495	1.6157e-15	3.59224e-13
ENSMUSG00000019986	Ahi1	1.41622	0.30887	0.999606	0.460853	0.740609	0.852841
ENSMUSG00000069833	Ahnak	1.57104	0.0727704	0.670412	2.50899	0.00435914	0.0157962
ENSMUSG00000021037	Ahsa1	-0.0990327	0.931192	0.999606	2.74501	0.0183069	0.0530132
ENSMUSG00000020288	Ahsa2	0.465049	0.310238	0.999606	-2.45981	5.38261e-08	1.60277e-06
ENSMUSG00000045165	AI467606	-0.438629	0.708014	0.999606	0.451562	0.702833	0.830403
ENSMUSG00000105987	AI506816	-0.693908	0.430656	0.999606	-2.44852	0.00536001	0.0187704
ENSMUSG00000010290	AI597479	-0.344528	0.672145	0.999606	4.35367	0.000236856	0.00136664
ENSMUSG00000034382	AI661453	0.76864	0.412328	0.999606	6.11346	0.000323836	0.00177436
ENSMUSG00000047423	AI837181	-0.0466276	0.928982	0.999606	8.50655	2.82485e-08	9.64595e-07
ENSMUSG00000056383	AI987944	0.441775	0.54944	0.999606	6.31183	8.4532e-05	0.000579276
ENSMUSG00000042901	Aida	-0.012676	0.987657	0.999606	-0.592143	0.472052	0.648658
ENSMUSG00000001864	Aif1l	-1.15216	0.126646	0.846419	-1.1916	0.116848	0.237615
ENSMUSG00000036932	Aifm1	0.3164	0.457302	0.999606	0.758184	0.0781364	0.172687
ENSMUSG00000020085	Aifm2	-0.24397	0.859971	0.999606	0.11814	0.932132	0.964325
ENSMUSG00000019806	Aig1	-0.999461	0.33087	0.999606	7.09969	5.95604e-05	0.000425037
ENSMUSG00000037860	Aim2	-0.178949	0.89118	0.999606	0.862524	0.516423	0.688266
ENSMUSG00000028029	Aimp1	0.0516554	0.926536	0.999606	-1.06194	0.0580085	0.1368
ENSMUSG00000029610	Aimp2	-0.186979	0.679266	0.999606	0.707259	0.121698	0.245679
ENSMUSG00000024847	Aip	-0.237208	0.731995	0.999606	3.79242	1.47389e-05	0.000136539
ENSMUSG00000000731	Aire	0.494663	0.743708	0.999606	-2.09405	0.1647	0.309857
ENSMUSG00000022178	Ajuba	0.524448	0.235976	0.999606	1.04108	0.0204993	0.0582162
ENSMUSG00000026817	Ak1	-0.467828	0.595073	0.999606	-0.0302711	0.972702	0.985907
ENSMUSG00000028792	Ak2	-0.272957	0.398269	0.999606	-0.952654	0.00323644	0.0122607
ENSMUSG00000024782	Ak3	-0.017758	0.980965	0.999606	6.92989	1.80735e-05	0.00016174
ENSMUSG00000028527	Ak4	0.0958689	0.908172	0.999606	-1.75634	0.0344504	0.0891097
ENSMUSG00000078941	Ak6	-1.18053	0.00388023	0.132047	-0.213743	0.610675	0.764907
ENSMUSG00000041323	Ak7	-0.829493	0.542761	0.999606	-1.35543	0.321164	0.50396
ENSMUSG00000018428	Akap1	0.932896	0.0183102	0.323092	-0.290234	0.462587	0.639959
ENSMUSG00000022016	Akap11	0.317488	0.80289	0.999606	2.65134	0.0377832	0.096213
ENSMUSG00000038587	Akap12	1.15163	0.0281135	0.414663	0.438921	0.402827	0.583752
ENSMUSG00000066406	Akap13	1.97585	0.00480732	0.147992	-1.12052	0.104238	0.216954
ENSMUSG00000059708	Akap17b	-0.328058	0.633719	0.999606	-2.20228	0.00132713	0.00579282
ENSMUSG00000039166	Akap7	0.319505	0.814617	0.999606	-1.47455	0.27813	0.458571
ENSMUSG00000024045	Akap8	-0.0334766	0.945276	0.999606	-1.72583	0.000397118	0.00209887
ENSMUSG00000002625	Akap8l	1.18178	0.239864	0.999606	-0.853092	0.395745	0.577261
ENSMUSG00000040407	Akap9	0.800287	0.165746	0.913155	-0.560384	0.330909	0.513612
ENSMUSG00000031023	Akip1	-0.0686038	0.94418	0.999606	-0.923891	0.346275	0.529251
ENSMUSG00000023075	Akirin1	-1.2635	0.468984	0.999606	-0.199992	0.909538	0.952754
ENSMUSG00000028291	Akirin2	-0.213749	0.806493	0.999606	0.746623	0.394128	0.575825
ENSMUSG00000039158	Akna	0.617202	0.61934	0.999606	2.0109	0.107966	0.223135
ENSMUSG00000028692	Akr1a1	-0.192225	0.855652	0.999606	4.61172	2.46605e-05	0.000206456
ENSMUSG00000061758	Akr1b10	-0.0737169	0.929529	0.999606	4.6707	0.00306264	0.0117177
ENSMUSG00000001642	Akr1b3	-2.38084	0.0902189	0.739869	-3.66234	0.00909774	0.0293528
ENSMUSG00000029762	Akr1b8	-0.21337	0.852713	0.999606	1.0676	0.366191	0.549122
ENSMUSG00000045410	Akr1e1	0.36538	0.806285	0.999606	-1.52086	0.305403	0.489203
ENSMUSG00000028743	Akr7a5	-0.516872	0.673461	0.999606	1.15301	0.352622	0.536412
ENSMUSG00000001729	Akt1	0.64375	0.579794	0.999606	1.64521	0.163206	0.307634
ENSMUSG00000011096	Akt1s1	-0.477932	0.686541	0.999606	-1.85767	0.11659	0.237283
ENSMUSG00000004056	Akt2	-1.04326	0.329346	0.999606	0.31101	0.771892	0.871646
ENSMUSG00000019699	Akt3	0.655172	0.734124	0.999606	-0.136329	0.943706	0.970877
ENSMUSG00000031667	Aktip	0.148156	0.828802	0.999606	-0.792987	0.247187	0.421098
ENSMUSG00000028393	Alad	0.496605	0.120711	0.835375	-0.579689	0.0699759	0.157948
ENSMUSG00000032786	Alas1	1.06097	0.366829	0.999606	2.43987	0.0450357	0.111392
ENSMUSG00000007833	Aldh16a1	0.0797639	0.947876	0.999606	1.59713	0.19295	0.349342
ENSMUSG00000025007	Aldh18a1	1.00391	0.220779	0.999606	8.46374	3.12997e-07	6.02207e-06
ENSMUSG00000035561	Aldh1b1	-0.719503	0.54365	0.999606	2.08868	0.0850446	0.184731
ENSMUSG00000029455	Aldh2	0.0982086	0.890008	0.999606	1.45027	0.0420115	0.105003
ENSMUSG00000010025	Aldh3a2	-0.0795483	0.952144	0.999606	5.9706	0.00217958	0.00882862
ENSMUSG00000028737	Aldh4a1	0.227603	0.546723	0.999606	0.373145	0.337108	0.520729
ENSMUSG00000035936	Aldh5a1	-0.579423	0.658698	0.999606	1.80549	0.174898	0.324107
ENSMUSG00000021238	Aldh6a1	-0.631664	0.692243	0.999606	-2.88423	0.0699062	0.157916
ENSMUSG00000053644	Aldh7a1	0.0481595	0.968594	0.999606	1.25973	0.305373	0.489203
ENSMUSG00000026687	Aldh9a1	-0.430148	0.693897	0.999606	0.267188	0.807807	0.892459
ENSMUSG00000030695	Aldoa	-1.34847	0.0656657	0.641775	1.11243	0.129925	0.258326
ENSMUSG00000017390	Aldoc	-0.981454	0.208784	0.986241	2.38592	0.00547997	0.0191502
ENSMUSG00000039427	Alg1	0.703811	0.591228	0.999606	-0.476704	0.715978	0.83831
ENSMUSG00000075470	Alg10b	-1.58498	0.170141	0.923502	4.02092	0.0282293	0.0755375
ENSMUSG00000063362	Alg11	-1.28511	0.0144487	0.284007	-0.879264	0.099173	0.208585
ENSMUSG00000035845	Alg12	-0.163451	0.926753	0.999606	5.01058	0.0274641	0.0739445
ENSMUSG00000041718	Alg13	0.962769	0.407232	0.999606	3.59703	0.00243932	0.00969235
ENSMUSG00000039887	Alg14	-0.612885	0.566146	0.999606	0.667635	0.542784	0.709043
ENSMUSG00000039740	Alg2	-0.873849	0.566797	0.999606	-3.9223	0.0093339	0.0300276
ENSMUSG00000033809	Alg3	-1.367	0.341878	0.999606	-2.09989	0.14451	0.279331
ENSMUSG00000036632	Alg5	0.122104	0.877356	0.999606	1.44422	0.0736408	0.164422
ENSMUSG00000073792	Alg6	-0.761878	0.547602	0.999606	-1.20662	0.342495	0.526312
ENSMUSG00000035704	Alg8	-0.750312	0.508644	0.999606	1.66502	0.165969	0.311554
ENSMUSG00000032059	Alg9	0.182431	0.898282	0.999606	-1.989	0.161028	0.304323
ENSMUSG00000079036	Alkbh1	-1.05179	0.00552325	0.161862	-3.03502	7.12765e-16	1.65842e-13
ENSMUSG00000044339	Alkbh2	0.414184	0.761789	0.999606	-0.372184	0.78545	0.877964
ENSMUSG00000040174	Alkbh3	-0.0137367	0.991664	0.999606	5.89318	0.0023813	0.00951094
ENSMUSG00000039754	Alkbh4	0.243698	0.854397	0.999606	0.527619	0.693689	0.824368
ENSMUSG00000042650	Alkbh5	0.0755872	0.902084	0.999606	-0.303531	0.622155	0.773538
ENSMUSG00000042831	Alkbh6	0.564728	0.527686	0.999606	7.11672	2.49863e-05	0.000207997
ENSMUSG00000002661	Alkbh7	-0.166592	0.820526	0.999606	-0.612257	0.406047	0.587322
ENSMUSG00000025899	Alkbh8	0.257744	0.83918	0.999606	0.677785	0.59607	0.753214
ENSMUSG00000063810	Alms1	1.18594	0.0718049	0.665809	-0.189568	0.772418	0.872043
ENSMUSG00000060063	Alox5ap	-0.713442	0.65838	0.999606	-1.07759	0.506565	0.679836
ENSMUSG00000038763	Alpk3	1.62005	0.0232909	0.370269	6.39934	2.32379e-07	4.9362e-06
ENSMUSG00000028766	Alpl	-0.797518	0.463921	0.999606	1.54149	0.157602	0.299092
ENSMUSG00000026024	Als2	1.02979	0.320436	0.999606	7.18719	4.67111e-05	0.000345669
ENSMUSG00000044037	Als2cl	0.85824	0.275466	0.999606	3.94609	2.41513e-05	0.000203224
ENSMUSG00000025134	Alyref	0.212867	0.758482	0.999606	-0.702435	0.310511	0.493591
ENSMUSG00000060244	Alyref2	1.3195	0.0807838	0.703703	5.26969	0.000520643	0.00262288
ENSMUSG00000022244	Amacr	0.0662752	0.963773	0.999606	1.67937	0.271529	0.451346
ENSMUSG00000040506	Ambra1	0.168443	0.830009	0.999606	0.482468	0.540461	0.706654
ENSMUSG00000075232	Amd1	-1.12218	0.308493	0.999606	0.950957	0.427297	0.607864
ENSMUSG00000036820	Amdhd2	-0.230617	0.817043	0.999606	3.84776	0.000347152	0.00187845
ENSMUSG00000050332	Amer1	1.12765	0.174115	0.932405	0.0714458	0.931379	0.964284
ENSMUSG00000031751	Amfr	-0.886438	0.370056	0.999606	4.31678	0.000617703	0.00303021
ENSMUSG00000023047	Amhr2	1.11276	0.401037	0.999606	-1.35378	0.304478	0.488347
ENSMUSG00000050947	Amigo1	0.194974	0.851199	0.999606	6.09075	0.000557724	0.00277062
ENSMUSG00000048218	Amigo2	-0.0389367	0.975484	0.999606	4.20356	0.0254307	0.0696196
ENSMUSG00000042225	Ammecr1	-0.278676	0.859632	0.999606	-0.690115	0.66159	0.803692
ENSMUSG00000041915	Ammecr1l	-0.0476423	0.940465	0.999606	-0.603446	0.345166	0.52844
ENSMUSG00000068250	Amn1	-0.273749	0.870464	0.999606	6.0869	0.00578684	0.0199922
ENSMUSG00000041688	Amot	-0.038267	0.977535	0.999606	5.43406	0.00570538	0.0197929
ENSMUSG00000013076	Amotl1	-0.149238	0.922335	0.999606	-0.584988	0.702496	0.830254
ENSMUSG00000032531	Amotl2	1.12047	0.450378	0.999606	0.981391	0.509299	0.682042
ENSMUSG00000027889	Ampd2	0.478468	0.3937	0.999606	1.45152	0.0123498	0.0381356
ENSMUSG00000021314	Amph	0.171595	0.80611	0.999606	-1.45877	0.036262	0.0930498
ENSMUSG00000032607	Amt	0.386779	0.636507	0.999606	0.00610723	0.994059	0.997574
ENSMUSG00000050022	Amz1	0.154224	0.929006	0.999606	-1.80969	0.295279	0.477495
ENSMUSG00000020610	Amz2	-0.951242	0.46069	0.999606	0.141397	0.913086	0.953848
ENSMUSG00000014355	Anapc1	1.28024	0.282839	0.999606	2.79682	0.0203187	0.0578182
ENSMUSG00000036977	Anapc10	-0.298031	0.825572	0.999606	6.94079	0.00043404	0.00225237
ENSMUSG00000025135	Anapc11	-0.701719	0.218179	0.997254	0.182795	0.748895	0.856994
ENSMUSG00000035048	Anapc13	-0.0720237	0.960323	0.999606	1.16071	0.423284	0.603786
ENSMUSG00000030649	Anapc15	0.566937	0.295875	0.999606	-1.4906	0.00554542	0.0193384
ENSMUSG00000020107	Anapc16	-0.0811269	0.943846	0.999606	-0.917298	0.426141	0.606824
ENSMUSG00000026965	Anapc2	0.89752	0.526109	0.999606	0.363618	0.797552	0.885431
ENSMUSG00000029176	Anapc4	-0.414078	0.401412	0.999606	0.112767	0.820435	0.900839
ENSMUSG00000029472	Anapc5	-0.251991	0.746565	0.999606	-0.29037	0.709662	0.834112
ENSMUSG00000029466	Anapc7	-0.292153	0.82622	0.999606	0.939108	0.482145	0.656486
ENSMUSG00000021257	Angel1	0.283676	0.791922	0.999606	1.47336	0.187182	0.341307
ENSMUSG00000026634	Angel2	0.188728	0.800291	0.999606	-0.117679	0.875059	0.932073
ENSMUSG00000002289	Angptl4	-0.520107	0.508221	0.999606	-2.23431	0.004421	0.015951
ENSMUSG00000038742	Angptl6	-0.183116	0.910171	0.999606	-1.68209	0.299602	0.482631
ENSMUSG00000022265	Ank	-0.00543973	0.99696	0.999606	-0.346742	0.809428	0.89356
ENSMUSG00000069601	Ank3	0.854172	0.101787	0.773255	8.00061	1.63307e-07	3.73033e-06
ENSMUSG00000020790	Ankfy1	0.742087	0.217543	0.997254	-0.91801	0.125961	0.252251
ENSMUSG00000024483	Ankhd1	1.11226	0.139672	0.864042	0.840509	0.265436	0.444689
ENSMUSG00000040351	Ankib1	1.22087	0.460644	0.999606	-2.29521	0.163241	0.307634
ENSMUSG00000046295	Ankle1	1.23093	0.084082	0.715949	7.45171	3.08283e-06	3.82677e-05
ENSMUSG00000029501	Ankle2	0.700698	0.32007	0.999606	5.7113	2.54616e-07	5.23086e-06
ENSMUSG00000036188	Ankmy2	-0.30495	0.814692	0.999606	0.401893	0.758359	0.862988
ENSMUSG00000021661	Ankra2	0.0360262	0.979276	0.999606	0.270907	0.845277	0.915236
ENSMUSG00000031508	Ankrd10	0.699733	0.315204	0.999606	1.18096	0.0909832	0.194755
ENSMUSG00000035569	Ankrd11	2.53535	0.00129037	0.0665474	1.10544	0.160526	0.303489
ENSMUSG00000034647	Ankrd12	1.18735	0.388437	0.999606	-0.433643	0.752246	0.858905
ENSMUSG00000041870	Ankrd13a	0.596448	0.626002	0.999606	0.801356	0.513528	0.686052
ENSMUSG00000039988	Ankrd13c	0.128841	0.828268	0.999606	-0.464567	0.435751	0.615211
ENSMUSG00000005986	Ankrd13d	0.834507	0.511789	0.999606	-2.35778	0.0611778	0.142048
ENSMUSG00000047909	Ankrd16	0.41365	0.662774	0.999606	-2.00192	0.0329555	0.0859317
ENSMUSG00000055204	Ankrd17	-0.131208	0.723552	0.999606	-0.118897	0.749232	0.857047
ENSMUSG00000054708	Ankrd24	0.179112	0.884184	0.999606	0.460335	0.708845	0.833666
ENSMUSG00000007827	Ankrd26	1.08948	0.0684997	0.650227	-2.03851	0.000541891	0.00270741
ENSMUSG00000034867	Ankrd27	0.834716	0.330566	0.999606	1.06488	0.214956	0.379702
ENSMUSG00000014496	Ankrd28	-0.261143	0.66163	0.999606	6.87038	9.53605e-09	4.00875e-07
ENSMUSG00000038354	Ankrd35	0.467114	0.481762	0.999606	-0.228387	0.731428	0.84767
ENSMUSG00000050914	Ankrd37	0.0319813	0.95535	0.999606	7.85755	3.83211e-07	7.07384e-06
ENSMUSG00000079610	Ankrd39	-0.482294	0.751628	0.999606	-0.65109	0.669701	0.809027
ENSMUSG00000020864	Ankrd40	-0.195571	0.886756	0.999606	0.436409	0.751404	0.858392
ENSMUSG00000044835	Ankrd45	-0.426648	0.77043	0.999606	-2.22752	0.127008	0.253839
ENSMUSG00000048307	Ankrd46	-0.00911919	0.993263	0.999606	1.07009	0.326954	0.510008
ENSMUSG00000031931	Ankrd49	-0.582141	0.645528	0.999606	0.0633351	0.960319	0.97871
ENSMUSG00000044864	Ankrd50	1.44967	0.260435	0.999606	2.12659	0.100353	0.210444
ENSMUSG00000033055	Ankrd54	-0.147917	0.912241	0.999606	0.165536	0.902093	0.948589
ENSMUSG00000040183	Ankrd6	0.658804	0.590013	0.999606	3.73322	0.00260987	0.0102399
ENSMUSG00000037904	Ankrd9	0.775623	0.230556	0.999606	-0.233015	0.718788	0.839635
ENSMUSG00000024219	Anks1	1.58215	0.230579	0.999606	1.60531	0.22529	0.393373
ENSMUSG00000022515	Anks3	1.24023	0.0434571	0.534138	-1.06816	0.0797601	0.1755
ENSMUSG00000026199	Ankzf1	0.771508	0.430511	0.999606	1.51191	0.128887	0.256718
ENSMUSG00000036777	Anln	1.37547	0.184782	0.945649	5.19028	2.94291e-05	0.000239575
ENSMUSG00000064210	Ano6	0.332442	0.801412	0.999606	0.859946	0.517154	0.689057
ENSMUSG00000034863	Ano8	1.10726	0.432627	0.999606	1.72547	0.223581	0.391071
ENSMUSG00000032249	Anp32a	-1.74373	0.0208089	0.346528	-1.22567	0.104521	0.217417
ENSMUSG00000028333	Anp32b	-0.0835196	0.877958	0.999606	-2.0886	0.00012262	0.000788945
ENSMUSG00000015749	Anp32e	-0.942295	0.0122591	0.252777	-0.607875	0.107187	0.221893
ENSMUSG00000032231	Anxa2	-0.465885	0.737723	0.999606	3.40157	0.0161584	0.0476045
ENSMUSG00000029994	Anxa4	0.19264	0.903194	0.999606	-0.681802	0.667049	0.807578
ENSMUSG00000018340	Anxa6	0.845507	0.188469	0.949942	0.255625	0.691597	0.822858
ENSMUSG00000021814	Anxa7	-0.214973	0.763091	0.999606	0.936837	0.195195	0.352386
ENSMUSG00000021458	Aopep	-0.010843	0.995292	0.999606	0.152175	0.934165	0.965333
ENSMUSG00000074238	Ap1ar	0.483287	0.15658	0.891003	-0.350307	0.305753	0.489496
ENSMUSG00000009090	Ap1b1	0.536763	0.186339	0.94732	0.0984803	0.809058	0.893249
ENSMUSG00000031731	Ap1g1	0.0806193	0.802912	0.999606	1.63583	7.86731e-07	1.27988e-05
ENSMUSG00000040701	Ap1g2	0.996794	0.201663	0.974676	0.895375	0.262397	0.440262
ENSMUSG00000003033	Ap1m1	-0.411728	0.259667	0.999606	-0.944228	0.01025	0.0324837
ENSMUSG00000004849	Ap1s1	-0.766749	0.258419	0.999606	0.52585	0.440571	0.620134
ENSMUSG00000031367	Ap1s2	-0.3231	0.642487	0.999606	6.47776	4.82143e-05	0.000354434
ENSMUSG00000054702	Ap1s3	-1.77232	0.321181	0.999606	1.76475	0.342101	0.526086
ENSMUSG00000060279	Ap2a1	0.822667	0.521479	0.999606	1.89783	0.141465	0.275415
ENSMUSG00000002957	Ap2a2	0.307169	0.40518	0.999606	1.54327	4.27146e-05	0.000322504
ENSMUSG00000035152	Ap2b1	0.182117	0.872967	0.999606	0.0712701	0.950194	0.973846
ENSMUSG00000022841	Ap2m1	-0.222645	0.687126	0.999606	-1.75191	0.00147304	0.00629821
ENSMUSG00000008036	Ap2s1	-1.28158	0.0315747	0.446017	-1.11039	0.0637193	0.146554
ENSMUSG00000021686	Ap3b1	-0.0537048	0.942272	0.999606	-0.132579	0.858651	0.92275
ENSMUSG00000020198	Ap3d1	1.02745	0.0106423	0.238672	-1.49532	0.00019187	0.00114606
ENSMUSG00000021824	Ap3m1	-0.383012	0.612161	0.999606	-4.50568	1.59727e-09	9.23742e-08
ENSMUSG00000031539	Ap3m2	-0.00775445	0.992727	0.999606	5.67772	0.000617855	0.00303021
ENSMUSG00000024480	Ap3s1	-2.30016	0.0707727	0.659163	4.10665	0.0320256	0.0839665
ENSMUSG00000063801	Ap3s2	-0.46762	0.518055	0.999606	-0.345776	0.635404	0.782716
ENSMUSG00000032952	Ap4b1	0.750034	0.396169	0.999606	7.09422	1.09789e-05	0.000108008
ENSMUSG00000001998	Ap4e1	0.409454	0.732693	0.999606	2.64561	0.0302436	0.079909
ENSMUSG00000019518	Ap4m1	0.262294	0.8662	0.999606	-1.39472	0.370082	0.552676
ENSMUSG00000020955	Ap4s1	-0.25478	0.878764	0.999606	1.60863	0.349653	0.53303
ENSMUSG00000036291	Ap5m1	0.0774918	0.962501	0.999606	-3.12677	0.0557413	0.132563
ENSMUSG00000039623	Ap5z1	0.747313	0.243228	0.999606	-0.200539	0.754318	0.859953
ENSMUSG00000019979	Apaf1	0.440082	0.638382	0.999606	2.53775	0.0113665	0.0354054
ENSMUSG00000037032	Apbb1	1.2947	0.284197	0.999606	1.09457	0.368906	0.55187
ENSMUSG00000029207	Apbb2	0.531752	0.387139	0.999606	2.75313	1.9421e-05	0.00017165
ENSMUSG00000005871	Apc	1.47693	0.0330897	0.457269	0.0595126	0.931485	0.964284
ENSMUSG00000032590	Apeh	0.857547	0.146626	0.872172	0.0394724	0.946829	0.97249
ENSMUSG00000079042	Apela	-1.66306	0.0317993	0.446017	-2.95369	0.000137189	0.000867456
ENSMUSG00000035960	Apex1	-0.211189	0.771885	0.999606	-0.1839	0.801101	0.887527
ENSMUSG00000025269	Apex2	0.522711	0.660427	0.999606	0.677198	0.573296	0.733669
ENSMUSG00000015750	Aph1a	-0.251225	0.829675	0.999606	-0.0307231	0.979322	0.989551
ENSMUSG00000027193	Api5	-0.496699	0.495801	0.999606	1.18073	0.108379	0.223759
ENSMUSG00000010911	Apip	-0.614278	0.343914	0.999606	4.47112	2.35205e-07	4.93864e-06
ENSMUSG00000030051	Aplf	0.72516	0.26593	0.999606	4.29221	1.16816e-06	1.72892e-05
ENSMUSG00000006651	Aplp1	0.840944	0.28202	0.999606	-2.04268	0.00837669	0.0273438
ENSMUSG00000031996	Aplp2	0.693235	0.31041	0.999606	-0.883368	0.195962	0.353516
ENSMUSG00000033096	Apmap	-0.34191	0.753331	0.999606	1.62339	0.150526	0.288105
ENSMUSG00000040694	Apobec2	-0.592186	0.727428	0.999606	6.95192	0.00178552	0.00743717
ENSMUSG00000009585	Apobec3	-0.229734	0.633678	0.999606	-0.83937	0.0822162	0.179915
ENSMUSG00000042759	Apobr	-0.433158	0.783686	0.999606	4.9788	0.0189866	0.0546179
ENSMUSG00000040564	Apoc1	0.227671	0.806648	0.999606	9.29457	5.97853e-08	1.73882e-06
ENSMUSG00000022548	Apod	-0.328456	0.693354	0.999606	5.83236	1.23542e-06	1.81503e-05
ENSMUSG00000002985	Apoe	0.18455	0.81432	0.999606	2.88158	0.000266563	0.00150761
ENSMUSG00000024391	Apom	-0.114952	0.952047	0.999606	-3.39336	0.0704236	0.158798
ENSMUSG00000025525	Apool	0.130342	0.920024	0.999606	0.541351	0.678916	0.814419
ENSMUSG00000037787	Apopt1	-0.068199	0.943751	0.999606	7.13044	3.80152e-05	0.000294382
ENSMUSG00000022892	App	0.337308	0.647419	0.999606	6.86229	2.04279e-05	0.000178032
ENSMUSG00000018481	Appbp2	-0.167039	0.761735	0.999606	-0.999409	0.0699835	0.157948
ENSMUSG00000040760	Appl1	-0.306299	0.671526	0.999606	-0.815731	0.259203	0.436954
ENSMUSG00000020263	Appl2	0.372142	0.74721	0.999606	-1.93223	0.0931804	0.198609
ENSMUSG00000006589	Aprt	-0.480537	0.317052	0.999606	0.230622	0.632154	0.780774
ENSMUSG00000028411	Aptx	-0.50809	0.395721	0.999606	7.62362	1.00143e-06	1.55098e-05
ENSMUSG00000042797	Aqp11	-0.84662	0.622345	0.999606	5.93522	0.00801197	0.0263337
ENSMUSG00000040383	Aqr	1.58398	0.0130582	0.262344	1.46182	0.023042	0.0641803
ENSMUSG00000001127	Araf	0.527027	0.616359	0.999606	1.17188	0.270177	0.44962
ENSMUSG00000032812	Arap1	1.53068	0.134827	0.852381	-0.219601	0.829722	0.90567
ENSMUSG00000037999	Arap2	0.442535	0.818832	0.999606	-1.7728	0.357908	0.541653
ENSMUSG00000022602	Arc	0.923107	0.615351	0.999606	2.73011	0.144838	0.279859
ENSMUSG00000032096	Arcn1	-0.123733	0.92348	0.999606	0.992858	0.444765	0.624544
ENSMUSG00000042350	Arel1	0.830874	0.533141	0.999606	-0.122576	0.92677	0.96166
ENSMUSG00000048076	Arf1	-0.879828	0.181005	0.940674	2.49369	0.000369496	0.00197428
ENSMUSG00000062421	Arf2	-0.178835	0.793988	0.999606	-2.52634	0.000204375	0.00120778
ENSMUSG00000051853	Arf3	-1.36824	0.00682558	0.184567	1.02074	0.0504049	0.122166
ENSMUSG00000021877	Arf4	-0.731856	0.54387	0.999606	0.299062	0.804806	0.89052
ENSMUSG00000020440	Arf5	-0.233779	0.882862	0.999606	2.22672	0.160767	0.303887
ENSMUSG00000044147	Arf6	0.330602	0.65178	0.999606	3.70799	1.03968e-06	1.59296e-05
ENSMUSG00000027575	Arfgap1	0.100075	0.895001	0.999606	-0.194091	0.798758	0.885979
ENSMUSG00000054277	Arfgap3	0.813094	0.498153	0.999606	1.6704	0.170705	0.318164
ENSMUSG00000067851	Arfgef1	0.579963	0.702352	0.999606	0.200182	0.895204	0.943884
ENSMUSG00000074582	Arfgef2	1.56244	0.000922244	0.0531443	6.77907	2.12812e-12	2.56528e-10
ENSMUSG00000074513	Arfip1	-0.854115	0.588799	0.999606	-2.68781	0.0882703	0.190046
ENSMUSG00000030881	Arfip2	0.0121719	0.992265	0.999606	1.70261	0.201704	0.362047
ENSMUSG00000038671	Arfrp1	-0.0341917	0.971946	0.999606	1.43687	0.141773	0.275745
ENSMUSG00000040459	Arglu1	0.559689	0.185345	0.946667	-1.64363	9.91165e-05	0.000659349
ENSMUSG00000027247	Arhgap1	-0.77537	0.472739	0.999606	0.81856	0.457573	0.635661
ENSMUSG00000037148	Arhgap10	1.21346	0.464597	0.999606	-2.40143	0.144507	0.279331
ENSMUSG00000041219	Arhgap11a	1.14875	0.205116	0.980968	-0.111815	0.90179	0.94853
ENSMUSG00000041225	Arhgap12	0.728557	0.0776912	0.689707	0.674713	0.10533	0.218771
ENSMUSG00000030766	Arhgap17	0.212071	0.870922	0.999606	2.97614	0.0291482	0.0776224
ENSMUSG00000025154	Arhgap19	0.380067	0.710398	0.999606	3.9993	0.00057198	0.00283721
ENSMUSG00000036591	Arhgap21	1.53125	0.0563328	0.610053	0.22552	0.778203	0.874528
ENSMUSG00000049807	Arhgap23	0.553371	0.662543	0.999606	0.687602	0.590774	0.749233
ENSMUSG00000036452	Arhgap26	0.0767729	0.921746	0.999606	6.40003	8.62382e-05	0.000588148
ENSMUSG00000034255	Arhgap27	0.983271	0.547825	0.999606	7.17369	0.000959116	0.00438973
ENSMUSG00000024043	Arhgap28	0.795539	0.454686	0.999606	-1.40871	0.183631	0.336365
ENSMUSG00000039831	Arhgap29	0.808104	0.481618	0.999606	1.19544	0.302624	0.486073
ENSMUSG00000048865	Arhgap30	0.888994	0.312634	0.999606	-1.60132	0.0676919	0.153992
ENSMUSG00000041444	Arhgap32	1.20641	0.01414	0.279637	0.897969	0.070711	0.159375
ENSMUSG00000036882	Arhgap33	-1.22964	0.310447	0.999606	3.09921	0.0933381	0.198798
ENSMUSG00000058230	Arhgap35	1.20253	0.300389	0.999606	2.27824	0.0507055	0.122698
ENSMUSG00000033697	Arhgap39	1.25245	0.0593232	0.620845	6.07657	7.56979e-07	1.23954e-05
ENSMUSG00000031389	Arhgap4	0.807948	0.130913	0.846935	-2.79555	1.30305e-08	5.19401e-07
ENSMUSG00000050730	Arhgap42	0.212753	0.769701	0.999606	7.6577	1.98176e-06	2.6614e-05
ENSMUSG00000033389	Arhgap44	0.704544	0.615646	0.999606	-0.302836	0.829176	0.90567
ENSMUSG00000035697	Arhgap45	1.17119	0.422624	0.999606	2.26554	0.12205	0.246241
ENSMUSG00000035133	Arhgap5	0.405256	0.772072	0.999606	0.752042	0.592075	0.750311
ENSMUSG00000078954	Arhgap8	0.314977	0.662262	0.999606	6.25026	9.23132e-05	0.000621112
ENSMUSG00000040345	Arhgap9	0.0838585	0.887428	0.999606	-1.54872	0.0082262	0.0269317
ENSMUSG00000025132	Arhgdia	-0.677425	0.167192	0.916619	-1.89267	0.000112964	0.00073773
ENSMUSG00000030220	Arhgdib	-0.501121	0.755775	0.999606	6.57413	0.00231405	0.00927567
ENSMUSG00000073433	Arhgdig	0.687628	0.638644	0.999606	0.634807	0.667978	0.808019
ENSMUSG00000040940	Arhgef1	2.38804	0.0814932	0.707146	2.73029	0.0481615	0.117784
ENSMUSG00000071176	Arhgef10	0.209199	0.846663	0.999606	6.30236	0.000435731	0.00225997
ENSMUSG00000040964	Arhgef10l	1.36527	0.0566534	0.612776	1.02729	0.153924	0.293341
ENSMUSG00000059495	Arhgef12	2.2658	0.0624711	0.629524	2.65948	0.0297935	0.0789626
ENSMUSG00000052921	Arhgef15	0.199334	0.833367	0.999606	7.60034	1.00613e-05	0.000100563
ENSMUSG00000029032	Arhgef16	1.08534	0.330521	0.999606	7.85377	1.53455e-05	0.000140984
ENSMUSG00000032875	Arhgef17	1.06962	0.292468	0.999606	8.67126	3.02534e-07	5.88319e-06
ENSMUSG00000004568	Arhgef18	1.77167	0.128623	0.846935	3.12476	0.00803774	0.0264097
ENSMUSG00000028919	Arhgef19	0.457656	0.749914	0.999606	6.50559	0.00131429	0.00574213
ENSMUSG00000028059	Arhgef2	1.68181	0.177235	0.934266	3.33388	0.00784235	0.0258922
ENSMUSG00000019467	Arhgef25	0.578653	0.493408	0.999606	-0.315655	0.708754	0.833657
ENSMUSG00000036885	Arhgef26	0.700554	0.604306	0.999606	6.53503	0.000879425	0.0040943
ENSMUSG00000021895	Arhgef3	0.570105	0.689937	0.999606	1.60621	0.263556	0.441985
ENSMUSG00000051517	Arhgef39	0.673298	0.365804	0.999606	2.98606	0.000317717	0.00174465
ENSMUSG00000004562	Arhgef40	1.76949	0.193478	0.962111	1.17964	0.387399	0.569402
ENSMUSG00000033542	Arhgef5	0.242553	0.883289	0.999606	7.31979	0.000824711	0.00386879
ENSMUSG00000031511	Arhgef7	0.568571	0.386098	0.999606	0.54722	0.405634	0.586979
ENSMUSG00000007880	Arid1a	1.66198	9.62792e-05	0.0110721	2.24835	1.86805e-07	4.12579e-06
ENSMUSG00000069729	Arid1b	1.50233	0.0123545	0.253293	6.87892	3.87756e-11	3.6257e-09
ENSMUSG00000033237	Arid2	1.51586	0.0325664	0.453797	2.4345	0.000818119	0.00384647
ENSMUSG00000019564	Arid3a	0.954229	0.284901	0.999606	4.32255	6.63486e-06	7.12251e-05
ENSMUSG00000004661	Arid3b	0.144667	0.915957	0.999606	1.17883	0.390904	0.572368
ENSMUSG00000048118	Arid4a	-0.115759	0.892829	0.999606	-2.08245	0.0152647	0.0454669
ENSMUSG00000039219	Arid4b	-0.293509	0.752008	0.999606	-2.31503	0.0126087	0.0388153
ENSMUSG00000037447	Arid5a	0.320771	0.6752	0.999606	6.86353	2.37356e-05	0.0002004
ENSMUSG00000019947	Arid5b	0.24857	0.667667	0.999606	-0.883364	0.126957	0.253839
ENSMUSG00000025234	Arih1	0.0886554	0.899192	0.999606	1.15062	0.102998	0.214794
ENSMUSG00000064145	Arih2	-0.865899	0.276093	0.999606	0.698802	0.380367	0.562739
ENSMUSG00000060904	Arl1	-0.141035	0.85552	0.999606	8.51337	1.9307e-07	4.21761e-06
ENSMUSG00000025870	Arl10	-2.55155	0.0597206	0.624074	-0.389805	0.817869	0.898804
ENSMUSG00000022911	Arl13b	0.557	0.723202	0.999606	-1.18666	0.449923	0.628961
ENSMUSG00000027122	Arl14ep	-0.688711	0.220888	0.999606	8.20128	1.14016e-07	2.87336e-06
ENSMUSG00000073568	Arl14epl	-2.16286	0.00305963	0.111721	-2.51008	0.000594466	0.00293131
ENSMUSG00000042348	Arl15	-0.302052	0.768612	0.999606	7.18359	4.76089e-05	0.000350498
ENSMUSG00000057594	Arl16	-0.170734	0.887502	0.999606	-0.394318	0.745868	0.854898
ENSMUSG00000024944	Arl2	0.0828317	0.949841	0.999606	0.794082	0.548032	0.712271
ENSMUSG00000031776	Arl2bp	-0.921377	0.0697302	0.655248	-0.37105	0.467734	0.645206
ENSMUSG00000025035	Arl3	-0.808498	0.0897618	0.737935	0.544572	0.259076	0.436815
ENSMUSG00000047446	Arl4a	-0.0610142	0.946306	0.999606	0.308223	0.736486	0.850479
ENSMUSG00000049866	Arl4c	0.160721	0.809345	0.999606	9.04195	1.22005e-08	4.93696e-07
ENSMUSG00000036093	Arl5a	0.105768	0.926512	0.999606	1.45981	0.214662	0.379317
ENSMUSG00000017418	Arl5b	-0.722506	0.190373	0.953371	7.45552	1.31999e-06	1.91956e-05
ENSMUSG00000022722	Arl6	0.237763	0.832347	0.999606	1.06157	0.351975	0.535754
ENSMUSG00000030654	Arl6ip1	-0.988511	0.00436741	0.139604	0.0929302	0.789712	0.880172
ENSMUSG00000029404	Arl6ip4	0.14048	0.793611	0.999606	-0.429756	0.423946	0.604472
ENSMUSG00000035199	Arl6ip5	-0.982529	0.458773	0.999606	2.07322	0.123806	0.248931
ENSMUSG00000026960	Arl6ip6	-0.0531413	0.968681	0.999606	-0.181557	0.893574	0.943191
ENSMUSG00000026426	Arl8a	-0.671346	0.417848	0.999606	6.52324	5.536e-08	1.63869e-06
ENSMUSG00000030105	Arl8b	-1.57234	0.00358519	0.125859	-1.02257	0.0594359	0.139166
ENSMUSG00000027599	Armc1	-1.42789	0.0230189	0.368736	-0.234739	0.709528	0.834077
ENSMUSG00000038525	Armc10	-1.08994	0.00680385	0.184567	0.225879	0.587139	0.745662
ENSMUSG00000042178	Armc5	0.98615	0.23503	0.999606	0.138036	0.86816	0.928084
ENSMUSG00000002343	Armc6	0.679573	0.613686	0.999606	-0.00716604	0.995756	0.998499
ENSMUSG00000057219	Armc7	0.999674	0.386172	0.999606	5.6731	0.00179565	0.00747314
ENSMUSG00000032468	Armc8	-0.162013	0.890956	0.999606	2.20214	0.0649631	0.14897
ENSMUSG00000062590	Armc9	0.70666	0.63268	0.999606	-1.62353	0.270713	0.450289
ENSMUSG00000033460	Armcx1	-0.749575	0.534913	0.999606	0.636152	0.606442	0.761518
ENSMUSG00000033436	Armcx2	-0.202898	0.858771	0.999606	3.27673	0.0046439	0.0166412
ENSMUSG00000049804	Armcx4	2.76883	0.0416343	0.521341	0.867937	0.520955	0.691628
ENSMUSG00000072969	Armcx5	1.23554	0.070155	0.656596	8.02603	4.31442e-07	7.79165e-06
ENSMUSG00000061759	Armt1	0.22592	0.870343	0.999606	-0.0699723	0.959732	0.97831
ENSMUSG00000015522	Arnt	-0.0950306	0.925205	0.999606	-0.135533	0.893663	0.943191
ENSMUSG00000015709	Arnt2	0.199465	0.800602	0.999606	6.66789	4.53805e-05	0.000338597
ENSMUSG00000055116	Arntl	0.728513	0.516284	0.999606	-0.820824	0.46028	0.638179
ENSMUSG00000029621	Arpc1a	-0.419141	0.564347	0.999606	1.41104	0.0532531	0.127708
ENSMUSG00000029622	Arpc1b	-0.679596	0.385986	0.999606	1.60178	0.0414242	0.103898
ENSMUSG00000006304	Arpc2	-0.307133	0.319918	0.999606	-0.937162	0.00244731	0.00972027
ENSMUSG00000029465	Arpc3	-0.733305	0.526791	0.999606	0.3696	0.749978	0.857252
ENSMUSG00000079426	Arpc4	-1.78792	0.00397652	0.133311	0.467606	0.453787	0.632595
ENSMUSG00000008475	Arpc5	-0.960273	0.0121934	0.252661	1.17782	0.00425456	0.0154901
ENSMUSG00000026755	Arpc5l	-0.653567	0.307631	0.999606	0.484636	0.450846	0.630076
ENSMUSG00000007656	Arpp19	-0.721536	0.0328485	0.455825	-0.170618	0.615332	0.768559
ENSMUSG00000018909	Arrb1	-0.199765	0.785639	0.999606	-0.673424	0.361046	0.544508
ENSMUSG00000060216	Arrb2	-0.182358	0.777684	0.999606	-0.389154	0.547578	0.712013
ENSMUSG00000026972	Arrdc1	0.451468	0.645551	0.999606	6.69992	5.18077e-05	0.00037398
ENSMUSG00000002910	Arrdc2	0.913812	0.24678	0.999606	-0.800307	0.30767	0.491343
ENSMUSG00000074794	Arrdc3	-0.737893	0.499014	0.999606	-0.466305	0.674507	0.812893
ENSMUSG00000042659	Arrdc4	-0.386865	0.734604	0.999606	1.09822	0.343214	0.526826
ENSMUSG00000022620	Arsa	1.24967	0.314159	0.999606	6.5709	0.000489652	0.00249438
ENSMUSG00000031982	Arv1	0.111471	0.868753	0.999606	-1.42695	0.0333555	0.0867938
ENSMUSG00000000325	Arvcf	1.66853	2.40859e-06	0.000523868	3.82061	2.56153e-20	1.22039e-17
ENSMUSG00000048355	Arxes1	-1.43499	0.117107	0.826857	-0.156869	0.86464	0.926301
ENSMUSG00000048040	Arxes2	-0.925596	0.463845	0.999606	-1.289	0.308556	0.491647
ENSMUSG00000003559	As3mt	0.28552	0.808828	0.999606	6.0521	0.00106968	0.00481644
ENSMUSG00000031591	Asah1	-0.106016	0.916996	0.999606	2.16858	0.0386067	0.0979112
ENSMUSG00000022377	Asap1	0.392141	0.789199	0.999606	-1.00243	0.494142	0.668455
ENSMUSG00000052632	Asap2	0.4521	0.661935	0.999606	1.43842	0.176574	0.32685
ENSMUSG00000036995	Asap3	0.281401	0.853667	0.999606	-0.63319	0.678239	0.814419
ENSMUSG00000026311	Asb1	0.105664	0.937222	0.999606	0.312065	0.816554	0.89838
ENSMUSG00000034768	Asb16	-1.29194	0.499291	0.999606	-2.76893	0.147108	0.283364
ENSMUSG00000020305	Asb3	-0.514752	0.650108	0.999606	6.4851	0.000392963	0.00208131
ENSMUSG00000039483	Asb6	0.187499	0.8626	0.999606	1.5032	0.171374	0.31918
ENSMUSG00000030509	Asb7	0.81334	0.501743	0.999606	0.88422	0.468807	0.645871
ENSMUSG00000048175	Asb8	-0.722626	0.380722	0.999606	0.218001	0.794977	0.883455
ENSMUSG00000044475	Ascc1	-0.209663	0.623409	0.999606	8.45702	1.80639e-08	6.71856e-07
ENSMUSG00000020412	Ascc2	0.834259	0.470248	0.999606	1.73294	0.137849	0.27048
ENSMUSG00000038774	Ascc3	-0.40696	0.757659	0.999606	0.0564721	0.965968	0.982266
ENSMUSG00000009248	Ascl2	1.17241	0.141567	0.868552	6.3197	9.98913e-05	0.000663671
ENSMUSG00000019857	Asf1a	-1.02275	0.137031	0.857944	-1.20651	0.0804465	0.176739
ENSMUSG00000005470	Asf1b	-0.335359	0.788219	0.999606	1.02353	0.415223	0.596198
ENSMUSG00000020884	Asgr1	-1.41378	0.211014	0.990924	5.29123	0.00374659	0.0138784
ENSMUSG00000028053	Ash1l	0.200984	0.838967	0.999606	0.420757	0.673965	0.812769
ENSMUSG00000031575	Ash2l	-0.2873	0.628499	0.999606	0.618464	0.298133	0.480867
ENSMUSG00000023017	Asic1	-0.459111	0.715645	0.999606	0.684049	0.592716	0.750486
ENSMUSG00000052456	Asna1	-0.786265	0.109469	0.799491	0.272878	0.58189	0.74116
ENSMUSG00000029752	Asns	0.0438515	0.958888	0.999606	0.84168	0.323382	0.506645
ENSMUSG00000026095	Asnsd1	-0.508124	0.671577	0.999606	1.28733	0.287995	0.469181
ENSMUSG00000028207	Asph	0.104669	0.911399	0.999606	-0.387341	0.680968	0.815399
ENSMUSG00000029348	Asphd2	0.152239	0.836882	0.999606	7.22075	7.7489e-06	8.10959e-05
ENSMUSG00000033952	Aspm	1.25473	0.341055	0.999606	1.82191	0.17052	0.317879
ENSMUSG00000025142	Aspscr1	1.41286	0.396921	0.999606	-2.12373	0.195698	0.353106
ENSMUSG00000024654	Asrgl1	-0.366949	0.531951	0.999606	7.21181	8.52041e-07	1.35527e-05
ENSMUSG00000032567	Aste1	-0.0593795	0.944603	0.999606	6.41982	0.000117948	0.000761789
ENSMUSG00000042548	Asxl1	1.36136	0.0114369	0.244316	1.7566	0.00117251	0.00519528
ENSMUSG00000037486	Asxl2	0.187228	0.69503	0.999606	-0.552773	0.247887	0.421931
ENSMUSG00000013662	Atad1	-0.990182	0.295342	0.999606	-0.107771	0.909708	0.952754
ENSMUSG00000022360	Atad2	1.07876	0.117878	0.829413	-1.91407	0.00525659	0.0184599
ENSMUSG00000052812	Atad2b	0.464982	0.438285	0.999606	-0.704239	0.240251	0.412583
ENSMUSG00000029036	Atad3a	0.918092	0.0160776	0.299639	-0.565995	0.136772	0.269105
ENSMUSG00000017550	Atad5	1.34247	0.368883	0.999606	-1.26301	0.396506	0.577865
ENSMUSG00000024426	Atat1	0.210533	0.855684	0.999606	1.17776	0.322696	0.505826
ENSMUSG00000030850	Ate1	-0.499384	0.175449	0.932845	-0.990589	0.00755057	0.0250891
ENSMUSG00000023027	Atf1	-0.769061	0.229678	0.999606	-1.20716	0.0599147	0.140025
ENSMUSG00000027104	Atf2	-0.442302	0.704371	0.999606	1.93911	0.103833	0.216246
ENSMUSG00000042406	Atf4	-0.337426	0.65071	0.999606	-0.497166	0.504759	0.678232
ENSMUSG00000038539	Atf5	-0.418105	0.702374	0.999606	1.76754	0.108004	0.223163
ENSMUSG00000026663	Atf6	-0.112489	0.867471	0.999606	7.40198	3.12405e-06	3.87313e-05
ENSMUSG00000015461	Atf6b	-0.251039	0.845199	0.999606	1.08351	0.39985	0.580825
ENSMUSG00000030213	Atf7ip	0.122711	0.729412	0.999606	1.08155	0.00307162	0.0117475
ENSMUSG00000021619	Atg10	-1.20045	0.544472	0.999606	-1.91704	0.333498	0.516589
ENSMUSG00000037204	Atg101	-0.0846351	0.928616	0.999606	0.850702	0.368475	0.55139
ENSMUSG00000032905	Atg12	-0.854396	0.129854	0.846935	1.98056	0.000881406	0.0040997
ENSMUSG00000027244	Atg13	0.247497	0.699393	0.999606	0.922756	0.159647	0.302112
ENSMUSG00000037526	Atg14	0.789853	0.524159	0.999606	-1.32015	0.286225	0.467463
ENSMUSG00000026289	Atg16l1	0.896888	0.107628	0.794699	-0.53507	0.336204	0.520056
ENSMUSG00000047767	Atg16l2	0.391595	0.650668	0.999606	0.0359255	0.966985	0.9829
ENSMUSG00000024773	Atg2a	0.787415	0.47951	0.999606	1.09312	0.326956	0.510008
ENSMUSG00000041341	Atg2b	1.25879	0.330568	0.999606	2.20646	0.0892357	0.191795
ENSMUSG00000022663	Atg3	-0.458768	0.737757	0.999606	-0.318698	0.816497	0.89838
ENSMUSG00000079418	Atg4a	-1.36575	0.400241	0.999606	-3.16964	0.0502385	0.121822
ENSMUSG00000026280	Atg4b	-0.067482	0.898428	0.999606	2.11324	0.000178281	0.00108038
ENSMUSG00000002820	Atg4d	0.324868	0.814119	0.999606	-0.518579	0.70758	0.832961
ENSMUSG00000038160	Atg5	0.0699136	0.950941	0.999606	1.0568	0.35935	0.543096
ENSMUSG00000030314	Atg7	0.679439	0.407742	0.999606	-2.60653	0.00109235	0.0048943
ENSMUSG00000038295	Atg9b	0.0409888	0.980262	0.999606	5.90247	0.00692508	0.023297
ENSMUSG00000026192	Atic	-0.775303	0.0591655	0.620845	1.027	0.0131529	0.0401081
ENSMUSG00000021066	Atl1	-0.312917	0.73583	0.999606	-6.61287	6.42739e-14	1.05565e-11
ENSMUSG00000059811	Atl2	0.065955	0.924878	0.999606	0.895645	0.209041	0.371814
ENSMUSG00000024759	Atl3	-0.853413	0.448918	0.999606	0.231685	0.840906	0.9126
ENSMUSG00000034218	Atm	1.2022	0.0855902	0.722453	1.26172	0.0728635	0.163087
ENSMUSG00000047388	Atmin	0.741111	0.00869667	0.214741	3.22733	2.71025e-26	5.42322e-23
ENSMUSG00000004263	Atn1	0.308886	0.778825	0.999606	0.0486529	0.965132	0.981615
ENSMUSG00000018585	Atox1	-0.0974487	0.852977	0.999606	-0.533067	0.311643	0.494618
ENSMUSG00000031441	Atp11a	0.943958	0.413791	0.999606	-0.0332038	0.977072	0.988833
ENSMUSG00000037400	Atp11b	-0.0165217	0.988617	0.999606	-1.5832	0.171002	0.318599
ENSMUSG00000062949	Atp11c	0.528597	0.588755	0.999606	-0.968651	0.319645	0.502364
ENSMUSG00000031862	Atp13a1	0.125863	0.708061	0.999606	-0.686758	0.0415381	0.10403
ENSMUSG00000036622	Atp13a2	0.178029	0.82816	0.999606	7.35854	8.59301e-06	8.8632e-05
ENSMUSG00000022533	Atp13a3	0.758547	0.196315	0.968028	0.81139	0.169117	0.316009
ENSMUSG00000033161	Atp1a1	-0.350593	0.577398	0.999606	0.669965	0.287634	0.46888
ENSMUSG00000026576	Atp1b1	-0.892651	0.0339181	0.462961	1.47042	0.000729291	0.00349452
ENSMUSG00000041329	Atp1b2	-0.931424	0.57269	0.999606	5.22239	0.016773	0.0491402
ENSMUSG00000032412	Atp1b3	-0.400266	0.254071	0.999606	1.0598	0.00308474	0.0117887
ENSMUSG00000025436	Atp23	-0.172099	0.766559	0.999606	7.15393	9.8676e-07	1.54258e-05
ENSMUSG00000029467	Atp2a2	0.383043	0.587688	0.999606	0.461359	0.514815	0.686672
ENSMUSG00000020788	Atp2a3	0.995646	0.0249253	0.387233	8.27184	5.00851e-09	2.37489e-07
ENSMUSG00000019943	Atp2b1	0.427913	0.407976	0.999606	-0.796835	0.123232	0.247876
ENSMUSG00000026463	Atp2b4	0.270429	0.870946	0.999606	-0.34098	0.837813	0.910528
ENSMUSG00000032570	Atp2c1	0.963088	0.414871	0.999606	2.03532	0.0875131	0.188741
ENSMUSG00000025428	Atp5a1	-0.475357	0.436114	0.999606	1.35642	0.0265363	0.0718527
ENSMUSG00000025393	Atp5b	-0.398072	0.38713	0.999606	1.89753	3.97564e-05	0.000303868
ENSMUSG00000025781	Atp5c1	-0.596987	0.303226	0.999606	-0.208413	0.719703	0.840125
ENSMUSG00000003072	Atp5d	-0.52732	0.521012	0.999606	2.39492	0.00376894	0.0139505
ENSMUSG00000016252	Atp5e	0.0964959	0.891783	0.999606	3.58936	6.56949e-07	1.11056e-05
ENSMUSG00000000563	Atp5f1	-0.179109	0.81094	0.999606	0.314754	0.674783	0.813002
ENSMUSG00000006057	Atp5g1	-0.608785	0.647976	0.999606	-1.36075	0.307722	0.491343
ENSMUSG00000062683	Atp5g2	0.399824	0.846834	0.999606	-3.40676	0.0976105	0.206206
ENSMUSG00000018770	Atp5g3	-0.47917	0.155261	0.889722	1.00203	0.00304237	0.0116624
ENSMUSG00000034566	Atp5h	-0.328526	0.498878	0.999606	-0.344658	0.479854	0.654703
ENSMUSG00000022890	Atp5j	-0.194838	0.711817	0.999606	1.67249	0.00168071	0.00707129
ENSMUSG00000038690	Atp5j2	0.478388	0.254281	0.999606	0.969828	0.0211088	0.059575
ENSMUSG00000050856	Atp5k	0.599016	0.129352	0.846935	0.846501	0.0323384	0.0846093
ENSMUSG00000038717	Atp5l	-0.450194	0.771589	0.999606	5.78802	0.00496847	0.0176025
ENSMUSG00000071528	Atp5md	-1.13179	0.320224	0.999606	3.60911	0.00180209	0.00749375
ENSMUSG00000021290	Atp5mpl	0.199312	0.876152	0.999606	3.15538	0.0137956	0.041813
ENSMUSG00000022956	Atp5o	-1.14877	0.0534066	0.595025	1.28143	0.0317218	0.0833665
ENSMUSG00000019087	Atp6ap1	-1.29288	0.272753	0.999606	0.970313	0.410983	0.592747
ENSMUSG00000031007	Atp6ap2	-0.487432	0.51651	0.999606	0.647339	0.390151	0.5716
ENSMUSG00000019302	Atp6v0a1	-0.19694	0.764627	0.999606	-0.573916	0.384855	0.567327
ENSMUSG00000038023	Atp6v0a2	-0.0800834	0.944199	0.999606	1.15829	0.317145	0.500164
ENSMUSG00000033379	Atp6v0b	0.174565	0.693725	0.999606	1.40267	0.00202017	0.00826657
ENSMUSG00000013160	Atp6v0d1	0.0916217	0.876088	0.999606	-0.226332	0.701085	0.829414
ENSMUSG00000015575	Atp6v0e	-1.99016	0.0212505	0.351424	-1.36823	0.114053	0.232972
ENSMUSG00000039347	Atp6v0e2	-0.918294	0.52801	0.999606	0.400295	0.783864	0.877268
ENSMUSG00000052459	Atp6v1a	-0.910506	0.203385	0.97732	0.0588677	0.934648	0.965464
ENSMUSG00000006273	Atp6v1b2	-0.477355	0.53075	0.999606	0.942716	0.216119	0.381353
ENSMUSG00000022295	Atp6v1c1	0.0856596	0.749724	0.999606	-0.200099	0.461255	0.638911
ENSMUSG00000021114	Atp6v1d	-0.0531787	0.880365	0.999606	0.257479	0.471184	0.647833
ENSMUSG00000019210	Atp6v1e1	-0.389556	0.556039	0.999606	-0.912604	0.168179	0.315041
ENSMUSG00000004285	Atp6v1f	-0.872988	0.229317	0.999606	1.81136	0.012849	0.0393717
ENSMUSG00000039105	Atp6v1g1	0.107277	0.923825	0.999606	3.36984	0.00535802	0.01877
ENSMUSG00000033793	Atp6v1h	0.921301	0.395726	0.999606	8.56348	1.98892e-06	2.66388e-05
ENSMUSG00000037685	Atp8a1	0.222207	0.891794	0.999606	6.19603	0.00428173	0.0155607
ENSMUSG00000060671	Atp8b2	0.673899	0.390685	0.999606	-0.431647	0.582349	0.741367
ENSMUSG00000027546	Atp9a	-0.353466	0.790722	0.999606	3.60596	0.00742024	0.0247383
ENSMUSG00000024566	Atp9b	0.817397	0.299514	0.999606	-0.290591	0.712053	0.835324
ENSMUSG00000028710	Atpaf1	-0.488723	0.597063	0.999606	5.99367	0.00043668	0.00226304
ENSMUSG00000042709	Atpaf2	-0.802577	0.192629	0.960742	-1.69197	0.00605745	0.0208049
ENSMUSG00000054428	Atpif1	0.435323	0.237041	0.999606	-1.04264	0.00460892	0.0165514
ENSMUSG00000039065	Atpsckmt	0.948534	0.45179	0.999606	1.37169	0.28139	0.461828
ENSMUSG00000032409	Atr	0.851784	0.461601	0.999606	3.7713	0.00218156	0.00883308
ENSMUSG00000013622	Atraid	-0.152764	0.9125	0.999606	-1.059	0.446351	0.625716
ENSMUSG00000027312	Atrn	0.503676	0.562777	0.999606	3.71073	0.00577547	0.0199687
ENSMUSG00000031229	Atrx	0.767012	0.148587	0.877799	-1.02671	0.0527888	0.126777
ENSMUSG00000016541	Atxn10	-0.167049	0.742398	0.999606	-0.171575	0.7363	0.850393
ENSMUSG00000069895	Atxn1l	1.15395	0.0994669	0.767403	7.60461	1.82613e-06	2.47296e-05
ENSMUSG00000042605	Atxn2	1.28428	0.313566	0.999606	-1.32961	0.295908	0.478127
ENSMUSG00000032637	Atxn2l	0.517347	0.624244	0.999606	2.6086	0.0181778	0.0527157
ENSMUSG00000021189	Atxn3	-0.499925	0.107569	0.794699	-1.32335	2.18666e-05	0.000188275
ENSMUSG00000021738	Atxn7	0.153214	0.925095	0.999606	3.50612	0.0589532	0.138392
ENSMUSG00000020564	Atxn7l1	-0.863874	0.438967	0.999606	4.80115	0.00794585	0.0261766
ENSMUSG00000048997	Atxn7l2	-0.0437538	0.965806	0.999606	0.116049	0.911574	0.953235
ENSMUSG00000059995	Atxn7l3	0.658832	0.374249	0.999606	0.514525	0.48835	0.663041
ENSMUSG00000074748	Atxn7l3b	-0.632101	0.404315	0.999606	0.741556	0.329555	0.512624
ENSMUSG00000054753	AU018091	-1.11395	0.35602	0.999606	1.27573	0.295344	0.477524
ENSMUSG00000097415	AU020206	-0.0951879	0.895123	0.999606	1.39635	0.0549758	0.131116
ENSMUSG00000078584	AU022252	-0.495636	0.626915	0.999606	2.35133	0.0231879	0.0644713
ENSMUSG00000028830	AU040320	-0.0992866	0.938724	0.999606	7.70015	6.79479e-05	0.000476064
ENSMUSG00000021460	Auh	-0.904219	0.294101	0.999606	4.26253	1.93732e-05	0.00017153
ENSMUSG00000078521	Aunip	-0.365326	0.754808	0.999606	0.272729	0.815812	0.898228
ENSMUSG00000068328	Aup1	0.177266	0.890562	0.999606	1.1403	0.377529	0.560163
ENSMUSG00000027496	Aurka	0.20652	0.634155	0.999606	1.10852	0.0111661	0.0349117
ENSMUSG00000065990	Aurkaip1	-0.482309	0.195161	0.964718	-0.591503	0.113965	0.232972
ENSMUSG00000020897	Aurkb	0.440651	0.73088	0.999606	1.46947	0.259683	0.437248
ENSMUSG00000070837	Aurkc	-0.523055	0.619029	0.999606	-2.3107	0.0274214	0.0738693
ENSMUSG00000029673	Auts2	0.694818	0.0541699	0.599258	0.66677	0.0690045	0.156327
ENSMUSG00000087377	AV099323	0.143298	0.8044	0.999606	2.52085	0.00330206	0.012486
ENSMUSG00000003604	Aven	-1.07428	0.127663	0.846484	-0.94179	0.182678	0.335049
ENSMUSG00000029787	Avl9	-0.0747142	0.851414	0.999606	-1.2554	0.00159808	0.00675488
ENSMUSG00000018821	Avpi1	-0.168146	0.90263	0.999606	1.36832	0.320601	0.503313
ENSMUSG00000039182	AW209491	0.0836776	0.932154	0.999606	5.60657	0.000773174	0.00366964
ENSMUSG00000041935	AW549877	-0.225756	0.745519	0.999606	-2.5478	0.000215783	0.00125958
ENSMUSG00000033632	AW554918	-0.475272	0.501998	0.999606	-2.1089	0.00276722	0.0107663
ENSMUSG00000024182	Axin1	1.01934	0.196958	0.969682	2.31621	0.00345688	0.0129779
ENSMUSG00000000142	Axin2	1.50545	0.323359	0.999606	5.0303	0.00692876	0.0233016
ENSMUSG00000039285	Azi2	0.732083	0.390506	0.999606	3.12265	0.000760938	0.00361671
ENSMUSG00000037458	Azin1	-0.785968	0.148625	0.877799	-1.19617	0.02852	0.0761524
ENSMUSG00000028789	Azin2	-0.351562	0.700919	0.999606	5.94974	0.00045861	0.00235423
ENSMUSG00000027165	B230118H07Rik	-0.722395	0.499283	0.999606	1.15539	0.283969	0.465142
ENSMUSG00000086003	B230206L02Rik	1.44292	0.0328252	0.455825	7.76008	9.35062e-07	1.46865e-05
ENSMUSG00000050538	B230217C12Rik	-0.907529	0.623148	0.999606	4.36738	0.060644	0.141169
ENSMUSG00000045767	B230219D22Rik	0.757281	0.452093	0.999606	3.70197	0.000360017	0.00193343
ENSMUSG00000097119	B230354K17Rik	1.14572	0.427088	0.999606	1.20635	0.40379	0.584902
ENSMUSG00000060802	B2m	-0.549799	0.476752	0.999606	6.82826	2.84489e-05	0.000232541
ENSMUSG00000048406	B330016D10Rik	-0.0360334	0.983686	0.999606	4.66245	0.0385415	0.0977708
ENSMUSG00000039242	B3galnt2	0.734048	0.546309	0.999606	1.2535	0.313202	0.496024
ENSMUSG00000050796	B3galt6	0.0363982	0.967957	0.999606	7.43029	1.21929e-05	0.000117298
ENSMUSG00000071649	B3gat3	0.949006	0.179837	0.938247	9.12863	1.25709e-08	5.05109e-07
ENSMUSG00000079445	B3gnt7	0.0923052	0.95024	0.999606	-2.19745	0.136482	0.268589
ENSMUSG00000046605	B3gntl1	0.739277	0.66157	0.999606	-0.151183	0.928705	0.96267
ENSMUSG00000006731	B4galnt1	0.779819	0.659443	0.999606	-0.463807	0.792904	0.882086
ENSMUSG00000055629	B4galnt4	1.66102	0.00137425	0.0687468	6.78065	3.82186e-09	1.92149e-07
ENSMUSG00000028413	B4galt1	-1.28716	0.362042	0.999606	0.306671	0.82837	0.90567
ENSMUSG00000028541	B4galt2	-0.606038	0.530352	0.999606	5.71566	0.000518092	0.00261265
ENSMUSG00000052423	B4galt3	0.0379745	0.971588	0.999606	1.42406	0.183714	0.336448
ENSMUSG00000017929	B4galt5	0.339919	0.461876	0.999606	2.93654	3.01664e-08	1.01621e-06
ENSMUSG00000056124	B4galt6	-0.163219	0.738227	0.999606	-0.253409	0.605392	0.760732
ENSMUSG00000021504	B4galt7	-0.76902	0.445317	0.999606	1.2276	0.243016	0.415905
ENSMUSG00000047379	B4gat1	-0.48621	0.635882	0.999606	7.54053	1.99446e-05	0.000174733
ENSMUSG00000001039	B9d1	0.739344	0.584676	0.999606	0.364279	0.788019	0.87914
ENSMUSG00000031820	Babam1	-0.0266717	0.970594	0.999606	-1.22304	0.0907698	0.194431
ENSMUSG00000052139	Babam2	-0.789338	0.544573	0.999606	-0.36239	0.781587	0.876608
ENSMUSG00000032086	Bace1	0.484722	0.723494	0.999606	-1.20025	0.379978	0.562628
ENSMUSG00000025612	Bach1	1.73542	0.00567407	0.163232	8.96521	1.06257e-08	4.393e-07
ENSMUSG00000024959	Bad	-0.79118	0.585681	0.999606	-0.680369	0.639478	0.785799
ENSMUSG00000028416	Bag1	-1.33172	0.275367	0.999606	1.01638	0.409091	0.590528
ENSMUSG00000030847	Bag3	-0.00510951	0.997503	0.999701	0.30604	0.851419	0.91947
ENSMUSG00000037316	Bag4	-0.484442	0.692419	0.999606	2.70579	0.028216	0.0755219
ENSMUSG00000049792	Bag5	-0.136458	0.925262	0.999606	0.0613172	0.966424	0.982521
ENSMUSG00000024392	Bag6	0.788434	0.132366	0.849982	-0.102412	0.845166	0.915236
ENSMUSG00000039741	Bahcc1	1.30578	0.0122361	0.252777	9.81396	1.47083e-10	1.13197e-08
ENSMUSG00000040007	Bahd1	2.60653	0.0189578	0.328722	2.27004	0.0442059	0.109584
ENSMUSG00000025372	Baiap2	-0.596192	0.685315	0.999606	-1.26519	0.389976	0.57151
ENSMUSG00000057789	Bak1	-1.18436	0.283147	0.999606	0.206038	0.85221	0.919768
ENSMUSG00000024844	Banf1	0.262926	0.39086	0.999606	1.59041	4.29825e-07	7.77649e-06
ENSMUSG00000025316	Banp	0.539347	0.256447	0.999606	-0.225302	0.635685	0.782965
ENSMUSG00000021901	Bap1	0.539082	0.234858	0.999606	0.798884	0.0822006	0.179915
ENSMUSG00000026196	Bard1	0.098999	0.941353	0.999606	-0.342433	0.799394	0.886394
ENSMUSG00000045763	Basp1	-0.257593	0.650234	0.999606	0.659402	0.247819	0.421887
ENSMUSG00000003873	Bax	0.241753	0.756503	0.999606	0.885962	0.257283	0.434304
ENSMUSG00000035021	Baz1a	0.94725	0.103427	0.781712	-2.40208	3.06747e-05	0.000247301
ENSMUSG00000002748	Baz1b	1.58664	0.00394564	0.133311	-0.0472329	0.93156	0.964284
ENSMUSG00000040054	Baz2a	1.58184	0.0385587	0.496499	0.649892	0.395387	0.576964
ENSMUSG00000026987	Baz2b	0.93519	0.214761	0.99492	-1.11549	0.13818	0.270978
ENSMUSG00000002083	Bbc3	0.262708	0.700096	0.999606	1.97339	0.00437225	0.015821
ENSMUSG00000084957	Bbip1	1.44847	0.382168	0.999606	4.8099	0.00812798	0.0266712
ENSMUSG00000031755	Bbs2	0.961636	0.485871	0.999606	3.99494	0.0105101	0.0331924
ENSMUSG00000025235	Bbs4	0.773847	0.531519	0.999606	1.55846	0.223978	0.39156
ENSMUSG00000035919	Bbs9	-0.069813	0.961238	0.999606	0.379928	0.791995	0.881631
ENSMUSG00000022641	Bbx	1.71937	0.036793	0.486672	-1.10997	0.173898	0.322672
ENSMUSG00000060149	BC002059	-1.50626	0.214788	0.99492	0.722418	0.555407	0.717821
ENSMUSG00000067722	BC003965	0.230775	0.633551	0.999606	0.638605	0.193111	0.349479
ENSMUSG00000052712	BC004004	-0.342468	0.73396	0.999606	0.28058	0.781721	0.876608
ENSMUSG00000019132	BC005537	0.310938	0.566757	0.999606	0.205562	0.706134	0.832435
ENSMUSG00000079065	BC005561	-0.109475	0.909675	0.999606	-0.596658	0.53729	0.704453
ENSMUSG00000026851	BC005624	0.0719381	0.933731	0.999606	-1.49431	0.0829932	0.18114
ENSMUSG00000030780	BC017158	-0.0372932	0.974869	0.999606	4.86005	0.00828375	0.0270935
ENSMUSG00000078786	BC024978	-1.01465	0.22532	0.999606	1.94425	0.046625	0.114841
ENSMUSG00000038543	BC028528	-2.48977	0.0605265	0.625094	-0.713479	0.62015	0.772086
ENSMUSG00000074649	BC029722	0.124269	0.856789	0.999606	8.37944	1.51095e-07	3.5486e-06
ENSMUSG00000034773	BC030867	0.297345	0.705207	0.999606	0.0300534	0.969586	0.984343
ENSMUSG00000036299	BC031181	-0.730829	0.438544	0.999606	0.0597076	0.949712	0.973552
ENSMUSG00000053684	BC048403	-0.239407	0.859711	0.999606	5.98407	0.0023769	0.00949717
ENSMUSG00000092564	BC051226	0.406635	0.737936	0.999606	1.62129	0.185733	0.33947
ENSMUSG00000040282	BC052040	-1.53584	0.072196	0.667282	-1.72194	0.044069	0.109326
ENSMUSG00000041406	BC055324	-0.0226472	0.958855	0.999606	-0.380618	0.387161	0.569357
ENSMUSG00000087368	BC065397	-0.735929	0.553205	0.999606	1.28097	0.312089	0.495007
ENSMUSG00000002980	Bcam	0.0762805	0.887699	0.999606	6.28762	1.44553e-05	0.000134535
ENSMUSG00000020650	Bcap29	-0.765739	0.656777	0.999606	5.67754	0.0112631	0.0351227
ENSMUSG00000002015	Bcap31	-0.136646	0.925991	0.999606	0.825513	0.575768	0.735826
ENSMUSG00000031955	Bcar1	0.808407	0.292846	0.999606	1.72265	0.0267628	0.0723875
ENSMUSG00000028121	Bcar3	1.21345	0.169804	0.923502	8.32066	7.99348e-07	1.29619e-05
ENSMUSG00000013523	Bcas1	-0.129734	0.939598	0.999606	1.55068	0.38981	0.571353
ENSMUSG00000005687	Bcas2	-0.0936511	0.870363	0.999606	-0.196499	0.732336	0.848486
ENSMUSG00000059439	Bcas3	0.113412	0.861426	0.999606	5.0832	2.06784e-06	2.75483e-05
ENSMUSG00000030268	Bcat1	-0.522143	0.348576	0.999606	-0.862332	0.121873	0.245933
ENSMUSG00000030826	Bcat2	-0.155215	0.897729	0.999606	2.00491	0.0997272	0.209426
ENSMUSG00000030983	Bccip	-0.543057	0.624238	0.999606	0.103315	0.926049	0.961209
ENSMUSG00000037525	Bcdin3d	-0.0121322	0.976842	0.999606	5.76583	8.22012e-10	5.17247e-08
ENSMUSG00000060376	Bckdha	-0.0982499	0.893634	0.999606	7.8089	1.33812e-06	1.93862e-05
ENSMUSG00000032263	Bckdhb	-0.838211	0.422964	0.999606	0.787423	0.452237	0.631051
ENSMUSG00000030802	Bckdk	-0.858681	0.0866852	0.727995	-0.0612652	0.904603	0.950085
ENSMUSG00000028191	Bcl10	0.250995	0.86805	0.999606	-0.565684	0.708192	0.83329
ENSMUSG00000007659	Bcl2l1	-0.148402	0.905437	0.999606	1.23959	0.323637	0.506851
ENSMUSG00000027381	Bcl2l11	-0.664574	0.628031	0.999606	-0.835882	0.542989	0.709124
ENSMUSG00000003190	Bcl2l12	0.897254	0.496418	0.999606	2.79695	0.0491445	0.119749
ENSMUSG00000009112	Bcl2l13	0.967077	0.440061	0.999606	1.96071	0.119548	0.242023
ENSMUSG00000030200	Bcl2l14	-0.819225	0.313025	0.999606	6.8866	3.04447e-05	0.000245843
ENSMUSG00000053175	Bcl3	0.0947779	0.920816	0.999606	0.17739	0.852639	0.919846
ENSMUSG00000000317	Bcl6b	-0.942206	0.293361	0.999606	-2.21292	0.0135203	0.0411032
ENSMUSG00000029438	Bcl7a	0.96707	0.517137	0.999606	-0.349513	0.814734	0.897633
ENSMUSG00000029681	Bcl7b	0.126166	0.84602	0.999606	7.36357	2.9914e-06	3.73994e-05
ENSMUSG00000030814	Bcl7c	0.080025	0.899169	0.999606	7.91805	4.6481e-07	8.24544e-06
ENSMUSG00000038256	Bcl9	0.983824	0.381118	0.999606	2.17822	0.055968	0.132881
ENSMUSG00000063382	Bcl9l	1.66812	0.0346089	0.46919	1.12151	0.157322	0.298617
ENSMUSG00000037608	Bclaf1	-0.934332	0.0159912	0.299639	-2.53294	6.21554e-11	5.55237e-09
ENSMUSG00000044150	Bclaf3	0.0156683	0.991129	0.999606	0.166158	0.906627	0.951316
ENSMUSG00000036959	Bcorl1	0.47163	0.342699	0.999606	1.96437	0.000128693	0.000820636
ENSMUSG00000009681	Bcr	1.30925	0.051331	0.587164	0.440465	0.512507	0.684963
ENSMUSG00000026172	Bcs1l	-1.02461	0.00398401	0.133311	6.32719	5.57163e-06	6.18006e-05
ENSMUSG00000046598	Bdh1	-1.0314	0.483155	0.999606	-0.714976	0.627418	0.777383
ENSMUSG00000028167	Bdh2	0.160437	0.782278	0.999606	8.67806	2.28091e-08	8.12116e-07
ENSMUSG00000049658	Bdp1	1.10719	0.146769	0.872504	-0.795342	0.2961	0.478254
ENSMUSG00000035086	Becn1	0.394512	0.563581	0.999606	-1.02907	0.13179	0.261307
ENSMUSG00000092060	Bend4	1.0414	0.416371	0.999606	1.54921	0.228844	0.397843
ENSMUSG00000032757	Bet1	0.355694	0.621769	0.999606	8.70148	6.50859e-08	1.84996e-06
ENSMUSG00000025484	Bet1l	0.428355	0.50739	0.999606	0.0634856	0.921966	0.958897
ENSMUSG00000050071	Bex1	-1.33074	9.20797e-07	0.000248989	0.184075	0.501592	0.675337
ENSMUSG00000042750	Bex2	-0.446617	0.744217	0.999606	-0.0796648	0.95367	0.97551
ENSMUSG00000046432	Bex3	-0.579249	0.474151	0.999606	1.11489	0.169138	0.316009
ENSMUSG00000047844	Bex4	-1.59816	0.182996	0.942293	2.18594	0.0927377	0.197834
ENSMUSG00000022684	Bfar	0.306426	0.607745	0.999606	-0.510919	0.392564	0.574295
ENSMUSG00000072964	Bhlhb9	-0.242109	0.813267	0.999606	7.45676	2.41379e-05	0.000203224
ENSMUSG00000030103	Bhlhe40	-0.0673473	0.948432	0.999606	1.89694	0.075801	0.168419
ENSMUSG00000003452	Bicd1	-0.370394	0.632564	0.999606	1.26975	0.133547	0.264215
ENSMUSG00000037933	Bicd2	1.30977	0.0392983	0.499593	0.13744	0.828616	0.90567
ENSMUSG00000070808	Bicra	1.02531	0.32283	0.999606	5.7179	0.00105627	0.00476466
ENSMUSG00000036568	Bicral	0.0370364	0.942455	0.999606	-0.726982	0.156879	0.297944
ENSMUSG00000004446	Bid	-0.261345	0.601553	0.999606	0.149964	0.766557	0.868169
ENSMUSG00000016758	Bik	1.12437	0.0708161	0.659163	7.03751	6.12625e-06	6.66954e-05
ENSMUSG00000024381	Bin1	0.215697	0.888727	0.999606	-0.518259	0.737125	0.850908
ENSMUSG00000098112	Bin2	0.373056	0.757282	0.999606	0.814803	0.503162	0.676849
ENSMUSG00000057367	Birc2	0.87941	0.00931904	0.224144	0.614008	0.0753511	0.16768
ENSMUSG00000017716	Birc5	-0.479027	0.503929	0.999606	-0.124592	0.862039	0.924604
ENSMUSG00000024073	Birc6	1.78452	0.293138	0.999606	0.967855	0.568612	0.729729
ENSMUSG00000041684	Bivm	-0.710158	0.527991	0.999606	1.51596	0.214195	0.378826
ENSMUSG00000067787	Blcap	-0.392381	0.565743	0.999606	-0.125872	0.854905	0.920699
ENSMUSG00000030528	Blm	1.50275	0.0637526	0.634986	0.857054	0.291105	0.47212
ENSMUSG00000020840	Blmh	-1.03655	0.340632	0.999606	0.69271	0.524624	0.69432
ENSMUSG00000061132	Blnk	-0.357469	0.850857	0.999606	-1.28466	0.499448	0.673628
ENSMUSG00000090247	Bloc1s1	1.11034	0.0953387	0.757458	7.05721	7.38446e-06	7.777e-05
ENSMUSG00000057667	Bloc1s3	0.0340735	0.9825	0.999606	5.02461	0.0166721	0.0489019
ENSMUSG00000060708	Bloc1s4	0.534522	0.597643	0.999606	0.683604	0.501096	0.675123
ENSMUSG00000038982	Bloc1s5	-0.93867	0.126462	0.846419	7.56074	1.36838e-06	1.97272e-05
ENSMUSG00000005804	Bloc1s6	-0.461204	0.675838	0.999606	1.23636	0.273249	0.453151
ENSMUSG00000001999	Blvra	0.0210173	0.98744	0.999606	0.610406	0.649444	0.794144
ENSMUSG00000040466	Blvrb	-0.72722	0.697662	0.999606	1.45996	0.439001	0.618359
ENSMUSG00000026577	Blzf1	-0.980624	0.56641	0.999606	-1.65301	0.334032	0.517223
ENSMUSG00000044117	Bmerb1	-1.02479	0.529241	0.999606	1.19636	0.48898	0.663536
ENSMUSG00000040093	Bmf	1.06658	0.591285	0.999606	6.86344	0.00499035	0.0176675
ENSMUSG00000026739	Bmi1	-0.145491	0.909148	0.999606	-0.791558	0.53702	0.704298
ENSMUSG00000021835	Bmp4	-0.434904	0.522599	0.999606	-1.1015	0.105737	0.219466
ENSMUSG00000008999	Bmp7	-0.489784	0.667918	0.999606	7.6367	3.22301e-05	0.000258177
ENSMUSG00000021796	Bmpr1a	0.224611	0.822725	0.999606	7.60168	1.43201e-05	0.000133526
ENSMUSG00000067336	Bmpr2	0.720463	0.232498	0.999606	7.20868	3.49176e-06	4.26557e-05
ENSMUSG00000030138	Bms1	-0.323954	0.520588	0.999606	0.220469	0.662288	0.804442
ENSMUSG00000042742	Bmt2	-0.254481	0.773005	0.999606	0.956219	0.286005	0.467256
ENSMUSG00000049086	Bmyc	-0.427046	0.578993	0.999606	1.77493	0.0354563	0.0913338
ENSMUSG00000024191	Bnip1	-0.105536	0.924074	0.999606	1.35876	0.226333	0.394368
ENSMUSG00000011958	Bnip2	-0.081959	0.823634	0.999606	-0.819552	0.0259969	0.0707649
ENSMUSG00000078566	Bnip3	-0.398213	0.766434	0.999606	-1.26237	0.346469	0.529386
ENSMUSG00000022051	Bnip3l	-0.75789	0.622244	0.999606	-0.824718	0.592408	0.750486
ENSMUSG00000044502	Bod1	-0.190884	0.871396	0.999606	1.67069	0.158539	0.300299
ENSMUSG00000061755	Bod1l	1.61903	0.0661872	0.642923	-0.964712	0.270461	0.450018
ENSMUSG00000026278	Bok	-0.403723	0.759864	0.999606	0.731462	0.581647	0.741039
ENSMUSG00000015943	Bola1	-0.0603047	0.959362	0.999606	2.85654	0.0171173	0.0500757
ENSMUSG00000047721	Bola2	-0.128607	0.813637	0.999606	1.87537	0.000639393	0.00311599
ENSMUSG00000045160	Bola3	-0.0571344	0.963664	0.999606	1.58529	0.211411	0.375378
ENSMUSG00000022557	Bop1	0.863029	0.246368	0.999606	0.817719	0.274378	0.454225
ENSMUSG00000022070	Bora	0.358441	0.781684	0.999606	1.35549	0.29704	0.479491
ENSMUSG00000042992	Borcs5	-0.776506	0.572148	0.999606	-0.69566	0.61382	0.76718
ENSMUSG00000045176	Borcs6	1.21106	0.167199	0.916619	-0.813991	0.351937	0.535754
ENSMUSG00000062376	Borcs7	1.20394	0.187423	0.949237	7.24155	1.93153e-05	0.000171169
ENSMUSG00000002345	Borcs8	0.957408	0.0182465	0.323092	-0.428109	0.288344	0.469322
ENSMUSG00000038871	Bpgm	-0.462427	0.503923	0.999606	5.88048	9.69699e-08	2.53975e-06
ENSMUSG00000026617	Bpnt1	-0.677731	0.48589	0.999606	-1.9926	0.0403034	0.101571
ENSMUSG00000040481	Bptf	1.79396	2.11744e-05	0.00325923	0.775803	0.0659569	0.1508
ENSMUSG00000002413	Braf	0.626155	0.663224	0.999606	-0.36053	0.80207	0.888279
ENSMUSG00000029458	Brap	0.0242616	0.97123	0.999606	0.431527	0.524644	0.69432
ENSMUSG00000017146	Brca1	1.31014	0.0182846	0.323092	1.81653	0.00134199	0.00584019
ENSMUSG00000041147	Brca2	0.659391	0.0698801	0.655248	0.333629	0.365333	0.548576
ENSMUSG00000031201	Brcc3	0.0446207	0.975126	0.999606	0.340326	0.812931	0.896536
ENSMUSG00000022387	Brd1	2.2256	0.00404215	0.134358	2.86452	0.000237667	0.00137019
ENSMUSG00000024335	Brd2	0.210433	0.579792	0.999606	0.879173	0.0208338	0.0590154
ENSMUSG00000026918	Brd3	1.10642	0.0233413	0.370269	0.0641569	0.895381	0.943971
ENSMUSG00000024002	Brd4	0.798993	0.0102689	0.234567	-0.808226	0.00929308	0.0299155
ENSMUSG00000031660	Brd7	0.272923	0.564642	0.999606	-1.0178	0.0316463	0.083212
ENSMUSG00000003778	Brd8	0.704162	0.176943	0.933708	-1.27687	0.014174	0.0427399
ENSMUSG00000057649	Brd9	0.837351	0.0643264	0.634986	-0.850727	0.0592538	0.138837
ENSMUSG00000011158	Brf1	0.421495	0.354619	0.999606	-1.41911	0.00166586	0.00701177
ENSMUSG00000031487	Brf2	-0.329475	0.517259	0.999606	-0.46166	0.367872	0.550653
ENSMUSG00000047843	Bri3	-0.380191	0.589281	0.999606	8.21661	2.96908e-07	5.81325e-06
ENSMUSG00000037905	Bri3bp	0.00631681	0.98809	0.999606	1.0706	0.0129372	0.0395711
ENSMUSG00000034329	Brip1	-0.0361521	0.976672	0.999606	1.47955	0.237057	0.409064
ENSMUSG00000085208	Brip1os	-0.272521	0.702601	0.999606	-3.88857	2.69216e-08	9.35244e-07
ENSMUSG00000022247	Brix1	-0.74435	0.330994	0.999606	-0.174859	0.819541	0.900253
ENSMUSG00000033940	Brk1	-0.527981	0.274213	0.999606	-0.178929	0.712075	0.835324
ENSMUSG00000080268	Brms1	-1.13983	0.430456	0.999606	-2.62558	0.0689133	0.156203
ENSMUSG00000046836	Brox	-0.770085	0.453763	0.999606	-0.29511	0.774679	0.872783
ENSMUSG00000001632	Brpf1	1.47127	0.0778551	0.69055	0.227947	0.784634	0.877615
ENSMUSG00000063952	Brpf3	1.1573	0.0951473	0.757458	3.65725	2.72805e-06	3.45934e-05
ENSMUSG00000035390	Brsk1	1.17758	0.366453	0.999606	0.62257	0.633907	0.782027
ENSMUSG00000022914	Brwd1	1.50267	0.0672964	0.646135	2.78886	0.000778606	0.00369017
ENSMUSG00000063663	Brwd3	-0.375858	0.631313	0.999606	0.622364	0.430755	0.611132
ENSMUSG00000071657	Bscl2	0.144304	0.840284	0.999606	-1.32813	0.0630741	0.145338
ENSMUSG00000040859	Bsdc1	1.71626	0.266337	0.999606	-0.25999	0.865583	0.926393
ENSMUSG00000023175	Bsg	-0.629269	0.165501	0.913155	0.293996	0.518579	0.690036
ENSMUSG00000032589	Bsn	-0.0943497	0.956007	0.999606	0.223511	0.897938	0.94577
ENSMUSG00000028392	Bspry	-0.139286	0.855807	0.999606	6.5872	5.06935e-05	0.000367528
ENSMUSG00000046718	Bst2	0.48697	0.474326	0.999606	0.451738	0.508078	0.68141
ENSMUSG00000040565	Btaf1	0.495592	0.698328	0.999606	1.29891	0.312389	0.495318
ENSMUSG00000025103	Btbd1	-0.122066	0.937266	0.999606	6.95976	0.000989764	0.00450118
ENSMUSG00000038187	Btbd10	0.0657722	0.946636	0.999606	0.870624	0.380064	0.562672
ENSMUSG00000020042	Btbd11	0.43351	0.337299	0.999606	6.68806	2.42461e-06	3.15863e-05
ENSMUSG00000073771	Btbd19	0.267714	0.606814	0.999606	-1.65508	0.00140138	0.00604605
ENSMUSG00000003344	Btbd2	-0.211054	0.897091	0.999606	-1.5679	0.336468	0.520223
ENSMUSG00000062098	Btbd3	0.681264	0.624216	0.999606	1.8732	0.189246	0.344068
ENSMUSG00000002803	Btbd6	0.270514	0.82776	0.999606	5.73232	0.00239121	0.00953531
ENSMUSG00000041702	Btbd7	1.22017	0.138084	0.861842	0.246073	0.765018	0.866917
ENSMUSG00000062202	Btbd9	-0.189997	0.818968	0.999606	0.229998	0.782153	0.876608
ENSMUSG00000021900	Btd	-1.19174	0.507653	0.999606	-2.12305	0.238088	0.410135
ENSMUSG00000028568	Btf3l4	-1.40727	0.382883	0.999606	-3.04664	0.0582032	0.137049
ENSMUSG00000020423	Btg2	-0.321957	0.783126	0.999606	0.904699	0.444889	0.624631
ENSMUSG00000025217	Btrc	0.596228	0.60652	0.999606	6.50297	0.000399995	0.00211183
ENSMUSG00000027379	Bub1	1.04005	0.332628	0.999606	-0.225305	0.833594	0.907816
ENSMUSG00000040084	Bub1b	0.546804	0.174608	0.932405	3.95459	5.87105e-20	2.44749e-17
ENSMUSG00000066979	Bub3	-0.613241	0.34756	0.999606	0.685421	0.295505	0.477599
ENSMUSG00000032077	Bud13	0.107259	0.832472	0.999606	1.03959	0.0508337	0.122878
ENSMUSG00000005378	Bud23	0.0747456	0.837798	0.999606	-0.7939	0.0299657	0.079293
ENSMUSG00000038722	Bud31	-0.391543	0.687705	0.999606	-0.23721	0.807721	0.892459
ENSMUSG00000098098	Bvht	1.08039	0.407493	0.999606	8.1895	2.41916e-05	0.000203281
ENSMUSG00000023988	Bysl	-0.478092	0.123743	0.84276	2.60602	1.68975e-13	2.45013e-11
ENSMUSG00000051223	Bzw1	0.362012	0.724428	0.999606	0.749168	0.466745	0.644375
ENSMUSG00000020547	Bzw2	-0.0449474	0.904096	0.999606	0.429291	0.25199	0.427171
ENSMUSG00000073374	C030034I22Rik	-1.63785	0.366726	0.999606	-1.5213	0.408485	0.589824
ENSMUSG00000087574	C030037D09Rik	0.378784	0.775462	0.999606	-1.15905	0.379612	0.562253
ENSMUSG00000073627	C130036L24Rik	-0.127632	0.875192	0.999606	5.79641	0.000414502	0.00216898
ENSMUSG00000000581	C1d	-0.95813	0.202025	0.974676	6.60258	1.94135e-05	0.00017165
ENSMUSG00000042460	C1galt1	0.437558	0.757254	0.999606	6.86607	0.000647998	0.00315332
ENSMUSG00000018446	C1qbp	-1.18647	0.00396678	0.133311	-1.04532	0.0112074	0.0350079
ENSMUSG00000023571	C1qtnf12	0.828247	0.470294	0.999606	6.50652	0.000372239	0.00198627
ENSMUSG00000106205	C230096K16Rik	-0.661811	0.482055	0.999606	4.96849	0.00358865	0.0133623
ENSMUSG00000045975	C2cd2	0.0872438	0.913768	0.999606	7.74144	2.63995e-06	3.35612e-05
ENSMUSG00000032120	C2cd2l	0.323099	0.634411	0.999606	7.74973	1.08544e-06	1.64049e-05
ENSMUSG00000047248	C2cd3	1.25738	0.137156	0.858187	4.42841	3.57643e-06	4.32738e-05
ENSMUSG00000030279	C2cd5	0.398001	0.621956	0.999606	-0.951192	0.238054	0.410135
ENSMUSG00000024592	C330018D20Rik	-0.0469961	0.970186	0.999606	5.5441	0.00349563	0.0130795
ENSMUSG00000065952	C330021F23Rik	-1.0281	0.321464	0.999606	2.02972	0.0584496	0.137436
ENSMUSG00000107385	C330024D21Rik	0.160162	0.936039	0.999606	-0.714535	0.720521	0.840384
ENSMUSG00000079242	C730034F03Rik	-5.76836	0.012766	0.259076	-0.889383	0.74289	0.853636
ENSMUSG00000050390	C77080	1.01934	0.254758	0.999606	0.428476	0.632955	0.781142
ENSMUSG00000046679	C87436	0.0607194	0.957434	0.999606	-0.404012	0.725255	0.843849
ENSMUSG00000028300	C9orf72	0.313766	0.632289	0.999606	7.37852	2.92952e-06	3.67291e-05
ENSMUSG00000028578	Caap1	0.348776	0.807324	0.999606	-0.944289	0.508829	0.681847
ENSMUSG00000036707	Cab39	0.958153	0.40211	0.999606	2.60271	0.0248516	0.0683452
ENSMUSG00000021981	Cab39l	-0.60286	0.645834	0.999606	0.567106	0.667372	0.807871
ENSMUSG00000020196	Cabin1	1.78396	0.00185762	0.0811595	0.271879	0.63418	0.782074
ENSMUSG00000038990	Cables2	0.811614	0.284036	0.999606	7.84174	1.35168e-06	1.95145e-05
ENSMUSG00000029544	Cabp1	0.923752	0.406713	0.999606	1.10044	0.328512	0.511834
ENSMUSG00000024842	Cabp4	-0.682415	0.476936	0.999606	5.38881	0.00173511	0.00726653
ENSMUSG00000009075	Cabp7	1.05136	0.584924	0.999606	-1.83672	0.334293	0.51742
ENSMUSG00000007907	Cabs1	0.935948	0.603755	0.999606	6.21485	0.00673567	0.022744
ENSMUSG00000015488	Cacfd1	-1.23712	0.0729373	0.670715	5.50789	0.000277031	0.00155538
ENSMUSG00000028532	Cachd1	0.512001	0.567944	0.999606	7.12809	2.46919e-05	0.000206456
ENSMUSG00000034656	Cacna1a	0.15854	0.730955	0.999606	-0.988067	0.0320595	0.0840189
ENSMUSG00000010066	Cacna2d2	0.487189	0.533905	0.999606	1.38262	0.0929623	0.198186
ENSMUSG00000020882	Cacnb1	-0.0580072	0.939528	0.999606	-1.61472	0.0336274	0.087297
ENSMUSG00000003352	Cacnb3	0.239566	0.85586	0.999606	0.612026	0.64688	0.792074
ENSMUSG00000020723	Cacng4	0.627054	0.756996	0.999606	-2.35362	0.244316	0.4177
ENSMUSG00000069806	Cacng7	-0.556148	0.68244	0.999606	1.45305	0.287161	0.468569
ENSMUSG00000034889	Cactin	0.725599	0.237896	0.999606	0.0146549	0.980995	0.990341
ENSMUSG00000033417	Cacul1	-0.576255	0.37293	0.999606	-0.314973	0.627013	0.777339
ENSMUSG00000014226	Cacybp	-0.740487	0.259746	0.999606	-0.979467	0.136298	0.268332
ENSMUSG00000013629	Cad	1.67235	0.129341	0.846935	2.39974	0.0298472	0.0790421
ENSMUSG00000032076	Cadm1	-0.649343	0.50228	0.999606	-1.72561	0.0745932	0.166289
ENSMUSG00000054793	Cadm4	1.01432	0.4724	0.999606	4.75218	0.0133348	0.0406381
ENSMUSG00000003657	Calb2	-0.811477	0.536963	0.999606	5.74625	0.00311637	0.0118688
ENSMUSG00000030669	Calca	0.607953	0.695717	0.999606	-0.887339	0.567733	0.728881
ENSMUSG00000023055	Calcoco1	-1.21064	0.408406	0.999606	6.61385	0.0012726	0.00559908
ENSMUSG00000006056	Calcoco2	-0.256883	0.733889	0.999606	-1.65265	0.0285474	0.076205
ENSMUSG00000029761	Cald1	-0.383698	0.519943	0.999606	-1.72181	0.00386878	0.0142358
ENSMUSG00000001175	Calm1	-1.95368	1.73082e-06	0.000393566	-1.7907	1.18228e-05	0.000114619
ENSMUSG00000036438	Calm2	-0.19228	0.816181	0.999606	1.31096	0.113925	0.232972
ENSMUSG00000019370	Calm3	-0.680032	0.437135	0.999606	2.70632	0.00208206	0.00848168
ENSMUSG00000003814	Calr	-0.96277	0.000496741	0.0334931	-2.94997	1.29551e-26	3.24039e-23
ENSMUSG00000029767	Calu	-0.898739	0.267411	0.999606	-0.804503	0.321131	0.50396
ENSMUSG00000030272	Camk1	-0.457625	0.53256	0.999606	5.92746	0.000227369	0.0013218
ENSMUSG00000039145	Camk1d	0.379358	0.666278	0.999606	2.71247	0.00377181	0.0139508
ENSMUSG00000024617	Camk2a	-1.42048	0.354546	0.999606	0.0457156	0.9764	0.988625
ENSMUSG00000057897	Camk2b	0.118428	0.888008	0.999606	0.138923	0.869284	0.92879
ENSMUSG00000021820	Camk2g	1.131	0.0252587	0.391197	-0.0486479	0.92307	0.959413
ENSMUSG00000046447	Camk2n1	0.0460742	0.936133	0.999606	0.464859	0.424519	0.604858
ENSMUSG00000020785	Camkk1	0.469342	0.713655	0.999606	0.348603	0.786293	0.878194
ENSMUSG00000029471	Camkk2	0.0948196	0.758443	0.999606	1.05963	0.000807354	0.00380658
ENSMUSG00000032936	Camkv	1.4526	0.321731	0.999606	0.274098	0.851626	0.919547
ENSMUSG00000021501	Caml	0.149878	0.903119	0.999606	-1.07646	0.381464	0.563828
ENSMUSG00000026933	Camsap1	1.14697	0.0155571	0.294233	1.32402	0.00589038	0.0203078
ENSMUSG00000041570	Camsap2	1.22698	0.0178348	0.31978	2.20885	3.81691e-05	0.000295345
ENSMUSG00000044433	Camsap3	0.701827	0.289661	0.999606	3.89698	8.51004e-08	2.3074e-06
ENSMUSG00000014592	Camta1	0.750318	0.567158	0.999606	0.844326	0.521609	0.692062
ENSMUSG00000040712	Camta2	1.72029	0.0194501	0.332653	6.46785	1.39192e-07	3.31902e-06
ENSMUSG00000020114	Cand1	1.05439	0.0390052	0.498053	1.16605	0.0231426	0.0644244
ENSMUSG00000030319	Cand2	-0.00844212	0.990255	0.999606	-3.17751	3.03923e-06	3.78202e-05
ENSMUSG00000025575	Cant1	0.899146	0.346158	0.999606	2.1428	0.0275523	0.0740824
ENSMUSG00000020368	Canx	-0.483776	0.289997	0.999606	-2.64178	7.40129e-09	3.2478e-07
ENSMUSG00000028656	Cap1	-0.242136	0.858449	0.999606	1.17113	0.389516	0.571005
ENSMUSG00000056737	Capg	-0.0653472	0.927439	0.999606	3.14447	0.00014065	0.00088615
ENSMUSG00000024942	Capn1	-1.31986	0.239131	0.999606	2.71664	0.0177793	0.0517549
ENSMUSG00000026270	Capn10	0.643859	0.438595	0.999606	3.55643	6.23734e-05	0.0004429
ENSMUSG00000037326	Capn15	2.31968	0.0854717	0.72225	1.52008	0.260493	0.437949
ENSMUSG00000026509	Capn2	-0.344718	0.633065	0.999606	6.91906	1.67745e-05	0.000151882
ENSMUSG00000035547	Capn5	-0.0177037	0.991149	0.999606	-1.72031	0.280788	0.461067
ENSMUSG00000021893	Capn7	0.158248	0.783703	0.999606	-0.0898566	0.877073	0.933423
ENSMUSG00000001794	Capns1	-0.577192	0.646369	0.999606	1.09879	0.383459	0.566024
ENSMUSG00000027184	Caprin1	-0.123193	0.86323	0.999606	-1.62297	0.0231742	0.0644713
ENSMUSG00000030309	Caprin2	0.976941	0.253315	0.999606	-0.491495	0.564207	0.726031
ENSMUSG00000039676	Capsl	-0.0470755	0.958146	0.999606	6.16875	0.000256881	0.00146194
ENSMUSG00000015733	Capza2	-1.05462	0.119032	0.832112	-0.642802	0.344145	0.527527
ENSMUSG00000028745	Capzb	-1.0911	0.0122992	0.252777	0.855048	0.0510676	0.123384
ENSMUSG00000027555	Car13	-1.73837	0.0886595	0.734337	5.32534	0.00250102	0.00989038
ENSMUSG00000027562	Car2	-1.03695	0.527044	0.999606	4.83199	0.0261508	0.0710396
ENSMUSG00000033170	Card10	1.44639	0.345819	0.999606	0.532458	0.728667	0.846097
ENSMUSG00000037960	Card19	0.235328	0.814686	0.999606	7.63071	1.34158e-05	0.000126794
ENSMUSG00000026017	Carf	-1.53229	0.0817354	0.70802	4.55757	0.00659814	0.0224158
ENSMUSG00000008393	Carhsp1	-0.49056	0.491246	0.999606	-1.084	0.129244	0.25728
ENSMUSG00000032185	Carm1	-0.000530797	0.999677	0.999786	-0.766852	0.559242	0.721126
ENSMUSG00000050357	Carmil2	1.60329	0.254613	0.999606	6.1402	0.00198042	0.0081272
ENSMUSG00000010755	Cars	0.682582	0.614878	0.999606	2.15445	0.113175	0.231982
ENSMUSG00000056228	Cars2	0.244789	0.690871	0.999606	-0.470488	0.445104	0.624699
ENSMUSG00000078676	Casc3	-0.0432431	0.934302	0.999606	-1.19777	0.0223854	0.0627356
ENSMUSG00000060227	Casc4	0.580222	0.531766	0.999606	-1.70743	0.0638448	0.146775
ENSMUSG00000015189	Casd1	0.127553	0.863494	0.999606	-2.43666	0.000864197	0.00403074
ENSMUSG00000031012	Cask	0.794434	0.167701	0.917696	-1.47819	0.00946328	0.0303657
ENSMUSG00000034471	Caskin2	1.84627	0.20634	0.982833	0.000223155	0.999878	1
ENSMUSG00000029863	Casp2	0.44863	0.624035	0.999606	-1.7321	0.0562688	0.133437
ENSMUSG00000031628	Casp3	-1.06936	0.0538336	0.598041	-0.406304	0.469492	0.646383
ENSMUSG00000027997	Casp6	0.189746	0.894375	0.999606	6.48596	0.00133683	0.00582283
ENSMUSG00000028282	Casp8ap2	1.10192	0.140488	0.864973	1.72742	0.0222698	0.0624466
ENSMUSG00000028914	Casp9	0.483446	0.655898	0.999606	1.58684	0.150275	0.287725
ENSMUSG00000027861	Casq2	1.21565	0.173047	0.929824	-1.6836	0.0529216	0.127035
ENSMUSG00000021585	Cast	0.388685	0.769327	0.999606	-0.0259662	0.984399	0.992834
ENSMUSG00000020424	Castor1	0.32902	0.806827	0.999606	-2.61285	0.0507903	0.12286
ENSMUSG00000028977	Casz1	0.678988	0.234715	0.999606	1.19823	0.0395882	0.100045
ENSMUSG00000027187	Cat	-0.550573	0.616653	0.999606	2.13497	0.0561	0.133068
ENSMUSG00000050623	Catsperz	-0.790606	0.682416	0.999606	-0.80295	0.678962	0.814419
ENSMUSG00000004044	Cavin1	-0.793917	0.321321	0.999606	-0.937323	0.241951	0.414721
ENSMUSG00000028348	Cavin4	-0.427627	0.820433	0.999606	-1.62473	0.388094	0.569755
ENSMUSG00000035640	Cbarp	1.02272	0.198891	0.970467	8.43257	2.84633e-07	5.6503e-06
ENSMUSG00000038533	Cbfa2t2	0.890502	0.484417	0.999606	1.12422	0.379386	0.562233
ENSMUSG00000031885	Cbfb	-0.778789	0.528416	0.999606	1.38006	0.26819	0.4474
ENSMUSG00000034342	Cbl	0.645665	0.43695	0.999606	-0.271692	0.74369	0.854185
ENSMUSG00000022637	Cblb	0.448581	0.486961	0.999606	8.33874	1.23089e-07	3.05584e-06
ENSMUSG00000020659	Cbll1	-1.34327	0.0732874	0.672698	-0.00271889	0.997157	0.999054
ENSMUSG00000031654	Cbln1	-0.888295	0.268404	0.999606	6.77602	3.87349e-05	0.00029903
ENSMUSG00000051483	Cbr1	-0.00244506	0.997007	0.999606	7.89614	5.7484e-07	9.91598e-06
ENSMUSG00000022947	Cbr3	-0.729508	0.600947	0.999606	-1.01785	0.466967	0.644592
ENSMUSG00000031641	Cbr4	-0.0151562	0.989006	0.999606	1.55099	0.168731	0.315586
ENSMUSG00000024039	Cbs	-0.470173	0.554435	0.999606	7.61328	3.65261e-06	4.40294e-05
ENSMUSG00000024878	Cbwd1	-0.366311	0.704653	0.999606	4.89747	0.00287222	0.011101
ENSMUSG00000018666	Cbx1	-0.450231	0.377622	0.999606	-1.82223	0.00035546	0.00191409
ENSMUSG00000025577	Cbx2	-0.0885704	0.941894	0.999606	0.895831	0.465044	0.642419
ENSMUSG00000029836	Cbx3	-1.09325	0.228211	0.999606	-0.147884	0.870772	0.929188
ENSMUSG00000039989	Cbx4	-0.444307	0.794478	0.999606	4.90989	0.0268812	0.0726293
ENSMUSG00000009575	Cbx5	-0.340951	0.448041	0.999606	-1.39805	0.00186483	0.00771933
ENSMUSG00000089715	Cbx6	0.608321	0.381012	0.999606	1.58074	0.0231916	0.0644713
ENSMUSG00000053411	Cbx7	0.763314	0.225801	0.999606	0.591841	0.347982	0.531049
ENSMUSG00000022428	Cby1	-0.0187559	0.98404	0.999606	-1.89395	0.042287	0.105586
ENSMUSG00000036686	Cc2d1a	1.27723	0.1526	0.884056	-0.715524	0.416567	0.597528
ENSMUSG00000028582	Cc2d1b	1.29817	0.0101204	0.232235	-0.409587	0.415621	0.596673
ENSMUSG00000039765	Cc2d2a	1.07276	0.540788	0.999606	-0.277832	0.87404	0.931385
ENSMUSG00000020074	Ccar1	-0.0428128	0.937001	0.999606	-2.41328	8.07992e-06	8.39502e-05
ENSMUSG00000063605	Ccdc102a	0.372775	0.822827	0.999606	0.808387	0.627803	0.777661
ENSMUSG00000028461	Ccdc107	0.927553	0.454609	0.999606	1.61748	0.194737	0.35175
ENSMUSG00000071855	Ccdc112	-1.40403	0.16214	0.905194	-1.39625	0.165801	0.311461
ENSMUSG00000036598	Ccdc113	-1.13832	0.428166	0.999606	1.91779	0.216966	0.382645
ENSMUSG00000040189	Ccdc114	0.703572	0.388655	0.999606	-2.54932	0.00113194	0.00504456
ENSMUSG00000042111	Ccdc115	-0.430175	0.743405	0.999606	2.33533	0.0784118	0.173181
ENSMUSG00000020482	Ccdc117	-0.709672	0.246234	0.999606	-1.12649	0.0661906	0.151161
ENSMUSG00000019659	Ccdc12	0.216045	0.833901	0.999606	0.902049	0.387684	0.569565
ENSMUSG00000031150	Ccdc120	0.165748	0.877439	0.999606	0.976802	0.373026	0.555872
ENSMUSG00000007721	Ccdc124	0.153577	0.785502	0.999606	-1.23492	0.0284566	0.076051
ENSMUSG00000048924	Ccdc125	0.0910943	0.941817	0.999606	-1.65577	0.182036	0.334301
ENSMUSG00000050786	Ccdc126	-0.118011	0.934936	0.999606	4.44317	0.0272873	0.0735486
ENSMUSG00000021578	Ccdc127	-0.688627	0.245372	0.999606	8.16496	1.59337e-07	3.69019e-06
ENSMUSG00000004994	Ccdc130	0.0169363	0.988745	0.999606	1.32672	0.27463	0.454461
ENSMUSG00000068114	Ccdc134	0.376466	0.588341	0.999606	-1.25064	0.0686612	0.155666
ENSMUSG00000029769	Ccdc136	1.83033	0.0486535	0.568963	3.75538	0.000166411	0.00101832
ENSMUSG00000049957	Ccdc137	0.985678	0.154145	0.887528	-3.21967	1.58219e-06	2.20471e-05
ENSMUSG00000022833	Ccdc14	0.21554	0.860227	0.999606	2.07484	0.0928091	0.197902
ENSMUSG00000028689	Ccdc163	-0.724071	0.651247	0.999606	-1.5181	0.343707	0.52726
ENSMUSG00000098176	Ccdc166	0.325981	0.823776	0.999606	-0.988174	0.499118	0.673382
ENSMUSG00000024018	Ccdc167	0.465281	0.675566	0.999606	7.88978	1.4079e-05	0.000131635
ENSMUSG00000070883	Ccdc173	-0.762965	0.610344	0.999606	0.0828085	0.956953	0.97707
ENSMUSG00000034083	Ccdc174	-0.561046	0.450892	0.999606	-2.14402	0.00386411	0.0142239
ENSMUSG00000056531	Ccdc18	-0.0505471	0.965322	0.999606	-4.08955	0.000367568	0.00196659
ENSMUSG00000026578	Ccdc181	-1.29265	0.341108	0.999606	-1.92807	0.156196	0.297001
ENSMUSG00000035173	Ccdc186	0.0535782	0.966085	0.999606	0.45593	0.718762	0.839635
ENSMUSG00000022701	Ccdc191	0.0103989	0.987861	0.999606	-2.82698	3.17153e-05	0.000254869
ENSMUSG00000031143	Ccdc22	0.491186	0.708122	0.999606	0.230882	0.86074	0.923804
ENSMUSG00000022035	Ccdc25	-2.22884	0.000233618	0.0196012	-2.10742	0.000510827	0.00258253
ENSMUSG00000059554	Ccdc28a	-0.432773	0.725745	0.999606	6.60262	0.000485388	0.00247645
ENSMUSG00000028795	Ccdc28b	-0.515591	0.68051	0.999606	-1.68755	0.177619	0.328419
ENSMUSG00000026676	Ccdc3	-1.46549	0.0584041	0.619409	6.14853	0.00016634	0.00101832
ENSMUSG00000028637	Ccdc30	-0.345163	0.77002	0.999606	5.69558	0.0021104	0.00857966
ENSMUSG00000039983	Ccdc32	0.573947	0.442689	0.999606	3.77017	0.000157464	0.000976101
ENSMUSG00000027160	Ccdc34	-1.29951	0.0664131	0.642923	-2.40563	0.000678463	0.00327607
ENSMUSG00000020925	Ccdc43	-0.0468458	0.940835	0.999606	-1.611	0.0105486	0.0332859
ENSMUSG00000078622	Ccdc47	-0.633159	0.162599	0.905194	-1.59167	0.000453006	0.00232905
ENSMUSG00000038127	Ccdc50	-0.834826	0.230733	0.999606	-1.79169	0.0101258	0.0321208
ENSMUSG00000025645	Ccdc51	0.531919	0.761082	0.999606	1.0894	0.539252	0.705903
ENSMUSG00000075229	Ccdc58	0.304948	0.719792	0.999606	1.61245	0.0608726	0.141536
ENSMUSG00000019897	Ccdc59	-0.0165202	0.984621	0.999606	-0.952472	0.26649	0.445645
ENSMUSG00000048701	Ccdc6	-0.969898	0.337704	0.999606	-0.218508	0.829417	0.90567
ENSMUSG00000074358	Ccdc61	1.09144	0.393135	0.999606	1.15995	0.366286	0.549182
ENSMUSG00000061882	Ccdc62	-0.946559	0.515826	0.999606	3.63777	0.0719118	0.161354
ENSMUSG00000046753	Ccdc66	0.178203	0.894225	0.999606	0.381404	0.777567	0.87419
ENSMUSG00000049305	Ccdc71	-0.194406	0.809794	0.999606	7.3006	5.19044e-12	5.77004e-10
ENSMUSG00000090946	Ccdc71l	0.605361	0.644689	0.999606	5.96739	0.00201965	0.00826657
ENSMUSG00000030177	Ccdc77	0.569591	0.298882	0.999606	-1.33641	0.0144873	0.0435402
ENSMUSG00000041117	Ccdc8	-0.172602	0.856815	0.999606	8.90119	2.65191e-07	5.40374e-06
ENSMUSG00000043923	Ccdc84	0.537168	0.487824	0.999606	-3.26138	1.33573e-05	0.000126553
ENSMUSG00000084883	Ccdc85c	0.714762	0.383656	0.999606	2.47843	0.00316921	0.0120425
ENSMUSG00000024732	Ccdc86	0.175661	0.798299	0.999606	0.00443735	0.994876	0.998068
ENSMUSG00000032740	Ccdc88a	0.762487	0.236761	0.999606	0.185452	0.77451	0.87273
ENSMUSG00000021182	Ccdc88c	1.16012	0.177204	0.934266	1.94458	0.0239499	0.0662067
ENSMUSG00000041375	Ccdc9	-0.272752	0.727206	0.999606	0.410913	0.601345	0.757206
ENSMUSG00000030613	Ccdc90b	0.132121	0.879934	0.999606	4.1371	0.000331469	0.00180629
ENSMUSG00000030301	Ccdc91	-0.670538	0.437593	0.999606	-0.939823	0.278316	0.458715
ENSMUSG00000037979	Ccdc92	-0.0506808	0.946907	0.999606	-0.484928	0.525756	0.695424
ENSMUSG00000069814	Ccdc92b	-0.316878	0.821507	0.999606	-1.46335	0.297366	0.479785
ENSMUSG00000026339	Ccdc93	0.543844	0.559383	0.999606	-0.822263	0.376329	0.559212
ENSMUSG00000040312	Cchcr1	1.46176	0.335538	0.999606	-0.932761	0.537016	0.704298
ENSMUSG00000023235	Ccl25	0.0504241	0.963972	0.999606	-0.462175	0.679804	0.814836
ENSMUSG00000000378	Ccm2	0.187584	0.878139	0.999606	-1.34719	0.269837	0.449508
ENSMUSG00000019997	Ccn2	-0.864563	0.326416	0.999606	-0.0553092	0.95132	0.97445
ENSMUSG00000027715	Ccna2	-0.219485	0.764217	0.999606	0.397938	0.587709	0.746102
ENSMUSG00000041431	Ccnb1	-0.887549	0.214795	0.99492	2.12476	0.00344566	0.0129504
ENSMUSG00000071470	Ccnb1ip1	-0.280082	0.695749	0.999606	-3.10102	1.38679e-05	0.00013028
ENSMUSG00000032218	Ccnb2	0.274118	0.8254	0.999606	1.9854	0.112588	0.23097
ENSMUSG00000028252	Ccnc	0.218498	0.868092	0.999606	1.25108	0.346227	0.529251
ENSMUSG00000070348	Ccnd1	-0.720109	0.131538	0.847996	-0.802787	0.0932088	0.198627
ENSMUSG00000000184	Ccnd2	-0.37377	0.569687	0.999606	-3.07482	2.59101e-06	3.31921e-05
ENSMUSG00000034165	Ccnd3	-0.714693	0.515678	0.999606	2.45801	0.0257729	0.0704338
ENSMUSG00000023572	Ccndbp1	1.10232	0.0930357	0.750537	8.38418	1.10207e-07	2.79145e-06
ENSMUSG00000002068	Ccne1	-0.181841	0.506464	0.999606	-0.0962791	0.726687	0.845113
ENSMUSG00000028212	Ccne2	-0.736594	0.20561	0.980984	-1.82042	0.00174886	0.00731188
ENSMUSG00000072082	Ccnf	0.030013	0.962807	0.999606	-0.26581	0.680095	0.815087
ENSMUSG00000020326	Ccng1	-0.36382	0.755183	0.999606	0.173318	0.882178	0.936435
ENSMUSG00000029385	Ccng2	0.6008	0.518945	0.999606	6.63268	9.98989e-05	0.000663671
ENSMUSG00000021548	Ccnh	-0.55107	0.422121	0.999606	-1.40134	0.041353	0.103754
ENSMUSG00000063015	Ccni	-2.43629	0.000126139	0.0125992	-1.39873	0.0292451	0.0777976
ENSMUSG00000025010	Ccnj	0.999899	0.317469	0.999606	7.35788	2.49887e-05	0.000207997
ENSMUSG00000044707	Ccnjl	-0.617164	0.655951	0.999606	-0.366978	0.792446	0.881817
ENSMUSG00000021258	Ccnk	-1.96386	0.000936346	0.0535323	-0.910423	0.126225	0.252727
ENSMUSG00000027829	Ccnl1	-0.271618	0.658069	0.999606	-3.33129	4.98026e-08	1.5219e-06
ENSMUSG00000029068	Ccnl2	0.767886	0.00570487	0.163545	-1.26896	3.59071e-06	4.33877e-05
ENSMUSG00000049489	Ccnq	0.416748	0.57111	0.999606	4.96458	6.3079e-07	1.07331e-05
ENSMUSG00000011960	Ccnt1	-0.0627901	0.939049	0.999606	-0.736014	0.370418	0.553057
ENSMUSG00000026349	Ccnt2	-0.440765	0.3282	0.999606	-0.734996	0.103754	0.216128
ENSMUSG00000024286	Ccny	-0.606779	0.249113	0.999606	1.67265	0.00256306	0.010076
ENSMUSG00000033904	Ccp110	2.09253	0.0460999	0.551709	0.849198	0.417715	0.598231
ENSMUSG00000034563	Ccpg1	-1.64063	0.000416414	0.03019	6.35585	2.62964e-05	0.000217434
ENSMUSG00000086158	Ccpg1os	-0.0262928	0.986288	0.999606	6.19061	0.00311016	0.0118677
ENSMUSG00000034108	Ccs	0.565531	0.278589	0.999606	0.741718	0.159226	0.301487
ENSMUSG00000031971	Ccsap	1.95906	0.0350942	0.474483	2.8554	0.00427539	0.015549
ENSMUSG00000058690	Ccser2	1.0744	0.399245	0.999606	0.112508	0.929697	0.963398
ENSMUSG00000034024	Cct2	0.500757	0.471933	0.999606	0.851182	0.222015	0.389411
ENSMUSG00000001416	Cct3	-0.257088	0.639607	0.999606	0.646795	0.239942	0.412265
ENSMUSG00000007739	Cct4	-0.749384	0.0392468	0.499572	0.198398	0.587798	0.746121
ENSMUSG00000022234	Cct5	-0.29682	0.515144	0.999606	0.93043	0.0422275	0.10549
ENSMUSG00000029447	Cct6a	-0.65756	0.232048	0.999606	0.033535	0.951479	0.97445
ENSMUSG00000030007	Cct7	-0.343108	0.708938	0.999606	1.32719	0.148813	0.285982
ENSMUSG00000025613	Cct8	-0.0789535	0.799382	0.999606	0.843115	0.00678408	0.022892
ENSMUSG00000029617	Ccz1	0.79083	0.232603	0.999606	1.37677	0.0394641	0.0997571
ENSMUSG00000025510	Cd151	-0.135528	0.926751	0.999606	0.538476	0.716255	0.838313
ENSMUSG00000019818	Cd164	-1.36504	0.0666174	0.643016	0.523599	0.491442	0.665973
ENSMUSG00000028076	Cd1d1	-1.05386	0.206343	0.982833	5.46581	0.000972559	0.00444313
ENSMUSG00000047139	Cd24a	-1.64002	0.0899246	0.738667	-2.94841	0.00228204	0.00916939
ENSMUSG00000035914	Cd276	0.309535	0.52619	0.999606	2.09242	0.000262891	0.00149021
ENSMUSG00000061665	Cd2ap	-0.0972738	0.784147	0.999606	-0.731625	0.0406339	0.102275
ENSMUSG00000042502	Cd2bp2	0.696701	0.178482	0.937875	-0.459555	0.374681	0.557508
ENSMUSG00000002308	Cd320	-0.209292	0.654571	0.999606	-0.587371	0.211703	0.375748
ENSMUSG00000029084	Cd38	-2.32057	0.101739	0.773255	3.30355	0.10005	0.209941
ENSMUSG00000047649	Cd3eap	-0.608256	0.376144	0.999606	0.248822	0.718381	0.839453
ENSMUSG00000055447	Cd47	-0.221662	0.852594	0.999606	6.21312	0.000854555	0.00399524
ENSMUSG00000032679	Cd59a	0.05505	0.950134	0.999606	5.7831	0.00055197	0.00275023
ENSMUSG00000025351	Cd63	-0.976307	0.385966	0.999606	1.11079	0.324148	0.507209
ENSMUSG00000018774	Cd68	-0.884068	0.511696	0.999606	-1.12553	0.404884	0.586063
ENSMUSG00000037706	Cd81	0.295315	0.703479	0.999606	1.17673	0.13097	0.259991
ENSMUSG00000030342	Cd9	-0.383073	0.747571	0.999606	3.73726	0.00204222	0.00835338
ENSMUSG00000035776	Cd99l2	0.217764	0.725111	0.999606	4.55162	0.00193883	0.00798235
ENSMUSG00000021982	Cdadc1	-0.0876821	0.876943	0.999606	-0.0105981	0.985205	0.993065
ENSMUSG00000027284	Cdan1	1.18676	0.167764	0.917696	7.59843	5.35507e-06	5.98584e-05
ENSMUSG00000039128	Cdc123	-0.0269729	0.976563	0.999606	0.700521	0.445956	0.625514
ENSMUSG00000033502	Cdc14a	0.279684	0.85785	0.999606	5.15832	0.0141858	0.0427625
ENSMUSG00000033102	Cdc14b	0.447916	0.606002	0.999606	3.46952	0.000248	0.00141866
ENSMUSG00000038416	Cdc16	0.313615	0.842386	0.999606	-0.20508	0.896574	0.944433
ENSMUSG00000006398	Cdc20	-0.361605	0.472198	0.999606	0.450495	0.371731	0.554479
ENSMUSG00000024370	Cdc23	-0.17267	0.698696	0.999606	2.38287	2.80968e-07	5.59976e-06
ENSMUSG00000032477	Cdc25a	0.246516	0.502813	0.999606	-0.739951	0.0443502	0.10986
ENSMUSG00000027330	Cdc25b	-0.340423	0.704054	0.999606	0.500309	0.577301	0.737098
ENSMUSG00000044201	Cdc25c	0.217227	0.873887	0.999606	-0.679812	0.619502	0.771712
ENSMUSG00000020687	Cdc27	-1.0838	0.449291	0.999606	-0.15859	0.911961	0.953414
ENSMUSG00000020307	Cdc34	-0.0822639	0.738862	0.999606	0.094261	0.704125	0.831182
ENSMUSG00000019471	Cdc37	0.025793	0.951495	0.999606	-1.02654	0.0154806	0.0460005
ENSMUSG00000024780	Cdc37l1	-0.228683	0.54874	0.999606	-1.85036	1.18243e-06	1.74229e-05
ENSMUSG00000038446	Cdc40	0.536366	0.711654	0.999606	0.226713	0.876139	0.932728
ENSMUSG00000006699	Cdc42	-1.13806	0.0109744	0.241893	-0.710701	0.11374	0.232857
ENSMUSG00000026490	Cdc42bpa	1.0183	0.397976	0.999606	1.53581	0.206694	0.369119
ENSMUSG00000021279	Cdc42bpb	2.40127	4.12697e-09	1.87683e-06	1.11127	0.00631896	0.02156
ENSMUSG00000024769	Cdc42bpg	1.62735	0.0107124	0.238702	1.56951	0.0145815	0.0437446
ENSMUSG00000041598	Cdc42ep4	0.269176	0.566707	0.999606	3.3039	3.5486e-09	1.81142e-07
ENSMUSG00000046722	Cdc42se1	0.181588	0.639404	0.999606	0.269322	0.491899	0.666237
ENSMUSG00000052298	Cdc42se2	0.220849	0.855847	0.999606	1.23298	0.313556	0.496255
ENSMUSG00000000028	Cdc45	0.609301	0.607892	0.999606	2.03466	0.0900064	0.193119
ENSMUSG00000023932	Cdc5l	0.305945	0.699276	0.999606	0.191846	0.808891	0.893243
ENSMUSG00000017499	Cdc6	-0.311158	0.540641	0.999606	-1.39421	0.0061094	0.0209618
ENSMUSG00000029283	Cdc7	0.855604	0.549876	0.999606	0.197793	0.89014	0.941295
ENSMUSG00000026361	Cdc73	-1.17288	0.00401245	0.133815	-0.961925	0.0197697	0.0564647
ENSMUSG00000048922	Cdca2	0.736865	0.0520881	0.590863	0.595718	0.119159	0.24153
ENSMUSG00000023505	Cdca3	0.420751	0.290874	0.999606	-0.222512	0.576802	0.736836
ENSMUSG00000047832	Cdca4	-0.689264	0.0666474	0.643016	6.08154	1.26012e-22	7.87969e-20
ENSMUSG00000024791	Cdca5	-0.747063	0.00802782	0.204372	-1.01803	0.000369017	0.00197328
ENSMUSG00000055612	Cdca7	-0.751862	0.165744	0.913155	-0.732443	0.179501	0.330981
ENSMUSG00000021175	Cdca7l	0.421348	0.613149	0.999606	-0.946226	0.255979	0.432613
ENSMUSG00000028873	Cdca8	0.0303806	0.962474	0.999606	-0.516876	0.423627	0.60419
ENSMUSG00000000303	Cdh1	-0.264294	0.77401	0.999606	2.52055	0.00619688	0.021211
ENSMUSG00000061048	Cdh3	0.88274	0.588958	0.999606	7.41111	0.000646309	0.00314663
ENSMUSG00000004071	Cdip1	-0.0515205	0.915941	0.999606	-0.734266	0.133408	0.264045
ENSMUSG00000030682	Cdipt	0.187017	0.739749	0.999606	-0.706802	0.210027	0.373302
ENSMUSG00000019942	Cdk1	-1.08825	0.145606	0.872057	0.870592	0.24494	0.418326
ENSMUSG00000033862	Cdk10	0.497372	0.580293	0.999606	0.256208	0.776035	0.873444
ENSMUSG00000029062	Cdk11b	-0.315889	0.618846	0.999606	-2.36424	0.000195273	0.00116431
ENSMUSG00000003119	Cdk12	0.66508	0.136831	0.85723	-0.547919	0.219668	0.386807
ENSMUSG00000041297	Cdk13	2.64436	0.00283222	0.10693	-0.365229	0.676767	0.814031
ENSMUSG00000031065	Cdk16	0.0486454	0.961822	0.999606	-0.0176682	0.986138	0.993187
ENSMUSG00000020015	Cdk17	0.84362	0.465078	0.999606	1.75359	0.135824	0.267556
ENSMUSG00000026437	Cdk18	0.886747	0.355847	0.999606	1.50278	0.12315	0.247765
ENSMUSG00000038481	Cdk19	-0.547636	0.506694	0.999606	-2.54778	0.0019522	0.00802785
ENSMUSG00000025358	Cdk2	0.12907	0.851933	0.999606	0.740881	0.286587	0.467825
ENSMUSG00000021483	Cdk20	-0.0599045	0.968946	0.999606	-1.23605	0.421722	0.60233
ENSMUSG00000029394	Cdk2ap1	-1.54115	0.184258	0.944832	5.87739	0.00146361	0.00626747
ENSMUSG00000024856	Cdk2ap2	-0.129792	0.770823	0.999606	0.446378	0.326543	0.509922
ENSMUSG00000092300	Cdk3	0.643904	0.597755	0.999606	-4.39686	0.000229953	0.00133218
ENSMUSG00000006728	Cdk4	-0.560088	0.132848	0.850256	0.54412	0.146572	0.282718
ENSMUSG00000028969	Cdk5	1.18797	0.0345793	0.46919	1.55895	0.00743789	0.0247888
ENSMUSG00000048895	Cdk5r1	0.145361	0.918552	0.999606	-1.42055	0.316529	0.499514
ENSMUSG00000027487	Cdk5rap1	-0.327659	0.816374	0.999606	1.11424	0.433912	0.613523
ENSMUSG00000039298	Cdk5rap2	1.80253	0.00806427	0.204779	-0.350698	0.603239	0.758599
ENSMUSG00000018669	Cdk5rap3	0.96999	0.0117037	0.245998	0.801931	0.0391421	0.098993
ENSMUSG00000040274	Cdk6	0.191155	0.778469	0.999606	0.98386	0.153427	0.292666
ENSMUSG00000069089	Cdk7	0.351309	0.784645	0.999606	1.06195	0.411616	0.593147
ENSMUSG00000029635	Cdk8	1.08595	0.520671	0.999606	-1.08155	0.520702	0.691628
ENSMUSG00000009555	Cdk9	0.198669	0.725385	0.999606	0.373002	0.513914	0.686174
ENSMUSG00000006191	Cdkal1	-0.863435	0.364512	0.999606	5.22224	0.00143314	0.00616183
ENSMUSG00000029403	Cdkl2	0.511873	0.673488	0.999606	-0.106525	0.930383	0.963737
ENSMUSG00000023067	Cdkn1a	-0.760968	0.115546	0.820847	-1.11803	0.0214545	0.0604485
ENSMUSG00000003031	Cdkn1b	-0.628243	0.628485	0.999606	0.52517	0.687066	0.819256
ENSMUSG00000044303	Cdkn2a	0.191843	0.884767	0.999606	3.21389	0.0164644	0.0483778
ENSMUSG00000038069	Cdkn2aip	0.0195232	0.989365	0.999606	-1.63346	0.264157	0.442769
ENSMUSG00000020392	Cdkn2aipnl	-0.523302	0.242048	0.999606	1.1318	0.0139077	0.0421017
ENSMUSG00000096472	Cdkn2d	-0.786859	0.616511	0.999606	0.804692	0.609416	0.764061
ENSMUSG00000037628	Cdkn3	-0.875652	0.576995	0.999606	5.28858	0.0127291	0.0391018
ENSMUSG00000033022	Cdo1	-1.5697	0.154855	0.888647	-0.407124	0.714685	0.837286
ENSMUSG00000038119	Cdon	-0.112216	0.840474	0.999606	7.07243	4.40404e-06	5.1295e-05
ENSMUSG00000064284	Cdpf1	0.625413	0.668604	0.999606	0.00385186	0.997908	0.999606
ENSMUSG00000030878	Cdr2	0.757064	0.454236	0.999606	1.4766	0.151559	0.289711
ENSMUSG00000050910	Cdr2l	1.0606	0.134864	0.852381	-0.267262	0.70581	0.832228
ENSMUSG00000029330	Cds1	-0.805121	0.157097	0.891174	6.47964	2.742e-05	0.000225051
ENSMUSG00000058793	Cds2	-0.31554	0.796336	0.999606	0.32671	0.789628	0.880172
ENSMUSG00000006585	Cdt1	0.146116	0.797458	0.999606	0.44516	0.434937	0.614482
ENSMUSG00000032803	Cdv3	-0.597094	0.113455	0.813677	-0.513992	0.180537	0.332385
ENSMUSG00000024619	Cdx1	1.16291	0.477791	0.999606	6.67731	0.0020776	0.00846694
ENSMUSG00000059288	Cdyl	0.481484	0.398909	0.999606	-0.790692	0.165244	0.310589
ENSMUSG00000031758	Cdyl2	-0.0613642	0.964332	0.999606	0.660469	0.631289	0.780337
ENSMUSG00000070777	Ceacam20	-1.91582	0.36841	0.999606	-2.9553	0.165313	0.310661
ENSMUSG00000056501	Cebpb	1.58922	0.23234	0.999606	5.38501	0.00385421	0.0142031
ENSMUSG00000056216	Cebpg	0.453774	0.724079	0.999606	1.07692	0.406182	0.587432
ENSMUSG00000024081	Cebpz	0.967673	0.223827	0.999606	-0.0975148	0.902438	0.948613
ENSMUSG00000062691	Cebpzos	0.807525	0.521782	0.999606	3.65122	0.00834082	0.0272515
ENSMUSG00000071226	Cecr2	0.924538	0.49189	0.999606	0.780839	0.561822	0.723799
ENSMUSG00000023031	Cela1	-0.749444	0.598821	0.999606	0.544298	0.705377	0.832032
ENSMUSG00000005506	Celf1	-0.198558	0.708603	0.999606	-0.0809821	0.879037	0.934619
ENSMUSG00000002107	Celf2	0.0137648	0.986945	0.999606	2.26147	0.0159847	0.0471761
ENSMUSG00000024268	Celf4	0.350056	0.555864	0.999606	6.28759	1.8998e-05	0.000168506
ENSMUSG00000034818	Celf5	0.253891	0.80871	0.999606	1.8191	0.0914226	0.195487
ENSMUSG00000016028	Celsr1	3.46213	0.0244061	0.380941	8.46804	5.00152e-05	0.000364193
ENSMUSG00000023473	Celsr3	0.719073	0.37425	0.999606	-2.10516	0.00858591	0.0279356
ENSMUSG00000024754	Cemip2	0.50385	0.339721	0.999606	-0.386611	0.464068	0.641434
ENSMUSG00000029177	Cenpa	0.0191576	0.972335	0.999606	1.8833	0.00073538	0.00351528
ENSMUSG00000068267	Cenpb	0.679745	0.146455	0.872057	3.0588	3.83007e-08	1.23192e-06
ENSMUSG00000029253	Cenpc1	1.2356	0.145907	0.872057	-0.916686	0.277054	0.457338
ENSMUSG00000045328	Cenpe	0.64126	0.513168	0.999606	1.41824	0.149304	0.28633
ENSMUSG00000026605	Cenpf	0.245713	0.714511	0.999606	1.51793	0.0243759	0.0672403
ENSMUSG00000045273	Cenph	-0.25203	0.611741	0.999606	-0.971173	0.0506656	0.122673
ENSMUSG00000031262	Cenpi	-0.0670236	0.932707	0.999606	-0.0386463	0.961314	0.979324
ENSMUSG00000064128	Cenpj	0.0368334	0.980621	0.999606	-0.384254	0.800308	0.887113
ENSMUSG00000021714	Cenpk	0.0729012	0.968346	0.999606	-0.597345	0.745448	0.854863
ENSMUSG00000026708	Cenpl	-1.00105	0.0906787	0.742423	0.282185	0.638602	0.785205
ENSMUSG00000068101	Cenpm	-0.303639	0.8245	0.999606	-0.394321	0.773734	0.872347
ENSMUSG00000031756	Cenpn	-0.516698	0.699636	0.999606	-0.370624	0.782467	0.876759
ENSMUSG00000020652	Cenpo	-0.215707	0.871971	0.999606	-1.0708	0.424103	0.60459
ENSMUSG00000021391	Cenpp	-0.494958	0.523397	0.999606	-2.71609	0.000440168	0.00227826
ENSMUSG00000023919	Cenpq	0.74562	0.660012	0.999606	-2.86312	0.0888827	0.191159
ENSMUSG00000073705	Cenps	-0.197407	0.795675	0.999606	-0.651444	0.393057	0.574764
ENSMUSG00000036672	Cenpt	1.43791	0.0614417	0.627308	-0.401432	0.60014	0.756794
ENSMUSG00000031629	Cenpu	-0.975503	0.15385	0.887528	-2.21603	0.00118697	0.00524776
ENSMUSG00000018509	Cenpv	0.441128	0.695623	0.999606	2.96219	0.00988049	0.0314522
ENSMUSG00000075266	Cenpw	0.247271	0.781011	0.999606	3.36168	0.000188665	0.00113301
ENSMUSG00000025144	Cenpx	0.426707	0.728887	0.999606	0.0946195	0.938999	0.967518
ENSMUSG00000039523	Cep104	1.13347	0.30566	0.999606	1.99179	0.075916	0.168637
ENSMUSG00000020728	Cep112	-0.0103709	0.989303	0.999606	-2.8856	0.000133591	0.000848618
ENSMUSG00000048799	Cep120	-0.562482	0.567669	0.999606	0.18791	0.848866	0.917359
ENSMUSG00000061533	Cep128	0.820052	0.311239	0.999606	-1.63534	0.0415613	0.104059
ENSMUSG00000039781	Cep131	1.09561	0.435793	0.999606	0.831508	0.555009	0.717605
ENSMUSG00000036403	Cep135	0.872728	0.159184	0.897257	8.73742	2.43159e-08	8.5965e-07
ENSMUSG00000068394	Cep152	0.430465	0.610343	0.999606	1.61145	0.0600393	0.140283
ENSMUSG00000056919	Cep162	0.19111	0.895586	0.999606	1.06179	0.470489	0.647222
ENSMUSG00000043987	Cep164	1.89066	0.00722263	0.191677	-0.707526	0.311652	0.494618
ENSMUSG00000072825	Cep170b	1.68762	0.0002803	0.0226162	2.16425	4.90977e-06	5.59235e-05
ENSMUSG00000035790	Cep19	-0.610285	0.335802	0.999606	-1.42723	0.0246865	0.0679848
ENSMUSG00000024542	Cep192	2.45903	0.022577	0.363891	2.64359	0.0150666	0.0450242
ENSMUSG00000038241	Cep250	2.57357	0.0686373	0.650594	0.736542	0.601105	0.757056
ENSMUSG00000019971	Cep290	0.487486	0.438772	0.999606	-2.77306	4.73886e-06	5.43719e-05
ENSMUSG00000046111	Cep295	0.030721	0.964416	0.999606	-1.93593	0.00471331	0.0168326
ENSMUSG00000029790	Cep41	-0.149638	0.871689	0.999606	2.94105	0.0081836	0.0268273
ENSMUSG00000038215	Cep44	1.47125	0.0456565	0.54903	7.56827	2.47905e-06	3.22116e-05
ENSMUSG00000024989	Cep55	0.370324	0.618911	0.999606	1.03476	0.168148	0.315041
ENSMUSG00000031922	Cep57	-0.841931	0.156453	0.890898	-2.05585	0.000536939	0.00269398
ENSMUSG00000019813	Cep57l1	-0.336341	0.826804	0.999606	-1.25193	0.415673	0.596673
ENSMUSG00000032534	Cep63	-0.51181	0.723194	0.999606	-0.957306	0.508033	0.68141
ENSMUSG00000044066	Cep68	0.882297	0.122691	0.841824	0.72208	0.211903	0.375946
ENSMUSG00000056267	Cep70	-0.118065	0.812402	0.999606	-2.02576	4.02796e-05	0.000306695
ENSMUSG00000021572	Cep72	0.718174	0.669671	0.999606	1.56885	0.357262	0.541263
ENSMUSG00000073542	Cep76	-0.232311	0.777056	0.999606	-2.05862	0.0117686	0.0364873
ENSMUSG00000041491	Cep78	1.41035	0.216147	0.997188	-1.12459	0.320329	0.503189
ENSMUSG00000020024	Cep83	0.851251	0.289254	0.999606	-1.91145	0.0162043	0.0477117
ENSMUSG00000037443	Cep85	0.996256	0.00505934	0.152466	0.239372	0.502236	0.676022
ENSMUSG00000023072	Cep89	0.523506	0.566245	0.999606	-0.263382	0.773231	0.872227
ENSMUSG00000022604	Cep97	0.368981	0.691442	0.999606	0.936585	0.322473	0.505697
ENSMUSG00000040774	Cept1	-0.32894	0.736548	0.999606	1.63324	0.101376	0.212323
ENSMUSG00000039787	Cercam	-0.433839	0.758034	0.999606	-1.92751	0.170433	0.317774
ENSMUSG00000035891	Cerk	1.1536	0.28506	0.999606	7.18225	5.98615e-05	0.000426881
ENSMUSG00000015714	Cers2	-0.2446	0.75426	0.999606	1.27147	0.106621	0.220907
ENSMUSG00000008206	Cers4	-0.671006	0.364766	0.999606	-1.68838	0.0225922	0.0631384
ENSMUSG00000023021	Cers5	0.165577	0.844605	0.999606	0.559953	0.508294	0.681427
ENSMUSG00000027035	Cers6	0.117181	0.838028	0.999606	7.13969	3.83876e-06	4.57223e-05
ENSMUSG00000031347	Cetn2	-0.199493	0.763007	0.999606	-0.277327	0.676548	0.813957
ENSMUSG00000021537	Cetn3	-1.43544	0.00632886	0.17563	-1.38932	0.00827712	0.0270806
ENSMUSG00000031796	Cfap20	0.539554	0.606991	0.999606	-0.248006	0.813166	0.896627
ENSMUSG00000022972	Cfap298	0.407332	0.756584	0.999606	1.58614	0.230858	0.400647
ENSMUSG00000020462	Cfap36	-1.54385	0.0222449	0.360714	-3.90791	5.91035e-09	2.71252e-07
ENSMUSG00000020284	Cfap410	0.218801	0.882248	0.999606	3.26686	0.0607929	0.141417
ENSMUSG00000031631	Cfap97	-0.648222	0.434345	0.999606	6.86627	3.50443e-05	0.000274147
ENSMUSG00000031954	Cfdp1	-0.833971	0.241868	0.999606	-1.26803	0.0752456	0.167482
ENSMUSG00000056201	Cfl1	-0.43289	0.534039	0.999606	0.127922	0.854675	0.920664
ENSMUSG00000062929	Cfl2	-0.837553	0.244424	0.999606	7.68369	1.81407e-06	2.46265e-05
ENSMUSG00000026031	Cflar	0.308787	0.73221	0.999606	7.9245	3.03364e-06	3.77978e-05
ENSMUSG00000001128	Cfp	-1.15288	0.257068	0.999606	5.1166	0.00354921	0.0132401
ENSMUSG00000032344	Cgas	-1.40058	0.391043	0.999606	5.02342	0.0206958	0.0586708
ENSMUSG00000054604	Cggbp1	-0.565251	0.120946	0.835683	0.542013	0.147744	0.284211
ENSMUSG00000068876	Cgn	0.157529	0.813778	0.999606	-2.16692	0.000964626	0.00441293
ENSMUSG00000032232	Cgnl1	1.12075	0.172	0.927688	0.165496	0.840326	0.91207
ENSMUSG00000029161	Cgref1	0.568735	0.717851	0.999606	0.84892	0.591715	0.750046
ENSMUSG00000055128	Cgrrf1	0.750963	0.34098	0.999606	6.68462	4.11815e-05	0.000312611
ENSMUSG00000002835	Chaf1a	0.820879	0.0637363	0.634986	0.680812	0.125059	0.250888
ENSMUSG00000022945	Chaf1b	-0.0967288	0.859692	0.999606	-0.218798	0.690437	0.821969
ENSMUSG00000047710	Champ1	-0.353527	0.415472	0.999606	-0.00849578	0.984507	0.992835
ENSMUSG00000063787	Chchd1	-0.169463	0.734156	0.999606	-0.0313918	0.949943	0.973689
ENSMUSG00000049422	Chchd10	-0.415438	0.187726	0.949237	2.51341	4.69778e-15	9.03872e-13
ENSMUSG00000070493	Chchd2	-1.16238	0.025792	0.3937	0.774721	0.137528	0.27001
ENSMUSG00000053768	Chchd3	-1.5282	0.00342258	0.121429	-1.14135	0.0294956	0.0783599
ENSMUSG00000034203	Chchd4	-0.0303063	0.958344	0.999606	1.1107	0.0563078	0.133498
ENSMUSG00000037938	Chchd5	0.172243	0.763053	0.999606	-0.918592	0.107819	0.222923
ENSMUSG00000030086	Chchd6	-0.705455	0.184725	0.945649	0.103139	0.848431	0.917086
ENSMUSG00000042198	Chchd7	0.176809	0.821581	0.999606	0.0967919	0.902198	0.948589
ENSMUSG00000023852	Chd1	0.947933	0.099245	0.767403	0.205106	0.721484	0.841213
ENSMUSG00000028089	Chd1l	0.647118	0.65165	0.999606	0.598286	0.677072	0.814196
ENSMUSG00000078671	Chd2	1.13937	0.133076	0.850256	0.253727	0.738073	0.851426
ENSMUSG00000018474	Chd3	1.37862	0.00477512	0.147454	-1.1245	0.0200625	0.0571703
ENSMUSG00000063870	Chd4	1.03694	0.0791286	0.697833	0.853623	0.148552	0.285655
ENSMUSG00000057133	Chd6	1.06337	0.215483	0.997063	-1.55085	0.0695719	0.157197
ENSMUSG00000041235	Chd7	2.155	0.00043332	0.0309669	1.89394	0.00207127	0.00844459
ENSMUSG00000053754	Chd8	1.38879	0.124936	0.845559	1.35959	0.133438	0.264052
ENSMUSG00000056608	Chd9	1.38256	0.0483627	0.567922	-0.882658	0.206598	0.369044
ENSMUSG00000032113	Chek1	-0.232286	0.704655	0.999606	-0.555268	0.366733	0.549509
ENSMUSG00000029521	Chek2	0.427496	0.628134	0.999606	0.470286	0.595518	0.753053
ENSMUSG00000052488	Cherp	0.28354	0.580741	0.999606	0.225511	0.661096	0.803189
ENSMUSG00000014668	Chfr	0.343554	0.672261	0.999606	0.459713	0.572157	0.732493
ENSMUSG00000021194	Chga	0.0894483	0.918231	0.999606	5.33161	0.00134749	0.00585668
ENSMUSG00000031327	Chic1	0.231525	0.736318	0.999606	-1.61425	0.0177122	0.0515897
ENSMUSG00000029229	Chic2	-1.30958	0.045631	0.54903	0.0269352	0.967363	0.983085
ENSMUSG00000025512	Chid1	-0.268038	0.847789	0.999606	1.06406	0.452208	0.631051
ENSMUSG00000024843	Chka	-0.225915	0.592155	0.999606	-0.140146	0.742082	0.852904
ENSMUSG00000022617	Chkb	0.43399	0.754609	0.999606	0.295966	0.831472	0.906665
ENSMUSG00000025531	Chm	-0.0938856	0.907551	0.999606	-1.64798	0.0407864	0.102548
ENSMUSG00000000743	Chmp1a	-0.238785	0.798281	0.999606	0.492111	0.598886	0.755593
ENSMUSG00000109901	Chmp1b	-0.249096	0.865869	0.999606	0.586778	0.693086	0.823945
ENSMUSG00000033916	Chmp2a	-0.679594	0.276458	0.999606	1.33766	0.0344593	0.0891097
ENSMUSG00000004843	Chmp2b	-0.962955	0.0883418	0.734337	-0.360017	0.528683	0.697772
ENSMUSG00000053119	Chmp3	-0.0858496	0.756494	0.999606	-1.24112	7.29127e-06	7.70446e-05
ENSMUSG00000038467	Chmp4b	-0.00572388	0.992542	0.999606	-0.0904094	0.882694	0.936505
ENSMUSG00000027536	Chmp4c	-0.85056	0.553237	0.999606	0.518432	0.718333	0.839453
ENSMUSG00000028419	Chmp5	-0.317124	0.712794	0.999606	0.423446	0.624741	0.775404
ENSMUSG00000025371	Chmp6	0.000300336	0.999651	0.999786	-0.70267	0.307263	0.491002
ENSMUSG00000034190	Chmp7	0.705926	0.118215	0.830632	1.53353	0.000824141	0.00386879
ENSMUSG00000056486	Chn1	0.00989107	0.989155	0.999606	0.93224	0.220514	0.387877
ENSMUSG00000001774	Chordc1	-1.34798	0.00852374	0.212139	-0.31034	0.547763	0.712013
ENSMUSG00000014077	Chp1	0.24369	0.853129	0.999606	-0.533689	0.685647	0.818456
ENSMUSG00000032997	Chpf	0.122125	0.929124	0.999606	1.80706	0.190115	0.345459
ENSMUSG00000068391	Chrac1	0.218655	0.573856	0.999606	8.76662	4.17359e-09	2.02703e-07
ENSMUSG00000027577	Chrna4	-0.607975	0.738744	0.999606	7.24326	0.00181296	0.00753244
ENSMUSG00000029205	Chrna9	-0.987341	0.533646	0.999606	-0.47579	0.76476	0.866904
ENSMUSG00000026080	Chst10	-0.928853	0.186951	0.948982	3.84692	2.27604e-05	0.000194133
ENSMUSG00000034612	Chst11	-1.7687	0.18227	0.941942	0.719868	0.628617	0.778227
ENSMUSG00000036599	Chst12	0.3781	0.692114	0.999606	1.38845	0.163363	0.307805
ENSMUSG00000060402	Chst8	0.437366	0.728547	0.999606	5.87795	0.0019614	0.00805907
ENSMUSG00000032640	Chsy1	0.647381	0.636044	0.999606	1.54541	0.259986	0.437538
ENSMUSG00000019214	Chtf18	0.0540134	0.897951	0.999606	0.702437	0.103125	0.214996
ENSMUSG00000046691	Chtf8	-0.0305323	0.972084	0.999606	0.556872	0.523749	0.693503
ENSMUSG00000001017	Chtop	-0.629469	0.0808087	0.703703	0.588564	0.109525	0.225659
ENSMUSG00000025199	Chuk	1.57138	0.264463	0.999606	1.71382	0.225783	0.393753
ENSMUSG00000090258	Churc1	-1.43941	0.337714	0.999606	-1.08867	0.471193	0.647833
ENSMUSG00000003662	Ciao1	-0.449063	0.224069	0.999606	0.134164	0.727035	0.845223
ENSMUSG00000032381	Ciao2a	-1.09037	0.0727087	0.670412	3.20149	4.94949e-05	0.000361458
ENSMUSG00000031879	Ciao2b	0.00529074	0.996258	0.999606	2.38392	0.0374788	0.0956325
ENSMUSG00000002280	Ciao3	0.695591	0.555614	0.999606	1.12909	0.343673	0.52726
ENSMUSG00000031781	Ciapin1	-0.182859	0.546081	0.999606	-1.09325	0.000308848	0.00169968
ENSMUSG00000038550	Ciart	0.751918	0.5113	0.999606	5.6495	0.00186346	0.00771684
ENSMUSG00000030538	Cib1	0.903496	0.411898	0.999606	2.26183	0.0430043	0.107003
ENSMUSG00000005442	Cic	1.80814	0.156999	0.891174	2.11767	0.0985271	0.207486
ENSMUSG00000024526	Cidea	-0.289367	0.837233	0.999606	-0.976522	0.488606	0.663208
ENSMUSG00000044006	Cilp2	0.0510212	0.974654	0.999606	2.53808	0.117525	0.238895
ENSMUSG00000021276	Cinp	-0.736727	0.127378	0.846484	-1.14007	0.0189619	0.0545626
ENSMUSG00000033031	Cip2a	0.0290518	0.973289	0.999606	-1.30209	0.133238	0.263866
ENSMUSG00000034157	Cipc	0.716914	0.538186	0.999606	1.33595	0.257215	0.434263
ENSMUSG00000045193	Cirbp	-0.267916	0.842027	0.999606	0.00481734	0.997148	0.999054
ENSMUSG00000037710	Cisd1	-0.0449354	0.969857	0.999606	2.22579	0.0636495	0.146427
ENSMUSG00000028165	Cisd2	-1.61885	0.16305	0.906286	0.15789	0.892976	0.942926
ENSMUSG00000078695	Cisd3	0.160284	0.93225	0.999606	-0.815496	0.665402	0.806547
ENSMUSG00000032578	Cish	-0.936315	0.421069	0.999606	-0.195949	0.86976	0.929099
ENSMUSG00000029516	Cit	1.22367	0.0232574	0.370269	0.318645	0.555077	0.717605
ENSMUSG00000039910	Cited2	-0.25838	0.834128	0.999606	-1.74556	0.15643	0.297261
ENSMUSG00000039205	Ciz1	1.47042	0.340747	0.999606	-1.0281	0.503846	0.677369
ENSMUSG00000037725	Ckap2	0.875926	0.348862	0.999606	0.821775	0.38039	0.562739
ENSMUSG00000048327	Ckap2l	-0.56162	0.311451	0.999606	0.0621671	0.911695	0.953235
ENSMUSG00000046841	Ckap4	1.20596	0.135292	0.854126	1.63719	0.0442507	0.109668
ENSMUSG00000040549	Ckap5	1.57585	0.207537	0.985012	1.53767	0.219991	0.387229
ENSMUSG00000001270	Ckb	-0.173284	0.699988	0.999606	0.600284	0.18352	0.336285
ENSMUSG00000054400	Cklf	0.0257674	0.981778	0.999606	1.39174	0.224397	0.392156
ENSMUSG00000028044	Cks1b	-0.71197	0.247666	0.999606	1.32653	0.0320626	0.0840189
ENSMUSG00000064302	Clasp1	1.36517	0.274955	0.999606	4.68426	0.000828963	0.00388649
ENSMUSG00000033392	Clasp2	1.00531	0.544059	0.999606	-0.423255	0.798319	0.885678
ENSMUSG00000061028	Clasrp	0.453631	0.39338	0.999606	-1.435	0.00680609	0.022943
ENSMUSG00000037594	Clba1	0.54788	0.757915	0.999606	6.05277	0.00782051	0.0258402
ENSMUSG00000027884	Clcc1	0.300043	0.829147	0.999606	-0.70718	0.611057	0.764997
ENSMUSG00000004319	Clcn3	0.211914	0.754646	0.999606	-0.0680696	0.920209	0.958033
ENSMUSG00000000605	Clcn4	0.214977	0.734891	0.999606	-1.89819	0.0024344	0.00968436
ENSMUSG00000004317	Clcn5	-0.227789	0.859803	0.999606	-0.132917	0.918285	0.957209
ENSMUSG00000029016	Clcn6	0.58264	0.253439	0.999606	-1.29584	0.0103023	0.0326288
ENSMUSG00000036636	Clcn7	0.978659	0.310087	0.999606	2.36432	0.0184905	0.0534674
ENSMUSG00000046798	Cldn12	-1.13686	0.0551659	0.603207	-1.69293	0.00438981	0.0158613
ENSMUSG00000070473	Cldn3	-1.03148	0.419286	0.999606	4.57726	0.0138093	0.0418418
ENSMUSG00000047501	Cldn4	-0.169107	0.783926	0.999606	8.68357	3.15841e-13	4.38887e-11
ENSMUSG00000023906	Cldn6	-1.14277	0.281293	0.999606	5.38876	0.0024958	0.00987757
ENSMUSG00000022744	Cldnd1	0.319746	0.857078	0.999606	-1.69076	0.339647	0.523439
ENSMUSG00000068663	Clec16a	0.374105	0.798442	0.999606	1.39996	0.340778	0.524778
ENSMUSG00000002190	Clgn	-0.969886	0.404933	0.999606	-0.0557603	0.96187	0.979791
ENSMUSG00000007041	Clic1	-0.405459	0.749909	0.999606	0.68842	0.588843	0.747257
ENSMUSG00000037242	Clic4	-0.63612	0.610614	0.999606	0.649587	0.605916	0.761199
ENSMUSG00000006169	Clint1	0.166924	0.839209	0.999606	-0.907332	0.270039	0.449541
ENSMUSG00000049550	Clip1	2.10896	0.0250708	0.388889	8.16788	1.79156e-06	2.43871e-05
ENSMUSG00000024059	Clip4	1.79933	0.0460754	0.551709	3.54215	0.00127493	0.00560442
ENSMUSG00000026034	Clk1	0.646912	0.402925	0.999606	-2.11921	0.00576106	0.0199375
ENSMUSG00000068917	Clk2	0.798102	0.19006	0.953371	0.130015	0.831261	0.906665
ENSMUSG00000032316	Clk3	0.453856	0.4969	0.999606	0.251575	0.706901	0.832744
ENSMUSG00000020385	Clk4	0.560672	0.211976	0.990924	-2.91046	2.21179e-11	2.14844e-09
ENSMUSG00000021097	Clmn	0.288275	0.855295	0.999606	-0.296276	0.851464	0.91947
ENSMUSG00000032024	Clmp	-0.0199592	0.988333	0.999606	-0.766846	0.574574	0.734624
ENSMUSG00000030720	Cln3	0.41594	0.526702	0.999606	-2.78603	1.05376e-05	0.000104488
ENSMUSG00000022125	Cln5	-0.343868	0.76231	0.999606	0.907812	0.431912	0.612079
ENSMUSG00000026317	Cln8	0.142522	0.823614	0.999606	1.14587	0.0754937	0.167922
ENSMUSG00000025439	Clns1a	-0.513978	0.354034	0.999606	0.703642	0.207751	0.37064
ENSMUSG00000029238	Clock	-0.479843	0.682975	0.999606	0.190051	0.875247	0.932172
ENSMUSG00000027079	Clp1	0.157013	0.888573	0.999606	1.78835	0.127959	0.255179
ENSMUSG00000001829	Clpb	-0.312847	0.824127	0.999606	0.907298	0.521484	0.692061
ENSMUSG00000002660	Clpp	-0.419335	0.435878	0.999606	-0.502808	0.351462	0.53538
ENSMUSG00000002981	Clptm1	-0.902761	0.498878	0.999606	0.158746	0.905936	0.950729
ENSMUSG00000021610	Clptm1l	0.218555	0.872188	0.999606	0.27984	0.837099	0.910008
ENSMUSG00000015357	Clpx	0.318529	0.754159	0.999606	2.61825	0.020971	0.0593199
ENSMUSG00000042489	Clspn	0.703884	0.285247	0.999606	0.347574	0.598354	0.755303
ENSMUSG00000039953	Clstn1	1.0889	0.00560281	0.162954	2.31142	7.77077e-09	3.36565e-07
ENSMUSG00000008153	Clstn3	0.14269	0.853792	0.999606	-0.822106	0.288516	0.469519
ENSMUSG00000028478	Clta	-0.423089	0.282929	0.999606	-0.366272	0.353433	0.537401
ENSMUSG00000047547	Cltb	-0.43586	0.300477	0.999606	-1.02337	0.0157413	0.0466089
ENSMUSG00000047126	Cltc	0.611965	0.248224	0.999606	0.696497	0.189766	0.344951
ENSMUSG00000022037	Clu	0.815389	0.548658	0.999606	6.58922	0.000819748	0.00385231
ENSMUSG00000014232	Cluap1	0.803809	0.466334	0.999606	-0.428416	0.697629	0.827081
ENSMUSG00000020741	Cluh	0.852772	0.110078	0.800386	0.721811	0.177407	0.328209
ENSMUSG00000025545	Clybl	0.523145	0.681387	0.999606	0.698275	0.58512	0.743854
ENSMUSG00000030282	Cmas	-0.030538	0.949581	0.999606	1.03544	0.0328483	0.0857639
ENSMUSG00000039163	Cmc1	-0.0961623	0.936423	0.999606	8.22092	1.19692e-05	0.000115591
ENSMUSG00000014633	Cmc2	0.185553	0.562171	0.999606	0.763258	0.0208568	0.0590639
ENSMUSG00000034390	Cmip	1.45668	0.018834	0.328722	0.736882	0.235441	0.407047
ENSMUSG00000042190	Cmklr1	-0.962139	0.302074	0.999606	-1.08829	0.244647	0.417981
ENSMUSG00000028719	Cmpk1	0.0594101	0.96651	0.999606	0.129782	0.927273	0.961841
ENSMUSG00000022748	Cmss1	-1.20086	0.320822	0.999606	5.90489	0.00115317	0.00512005
ENSMUSG00000031875	Cmtm3	-0.573101	0.617658	0.999606	1.83503	0.122178	0.246449
ENSMUSG00000096188	Cmtm4	1.28809	0.00324539	0.116799	0.776929	0.0796221	0.175308
ENSMUSG00000032434	Cmtm6	-0.033983	0.952912	0.999606	3.78453	3.89218e-09	1.92779e-07
ENSMUSG00000032436	Cmtm7	-0.266986	0.813943	0.999606	0.427457	0.706877	0.832744
ENSMUSG00000024019	Cmtr1	0.728605	0.685808	0.999606	6.97968	0.00240349	0.00958046
ENSMUSG00000046441	Cmtr2	0.220761	0.790382	0.999606	8.09116	1.10942e-06	1.66663e-05
ENSMUSG00000030057	Cnbp	-0.514656	0.301509	0.999606	-0.965667	0.0526637	0.126598
ENSMUSG00000024644	Cndp2	0.414881	0.77239	0.999606	0.34188	0.812183	0.89581
ENSMUSG00000036810	Cnep1r1	0.24794	0.815797	0.999606	-1.35413	0.201867	0.362275
ENSMUSG00000015759	Cnih1	-1.29322	0.316342	0.999606	-0.120347	0.926142	0.961209
ENSMUSG00000062169	Cnih4	0.575689	0.273897	0.999606	0.059656	0.909981	0.952754
ENSMUSG00000015202	Cnksr3	0.636801	0.57892	0.999606	6.89777	0.000168318	0.00102872
ENSMUSG00000004665	Cnn2	-0.218105	0.778866	0.999606	2.82552	0.000677439	0.00327271
ENSMUSG00000053931	Cnn3	0.205323	0.698903	0.999606	1.86327	0.000483169	0.00246764
ENSMUSG00000064105	Cnnm2	-0.0327355	0.980652	0.999606	0.540169	0.690319	0.821926
ENSMUSG00000001138	Cnnm3	-0.290129	0.821789	0.999606	0.617682	0.632284	0.780774
ENSMUSG00000036550	Cnot1	1.13612	0.00826083	0.208711	1.41474	0.00110662	0.00495159
ENSMUSG00000056167	Cnot10	0.217574	0.717318	0.999606	0.316244	0.600259	0.756849
ENSMUSG00000003135	Cnot11	-0.241867	0.82054	0.999606	2.75829	0.0111379	0.034845
ENSMUSG00000020166	Cnot2	-0.737615	0.236912	0.999606	-0.543674	0.385042	0.567327
ENSMUSG00000035632	Cnot3	0.341794	0.564199	0.999606	-1.65501	0.00506187	0.0178828
ENSMUSG00000038784	Cnot4	-0.307879	0.674059	0.999606	0.239454	0.749288	0.857047
ENSMUSG00000020362	Cnot6	0.118104	0.757096	0.999606	-1.73291	4.91322e-06	5.59235e-05
ENSMUSG00000034724	Cnot6l	-1.25808	0.00370268	0.127743	-0.437252	0.347552	0.530555
ENSMUSG00000031601	Cnot7	-0.640254	0.211068	0.990924	-1.87864	0.000240713	0.00137935
ENSMUSG00000020515	Cnot8	0.801396	0.104192	0.783792	-0.642266	0.192093	0.348232
ENSMUSG00000026174	Cnot9	-0.83522	0.311597	0.999606	-0.229842	0.781669	0.876608
ENSMUSG00000006782	Cnp	0.548642	0.547209	0.999606	-3.37217	0.000169353	0.00103442
ENSMUSG00000033159	Cnppd1	-0.105749	0.858085	0.999606	-1.33397	0.0238413	0.0660022
ENSMUSG00000044681	Cnpy1	-0.81024	0.0794642	0.699243	-2.89043	1.35776e-10	1.06128e-08
ENSMUSG00000025381	Cnpy2	0.24602	0.835387	0.999606	2.66162	0.0260631	0.0708397
ENSMUSG00000023973	Cnpy3	-0.189756	0.785139	0.999606	4.89174	1.48005e-08	5.73948e-07
ENSMUSG00000036968	Cnpy4	-0.277549	0.657676	0.999606	3.90515	7.45666e-07	1.229e-05
ENSMUSG00000038949	Cnst	1.74989	0.0609821	0.626188	7.76555	5.30852e-06	5.94757e-05
ENSMUSG00000078653	Cntd1	-0.539459	0.603678	0.999606	-5.2945	2.35456e-07	4.93864e-06
ENSMUSG00000053024	Cntn2	1.35047	0.460107	0.999606	6.26948	0.0066178	0.0224597
ENSMUSG00000039419	Cntnap2	-1.57845	0.325803	0.999606	5.56561	0.00978748	0.0312257
ENSMUSG00000057110	Cntrl	0.957029	0.218095	0.997254	-0.906458	0.24034	0.412655
ENSMUSG00000032782	Cntrob	1.4941	0.240704	0.999606	1.52766	0.23323	0.404204
ENSMUSG00000017188	Coa3	-0.905661	0.410924	0.999606	2.66246	0.0165365	0.0485327
ENSMUSG00000044881	Coa4	-1.28546	0.0722973	0.667282	7.18719	7.8132e-06	8.15131e-05
ENSMUSG00000026112	Coa5	-1.71174	0.0834128	0.714811	-0.497537	0.615621	0.768594
ENSMUSG00000051671	Coa6	0.450641	0.702738	0.999606	2.10943	0.0858348	0.18614
ENSMUSG00000048351	Coa7	-0.666199	0.47117	0.999606	3.38808	0.00075604	0.00359685
ENSMUSG00000001755	Coasy	0.0368301	0.965694	0.999606	0.03932	0.963419	0.98057
ENSMUSG00000020173	Cobl	1.12787	0.0417629	0.522297	3.01485	7.32862e-08	2.03111e-06
ENSMUSG00000018661	Cog1	1.16375	0.0259381	0.393795	7.65214	5.15268e-07	8.96566e-06
ENSMUSG00000031979	Cog2	0.762732	0.536172	0.999606	2.2645	0.0680451	0.154609
ENSMUSG00000034893	Cog3	1.66382	0.263538	0.999606	0.737796	0.620215	0.772086
ENSMUSG00000031753	Cog4	0.132497	0.823147	0.999606	0.555402	0.350159	0.533558
ENSMUSG00000035933	Cog5	-0.0696385	0.952871	0.999606	1.17801	0.323767	0.506851
ENSMUSG00000027742	Cog6	1.40694	0.0765268	0.684228	8.33148	3.76168e-07	6.98248e-06
ENSMUSG00000034951	Cog7	0.95166	0.445825	0.999606	2.57879	0.0401202	0.101211
ENSMUSG00000031916	Cog8	0.310013	0.564152	0.999606	-0.425939	0.428741	0.609225
ENSMUSG00000033983	Coil	0.349405	0.550413	0.999606	-1.11628	0.0559585	0.132881
ENSMUSG00000058806	Col13a1	0.0659791	0.943322	0.999606	7.57061	9.64367e-06	9.71651e-05
ENSMUSG00000001435	Col18a1	0.949599	0.192215	0.959635	1.33657	0.0674968	0.153653
ENSMUSG00000031502	Col4a1	1.43434	0.335998	0.999606	0.0794857	0.957426	0.977255
ENSMUSG00000021669	Col4a3bp	0.291156	0.620305	0.999606	-0.221568	0.707776	0.833094
ENSMUSG00000026837	Col5a1	0.833242	0.19877	0.970467	7.83733	6.46135e-07	1.09569e-05
ENSMUSG00000028626	Col9a2	0.200545	0.810338	0.999606	-0.766937	0.359344	0.543096
ENSMUSG00000034807	Colgalt1	-0.173476	0.641742	0.999606	-1.61621	1.42902e-05	0.000133371
ENSMUSG00000051355	Commd1	0.270337	0.637471	0.999606	0.109802	0.848675	0.917251
ENSMUSG00000042705	Commd10	-1.56596	0.216824	0.997254	-0.386941	0.76205	0.865374
ENSMUSG00000036513	Commd2	-1.12513	0.00198723	0.084881	-0.370764	0.318716	0.501458
ENSMUSG00000051154	Commd3	-0.120157	0.893344	0.999606	7.78882	4.31957e-06	5.04875e-05
ENSMUSG00000032299	Commd4	1.5052	0.301439	0.999606	1.53392	0.292882	0.474462
ENSMUSG00000055041	Commd5	-0.708413	0.568844	0.999606	2.16658	0.0843799	0.183726
ENSMUSG00000075486	Commd6	0.250086	0.840086	0.999606	0.515283	0.679172	0.814419
ENSMUSG00000056941	Commd7	-0.19005	0.681087	0.999606	1.41672	0.00377106	0.0139508
ENSMUSG00000029213	Commd8	-1.08677	0.125149	0.845559	-0.680722	0.338684	0.522438
ENSMUSG00000027163	Commd9	0.42276	0.653117	0.999606	-1.99157	0.0332156	0.0864748
ENSMUSG00000000326	Comt	-0.833002	0.552414	0.999606	-1.22856	0.381372	0.563775
ENSMUSG00000021773	Comtd1	0.316973	0.81249	0.999606	1.31541	0.328923	0.512199
ENSMUSG00000040782	Cop1	-0.213312	0.855739	0.999606	0.576498	0.627688	0.777615
ENSMUSG00000026553	Copa	0.745523	0.568922	0.999606	1.31879	0.315145	0.49803
ENSMUSG00000030754	Copb1	0.761315	0.584454	0.999606	2.44463	0.083318	0.181651
ENSMUSG00000032458	Copb2	0.0875881	0.867045	0.999606	0.724886	0.169965	0.317197
ENSMUSG00000055681	Cope	0.319301	0.585511	0.999606	-0.0373657	0.949214	0.973427
ENSMUSG00000030058	Copg1	0.158666	0.894226	0.999606	-0.948544	0.42667	0.607311
ENSMUSG00000025607	Copg2	0.889611	0.338853	0.999606	-0.315191	0.734675	0.849269
ENSMUSG00000031458	Coprs	-0.15427	0.848271	0.999606	1.45217	0.0719762	0.16139
ENSMUSG00000027206	Cops2	-0.919173	0.610936	0.999606	3.04609	0.0991744	0.208585
ENSMUSG00000019373	Cops3	-0.556687	0.516966	0.999606	-1.49294	0.0822886	0.180034
ENSMUSG00000035297	Cops4	-0.402822	0.53637	0.999606	-0.126188	0.847067	0.916305
ENSMUSG00000025917	Cops5	-0.710436	0.153392	0.886794	0.319455	0.522377	0.692419
ENSMUSG00000019494	Cops6	-0.053052	0.875195	0.999606	0.639999	0.0618025	0.143166
ENSMUSG00000030127	Cops7a	0.183749	0.741228	0.999606	0.550926	0.325211	0.508635
ENSMUSG00000026240	Cops7b	-1.46381	0.0134071	0.268276	-1.47975	0.0127025	0.039044
ENSMUSG00000034432	Cops8	-0.0174835	0.967691	0.999606	0.397519	0.361369	0.544913
ENSMUSG00000073616	Cops9	-0.253916	0.82699	0.999606	3.67273	0.00174746	0.00730909
ENSMUSG00000060992	Copz1	-1.45306	0.0305976	0.437953	-0.901954	0.179873	0.331484
ENSMUSG00000039914	Coq10a	0.346587	0.730294	0.999606	1.81843	0.0850099	0.184731
ENSMUSG00000025981	Coq10b	-0.938229	0.38179	0.999606	4.8836	0.00618881	0.0211906
ENSMUSG00000029319	Coq2	0.733968	0.277333	0.999606	8.38579	1.30203e-07	3.16185e-06
ENSMUSG00000028247	Coq3	-0.703392	0.190471	0.953371	7.75736	4.47723e-07	7.99904e-06
ENSMUSG00000026798	Coq4	-0.827079	0.1799	0.938247	6.03689	4.66213e-05	0.000345516
ENSMUSG00000041733	Coq5	0.196234	0.889841	0.999606	0.706093	0.619529	0.771712
ENSMUSG00000021235	Coq6	-0.623306	0.64006	0.999606	-2.55889	0.0545141	0.130277
ENSMUSG00000030652	Coq7	-0.116835	0.898407	0.999606	0.509193	0.578281	0.738042
ENSMUSG00000026489	Coq8a	0.725819	0.315421	0.999606	7.18878	7.38132e-06	7.777e-05
ENSMUSG00000031782	Coq9	0.82501	0.49978	0.999606	0.989889	0.421516	0.602265
ENSMUSG00000024835	Coro1b	-0.0281534	0.981991	0.999606	-0.49973	0.688861	0.820739
ENSMUSG00000004530	Coro1c	-0.972602	0.143569	0.870431	0.482124	0.46883	0.645871
ENSMUSG00000041729	Coro2b	0.61163	0.492465	0.999606	7.7554	4.44212e-06	5.16184e-05
ENSMUSG00000039637	Coro7	0.704952	0.589542	0.999606	1.36727	0.302735	0.486174
ENSMUSG00000031827	Cotl1	-1.81722	0.0210716	0.349043	0.318031	0.687236	0.819256
ENSMUSG00000042148	Cox10	-0.990303	0.0816887	0.70802	-0.650557	0.254008	0.430008
ENSMUSG00000020544	Cox11	-0.384272	0.40834	0.999606	-0.109757	0.816241	0.89838
ENSMUSG00000023020	Cox14	0.385836	0.792787	0.999606	1.24236	0.398297	0.579378
ENSMUSG00000040018	Cox15	-0.229193	0.859813	0.999606	0.722368	0.583244	0.742129
ENSMUSG00000046516	Cox17	0.225945	0.538347	0.999606	0.829057	0.0249382	0.0685458
ENSMUSG00000035505	Cox18	-0.53086	0.662	0.999606	0.958885	0.434166	0.613795
ENSMUSG00000045438	Cox19	-0.856351	0.332209	0.999606	7.22244	1.88937e-05	0.000168028
ENSMUSG00000026500	Cox20	-0.421879	0.576742	0.999606	6.84033	9.88563e-06	9.91899e-05
ENSMUSG00000031818	Cox4i1	-0.358081	0.583506	0.999606	1.3876	0.0342556	0.0886979
ENSMUSG00000000088	Cox5a	-0.640607	0.0526949	0.593555	1.00751	0.00255299	0.0100443
ENSMUSG00000061518	Cox5b	0.404841	0.64094	0.999606	3.86155	9.77709e-05	0.000653003
ENSMUSG00000041697	Cox6a1	0.317904	0.826944	0.999606	2.23808	0.12427	0.249613
ENSMUSG00000036751	Cox6b1	-0.116628	0.784365	0.999606	1.76898	3.60975e-05	0.000281493
ENSMUSG00000051811	Cox6b2	0.556419	0.21872	0.997254	7.61823	8.27006e-08	2.26071e-06
ENSMUSG00000014313	Cox6c	0.244108	0.742559	0.999606	2.41716	0.00115515	0.00512519
ENSMUSG00000074218	Cox7a1	0.449209	0.703376	0.999606	2.75984	0.0208806	0.0590811
ENSMUSG00000032330	Cox7a2	0.169228	0.778269	0.999606	2.5247	3.04098e-05	0.00024576
ENSMUSG00000024248	Cox7a2l	-0.846828	0.0603364	0.625094	2.96846	4.46291e-09	2.1467e-07
ENSMUSG00000031231	Cox7b	-0.0299879	0.923598	0.999606	2.78223	4.47108e-18	1.39791e-15
ENSMUSG00000017778	Cox7c	-0.0225672	0.984721	0.999606	6.48361	0.000263722	0.00149323
ENSMUSG00000035885	Cox8a	-0.41055	0.298321	0.999606	2.08957	1.936e-07	4.21998e-06
ENSMUSG00000020841	Cpd	0.0296894	0.97372	0.999606	-2.04926	0.0219537	0.0616813
ENSMUSG00000037852	Cpe	0.0137633	0.990937	0.999606	0.424589	0.728163	0.845845
ENSMUSG00000039652	Cpeb3	0.17463	0.864377	0.999606	0.402082	0.701624	0.829852
ENSMUSG00000020300	Cpeb4	-0.339976	0.767203	0.999606	-1.71338	0.134273	0.265127
ENSMUSG00000039801	Cplane1	2.66374	0.0459792	0.551584	1.05011	0.429972	0.610324
ENSMUSG00000025196	Cpn1	-2.0523	0.252316	0.999606	3.74031	0.102415	0.213917
ENSMUSG00000028228	Cpne3	-0.625506	0.535739	0.999606	1.12757	0.272137	0.451981
ENSMUSG00000024008	Cpne5	-0.811582	0.469458	0.999606	0.62679	0.583808	0.742657
ENSMUSG00000030270	Cpne9	-0.47789	0.739175	0.999606	-0.926408	0.521283	0.691887
ENSMUSG00000022742	Cpox	-0.190805	0.824006	0.999606	1.8353	0.0357133	0.0919483
ENSMUSG00000065979	Cpped1	-1.06599	0.500968	0.999606	6.22855	0.0035818	0.0133467
ENSMUSG00000034022	Cpsf1	1.21416	0.0702431	0.656806	2.66055	9.1854e-05	0.000618438
ENSMUSG00000041781	Cpsf2	0.512096	0.336144	0.999606	1.26486	0.0180754	0.0524644
ENSMUSG00000054309	Cpsf3	0.0677291	0.896978	0.999606	0.705059	0.179849	0.331484
ENSMUSG00000029625	Cpsf4	0.697919	0.119539	0.832709	0.311635	0.489226	0.663779
ENSMUSG00000018727	Cpsf4l	-0.247674	0.859912	0.999606	0.646969	0.648074	0.79301
ENSMUSG00000055531	Cpsf6	-0.635314	0.546195	0.999606	0.0539044	0.95925	0.978239
ENSMUSG00000034820	Cpsf7	-0.310599	0.644233	0.999606	-1.07319	0.111092	0.22837
ENSMUSG00000024900	Cpt1a	0.755937	0.526801	0.999606	1.94047	0.107534	0.222518
ENSMUSG00000007783	Cpt1c	1.13501	0.0500055	0.579057	-0.446401	0.438171	0.617364
ENSMUSG00000028607	Cpt2	0.980762	0.241182	0.999606	9.20631	3.21358e-08	1.06817e-06
ENSMUSG00000029073	Cptp	0.184016	0.798644	0.999606	6.56937	4.14092e-05	0.000314101
ENSMUSG00000016481	Cr1l	0.249737	0.7441	0.999606	5.01647	0.00113798	0.00506697
ENSMUSG00000032291	Crabp1	0.311957	0.758301	0.999606	3.01116	0.00369453	0.0137106
ENSMUSG00000004885	Crabp2	-0.157617	0.934655	0.999606	-3.18973	0.0933484	0.198798
ENSMUSG00000045867	Cradd	-0.612831	0.28084	0.999606	-0.413702	0.473833	0.649857
ENSMUSG00000038002	Cramp1l	0.447487	0.595322	0.999606	2.18304	0.0119519	0.0369984
ENSMUSG00000026853	Crat	0.702262	0.593661	0.999606	0.50344	0.706303	0.832536
ENSMUSG00000005362	Crbn	-1.05448	0.218725	0.997254	-3.32627	9.71018e-05	0.000648967
ENSMUSG00000025532	Crcp	0.207948	0.885772	0.999606	-1.75964	0.223181	0.390645
ENSMUSG00000025958	Creb1	-0.228461	0.684781	0.999606	0.1829	0.747967	0.856354
ENSMUSG00000028466	Creb3	-0.0745634	0.947944	0.999606	-1.96566	0.0846104	0.184068
ENSMUSG00000027230	Creb3l1	0.163405	0.910333	0.999606	-0.621834	0.668643	0.808334
ENSMUSG00000022521	Crebbp	1.2416	0.00768231	0.199823	-0.899169	0.0528716	0.126945
ENSMUSG00000032652	Crebl2	0.486434	0.66809	0.999606	0.721227	0.530528	0.699034
ENSMUSG00000051451	Crebzf	0.602427	0.389469	0.999606	-3.41071	3.28521e-07	6.21836e-06
ENSMUSG00000040713	Creg1	-0.671766	0.482324	0.999606	-0.0522782	0.956764	0.976977
ENSMUSG00000030284	Creld1	0.736366	0.574776	0.999606	1.23094	0.354589	0.538815
ENSMUSG00000023272	Creld2	1.33863	0.00263505	0.103082	0.0664844	0.880702	0.935395
ENSMUSG00000063889	Crem	-0.345431	0.780305	0.999606	6.55511	0.000542293	0.00270741
ENSMUSG00000006360	Crip1	0.496608	0.673137	0.999606	1.78439	0.133789	0.264576
ENSMUSG00000006356	Crip2	0.202765	0.883993	0.999606	1.50016	0.282442	0.463251
ENSMUSG00000024146	Cript	-0.708334	0.440551	0.999606	1.91831	0.0451752	0.111682
ENSMUSG00000017776	Crk	0.671665	0.42736	0.999606	6.29716	2.9942e-06	3.73994e-05
ENSMUSG00000033467	Crlf2	0.0358435	0.979964	0.999606	-0.425233	0.766093	0.867742
ENSMUSG00000017561	Crlf3	0.61292	0.420227	0.999606	-0.25861	0.733928	0.849026
ENSMUSG00000027357	Crls1	-0.0653302	0.941338	0.999606	0.752452	0.404082	0.585156
ENSMUSG00000029121	Crmp1	-0.000858846	0.999429	0.999786	1.05442	0.384473	0.567019
ENSMUSG00000001767	Crnkl1	0.172205	0.893799	0.999606	1.466	0.259343	0.436971
ENSMUSG00000040860	Crocc	1.98212	0.294473	0.999606	0.0235053	0.990048	0.995427
ENSMUSG00000003623	Crot	0.0259379	0.986961	0.999606	6.59189	0.00204689	0.00836226
ENSMUSG00000042401	Crtac1	0.415569	0.770365	0.999606	0.362357	0.799898	0.886756
ENSMUSG00000032431	Crtap	-0.370105	0.837856	0.999606	1.65967	0.370547	0.553084
ENSMUSG00000003575	Crtc1	0.979478	0.557303	0.999606	-1.5218	0.359063	0.542908
ENSMUSG00000074365	Crxos	-0.139073	0.907199	0.999606	-2.33929	0.0496993	0.120755
ENSMUSG00000020038	Cry1	-0.197056	0.888037	0.999606	-0.0337905	0.980778	0.990341
ENSMUSG00000068742	Cry2	-0.242564	0.878915	0.999606	-2.55716	0.107734	0.222795
ENSMUSG00000012123	Crybg2	0.324709	0.561679	0.999606	-0.335714	0.550196	0.714712
ENSMUSG00000022723	Crybg3	1.31489	0.14652	0.872057	7.37991	1.27525e-05	0.000121597
ENSMUSG00000021947	Cryl1	-0.0492933	0.956082	0.999606	5.57946	0.00090268	0.00418698
ENSMUSG00000028199	Cryz	-2.42859	0.00011383	0.0121803	6.68433	2.12673e-05	0.000183906
ENSMUSG00000058240	Cryzl1	0.487666	0.717697	0.999606	-0.582836	0.665661	0.806547
ENSMUSG00000005683	Cs	-0.393462	0.35955	0.999606	0.765169	0.0767741	0.17024
ENSMUSG00000023044	Csad	0.4998	0.714877	0.999606	1.78262	0.19372	0.350234
ENSMUSG00000068823	Csde1	-1.14205	0.0132241	0.265145	0.296334	0.521623	0.692062
ENSMUSG00000002718	Cse1l	-0.319476	0.331141	0.999606	-0.0673146	0.839079	0.911408
ENSMUSG00000059326	Csf2ra	-0.134185	0.928579	0.999606	-1.61198	0.279669	0.45993
ENSMUSG00000032312	Csk	0.729981	0.111857	0.806872	-0.241811	0.598643	0.755527
ENSMUSG00000024576	Csnk1a1	-0.653852	0.192187	0.959635	0.261824	0.602886	0.758345
ENSMUSG00000025162	Csnk1d	-0.201967	0.654298	0.999606	-0.0446818	0.92133	0.958816
ENSMUSG00000022433	Csnk1e	0.340982	0.550491	0.999606	0.874601	0.127001	0.253839
ENSMUSG00000032384	Csnk1g1	0.571061	0.679216	0.999606	0.563405	0.683858	0.817345
ENSMUSG00000003345	Csnk1g2	0.924391	0.024109	0.378667	0.608787	0.138525	0.271487
ENSMUSG00000073563	Csnk1g3	0.457054	0.753418	0.999606	-0.740407	0.610718	0.764907
ENSMUSG00000074698	Csnk2a1	-0.506167	0.278183	0.999606	1.08927	0.0203298	0.0578333
ENSMUSG00000046707	Csnk2a2	0.411483	0.149778	0.8789	0.536598	0.0622281	0.143811
ENSMUSG00000024387	Csnk2b	-0.436331	0.436738	0.999606	1.3933	0.0148864	0.0445522
ENSMUSG00000032482	Cspg5	0.336576	0.703465	0.999606	7.73699	4.52199e-06	5.24247e-05
ENSMUSG00000056763	Cspp1	-0.0323047	0.945102	0.999606	-2.80795	1.54825e-09	9.00597e-08
ENSMUSG00000032515	Csrnp1	-0.142445	0.899455	0.999606	1.92601	0.0994331	0.208997
ENSMUSG00000044636	Csrnp2	0.00668053	0.994695	0.999606	5.80746	0.0008664	0.00403741
ENSMUSG00000026421	Csrp1	-0.957583	0.143217	0.870431	6.73036	7.24995e-06	7.67574e-05
ENSMUSG00000020186	Csrp2	-0.601044	0.208876	0.986241	1.54653	0.00141396	0.00608998
ENSMUSG00000027447	Cst3	-0.0750655	0.917934	0.999606	1.02128	0.164825	0.310034
ENSMUSG00000005054	Cstb	0.308818	0.511761	0.999606	0.4635	0.328536	0.511834
ENSMUSG00000027498	Cstf1	-0.449554	0.750362	0.999606	0.0690887	0.961056	0.979261
ENSMUSG00000031256	Cstf2	-0.0368385	0.952971	0.999606	0.956951	0.127529	0.254655
ENSMUSG00000053536	Cstf2t	-0.155171	0.900349	0.999606	1.09811	0.379872	0.562555
ENSMUSG00000027176	Cstf3	0.519355	0.377189	0.999606	-1.21938	0.037631	0.095972
ENSMUSG00000037373	Ctbp1	0.727286	0.0645118	0.634986	1.21184	0.00230917	0.0092598
ENSMUSG00000030970	Ctbp2	0.784584	0.551462	0.999606	1.67553	0.205039	0.366651
ENSMUSG00000028189	Ctbs	0.309134	0.849985	0.999606	-3.00288	0.0629225	0.145089
ENSMUSG00000020898	Ctc1	1.31873	0.25471	0.999606	0.0317588	0.978107	0.989234
ENSMUSG00000005698	Ctcf	0.351949	0.620799	0.999606	0.446295	0.530581	0.699034
ENSMUSG00000018559	Ctdnep1	-1.01827	0.283121	0.999606	-0.897856	0.344629	0.528026
ENSMUSG00000033323	Ctdp1	2.22016	2.08316e-09	1.0421e-06	0.344815	0.342635	0.526331
ENSMUSG00000026176	Ctdsp1	0.833211	0.526367	0.999606	-0.171677	0.896162	0.9443
ENSMUSG00000078429	Ctdsp2	-0.178323	0.626488	0.999606	-0.192559	0.60239	0.758102
ENSMUSG00000047409	Ctdspl	0.0381782	0.96832	0.999606	8.32725	1.50456e-06	2.12314e-05
ENSMUSG00000033411	Ctdspl2	-0.785862	0.628047	0.999606	0.781761	0.632245	0.780774
ENSMUSG00000028179	Cth	0.223866	0.832279	0.999606	2.55243	0.0184738	0.0534346
ENSMUSG00000052928	Ctif	1.11565	0.471231	0.999606	-1.79226	0.242057	0.41483
ENSMUSG00000037815	Ctnna1	0.76953	0.251253	0.999606	1.59142	0.0182161	0.0528113
ENSMUSG00000038816	Ctnnal1	0.510454	0.514776	0.999606	-0.733375	0.348897	0.532284
ENSMUSG00000006932	Ctnnb1	0.242028	0.621274	0.999606	1.52938	0.00183858	0.0076233
ENSMUSG00000028988	Ctnnbip1	-0.783634	0.325158	0.999606	0.249605	0.754309	0.859953
ENSMUSG00000027649	Ctnnbl1	0.0536281	0.901475	0.999606	2.13064	2.15899e-06	2.86102e-05
ENSMUSG00000034101	Ctnnd1	-0.41236	0.760379	0.999606	2.70259	0.0518181	0.124865
ENSMUSG00000022240	Ctnnd2	0.451582	0.497089	0.999606	6.7351	1.95122e-05	0.000172152
ENSMUSG00000005949	Ctns	-1.24684	0.258858	0.999606	8.23225	5.7912e-06	6.34621e-05
ENSMUSG00000028633	Ctps	0.244972	0.685172	0.999606	-0.00986433	0.986999	0.993532
ENSMUSG00000005609	Ctr9	0.270851	0.751431	0.999606	0.278229	0.745065	0.854566
ENSMUSG00000017760	Ctsa	-0.507319	0.581813	0.999606	-0.603117	0.513005	0.685493
ENSMUSG00000021939	Ctsb	-0.620821	0.678553	0.999606	-1.1863	0.428592	0.6091
ENSMUSG00000030560	Ctsc	-1.11932	0.477765	0.999606	4.97511	0.01936	0.0554989
ENSMUSG00000007891	Ctsd	-0.341469	0.206583	0.982833	0.0303728	0.911536	0.953235
ENSMUSG00000083282	Ctsf	0.479408	0.731379	0.999606	7.02788	0.000442536	0.00228579
ENSMUSG00000021477	Ctsl	-0.256922	0.785042	0.999606	0.674206	0.476007	0.651414
ENSMUSG00000016256	Ctsz	0.186055	0.854352	0.999606	1.7685	0.082704	0.180638
ENSMUSG00000031078	Cttn	0.929514	0.439315	0.999606	3.4766	0.00468505	0.0167581
ENSMUSG00000062127	Cttnbp2nl	0.16047	0.668628	0.999606	5.50364	1.75949e-11	1.74294e-09
ENSMUSG00000038888	Ctu1	-0.516158	0.335616	0.999606	6.98999	5.19768e-06	5.85616e-05
ENSMUSG00000049482	Ctu2	0.579474	0.271941	0.999606	-1.33497	0.011238	0.0350816
ENSMUSG00000048644	Ctxn1	0.0826807	0.938031	0.999606	0.488149	0.663192	0.804767
ENSMUSG00000018378	Cuedc1	0.787328	0.300745	0.999606	-0.838206	0.269028	0.448529
ENSMUSG00000036748	Cuedc2	0.697271	0.300303	0.999606	0.123376	0.854994	0.920699
ENSMUSG00000029686	Cul1	1.52552	0.0110505	0.241926	0.00455605	0.993939	0.997574
ENSMUSG00000024231	Cul2	0.0212554	0.988044	0.999606	0.635845	0.65478	0.798182
ENSMUSG00000004364	Cul3	-0.337123	0.671441	0.999606	1.33876	0.0951898	0.20186
ENSMUSG00000031446	Cul4a	0.983367	0.223264	0.999606	-0.0382366	0.962233	0.979861
ENSMUSG00000031095	Cul4b	-0.662042	0.17942	0.938247	-0.230644	0.641749	0.787479
ENSMUSG00000032030	Cul5	-0.0556857	0.932471	0.999606	0.0101749	0.98769	0.993849
ENSMUSG00000038545	Cul7	0.833994	0.502551	0.999606	1.92179	0.124437	0.249848
ENSMUSG00000040327	Cul9	0.139276	0.892154	0.999606	5.96714	0.000683163	0.00329559
ENSMUSG00000024194	Cuta	1.00499	0.138042	0.861842	-0.0410764	0.951664	0.974455
ENSMUSG00000025193	Cutc	-0.0553039	0.961119	0.999606	3.87696	0.0123009	0.0380081
ENSMUSG00000029705	Cux1	0.346981	0.642415	0.999606	-1.22599	0.0998793	0.209633
ENSMUSG00000004096	Cwc15	-0.647208	0.172321	0.928419	-2.44478	2.43885e-07	5.06239e-06
ENSMUSG00000027014	Cwc22	-0.0898245	0.929807	0.999606	-3.29984	0.00113749	0.00506697
ENSMUSG00000018541	Cwc25	-0.319618	0.661485	0.999606	-3.05239	2.70662e-05	0.000222512
ENSMUSG00000021715	Cwc27	-1.36713	0.0687334	0.650594	-1.12071	0.136934	0.269284
ENSMUSG00000025200	Cwf19l1	0.0477593	0.972709	0.999606	-0.5784	0.678887	0.814419
ENSMUSG00000025898	Cwf19l2	-1.80186	1.72516e-06	0.000393566	-3.94137	9.47869e-26	1.35478e-22
ENSMUSG00000022865	Cxadr	-0.418364	0.711766	0.999606	1.24744	0.291916	0.473281
ENSMUSG00000021508	Cxcl14	-0.576688	0.762826	0.999606	-3.14758	0.0976947	0.206297
ENSMUSG00000024560	Cxxc1	1.24146	0.372296	0.999606	0.437443	0.75336	0.85935
ENSMUSG00000046668	Cxxc5	1.27503	0.0360972	0.48347	2.98581	1.81046e-06	2.4611e-05
ENSMUSG00000019590	Cyb561	0.410703	0.618846	0.999606	-1.25099	0.127912	0.255179
ENSMUSG00000048796	Cyb561d1	0.267279	0.8783	0.999606	5.67191	0.0116983	0.0363258
[truncated: 8,006 more rows]
